# Supplementary material for: Uncovering associations between pre-existing conditions and COVID-19 Severity: A polygenic risk score approach across three large biobanks
Source: PLoS Genet. 2023 Dec 19;19(12):e1010907. doi: 10.1371/journal.pgen.1010907 (PMC10763941; doi:10.1371/journal.pgen.1010907)
Supplement: S1 Table — (XLSX) [file pgen.1010907.s016.xlsx]

## Sheet: S1 Table
S1 Table	Sample Sizes and Ancestry of Studies in COVID-19 HGI GWAS Meta-Analysis "B1_ALL"
GWAS.Study.Name	Population	n Cases	n Controls	Effective Sample Size	Effective Sample Size Contribution	Ancestry Contribution
UKBB	EUR	3748	9409	10721.3	0.303289	0.752332
SCOURGE	EUR	5934	3355	8572.97	0.242516
BoSCO	EUR	425	743	1081.42	0.0305918
BQC19	EUR	654	406	1001.98	0.0283444
BioVU	EUR	285	1324	938.073	0.0265367
PHBB	EUR	318	732	886.766	0.0250853
BelCovid	EUR	504	299	750.665	0.0212352
FHoGID	EUR	470	280	701.867	0.0198548
CCPM	EUR	189	1242	656.151	0.0185615
CGEN	EUR	267	307	571.213	0.0161587
UCLA	EUR	150	696	493.617	0.0139637
INMUNGEN_CoV2	EUR	347	65	218.981	0.00619463
GNH	SAS	423	43767	1675.8	0.047406	0.0596576
IND_GJ_COVID19	SAS	411	147	433.097	0.0122517
FinnGen	FIN	437	3105	1532.34	0.0433475	0.0433475
MexCovid	AMR	323	198	491.01	0.0138899	0.0392839
UCLA	AMR	166	405	470.963	0.0133228
ChiCovid	AMR	143	420	426.714	0.0120711
JSA-COVID19	EAS	461	1193	1330.04	0.0376249	0.0376249
QGP	MID	191	1865	693.025	0.0196046	0.0306696
IranCovid	MID	210	183	391.145	0.0110649
CHOP_CAG	AFR	147	412	433.374	0.0122595	0.0227408
UKBB	AFR	137	286	370.515	0.0104813
UKBB	CSA	172	482	507.058	0.0143439	0.0143439
Total Sample Size with UKB cohorts		16512	71321	35350.1
Total Sample Size without UKB cohorts		12455	61144	23751.2
