# Supplementary material for: Uncovering associations between pre-existing conditions and COVID-19 Severity: A polygenic risk score approach across three large biobanks
Source: PLoS Genet. 2023 Dec 19;19(12):e1010907. doi: 10.1371/journal.pgen.1010907 (PMC10763941; doi:10.1371/journal.pgen.1010907)
Supplement: S2 Table — (XLSX) [file pgen.1010907.s017.xlsx]

## Sheet: S2 Table
S2 Table	Number of PheCodes by Analysis (Ancestry EUR, AFR, or EAS; Unadjusted for BMI or Adjusted for BMI)
Cohort	Ancestry	Matching	BM Iadjustment	n Phecodes
AllOfUs	EUR	No	No	1397
MGI	EUR	No	No	1694
UKB	EUR	No	No	1388
AllOfUs	EUR	No	Yes	1391
MGI	EUR	No	Yes	1694
UKB	EUR	No	Yes	1386
AllOfUs	EAS	No	No	141
MGI	EAS	No	No	315
UKB	EAS	No	No	60
AllOfUs	EAS	No	Yes	139
MGI	EAS	No	Yes	314
UKB	EAS	No	Yes	59
AllOfUs	AFR	No	No	973
MGI	AFR	No	No	891
UKB	AFR	No	No	295
AllOfUs	AFR	No	Yes	972
MGI	AFR	No	Yes	891
UKB	AFR	No	Yes	289
