# Supplementary material for: Uncovering associations between pre-existing conditions and COVID-19 Severity: A polygenic risk score approach across three large biobanks
Source: PLoS Genet. 2023 Dec 19;19(12):e1010907. doi: 10.1371/journal.pgen.1010907 (PMC10763941; doi:10.1371/journal.pgen.1010907)
Supplement: S3 Table — (XLSX) [file pgen.1010907.s018.xlsx]

## Sheet: S3 Table
S3 Table	Cohort-specific "B1_ALL" PRS PheWAS Results for EUR Ancestry, Unadjusted for BMI
Cohort	Phecode	Description	n Cases	n Controls	OR	P	Nominal Significant	Significance Threshold	Phenome Wide Significant
MGI	008	Intestinal infection	3263	47020	1.01 (0.974,1.05)	0.557	FALSE	2.95e-05	FALSE
UKB	785	Abdominal pain	42607	383103	1.03 (1.02,1.04)	3.99e-09	TRUE	3.6e-05	TRUE
All of Us	008	Intestinal infection	1526	45875	1.04 (0.984,1.09)	0.176	FALSE	3.58e-05	FALSE
MGI	008.5	Bacterial enteritis	1393	47020	1.01 (0.959,1.07)	0.638	FALSE	2.95e-05	FALSE
UKB	401	Hypertension	80150	344850	1.02 (1.02,1.03)	2.13e-08	TRUE	3.6e-05	TRUE
All of Us	008.5	Bacterial enteritis	454	45875	1.08 (0.985,1.19)	0.097	FALSE	3.58e-05	FALSE
MGI	008.52	Intestinal infection due to C. difficile	1091	47020	1.02 (0.962,1.09)	0.445	FALSE	2.95e-05	FALSE
UKB	401.1	Essential hypertension	79913	344850	1.02 (1.02,1.03)	2.86e-08	TRUE	3.6e-05	TRUE
All of Us	008.52	Intestinal infection due to C. difficile	245	45875	1.08 (0.948,1.22)	0.25	FALSE	3.58e-05	FALSE
MGI	008.6	Viral Enteritis	880	47020	1.09 (1.01,1.16)	0.02	TRUE	2.95e-05	FALSE
UKB	272.11	Hypercholesterolemia	34293	388630	1.03 (1.02,1.05)	3.06e-08	TRUE	3.6e-05	TRUE
All of Us	008.6	Viral Enteritis	536	45875	1.05 (0.961,1.14)	0.283	FALSE	3.58e-05	FALSE
UKB	278	Overweight, obesity and other hyperalimentation	11404	414303	1.06 (1.04,1.08)	3.46e-08	TRUE	3.6e-05	TRUE
MGI	010	Tuberculosis	263	42990	0.964 (0.849,1.09)	0.56	FALSE	2.95e-05	FALSE
UKB	250	Diabetes mellitus	20936	404759	1.04 (1.03,1.06)	4.48e-08	TRUE	3.6e-05	TRUE
All of Us	010	Tuberculosis	91	43587	1.09 (0.883,1.34)	0.414	FALSE	3.58e-05	FALSE
MGI	031	Diseases due to other mycobacteria	90	42990	0.991 (0.8,1.23)	0.933	FALSE	2.95e-05	FALSE
All of Us	031	Diseases due to other mycobacteria	80	43587	1.12 (0.892,1.39)	0.328	FALSE	3.58e-05	FALSE
MGI	038	Septicemia	2739	42990	1.03 (0.988,1.07)	0.168	FALSE	2.95e-05	FALSE
UKB	250.2	Type 2 diabetes	18846	404759	1.04 (1.03,1.06)	5.76e-08	TRUE	3.6e-05	TRUE
All of Us	038	Septicemia	1080	43587	1.06 (1,1.13)	0.0484	TRUE	3.58e-05	FALSE
MGI	038.1	Gram negative septicemia	596	42990	1.03 (0.946,1.12)	0.505	FALSE	2.95e-05	FALSE
UKB	278.1	Obesity	11235	414303	1.05 (1.03,1.07)	1.2e-07	TRUE	3.6e-05	TRUE
All of Us	038.1	Gram negative septicemia	220	43587	1.11 (0.972,1.27)	0.117	FALSE	3.58e-05	FALSE
MGI	038.2	Gram positive septicemia	246	42990	1 (0.882,1.14)	0.952	FALSE	2.95e-05	FALSE
UKB	272.1	Hyperlipidemia	36969	388630	1.03 (1.02,1.04)	2.01e-07	TRUE	3.6e-05	TRUE
All of Us	038.2	Gram positive septicemia	110	43587	1 (0.826,1.21)	0.999	FALSE	3.58e-05	FALSE
MGI	038.3	Bacteremia	1288	42990	1.02 (0.961,1.08)	0.541	FALSE	2.95e-05	FALSE
MGI	041	Bacterial infection NOS	6168	42990	1.01 (0.987,1.04)	0.313	FALSE	2.95e-05	FALSE
UKB	272	Disorders of lipoid metabolism	37043	388630	1.03 (1.02,1.04)	2.8e-07	TRUE	3.6e-05	TRUE
All of Us	041	Bacterial infection NOS	3111	43587	1.02 (0.987,1.06)	0.21	FALSE	3.58e-05	FALSE
MGI	041.1	Staphylococcus infections	1830	42990	1.02 (0.97,1.07)	0.471	FALSE	2.95e-05	FALSE
UKB	574	Cholelithiasis and cholecystitis	16176	407663	1.04 (1.03,1.06)	6.54e-07	TRUE	3.6e-05	TRUE
All of Us	041.1	Staphylococcus infections	675	43587	1.03 (0.957,1.12)	0.401	FALSE	3.58e-05	FALSE
MGI	041.11	Methicillin sensitive Staphylococcus aureus	983	42990	1.07 (1,1.14)	0.0501	FALSE	2.95e-05	FALSE
All of Us	041.11	Methicillin sensitive Staphylococcus aureus	307	43587	0.99 (0.883,1.11)	0.862	FALSE	3.58e-05	FALSE
MGI	041.12	Methicillin resistant Staphylococcus aureus	845	42990	1.02 (0.948,1.09)	0.618	FALSE	2.95e-05	FALSE
All of Us	041.12	Methicillin resistant Staphylococcus aureus	280	43587	1.08 (0.961,1.22)	0.187	FALSE	3.58e-05	FALSE
MGI	041.2	Streptococcus infection	1726	42990	0.997 (0.948,1.05)	0.908	FALSE	2.95e-05	FALSE
UKB	535	Gastritis and duodenitis	29806	393661	1.03 (1.02,1.04)	1.24e-06	TRUE	3.6e-05	TRUE
All of Us	041.2	Streptococcus infection	440	43587	1.05 (0.951,1.15)	0.348	FALSE	3.58e-05	FALSE
MGI	041.21	Rheumatic fever / chorea	280	42990	1.03 (0.908,1.16)	0.682	FALSE	2.95e-05	FALSE
MGI	041.4	E. coli	1245	42990	1.03 (0.973,1.09)	0.293	FALSE	2.95e-05	FALSE
UKB	318	Tobacco use disorder	20751	394668	1.04 (1.02,1.05)	1.69e-06	TRUE	3.6e-05	TRUE
All of Us	041.4	E. coli	428	43587	0.965 (0.875,1.06)	0.467	FALSE	3.58e-05	FALSE
MGI	041.8	H. pylori	270	42990	1 (0.884,1.13)	0.981	FALSE	2.95e-05	FALSE
All of Us	041.8	H. pylori	237	43587	1.07 (0.939,1.22)	0.306	FALSE	3.58e-05	FALSE
MGI	041.9	Infection with drug-resistant microorganisms	411	42990	1.1 (0.995,1.22)	0.0611	FALSE	2.95e-05	FALSE
All of Us	041.9	Infection with drug-resistant microorganisms	196	43587	1.08 (0.933,1.24)	0.305	FALSE	3.58e-05	FALSE
MGI	053	Herpes zoster	1717	37683	0.984 (0.936,1.04)	0.541	FALSE	2.95e-05	FALSE
UKB	530	Diseases of esophagus	35258	385050	1.03 (1.02,1.04)	2.75e-06	TRUE	3.6e-05	TRUE
All of Us	053	Herpes zoster	1531	38554	0.981 (0.931,1.03)	0.47	FALSE	3.58e-05	FALSE
MGI	053.1	Herpes zoster with nervous system complications	243	37683	0.948 (0.831,1.08)	0.42	FALSE	2.95e-05	FALSE
UKB	317	Alcohol-related disorders	13519	394668	1.04 (1.02,1.06)	3.48e-06	TRUE	3.6e-05	TRUE
All of Us	053.1	Herpes zoster with nervous system complications	206	38554	0.872 (0.758,1)	0.053	FALSE	3.58e-05	FALSE
MGI	054	Herpes simplex	1739	37683	1.03 (0.982,1.09)	0.203	FALSE	2.95e-05	FALSE
UKB	550	Abdominal hernia	48245	377005	1.02 (1.01,1.03)	6.06e-06	TRUE	3.6e-05	TRUE
All of Us	054	Herpes simplex	1675	38554	1 (0.953,1.05)	0.932	FALSE	3.58e-05	FALSE
MGI	070	Viral hepatitis	885	37683	1.01 (0.941,1.08)	0.809	FALSE	2.95e-05	FALSE
UKB	593	Hematuria	16867	395766	1.04 (1.02,1.05)	1.14e-05	TRUE	3.6e-05	TRUE
All of Us	070	Viral hepatitis	932	38554	1.03 (0.965,1.1)	0.369	FALSE	3.58e-05	FALSE
MGI	070.1	Viral hepatitis A	90	37683	1.18 (0.948,1.46)	0.126	FALSE	2.95e-05	FALSE
UKB	574.1	Cholelithiasis	13987	407663	1.04 (1.02,1.06)	1.97e-05	TRUE	3.6e-05	TRUE
All of Us	070.1	Viral hepatitis A	76	38554	1.06 (0.841,1.33)	0.622	FALSE	3.58e-05	FALSE
MGI	070.2	Viral hepatitis B	218	37683	1.02 (0.889,1.17)	0.765	FALSE	2.95e-05	FALSE
UKB	316	Substance addiction and disorders	5799	394668	1.06 (1.03,1.09)	2.03e-05	TRUE	3.6e-05	TRUE
All of Us	070.2	Viral hepatitis B	163	38554	1.08 (0.923,1.26)	0.332	FALSE	3.58e-05	FALSE
MGI	070.3	Viral hepatitis C	563	37683	1.01 (0.927,1.1)	0.814	FALSE	2.95e-05	FALSE
UKB	564	Functional digestive disorders	22972	348852	1.03 (1.02,1.04)	2.39e-05	TRUE	3.6e-05	TRUE
All of Us	070.3	Viral hepatitis C	702	38554	1.06 (0.981,1.14)	0.139	FALSE	3.58e-05	FALSE
MGI	070.4	Chronic hepatitis	203	37683	1.03 (0.89,1.19)	0.705	FALSE	2.95e-05	FALSE
UKB	564.9	Personal history of diseases of digestive system	16127	348852	1.03 (1.02,1.05)	3.54e-05	TRUE	3.6e-05	TRUE
All of Us	070.4	Chronic hepatitis	150	38554	1.09 (0.921,1.28)	0.322	FALSE	3.58e-05	FALSE
MGI	070.9	Hepatitis NOS	1203	37683	0.977 (0.92,1.04)	0.447	FALSE	2.95e-05	FALSE
UKB	530.1	Esophagitis, GERD and related diseases	32875	385050	1.02 (1.01,1.04)	4.98e-05	TRUE	3.6e-05	FALSE
All of Us	070.9	Hepatitis NOS	429	38554	1.07 (0.974,1.18)	0.152	FALSE	3.58e-05	FALSE
MGI	071	Human immunodeficiency virus [HIV] disease	166	37683	0.977 (0.834,1.15)	0.771	FALSE	2.95e-05	FALSE
UKB	562	Diverticulosis and diverticulitis	28132	348852	1.03 (1.01,1.04)	5.94e-05	TRUE	3.6e-05	FALSE
All of Us	071	Human immunodeficiency virus [HIV] disease	269	38554	0.972 (0.859,1.1)	0.648	FALSE	3.58e-05	FALSE
MGI	071.1	HIV infection, symptomatic	132	37683	0.963 (0.806,1.15)	0.673	FALSE	2.95e-05	FALSE
UKB	562.1	Diverticulosis	28091	348852	1.03 (1.01,1.04)	6.44e-05	TRUE	3.6e-05	FALSE
All of Us	071.1	HIV infection, symptomatic	243	38554	0.958 (0.842,1.09)	0.514	FALSE	3.58e-05	FALSE
MGI	078	Viral warts & HPV	3878	37683	0.999 (0.965,1.03)	0.97	FALSE	2.95e-05	FALSE
UKB	574.12	Cholelithiasis with other cholecystitis	5527	407663	1.06 (1.03,1.09)	7.65e-05	TRUE	3.6e-05	FALSE
All of Us	078	Viral warts & HPV	3025	38554	0.973 (0.936,1.01)	0.15	FALSE	3.58e-05	FALSE
MGI	079	Viral infection	7379	37683	1.01 (0.984,1.04)	0.471	FALSE	2.95e-05	FALSE
UKB	008	Intestinal infection	9189	416459	1.04 (1.02,1.07)	8.57e-05	TRUE	3.6e-05	FALSE
All of Us	079	Viral infection	3734	38554	1.03 (0.994,1.07)	0.0998	FALSE	3.58e-05	FALSE
MGI	079.1	Varicella infection	4138	37683	1.03 (0.996,1.07)	0.0827	FALSE	2.95e-05	FALSE
UKB	716.9	Arthropathy NOS	37703	381766	1.02 (1.01,1.03)	0.000114	TRUE	3.6e-05	FALSE
All of Us	079.1	Varicella infection	247	38554	1.19 (1.05,1.35)	0.00651	TRUE	3.58e-05	FALSE
MGI	079.2	Infectious mononucleosis	314	37683	0.956 (0.851,1.07)	0.445	FALSE	2.95e-05	FALSE
UKB	535.8	Other specified gastritis	8470	393661	1.04 (1.02,1.07)	0.000133	TRUE	3.6e-05	FALSE
All of Us	079.2	Infectious mononucleosis	195	38554	0.968 (0.838,1.12)	0.658	FALSE	3.58e-05	FALSE
MGI	079.9	Viremia, NOS	940	37683	1.01 (0.944,1.08)	0.779	FALSE	2.95e-05	FALSE
All of Us	079.9	Viremia, NOS	774	38554	1.07 (0.993,1.15)	0.0763	FALSE	3.58e-05	FALSE
MGI	080	Postoperative infection	2777	46415	1.05 (1.01,1.09)	0.0186	TRUE	2.95e-05	FALSE
UKB	550.2	Diaphragmatic hernia	27873	377005	1.02 (1.01,1.04)	0.000136	TRUE	3.6e-05	FALSE
All of Us	080	Postoperative infection	443	46799	1.09 (0.987,1.2)	0.0892	FALSE	3.58e-05	FALSE
MGI	081	Infection/inflammation of internal prosthetic device; implant; and graft	1684	46415	1.02 (0.967,1.07)	0.497	FALSE	2.95e-05	FALSE
UKB	578.8	Hemorrhage of rectum and anus	13870	400718	1.03 (1.02,1.05)	0.000144	TRUE	3.6e-05	FALSE
All of Us	081	Infection/inflammation of internal prosthetic device; implant; and graft	232	46799	1.09 (0.958,1.25)	0.18	FALSE	3.58e-05	FALSE
MGI	090	Sexually transmitted infections (not HIV or hepatitis)	1088	49195	0.989 (0.928,1.05)	0.717	FALSE	2.95e-05	FALSE
UKB	386.9	Dizziness and giddiness (Light-headedness and vertigo)	4801	419356	1.06 (1.03,1.09)	0.000147	TRUE	3.6e-05	FALSE
All of Us	090	Sexually transmitted infections (not HIV or hepatitis)	319	47082	0.921 (0.823,1.03)	0.149	FALSE	3.58e-05	FALSE
MGI	090.2	Gonococcal infections	54	49195	0.894 (0.677,1.18)	0.403	FALSE	2.95e-05	FALSE
All of Us	090.2	Gonococcal infections	64	47082	1.01 (0.787,1.3)	0.93	FALSE	3.58e-05	FALSE
MGI	110	Dermatophytosis / Dermatomycosis	3877	42783	1 (0.969,1.04)	0.862	FALSE	2.95e-05	FALSE
UKB	716	Other arthropathies	39362	381766	1.02 (1.01,1.03)	0.000169	TRUE	3.6e-05	FALSE
All of Us	110	Dermatophytosis / Dermatomycosis	4003	41327	0.997 (0.964,1.03)	0.871	FALSE	3.58e-05	FALSE
MGI	110.1	Dermatophytosis	3539	42783	1.02 (0.981,1.06)	0.341	FALSE	2.95e-05	FALSE
UKB	496	Chronic airway obstruction	10874	391343	1.04 (1.02,1.06)	0.000252	TRUE	3.6e-05	FALSE
All of Us	110.1	Dermatophytosis	3685	41327	1 (0.968,1.04)	0.883	FALSE	3.58e-05	FALSE
MGI	110.11	Dermatophytosis of nail	2232	42783	1.02 (0.97,1.06)	0.509	FALSE	2.95e-05	FALSE
UKB	317.1	Alcoholism	9394	394668	1.04 (1.02,1.06)	0.000267	TRUE	3.6e-05	FALSE
All of Us	110.11	Dermatophytosis of nail	2275	41327	1 (0.961,1.05)	0.853	FALSE	3.58e-05	FALSE
MGI	110.12	Althete's foot	951	42783	1.01 (0.944,1.08)	0.765	FALSE	2.95e-05	FALSE
UKB	418	Nonspecific chest pain	30428	393077	1.02 (1.01,1.03)	0.000272	TRUE	3.6e-05	FALSE
All of Us	110.12	Althete's foot	1069	41327	0.979 (0.92,1.04)	0.503	FALSE	3.58e-05	FALSE
MGI	110.13	Dermatophytosis of the body	858	42783	1.05 (0.982,1.13)	0.148	FALSE	2.95e-05	FALSE
All of Us	110.13	Dermatophytosis of the body	821	41327	1.02 (0.951,1.1)	0.569	FALSE	3.58e-05	FALSE
MGI	110.2	Dermatomycoses	444	42783	0.883 (0.801,0.973)	0.0117	TRUE	2.95e-05	FALSE
All of Us	110.2	Dermatomycoses	448	41327	0.952 (0.866,1.05)	0.31	FALSE	3.58e-05	FALSE
MGI	112	Candidiasis	4024	42783	0.988 (0.955,1.02)	0.495	FALSE	2.95e-05	FALSE
UKB	530.11	GERD	23713	385050	1.03 (1.01,1.04)	0.000309	TRUE	3.6e-05	FALSE
All of Us	112	Candidiasis	2554	41327	1.02 (0.974,1.06)	0.469	FALSE	3.58e-05	FALSE
MGI	112.3	Candidiasis of skin and nails	745	42783	1 (0.929,1.08)	0.961	FALSE	2.95e-05	FALSE
All of Us	112.3	Candidiasis of skin and nails	516	41327	1.09 (0.999,1.19)	0.0508	FALSE	3.58e-05	FALSE
MGI	117	Mycoses	655	42783	1.02 (0.94,1.1)	0.644	FALSE	2.95e-05	FALSE
UKB	578	Gastrointestinal hemorrhage	21965	400718	1.03 (1.01,1.04)	0.000354	TRUE	3.6e-05	FALSE
All of Us	117	Mycoses	289	41327	0.998 (0.886,1.12)	0.973	FALSE	3.58e-05	FALSE
MGI	117.1	Histoplasmosis	95	42783	0.951 (0.772,1.17)	0.629	FALSE	2.95e-05	FALSE
MGI	117.4	Aspergillosis	147	42783	1.04 (0.877,1.23)	0.659	FALSE	2.95e-05	FALSE
UKB	008.5	Bacterial enteritis	2808	416459	1.07 (1.03,1.11)	0.000387	TRUE	3.6e-05	FALSE
All of Us	117.4	Aspergillosis	62	41327	0.845 (0.655,1.09)	0.182	FALSE	3.58e-05	FALSE
MGI	130	Spirochetal infection	178	46274	0.948 (0.813,1.11)	0.487	FALSE	2.95e-05	FALSE
UKB	530.2	Esophageal bleeding (varices/hemorrhage)	1751	385050	1.09 (1.04,1.14)	0.000528	TRUE	3.6e-05	FALSE
All of Us	130	Spirochetal infection	489	45984	0.91 (0.831,0.997)	0.0425	TRUE	3.58e-05	FALSE
MGI	130.1	Lyme disease	122	46274	0.924 (0.768,1.11)	0.389	FALSE	2.95e-05	FALSE
All of Us	130.1	Lyme disease	447	45984	0.903 (0.821,0.994)	0.036	TRUE	3.58e-05	FALSE
MGI	131	Protozoan infection	73	46274	1 (0.79,1.27)	0.979	FALSE	2.95e-05	FALSE
All of Us	131	Protozoan infection	104	45984	1.02 (0.838,1.24)	0.847	FALSE	3.58e-05	FALSE
MGI	132	Infestation (lice, mites)	228	46274	1.01 (0.879,1.15)	0.93	FALSE	2.95e-05	FALSE
All of Us	132	Infestation (lice, mites)	325	45984	1.03 (0.922,1.15)	0.598	FALSE	3.58e-05	FALSE
All of Us	132.1	Pediculosis and phthirus infestation	58	45984	1.04 (0.798,1.35)	0.768	FALSE	3.58e-05	FALSE
UKB	747.13	Congenital anomalies of great vessels	1873	422807	1.08 (1.03,1.13)	0.00108	TRUE	3.6e-05	FALSE
All of Us	133	Arthropod-borne diseases	90	45984	1.2 (0.972,1.48)	0.0834	FALSE	3.58e-05	FALSE
MGI	134	Helminthiases	90	46274	1.01 (0.813,1.25)	0.937	FALSE	2.95e-05	FALSE
UKB	415	Pulmonary heart disease	4606	418573	1.05 (1.02,1.08)	0.00162	TRUE	3.6e-05	FALSE
All of Us	134	Helminthiases	54	45984	0.901 (0.686,1.18)	0.436	FALSE	3.58e-05	FALSE
MGI	134.1	Intestinal helminthiases	55	46274	1.05 (0.797,1.38)	0.718	FALSE	2.95e-05	FALSE
UKB	070	Viral hepatitis	722	419753	1.13 (1.05,1.21)	0.00168	TRUE	3.6e-05	FALSE
MGI	136	Other infectious and parasitic diseases	3554	46274	1.03 (0.993,1.07)	0.118	FALSE	2.95e-05	FALSE
UKB	577	Diseases of pancreas	2749	422924	1.06 (1.02,1.1)	0.0018	TRUE	3.6e-05	FALSE
All of Us	136	Other infectious and parasitic diseases	478	45984	1.02 (0.926,1.11)	0.742	FALSE	3.58e-05	FALSE
MGI	145	Cancer of mouth	1533	46992	1.06 (1,1.12)	0.0333	TRUE	2.95e-05	FALSE
UKB	257	Testicular dysfunction	170	194375	1.27 (1.09,1.48)	0.00181	TRUE	3.6e-05	FALSE
All of Us	145	Cancer of mouth	120	46976	1.02 (0.848,1.22)	0.838	FALSE	3.58e-05	FALSE
MGI	145.1	Cancer of lip	81	46992	1.15 (0.916,1.44)	0.213	FALSE	2.95e-05	FALSE
MGI	145.2	Cancer of tongue	669	46992	1.09 (1,1.18)	0.0409	TRUE	2.95e-05	FALSE
UKB	223	Benign neoplasm of kidney and other urinary organs	189	386705	0.796 (0.687,0.921)	0.00192	TRUE	3.6e-05	FALSE
All of Us	145.2	Cancer of tongue	61	46976	0.941 (0.728,1.22)	0.63	FALSE	3.58e-05	FALSE
MGI	145.3	Cancer of major salivary glands	367	46992	1.01 (0.907,1.12)	0.869	FALSE	2.95e-05	FALSE
UKB	575	Other biliary tract disease	3960	407663	1.05 (1.02,1.09)	0.00192	TRUE	3.6e-05	FALSE
MGI	145.4	Cancer of the gums	176	46992	1.09 (0.931,1.27)	0.285	FALSE	2.95e-05	FALSE
MGI	145.5	Cancer of the mouth floor	217	46992	0.926 (0.806,1.06)	0.27	FALSE	2.95e-05	FALSE
UKB	789	Nausea and vomiting	12152	413556	1.03 (1.01,1.05)	0.00218	TRUE	3.6e-05	FALSE
MGI	149	Cancer of larynx, pharynx, nasal cavities	1337	46992	1.03 (0.968,1.09)	0.391	FALSE	2.95e-05	FALSE
UKB	575.7	Other disorders of gallbladder	1418	407663	1.09 (1.03,1.14)	0.00254	TRUE	3.6e-05	FALSE
All of Us	149	Cancer of larynx, pharynx, nasal cavities	138	46976	0.972 (0.819,1.15)	0.745	FALSE	3.58e-05	FALSE
MGI	149.1	Cancer of oropharynx	369	46992	1.07 (0.958,1.19)	0.236	FALSE	2.95e-05	FALSE
UKB	528.7	Sialolithiasis	313	419990	1.19 (1.06,1.33)	0.00259	TRUE	3.6e-05	FALSE
MGI	149.2	Cancer of nasopharynx	103	46992	1.12 (0.919,1.37)	0.24	FALSE	2.95e-05	FALSE
MGI	149.3	Cancer of hypopharynx	85	46992	0.944 (0.756,1.18)	0.596	FALSE	2.95e-05	FALSE
UKB	706.2	Sebaceous cyst	9180	415678	1.03 (1.01,1.05)	0.00264	TRUE	3.6e-05	FALSE
MGI	149.4	Cancer of larynx	398	46992	0.961 (0.867,1.06)	0.443	FALSE	2.95e-05	FALSE
UKB	194	Cancer of other endocrine glands	101	424091	0.743 (0.608,0.907)	0.00291	TRUE	3.6e-05	FALSE
MGI	149.5	Hx of malignant neoplasm of oral cavity and pharynx	578	46992	1.02 (0.933,1.11)	0.715	FALSE	2.95e-05	FALSE
MGI	149.9	Cancer of of nasal cavities	248	46992	1.22 (1.07,1.39)	0.00248	TRUE	2.95e-05	FALSE
UKB	426.23	Second degree AV block	465	396686	1.15 (1.05,1.26)	0.00294	TRUE	3.6e-05	FALSE
MGI	150	Cancer of esophagus	459	37522	0.978 (0.888,1.08)	0.649	FALSE	2.95e-05	FALSE
UKB	535.6	Duodenitis	7995	393661	1.03 (1.01,1.06)	0.00299	TRUE	3.6e-05	FALSE
MGI	151	Cancer of stomach	521	37522	1.08 (0.983,1.18)	0.109	FALSE	2.95e-05	FALSE
UKB	704	Diseases of hair and hair follicles	5454	418902	1.04 (1.01,1.07)	0.00328	TRUE	3.6e-05	FALSE
MGI	153	Colorectal cancer	1552	36994	1 (0.949,1.06)	0.969	FALSE	2.95e-05	FALSE
UKB	496.2	Chronic bronchitis	3065	391343	1.06 (1.02,1.1)	0.0034	TRUE	3.6e-05	FALSE
All of Us	153	Colorectal cancer	520	40511	0.927 (0.848,1.01)	0.0948	FALSE	3.58e-05	FALSE
MGI	153.2	Colon cancer	1230	36994	1 (0.946,1.07)	0.881	FALSE	2.95e-05	FALSE
UKB	296.22	Major depressive disorder	387	380624	0.861 (0.778,0.954)	0.00388	TRUE	3.6e-05	FALSE
All of Us	153.2	Colon cancer	403	40511	0.917 (0.829,1.01)	0.0884	FALSE	3.58e-05	FALSE
MGI	153.3	Malignant neoplasm of rectum, rectosigmoid junction, and anus	857	36994	1.03 (0.959,1.1)	0.43	FALSE	2.95e-05	FALSE
UKB	610.8	Other specified benign mammary dysplasias	718	222637	1.12 (1.04,1.2)	0.00402	TRUE	3.6e-05	FALSE
All of Us	153.3	Malignant neoplasm of rectum, rectosigmoid junction, and anus	208	40511	0.951 (0.827,1.09)	0.475	FALSE	3.58e-05	FALSE
MGI	155	Cancer of liver and intrahepatic bile duct	520	37522	1.05 (0.964,1.15)	0.245	FALSE	2.95e-05	FALSE
UKB	070.3	Viral hepatitis C	347	419753	1.17 (1.05,1.3)	0.00447	TRUE	3.6e-05	FALSE
All of Us	155	Cancer of liver and intrahepatic bile duct	100	45166	1.14 (0.937,1.4)	0.178	FALSE	3.58e-05	FALSE
MGI	155.1	Malignant neoplasm of liver, primary	354	37522	1.03 (0.924,1.15)	0.581	FALSE	2.95e-05	FALSE
UKB	257.1	Testicular hypofunction	161	194375	1.25 (1.07,1.47)	0.00454	TRUE	3.6e-05	FALSE
All of Us	155.1	Malignant neoplasm of liver, primary	68	45166	1.09 (0.859,1.39)	0.453	FALSE	3.58e-05	FALSE
MGI	157	Pancreatic cancer	522	37522	1.01 (0.92,1.1)	0.879	FALSE	2.95e-05	FALSE
UKB	512	Other symptoms of respiratory system	9490	416209	1.03 (1.01,1.05)	0.00458	TRUE	3.6e-05	FALSE
All of Us	157	Pancreatic cancer	107	45166	0.904 (0.744,1.1)	0.297	FALSE	3.58e-05	FALSE
MGI	158	Neoplasm of unspecified nature of digestive system	1666	37522	1.01 (0.955,1.06)	0.839	FALSE	2.95e-05	FALSE
UKB	740.9	Osteoarthrosis NOS	12717	396715	1.03 (1.01,1.05)	0.00476	TRUE	3.6e-05	FALSE
All of Us	158	Neoplasm of unspecified nature of digestive system	409	45166	0.915 (0.828,1.01)	0.0779	FALSE	3.58e-05	FALSE
MGI	159	Malignant neoplasm of other and ill-defined sites within the digestive organs and peritoneum	1909	37522	1.03 (0.982,1.08)	0.215	FALSE	2.95e-05	FALSE
UKB	496.21	Obstructive chronic bronchitis	2809	391343	1.06 (1.02,1.1)	0.0052	TRUE	3.6e-05	FALSE
All of Us	159	Malignant neoplasm of other and ill-defined sites within the digestive organs and peritoneum	112	45166	0.968 (0.8,1.17)	0.729	FALSE	3.58e-05	FALSE
MGI	159.2	Malignant neoplasm of small intestine, including duodenum	232	37522	1.02 (0.895,1.17)	0.735	FALSE	2.95e-05	FALSE
UKB	571.5	Other chronic nonalcoholic liver disease	1795	416292	1.07 (1.02,1.12)	0.00522	TRUE	3.6e-05	FALSE
MGI	159.3	Malignant neoplasm of gallbladder and extrahepatic bile ducts	166	37522	1.04 (0.89,1.22)	0.6	FALSE	2.95e-05	FALSE
UKB	938	Dermatitis due to solar radiation	410	421396	0.869 (0.787,0.959)	0.00522	TRUE	3.6e-05	FALSE
MGI	159.4	Malignant neoplasm of retroperitoneum and peritoneum	303	37522	0.997 (0.886,1.12)	0.959	FALSE	2.95e-05	FALSE
UKB	722.6	Degeneration of intervertebral disc	2956	408238	1.05 (1.02,1.09)	0.00524	TRUE	3.6e-05	FALSE
MGI	164	Cancer of intrathoracic organs	143	48816	1.04 (0.877,1.23)	0.64	FALSE	2.95e-05	FALSE
UKB	509.8	Dependence on respirator [Ventilator] or supplemental oxygen	417	413629	1.15 (1.04,1.27)	0.00549	TRUE	3.6e-05	FALSE
MGI	165	Cancer within the respiratory system	1363	48816	1.02 (0.967,1.08)	0.429	FALSE	2.95e-05	FALSE
UKB	285	Other anemias	12648	406203	1.03 (1.01,1.04)	0.00595	TRUE	3.6e-05	FALSE
All of Us	165	Cancer within the respiratory system	397	46976	0.999 (0.903,1.1)	0.978	FALSE	3.58e-05	FALSE
MGI	165.1	Cancer of bronchus; lung	1080	48816	1.02 (0.953,1.08)	0.642	FALSE	2.95e-05	FALSE
UKB	401.2	Hypertensive heart and/or renal disease	1958	344850	1.07 (1.02,1.12)	0.00626	TRUE	3.6e-05	FALSE
All of Us	165.1	Cancer of bronchus; lung	393	46976	1 (0.905,1.11)	0.969	FALSE	3.58e-05	FALSE
MGI	170	Cancer of bone and connective tissue	1887	48396	0.993 (0.947,1.04)	0.779	FALSE	2.95e-05	FALSE
UKB	722	Intervertebral disc disorders	9362	408238	1.03 (1.01,1.05)	0.00667	TRUE	3.6e-05	FALSE
All of Us	170	Cancer of bone and connective tissue	238	47163	1.07 (0.939,1.22)	0.304	FALSE	3.58e-05	FALSE
MGI	170.1	Bone cancer	808	48396	0.992 (0.922,1.07)	0.821	FALSE	2.95e-05	FALSE
UKB	260.1	Cachexia	54	423136	0.696 (0.529,0.914)	0.00678	TRUE	3.6e-05	FALSE
All of Us	170.1	Bone cancer	96	47163	1.21 (0.983,1.48)	0.0664	FALSE	3.58e-05	FALSE
MGI	170.2	Cancer of connective tissue	1337	48396	1 (0.947,1.06)	0.927	FALSE	2.95e-05	FALSE
UKB	591	Urinary tract infection	12902	395766	1.03 (1.01,1.04)	0.00689	TRUE	3.6e-05	FALSE
All of Us	170.2	Cancer of connective tissue	172	47163	1.06 (0.906,1.23)	0.479	FALSE	3.58e-05	FALSE
MGI	172	Skin cancer	8999	40317	0.999 (0.974,1.02)	0.919	FALSE	2.95e-05	FALSE
UKB	706	Diseases of sebaceous glands	8675	415678	1.03 (1.01,1.05)	0.00695	TRUE	3.6e-05	FALSE
All of Us	172	Skin cancer	3204	42092	0.958 (0.922,0.995)	0.0264	TRUE	3.58e-05	FALSE
MGI	172.1	Melanomas of skin, dx or hx	5556	40317	1 (0.97,1.03)	0.991	FALSE	2.95e-05	FALSE
UKB	296.2	Depression	12323	380624	1.03 (1.01,1.04)	0.00737	TRUE	3.6e-05	FALSE
All of Us	172.1	Melanomas of skin, dx or hx	668	42092	0.913 (0.845,0.988)	0.0232	TRUE	3.58e-05	FALSE
MGI	172.11	Melanomas of skin	3199	40317	1.02 (0.981,1.06)	0.335	FALSE	2.95e-05	FALSE
UKB	721	Spondylosis and allied disorders	8039	408238	1.03 (1.01,1.05)	0.00757	TRUE	3.6e-05	FALSE
All of Us	172.11	Melanomas of skin	668	42092	0.913 (0.845,0.988)	0.0232	TRUE	3.58e-05	FALSE
MGI	172.2	Other non-epithelial cancer of skin	7430	40317	0.994 (0.967,1.02)	0.643	FALSE	2.95e-05	FALSE
UKB	573.7	Abnormal results of function study of liver	3607	416292	1.05 (1.01,1.08)	0.00857	TRUE	3.6e-05	FALSE
All of Us	172.2	Other non-epithelial cancer of skin	2668	42092	0.971 (0.932,1.01)	0.168	FALSE	3.58e-05	FALSE
MGI	172.21	Basal cell carcinoma	3868	40317	0.996 (0.961,1.03)	0.832	FALSE	2.95e-05	FALSE
All of Us	172.21	Basal cell carcinoma	1701	42092	0.972 (0.924,1.02)	0.272	FALSE	3.58e-05	FALSE
MGI	172.22	Squamous cell carcinoma	2532	40317	1 (0.959,1.05)	0.932	FALSE	2.95e-05	FALSE
All of Us	172.22	Squamous cell carcinoma	803	42092	0.926 (0.862,0.996)	0.038	TRUE	3.58e-05	FALSE
MGI	172.3	Carcinoma in situ of skin	1515	40317	0.985 (0.933,1.04)	0.596	FALSE	2.95e-05	FALSE
UKB	159	Malignant neoplasm of other and ill-defined sites within the digestive organs and peritoneum	5775	409485	1.04 (1.01,1.06)	0.00868	TRUE	3.6e-05	FALSE
All of Us	172.3	Carcinoma in situ of skin	598	42092	0.987 (0.909,1.07)	0.762	FALSE	3.58e-05	FALSE
MGI	173	Neoplasm of uncertain behavior of skin	2136	40317	1 (0.956,1.05)	0.986	FALSE	2.95e-05	FALSE
UKB	714	Rheumatoid arthritis and other inflammatory polyarthropathies	4969	381025	1.04 (1.01,1.07)	0.00877	TRUE	3.6e-05	FALSE
All of Us	173	Neoplasm of uncertain behavior of skin	3669	42092	0.961 (0.928,0.995)	0.0247	TRUE	3.58e-05	FALSE
MGI	174	Breast cancer	3312	42294	1.01 (0.972,1.05)	0.606	FALSE	2.95e-05	FALSE
UKB	306	Other mental disorder	29855	380624	1.02 (1,1.03)	0.00878	TRUE	3.6e-05	FALSE
All of Us	174	Breast cancer	1693	43326	1 (0.953,1.06)	0.906	FALSE	3.58e-05	FALSE
MGI	174.1	Breast cancer [female]	3161	18749	1.02 (0.976,1.06)	0.428	FALSE	2.95e-05	FALSE
UKB	760	Back pain	11708	414002	1.03 (1.01,1.04)	0.00888	TRUE	3.6e-05	FALSE
All of Us	174.1	Breast cancer [female]	1624	24877	1 (0.95,1.05)	0.968	FALSE	3.58e-05	FALSE
MGI	174.11	Malignant neoplasm of female breast	3115	18749	1.02 (0.975,1.06)	0.451	FALSE	2.95e-05	FALSE
UKB	574.3	Cholecystitis without cholelithiasis	2852	407663	1.05 (1.01,1.09)	0.00892	TRUE	3.6e-05	FALSE
All of Us	174.11	Malignant neoplasm of female breast	1544	24877	1 (0.951,1.06)	0.9	FALSE	3.58e-05	FALSE
MGI	174.3	Neoplasm of uncertain behavior of breast	246	42294	1.04 (0.914,1.19)	0.534	FALSE	2.95e-05	FALSE
UKB	340	Migraine	2929	415243	1.05 (1.01,1.09)	0.00901	TRUE	3.6e-05	FALSE
All of Us	174.3	Neoplasm of uncertain behavior of breast	122	43326	1.08 (0.904,1.3)	0.373	FALSE	3.58e-05	FALSE
MGI	175	Acquired absence of breast	952	16591	1 (0.937,1.07)	0.93	FALSE	2.95e-05	FALSE
UKB	366.2	Senile cataract	8509	404738	1.03 (1.01,1.05)	0.0093	TRUE	3.6e-05	FALSE
All of Us	175	Acquired absence of breast	282	24750	1.05 (0.927,1.18)	0.468	FALSE	3.58e-05	FALSE
MGI	180	Cervical cancer and dysplasia	1569	16829	1.02 (0.969,1.08)	0.402	FALSE	2.95e-05	FALSE
UKB	571	Chronic liver disease and cirrhosis	3152	416292	1.05 (1.01,1.09)	0.00968	TRUE	3.6e-05	FALSE
All of Us	180	Cervical cancer and dysplasia	980	24724	0.999 (0.936,1.07)	0.975	FALSE	3.58e-05	FALSE
MGI	180.1	Cervical cancer	536	16829	0.981 (0.897,1.07)	0.679	FALSE	2.95e-05	FALSE
UKB	716.2	Unspecified monoarthritis	15916	381766	1.02 (1.01,1.04)	0.01	TRUE	3.6e-05	FALSE
All of Us	180.1	Cervical cancer	90	24724	0.962 (0.778,1.19)	0.711	FALSE	3.58e-05	FALSE
MGI	180.3	Cervical intraepithelial neoplasia [CIN] [Cervical dysplasia]	1158	16829	1.04 (0.98,1.11)	0.186	FALSE	2.95e-05	FALSE
UKB	614	Inflammatory diseases of female pelvic organs	5911	220253	1.03 (1.01,1.06)	0.0106	TRUE	3.6e-05	FALSE
All of Us	180.3	Cervical intraepithelial neoplasia [CIN] [Cervical dysplasia]	910	24724	1 (0.934,1.07)	0.995	FALSE	3.58e-05	FALSE
MGI	182	Malignant neoplasm of uterus	808	17925	0.998 (0.927,1.07)	0.962	FALSE	2.95e-05	FALSE
UKB	531	Peptic ulcer (excl. esophageal)	7500	417894	1.03 (1.01,1.06)	0.0108	TRUE	3.6e-05	FALSE
All of Us	182	Malignant neoplasm of uterus	246	24724	0.997 (0.876,1.13)	0.958	FALSE	3.58e-05	FALSE
MGI	184	Cancer of other female genital organs	1301	19282	1.01 (0.955,1.07)	0.659	FALSE	2.95e-05	FALSE
UKB	741.4	Joint effusions	1461	419210	1.07 (1.02,1.13)	0.0114	TRUE	3.6e-05	FALSE
All of Us	184	Cancer of other female genital organs	294	25784	1.08 (0.957,1.21)	0.216	FALSE	3.58e-05	FALSE
MGI	184.1	Malignant neoplasm of ovary and other uterine adnexa	627	19282	1.03 (0.944,1.12)	0.54	FALSE	2.95e-05	FALSE
UKB	433	Cerebrovascular disease	9110	415245	1.03 (1.01,1.05)	0.0115	TRUE	3.6e-05	FALSE
All of Us	184.1	Malignant neoplasm of ovary and other uterine adnexa	177	25784	1.13 (0.97,1.31)	0.113	FALSE	3.58e-05	FALSE
MGI	184.11	Malignant neoplasm of ovary	472	19282	1.03 (0.941,1.14)	0.481	FALSE	2.95e-05	FALSE
UKB	788	Syncope and collapse	9397	416313	1.03 (1.01,1.05)	0.0116	TRUE	3.6e-05	FALSE
All of Us	184.11	Malignant neoplasm of ovary	163	25784	1.08 (0.925,1.27)	0.315	FALSE	3.58e-05	FALSE
MGI	184.2	Cancer of other female genital organs (excluding uterus and ovary)	658	19282	1.02 (0.937,1.1)	0.686	FALSE	2.95e-05	FALSE
UKB	496.3	Bronchiectasis	1926	391343	1.06 (1.01,1.11)	0.0117	TRUE	3.6e-05	FALSE
All of Us	184.2	Cancer of other female genital organs (excluding uterus and ovary)	99	25784	0.942 (0.77,1.15)	0.553	FALSE	3.58e-05	FALSE
MGI	185	Cancer of prostate	2996	16424	1.02 (0.98,1.07)	0.285	FALSE	2.95e-05	FALSE
UKB	958	Certain early complications of trauma or procedure	507	425201	1.12 (1.02,1.22)	0.0123	TRUE	3.6e-05	FALSE
All of Us	185	Cancer of prostate	968	14923	0.949 (0.885,1.02)	0.141	FALSE	3.58e-05	FALSE
MGI	187	Cancer of other male genital organs	371	19743	1.03 (0.928,1.15)	0.55	FALSE	2.95e-05	FALSE
UKB	965	Poisoning by analgesics, antipyretics, and antirheumatics	6337	397374	1.03 (1.01,1.06)	0.0123	TRUE	3.6e-05	FALSE
All of Us	187	Cancer of other male genital organs	99	18090	1.06 (0.868,1.3)	0.553	FALSE	3.58e-05	FALSE
MGI	187.1	Malignant neoplasm of unspecified male genital organ	126	19743	1.04 (0.863,1.24)	0.693	FALSE	2.95e-05	FALSE
UKB	474	Acute and chronic tonsillitis	1875	406130	1.06 (1.01,1.11)	0.0125	TRUE	3.6e-05	FALSE
MGI	187.2	Malignant neoplasm of testis	203	19743	1.04 (0.899,1.2)	0.606	FALSE	2.95e-05	FALSE
UKB	743.11	Osteoporosis NOS	5841	417768	1.03 (1.01,1.06)	0.0126	TRUE	3.6e-05	FALSE
MGI	187.8	Neoplasm of uncertain behavior of male genital organs	63	19743	0.865 (0.667,1.12)	0.248	FALSE	2.95e-05	FALSE
UKB	681	Superficial cellulitis and abscess	7571	413893	1.03 (1.01,1.05)	0.0127	TRUE	3.6e-05	FALSE
MGI	189	Cancer of urinary organs (incl. kidney and bladder)	3022	47261	1.04 (0.995,1.08)	0.0843	FALSE	2.95e-05	FALSE
UKB	575.9	Nonspecific abnormal findings on radiological and other examination of biliary tract	368	407663	1.14 (1.03,1.27)	0.0128	TRUE	3.6e-05	FALSE
All of Us	189	Cancer of urinary organs (incl. kidney and bladder)	477	46924	1.08 (0.983,1.18)	0.109	FALSE	3.58e-05	FALSE
MGI	189.1	Cancer of kidney and renal pelvis	1509	47261	1.02 (0.964,1.07)	0.541	FALSE	2.95e-05	FALSE
UKB	740	Osteoarthrosis	28908	396715	1.02 (1,1.03)	0.013	TRUE	3.6e-05	FALSE
All of Us	189.1	Cancer of kidney and renal pelvis	236	46924	1.13 (0.989,1.28)	0.0696	FALSE	3.58e-05	FALSE
MGI	189.11	Malignant neoplasm of kidney, except pelvis	1316	47261	1.01 (0.951,1.07)	0.802	FALSE	2.95e-05	FALSE
UKB	519	Other diseases of respiratory system, not elsewhere classified	9850	415751	1.03 (1.01,1.05)	0.0131	TRUE	3.6e-05	FALSE
All of Us	189.11	Malignant neoplasm of kidney, except pelvis	230	46924	1.12 (0.983,1.28)	0.0853	FALSE	3.58e-05	FALSE
MGI	189.12	Malignant neoplasm of renal pelvis	243	47261	1.14 (0.999,1.3)	0.0486	TRUE	2.95e-05	FALSE
UKB	452	Other venous embolism and thrombosis	573	384807	1.11 (1.02,1.21)	0.0133	TRUE	3.6e-05	FALSE
MGI	189.2	Cancer of bladder	1824	47261	1.05 (0.996,1.1)	0.071	FALSE	2.95e-05	FALSE
UKB	381.9	Otorrhea	274	421578	0.859 (0.761,0.97)	0.0134	TRUE	3.6e-05	FALSE
All of Us	189.2	Cancer of bladder	253	46924	1.04 (0.92,1.18)	0.507	FALSE	3.58e-05	FALSE
MGI	189.21	Malignant neoplasm of bladder	1694	47261	1.05 (0.994,1.1)	0.0829	FALSE	2.95e-05	FALSE
UKB	420.1	Myocarditis	138	422259	1.24 (1.04,1.46)	0.0134	TRUE	3.6e-05	FALSE
All of Us	189.21	Malignant neoplasm of bladder	219	46924	1.02 (0.895,1.17)	0.725	FALSE	3.58e-05	FALSE
MGI	189.4	Malignant neoplasm of other urinary organs	697	47261	1 (0.925,1.08)	0.98	FALSE	2.95e-05	FALSE
UKB	081	Infection/inflammation of internal prosthetic device; implant; and graft	2558	418843	0.951 (0.914,0.99)	0.0135	TRUE	3.6e-05	FALSE
All of Us	189.4	Malignant neoplasm of other urinary organs	60	46924	0.923 (0.713,1.19)	0.528	FALSE	3.58e-05	FALSE
MGI	190	Cancer of eye	148	47674	1.02 (0.864,1.21)	0.796	FALSE	2.95e-05	FALSE
UKB	250.1	Type 1 diabetes	2906	404759	1.05 (1.01,1.09)	0.0137	TRUE	3.6e-05	FALSE
MGI	191	Manlignant and unknown neoplasms of brain and nervous system	1108	47674	1.01 (0.953,1.08)	0.668	FALSE	2.95e-05	FALSE
UKB	300	Anxiety disorders	7163	380624	1.03 (1.01,1.06)	0.0142	TRUE	3.6e-05	FALSE
All of Us	191	Manlignant and unknown neoplasms of brain and nervous system	278	46303	1.1 (0.974,1.24)	0.121	FALSE	3.58e-05	FALSE
MGI	191.1	Cancer of brain and nervous system	733	47674	0.993 (0.92,1.07)	0.853	FALSE	2.95e-05	FALSE
UKB	415.2	Chronic pulmonary heart disease	619	418573	1.11 (1.02,1.2)	0.0147	TRUE	3.6e-05	FALSE
All of Us	191.1	Cancer of brain and nervous system	152	46303	1.18 (0.999,1.38)	0.0476	TRUE	3.58e-05	FALSE
MGI	191.11	Cancer of brain	615	47674	0.991 (0.912,1.08)	0.828	FALSE	2.95e-05	FALSE
UKB	344	Other paralytic syndromes	704	411374	0.911 (0.844,0.982)	0.0148	TRUE	3.6e-05	FALSE
All of Us	191.11	Cancer of brain	132	46303	1.18 (0.995,1.41)	0.0534	FALSE	3.58e-05	FALSE
MGI	193	Thyroid cancer	974	46506	1.01 (0.941,1.07)	0.871	FALSE	2.95e-05	FALSE
UKB	960	Poisoning by antibiotics	19227	397374	1.02 (1,1.03)	0.0149	TRUE	3.6e-05	FALSE
All of Us	193	Thyroid cancer	378	46394	1.03 (0.931,1.14)	0.548	FALSE	3.58e-05	FALSE
MGI	194	Cancer of other endocrine glands	582	46506	1.01 (0.925,1.1)	0.867	FALSE	2.95e-05	FALSE
UKB	433.31	Transient cerebral ischemia	2197	415245	1.05 (1.01,1.1)	0.0154	TRUE	3.6e-05	FALSE
All of Us	194	Cancer of other endocrine glands	52	46394	1.1 (0.833,1.45)	0.486	FALSE	3.58e-05	FALSE
MGI	195	Cancer, suspected or other	17777	29733	1.01 (0.986,1.03)	0.495	FALSE	2.95e-05	FALSE
UKB	558	Noninfectious gastroenteritis	16297	348852	1.02 (1,1.04)	0.0154	TRUE	3.6e-05	FALSE
All of Us	195	Cancer, suspected or other	836	43689	1.08 (1,1.15)	0.042	TRUE	3.58e-05	FALSE
MGI	195.1	Malignant neoplasm, other	17470	29733	1 (0.984,1.03)	0.648	FALSE	2.95e-05	FALSE
UKB	300.9	Posttraumatic stress disorder	127	380624	1.24 (1.04,1.48)	0.0157	TRUE	3.6e-05	FALSE
All of Us	195.1	Malignant neoplasm, other	602	43689	1.11 (1.03,1.21)	0.0105	TRUE	3.58e-05	FALSE
MGI	195.3	Malignant neoplasm of head, face, and neck	1157	29733	1.04 (0.972,1.1)	0.278	FALSE	2.95e-05	FALSE
All of Us	195.3	Malignant neoplasm of head, face, and neck	121	43689	0.936 (0.78,1.12)	0.466	FALSE	3.58e-05	FALSE
MGI	196	Radiotherapy	2558	29733	1.02 (0.973,1.06)	0.454	FALSE	2.95e-05	FALSE
MGI	197	Chemotherapy	5206	29733	1.04 (1.01,1.07)	0.0127	TRUE	2.95e-05	FALSE
UKB	180.1	Cervical cancer	294	202230	0.867 (0.772,0.975)	0.0161	TRUE	3.6e-05	FALSE
MGI	198	Secondary malignant neoplasm	6030	29733	1.01 (0.977,1.04)	0.642	FALSE	2.95e-05	FALSE
UKB	296	Mood disorders	13020	380624	1.02 (1,1.04)	0.0162	TRUE	3.6e-05	FALSE
All of Us	198	Secondary malignant neoplasm	995	43689	1.01 (0.949,1.08)	0.703	FALSE	3.58e-05	FALSE
MGI	198.1	Secondary malignancy of lymph nodes	3837	29733	0.997 (0.962,1.03)	0.883	FALSE	2.95e-05	FALSE
UKB	938.2	Chronic dermatitis due to solar radiation	269	421396	0.862 (0.762,0.974)	0.0163	TRUE	3.6e-05	FALSE
All of Us	198.1	Secondary malignancy of lymph nodes	572	43689	1.01 (0.924,1.09)	0.904	FALSE	3.58e-05	FALSE
MGI	198.2	Secondary malignancy of respiratory organs	1095	29733	0.984 (0.923,1.05)	0.612	FALSE	2.95e-05	FALSE
UKB	958.1	Postoperative shock	51	425201	1.39 (1.05,1.84)	0.0163	TRUE	3.6e-05	FALSE
All of Us	198.2	Secondary malignancy of respiratory organs	178	43689	1.04 (0.891,1.2)	0.649	FALSE	3.58e-05	FALSE
MGI	198.3	Secondary malignant neoplasm of digestive systems	888	29733	1.01 (0.939,1.08)	0.845	FALSE	2.95e-05	FALSE
UKB	724.2	Disorders of coccyx	404	408238	1.13 (1.02,1.25)	0.0173	TRUE	3.6e-05	FALSE
All of Us	198.3	Secondary malignant neoplasm of digestive systems	133	43689	0.984 (0.827,1.17)	0.856	FALSE	3.58e-05	FALSE
MGI	198.4	Secondary malignant neoplasm of liver	785	29733	0.976 (0.906,1.05)	0.525	FALSE	2.95e-05	FALSE
UKB	339	Other headache syndromes	8125	415243	1.03 (1,1.05)	0.0178	TRUE	3.6e-05	FALSE
All of Us	198.4	Secondary malignant neoplasm of liver	132	43689	1.13 (0.949,1.34)	0.165	FALSE	3.58e-05	FALSE
MGI	198.5	Secondary malignancy of brain/spine	649	29733	1.07 (0.985,1.16)	0.109	FALSE	2.95e-05	FALSE
UKB	512.7	Shortness of breath	6121	416209	1.03 (1.01,1.06)	0.0179	TRUE	3.6e-05	FALSE
All of Us	198.5	Secondary malignancy of brain/spine	88	43689	0.825 (0.666,1.02)	0.0701	FALSE	3.58e-05	FALSE
MGI	198.6	Secondary malignancy of bone	891	29733	0.986 (0.919,1.06)	0.69	FALSE	2.95e-05	FALSE
UKB	714.1	Rheumatoid arthritis	4479	381025	1.04 (1.01,1.07)	0.0179	TRUE	3.6e-05	FALSE
All of Us	198.6	Secondary malignancy of bone	206	43689	1.02 (0.891,1.18)	0.728	FALSE	3.58e-05	FALSE
MGI	198.7	Secondary malignant neoplasm of skin	337	29733	0.927 (0.829,1.04)	0.186	FALSE	2.95e-05	FALSE
UKB	724.1	Disorders of sacrum	401	408238	1.13 (1.02,1.24)	0.0187	TRUE	3.6e-05	FALSE
MGI	199	Neoplasm of uncertain behavior	5988	29733	0.981 (0.952,1.01)	0.2	FALSE	2.95e-05	FALSE
UKB	208	Benign neoplasm of colon	20990	401850	1.02 (1,1.03)	0.0194	TRUE	3.6e-05	FALSE
All of Us	199	Neoplasm of uncertain behavior	2565	43689	1.02 (0.977,1.06)	0.403	FALSE	3.58e-05	FALSE
MGI	199.4	Neurofibromatosis	94	29733	0.985 (0.797,1.22)	0.887	FALSE	2.95e-05	FALSE
UKB	041	Bacterial infection NOS	12624	409902	1.02 (1,1.04)	0.0196	TRUE	3.6e-05	FALSE
MGI	200	Myeloproliferative disease	1221	47360	1.03 (0.975,1.1)	0.267	FALSE	2.95e-05	FALSE
UKB	519.8	Other diseases of respiratory system, NEC	9332	415751	1.03 (1,1.05)	0.0202	TRUE	3.6e-05	FALSE
All of Us	200	Myeloproliferative disease	399	46267	1.02 (0.921,1.13)	0.719	FALSE	3.58e-05	FALSE
MGI	200.1	Polycythemia vera	263	42485	1.03 (0.909,1.17)	0.629	FALSE	2.95e-05	FALSE
UKB	747	Cardiac and circulatory congenital anomalies	2894	422807	1.05 (1.01,1.09)	0.0204	TRUE	3.6e-05	FALSE
All of Us	200.1	Polycythemia vera	102	43338	0.899 (0.737,1.1)	0.284	FALSE	3.58e-05	FALSE
MGI	201	Hodgkin's disease	188	47360	1.1 (0.945,1.27)	0.218	FALSE	2.95e-05	FALSE
UKB	627.3	Postmenopausal atrophic vaginitis	1120	197450	0.932 (0.877,0.989)	0.0205	TRUE	3.6e-05	FALSE
All of Us	201	Hodgkin's disease	96	46267	0.95 (0.774,1.17)	0.614	FALSE	3.58e-05	FALSE
MGI	202	Cancer of other lymphoid, histiocytic tissue	1644	47360	1.05 (1,1.11)	0.0514	FALSE	2.95e-05	FALSE
UKB	041.4	E. coli	2840	409902	1.05 (1.01,1.09)	0.0207	TRUE	3.6e-05	FALSE
All of Us	202	Cancer of other lymphoid, histiocytic tissue	453	46267	0.947 (0.862,1.04)	0.259	FALSE	3.58e-05	FALSE
MGI	202.2	Non-Hodgkins lymphoma	1404	47360	1.05 (0.989,1.1)	0.114	FALSE	2.95e-05	FALSE
UKB	110.11	Dermatophytosis of nail	74	422977	0.765 (0.606,0.966)	0.0207	TRUE	3.6e-05	FALSE
All of Us	202.2	Non-Hodgkins lymphoma	437	46267	0.935 (0.849,1.03)	0.172	FALSE	3.58e-05	FALSE
MGI	202.21	Nodular lymphoma	730	47360	1.04 (0.967,1.13)	0.274	FALSE	2.95e-05	FALSE
UKB	618.6	Vaginal enterocele, congenital or acquired	675	217351	1.09 (1.01,1.18)	0.0209	TRUE	3.6e-05	FALSE
All of Us	202.21	Nodular lymphoma	101	46267	0.904 (0.741,1.1)	0.314	FALSE	3.58e-05	FALSE
MGI	202.22	Reticulosarcoma	190	47360	1.09 (0.942,1.27)	0.236	FALSE	2.95e-05	FALSE
All of Us	202.22	Reticulosarcoma	99	46267	0.912 (0.746,1.11)	0.36	FALSE	3.58e-05	FALSE
MGI	202.24	Large cell lymphoma	175	47360	1.07 (0.92,1.25)	0.358	FALSE	2.95e-05	FALSE
UKB	343	Infantile cerebral palsy	155	411374	1.2 (1.02,1.41)	0.0227	TRUE	3.6e-05	FALSE
MGI	204	Leukemia	745	47360	1.08 (1.01,1.17)	0.0342	TRUE	2.95e-05	FALSE
UKB	853	Complication of colostomy or enterostomy	522	411262	1.11 (1.01,1.21)	0.0229	TRUE	3.6e-05	FALSE
All of Us	204	Leukemia	406	46267	1.01 (0.912,1.11)	0.885	FALSE	3.58e-05	FALSE
MGI	204.1	Lymphoid leukemia	248	47360	1.1 (0.963,1.25)	0.161	FALSE	2.95e-05	FALSE
UKB	550.5	Ventral hernia	3603	377005	1.04 (1.01,1.07)	0.0234	TRUE	3.6e-05	FALSE
All of Us	204.1	Lymphoid leukemia	177	46267	0.942 (0.811,1.09)	0.433	FALSE	3.58e-05	FALSE
MGI	204.11	Lymphoid leukemia, acute	75	47360	1.27 (1,1.61)	0.0377	TRUE	2.95e-05	FALSE
UKB	458.1	Orthostatic hypotension	1377	403980	1.06 (1.01,1.12)	0.0245	TRUE	3.6e-05	FALSE
MGI	204.12	Lymphoid leukemia, chronic	179	47360	1.12 (0.962,1.3)	0.135	FALSE	2.95e-05	FALSE
UKB	741.6	Villonodular synovitis	58	419210	0.748 (0.574,0.973)	0.0248	TRUE	3.6e-05	FALSE
All of Us	204.12	Lymphoid leukemia, chronic	156	46267	0.97 (0.826,1.14)	0.702	FALSE	3.58e-05	FALSE
MGI	204.2	Myeloid leukemia	277	47360	1.14 (1.01,1.28)	0.0383	TRUE	2.95e-05	FALSE
UKB	459.9	Circulatory disease NEC	16826	403980	1.02 (1,1.03)	0.0252	TRUE	3.6e-05	FALSE
All of Us	204.2	Myeloid leukemia	78	46267	1.07 (0.851,1.34)	0.561	FALSE	3.58e-05	FALSE
MGI	204.21	Myeloid leukemia, acute	163	47360	1.18 (1.01,1.39)	0.0357	TRUE	2.95e-05	FALSE
UKB	537	Other disorders of stomach and duodenum	3551	393661	1.04 (1,1.07)	0.0254	TRUE	3.6e-05	FALSE
MGI	204.22	Myeloid leukemia, chronic	62	47360	0.901 (0.696,1.17)	0.407	FALSE	2.95e-05	FALSE
UKB	426.9	Cardiac pacemaker/device in situ	2535	396686	1.05 (1.01,1.09)	0.0256	TRUE	3.6e-05	FALSE
MGI	204.4	Multiple myeloma	237	47360	0.985 (0.863,1.12)	0.822	FALSE	2.95e-05	FALSE
UKB	334	Degenerative disease of the spinal cord	1869	411374	0.949 (0.906,0.994)	0.0259	TRUE	3.6e-05	FALSE
All of Us	204.4	Multiple myeloma	156	46267	1.05 (0.893,1.23)	0.556	FALSE	3.58e-05	FALSE
MGI	208	Benign neoplasm of colon	11091	38612	1.01 (0.989,1.03)	0.324	FALSE	2.95e-05	FALSE
UKB	286	Coagulation defects	983	422910	1.07 (1.01,1.15)	0.0262	TRUE	3.6e-05	FALSE
All of Us	208	Benign neoplasm of colon	6338	40843	1.01 (0.979,1.04)	0.647	FALSE	3.58e-05	FALSE
MGI	209	Neuroendocrine tumors	275	50008	1.01 (0.895,1.14)	0.844	FALSE	2.95e-05	FALSE
All of Us	209	Neuroendocrine tumors	105	47296	1.18 (0.97,1.44)	0.0907	FALSE	3.58e-05	FALSE
MGI	210	Benign neoplasm of lip, oral cavity, and pharynx	1987	46992	1.04 (0.995,1.09)	0.0802	FALSE	2.95e-05	FALSE
UKB	565	Anal and rectal conditions	15517	403281	1.02 (1,1.04)	0.0262	TRUE	3.6e-05	FALSE
All of Us	210	Benign neoplasm of lip, oral cavity, and pharynx	231	46976	1 (0.877,1.14)	0.994	FALSE	3.58e-05	FALSE
MGI	211	Benign neoplasm of other parts of digestive system	7892	39930	1.01 (0.983,1.03)	0.539	FALSE	2.95e-05	FALSE
UKB	251.1	Hypoglycemia	976	402237	1.07 (1.01,1.15)	0.0269	TRUE	3.6e-05	FALSE
All of Us	211	Benign neoplasm of other parts of digestive system	990	45516	0.976 (0.915,1.04)	0.467	FALSE	3.58e-05	FALSE
MGI	212	Benign neoplasm of respiratory and intrathoracic organs	1925	48358	1.02 (0.975,1.07)	0.37	FALSE	2.95e-05	FALSE
UKB	242.1	Graves' disease	464	407735	1.11 (1.01,1.22)	0.027	TRUE	3.6e-05	FALSE
All of Us	212	Benign neoplasm of respiratory and intrathoracic organs	149	47252	1.12 (0.946,1.31)	0.187	FALSE	3.58e-05	FALSE
MGI	213	Benign neoplasm of bone and articular cartilage	1802	18984	1 (0.951,1.05)	0.986	FALSE	2.95e-05	FALSE
UKB	447.1	Stricture of artery	888	416932	1.08 (1.01,1.15)	0.027	TRUE	3.6e-05	FALSE
All of Us	213	Benign neoplasm of bone and articular cartilage	185	35312	1.01 (0.874,1.17)	0.863	FALSE	3.58e-05	FALSE
MGI	214	Lipoma	1537	45061	1.02 (0.964,1.07)	0.536	FALSE	2.95e-05	FALSE
UKB	286.7	Other and unspecified coagulation defects	413	422910	1.12 (1.01,1.23)	0.0272	TRUE	3.6e-05	FALSE
All of Us	214	Lipoma	1378	45447	0.988 (0.935,1.04)	0.664	FALSE	3.58e-05	FALSE
MGI	214.1	Lipoma of skin and subcutaneous tissue	950	45061	1.01 (0.949,1.08)	0.675	FALSE	2.95e-05	FALSE
UKB	681.1	Cellulitis and abscess of fingers/toes	602	413893	1.1 (1.01,1.19)	0.0283	TRUE	3.6e-05	FALSE
All of Us	214.1	Lipoma of skin and subcutaneous tissue	778	45447	0.991 (0.921,1.07)	0.8	FALSE	3.58e-05	FALSE
MGI	215	Other benign neoplasm of connective and other soft tissue	4789	45061	1.03 (0.999,1.06)	0.055	FALSE	2.95e-05	FALSE
UKB	618	Genital prolapse	11951	217351	1.02 (1,1.04)	0.0291	TRUE	3.6e-05	FALSE
All of Us	215	Other benign neoplasm of connective and other soft tissue	687	45447	1.01 (0.939,1.09)	0.728	FALSE	3.58e-05	FALSE
MGI	216	Benign neoplasm of skin	12450	37511	0.998 (0.977,1.02)	0.825	FALSE	2.95e-05	FALSE
UKB	807	Fracture of ribs	823	403668	1.08 (1.01,1.16)	0.0295	TRUE	3.6e-05	FALSE
All of Us	216	Benign neoplasm of skin	7742	39114	0.976 (0.952,1)	0.0623	FALSE	3.58e-05	FALSE
MGI	216.1	Screening for malignant neoplasms of the skin	198	37511	0.98 (0.847,1.13)	0.784	FALSE	2.95e-05	FALSE
MGI	217	Vascular hamartomas and non-neoplastic nevi	1907	37511	0.976 (0.93,1.02)	0.334	FALSE	2.95e-05	FALSE
UKB	157	Pancreatic cancer	679	409485	1.09 (1.01,1.18)	0.0298	TRUE	3.6e-05	FALSE
All of Us	217	Vascular hamartomas and non-neoplastic nevi	2650	39114	0.962 (0.924,1)	0.0634	FALSE	3.58e-05	FALSE
MGI	217.1	Nevus, non-neoplastic	1797	37511	0.969 (0.922,1.02)	0.22	FALSE	2.95e-05	FALSE
UKB	752.2	Other specified congenital anomalies of nervous system	80	425145	0.785 (0.627,0.983)	0.0299	TRUE	3.6e-05	FALSE
All of Us	217.1	Nevus, non-neoplastic	2567	39114	0.963 (0.924,1)	0.07	FALSE	3.58e-05	FALSE
MGI	218	Benign neoplasm of uterus	4690	18230	1.01 (0.981,1.05)	0.394	FALSE	2.95e-05	FALSE
UKB	080	Postoperative infection	4686	418843	1.03 (1,1.06)	0.0309	TRUE	3.6e-05	FALSE
All of Us	218	Benign neoplasm of uterus	1700	24592	1.01 (0.961,1.06)	0.687	FALSE	3.58e-05	FALSE
MGI	218.1	Uterine leiomyoma	1975	18230	1.01 (0.965,1.06)	0.615	FALSE	2.95e-05	FALSE
UKB	426.91	Cardiac pacemaker in situ	2325	396686	1.05 (1,1.09)	0.0311	TRUE	3.6e-05	FALSE
All of Us	218.1	Uterine leiomyoma	1644	24592	1.01 (0.96,1.06)	0.699	FALSE	3.58e-05	FALSE
MGI	218.2	Other benign neoplasm of uterus	3720	18230	1.01 (0.974,1.05)	0.578	FALSE	2.95e-05	FALSE
UKB	578.1	Hematemesis	2065	400718	1.05 (1,1.1)	0.0311	TRUE	3.6e-05	FALSE
All of Us	218.2	Other benign neoplasm of uterus	127	24592	1.01 (0.843,1.2)	0.934	FALSE	3.58e-05	FALSE
MGI	220	Benign neoplasm of ovary	955	16531	1.06 (0.989,1.13)	0.0992	FALSE	2.95e-05	FALSE
UKB	512.8	Cough	3009	416209	1.04 (1,1.08)	0.0316	TRUE	3.6e-05	FALSE
All of Us	220	Benign neoplasm of ovary	227	23480	1.09 (0.949,1.24)	0.227	FALSE	3.58e-05	FALSE
MGI	221	Benign neoplasm of other female genital organs	2198	16159	1.01 (0.968,1.06)	0.57	FALSE	2.95e-05	FALSE
UKB	740.11	Osteoarthrosis, localized, primary	9276	396715	1.02 (1,1.05)	0.0322	TRUE	3.6e-05	FALSE
MGI	222	Benign neoplasm of male genital organs	1143	19743	1.06 (0.999,1.13)	0.052	FALSE	2.95e-05	FALSE
UKB	305.2	Eating disorder	96	380624	1.24 (1.01,1.52)	0.0333	TRUE	3.6e-05	FALSE
All of Us	222	Benign neoplasm of male genital organs	72	18090	1.01 (0.798,1.28)	0.929	FALSE	3.58e-05	FALSE
MGI	223	Benign neoplasm of kidney and other urinary organs	1853	18984	1.06 (1,1.11)	0.0367	TRUE	2.95e-05	FALSE
UKB	870.2	Open wound of ear	203	417007	1.16 (1.01,1.34)	0.0347	TRUE	3.6e-05	FALSE
All of Us	223	Benign neoplasm of kidney and other urinary organs	114	35312	0.97 (0.804,1.17)	0.751	FALSE	3.58e-05	FALSE
MGI	224	Benign neoplasm of eye	723	47674	1.03 (0.952,1.11)	0.477	FALSE	2.95e-05	FALSE
UKB	715	Other inflammatory spondylopathies	1726	381025	1.05 (1,1.11)	0.0349	TRUE	3.6e-05	FALSE
All of Us	224	Benign neoplasm of eye	568	46303	0.995 (0.914,1.08)	0.903	FALSE	3.58e-05	FALSE
MGI	224.1	Benign neoplasm of eye, uveal	627	47674	1.01 (0.926,1.09)	0.896	FALSE	2.95e-05	FALSE
UKB	681.3	Cellulitis and abscess of arm/hand	5771	413893	1.03 (1,1.06)	0.0356	TRUE	3.6e-05	FALSE
All of Us	224.1	Benign neoplasm of eye, uveal	517	46303	1.01 (0.923,1.1)	0.844	FALSE	3.58e-05	FALSE
MGI	225	Benign neoplasm of brain and other parts of nervous system	1261	47674	1.02 (0.966,1.09)	0.418	FALSE	2.95e-05	FALSE
UKB	411.3	Angina pectoris	16532	392065	1.02 (1,1.03)	0.0362	TRUE	3.6e-05	FALSE
All of Us	225	Benign neoplasm of brain and other parts of nervous system	369	46303	1.07 (0.961,1.18)	0.223	FALSE	3.58e-05	FALSE
MGI	225.1	Benign neoplasm of brain, cranial nerves, meninges	986	47674	1.03 (0.969,1.1)	0.312	FALSE	2.95e-05	FALSE
UKB	411	Ischemic Heart Disease	33025	392065	1.01 (1,1.02)	0.0374	TRUE	3.6e-05	FALSE
All of Us	225.1	Benign neoplasm of brain, cranial nerves, meninges	350	46303	1.1 (0.984,1.22)	0.093	FALSE	3.58e-05	FALSE
MGI	225.2	Benign neoplasm of spinal cord, meninges	304	47674	0.966 (0.859,1.09)	0.562	FALSE	2.95e-05	FALSE
UKB	560	Intestinal obstruction without mention of hernia	4083	348852	1.03 (1,1.07)	0.0376	TRUE	3.6e-05	FALSE
MGI	226	Benign neoplasm of thyroid glands	1418	46506	1.05 (0.991,1.11)	0.103	FALSE	2.95e-05	FALSE
UKB	401.22	Hypertensive chronic kidney disease	1590	344850	1.05 (1,1.11)	0.0377	TRUE	3.6e-05	FALSE
All of Us	226	Benign neoplasm of thyroid glands	152	46394	1.08 (0.92,1.27)	0.335	FALSE	3.58e-05	FALSE
MGI	227	Benign neoplasm of other endocrine glands and related structures	1782	46506	0.994 (0.946,1.04)	0.819	FALSE	2.95e-05	FALSE
UKB	766	Neuralgia, neuritis, and radiculitis NOS	1223	422129	1.06 (1,1.13)	0.0379	TRUE	3.6e-05	FALSE
All of Us	227	Benign neoplasm of other endocrine glands and related structures	521	46394	1.09 (0.998,1.19)	0.0541	FALSE	3.58e-05	FALSE
MGI	227.1	Benign neoplasm of adrenal gland	497	46506	0.993 (0.906,1.09)	0.882	FALSE	2.95e-05	FALSE
UKB	531.1	Hemorrhage from gastrointestinal ulcer	668	417894	1.09 (1,1.17)	0.0383	TRUE	3.6e-05	FALSE
All of Us	227.1	Benign neoplasm of adrenal gland	228	46394	1.15 (1.01,1.32)	0.0332	TRUE	3.58e-05	FALSE
MGI	227.2	Benign neoplasm of parathyroid gland	838	46506	1.05 (0.974,1.12)	0.219	FALSE	2.95e-05	FALSE
UKB	306.9	Tension headache	307	380624	1.13 (1.01,1.26)	0.0385	TRUE	3.6e-05	FALSE
All of Us	227.2	Benign neoplasm of parathyroid gland	95	46394	0.978 (0.796,1.2)	0.831	FALSE	3.58e-05	FALSE
MGI	227.3	Benign neoplasm of pituitary gland and craniopharyngeal duct (pouch)	451	46506	0.908 (0.825,1)	0.049	TRUE	2.95e-05	FALSE
UKB	721.1	Spondylosis without myelopathy	5179	408238	1.03 (1,1.06)	0.04	TRUE	3.6e-05	FALSE
All of Us	227.3	Benign neoplasm of pituitary gland and craniopharyngeal duct (pouch)	203	46394	1.11 (0.96,1.27)	0.157	FALSE	3.58e-05	FALSE
MGI	228	Hemangioma and lymphangioma, any site	2316	47967	0.996 (0.953,1.04)	0.845	FALSE	2.95e-05	FALSE
UKB	836	Traumatic arthropathy	561	407575	1.09 (1,1.19)	0.04	TRUE	3.6e-05	FALSE
All of Us	228	Hemangioma and lymphangioma, any site	2929	44472	0.977 (0.94,1.01)	0.228	FALSE	3.58e-05	FALSE
MGI	228.1	Hemangioma of skin and subcutaneous tissue	1477	47967	0.983 (0.931,1.04)	0.537	FALSE	2.95e-05	FALSE
All of Us	228.1	Hemangioma of skin and subcutaneous tissue	2235	44472	0.956 (0.915,0.999)	0.0448	TRUE	3.58e-05	FALSE
MGI	229	Benign neoplasm of unspecified sites	8158	42125	1.02 (0.993,1.04)	0.16	FALSE	2.95e-05	FALSE
UKB	447	Other disorders of arteries and arterioles	1377	416932	1.06 (1,1.12)	0.0401	TRUE	3.6e-05	FALSE
All of Us	229	Benign neoplasm of unspecified sites	585	46816	1.08 (0.998,1.18)	0.0557	FALSE	3.58e-05	FALSE
MGI	229.1	Benign neoplasm of lymph nodes	6001	42125	1.02 (0.991,1.05)	0.173	FALSE	2.95e-05	FALSE
MGI	240	Simple and unspecified goiter	1117	38045	1.05 (0.984,1.11)	0.147	FALSE	2.95e-05	FALSE
UKB	771	Musculoskeletal symptoms referable to limbs	906	420058	1.07 (1,1.15)	0.0403	TRUE	3.6e-05	FALSE
All of Us	240	Simple and unspecified goiter	756	38954	1.01 (0.939,1.09)	0.776	FALSE	3.58e-05	FALSE
MGI	241	Nontoxic nodular goiter	3141	38045	1.02 (0.986,1.06)	0.215	FALSE	2.95e-05	FALSE
UKB	292.4	Altered mental status	2304	418779	1.04 (1,1.09)	0.0409	TRUE	3.6e-05	FALSE
All of Us	241	Nontoxic nodular goiter	2582	38954	1.04 (0.998,1.08)	0.0647	FALSE	3.58e-05	FALSE
MGI	241.1	Nontoxic uninodular goiter	2447	38045	1.03 (0.987,1.08)	0.172	FALSE	2.95e-05	FALSE
UKB	458	Hypotension	6001	403980	1.03 (1,1.05)	0.0411	TRUE	3.6e-05	FALSE
All of Us	241.1	Nontoxic uninodular goiter	1962	38954	1.07 (1.02,1.12)	0.00349	TRUE	3.58e-05	FALSE
MGI	241.2	Nontoxic multinodular goiter	1404	38045	0.987 (0.933,1.04)	0.649	FALSE	2.95e-05	FALSE
UKB	459	Other disorders of circulatory system	16999	403980	1.02 (1,1.03)	0.0421	TRUE	3.6e-05	FALSE
All of Us	241.2	Nontoxic multinodular goiter	1385	38954	1.04 (0.984,1.1)	0.159	FALSE	3.58e-05	FALSE
MGI	242	Thyrotoxicosis with or without goiter	1504	38045	1.05 (0.994,1.11)	0.0811	FALSE	2.95e-05	FALSE
UKB	574.11	Cholelithiasis with acute cholecystitis	1542	407663	1.05 (1,1.11)	0.0424	TRUE	3.6e-05	FALSE
All of Us	242	Thyrotoxicosis with or without goiter	969	38954	0.977 (0.914,1.04)	0.48	FALSE	3.58e-05	FALSE
MGI	242.1	Graves' disease	553	38045	1.13 (1.03,1.23)	0.00617	TRUE	2.95e-05	FALSE
UKB	528.11	Stomatitis and mucositis (ulcerative)	407	419990	1.11 (1,1.22)	0.0427	TRUE	3.6e-05	FALSE
All of Us	242.1	Graves' disease	322	38954	1.01 (0.898,1.13)	0.925	FALSE	3.58e-05	FALSE
MGI	242.2	Toxic multinodular goiter	128	38045	1.12 (0.937,1.34)	0.198	FALSE	2.95e-05	FALSE
UKB	442.8	Aneurysm of other specified artery	218	416932	1.15 (1,1.31)	0.0432	TRUE	3.6e-05	FALSE
All of Us	242.2	Toxic multinodular goiter	93	38954	0.849 (0.689,1.05)	0.116	FALSE	3.58e-05	FALSE
MGI	242.3	Exophthalmos	313	38045	1.11 (0.987,1.24)	0.0775	FALSE	2.95e-05	FALSE
UKB	274	Gout and other crystal arthropathies	3921	421782	1.03 (1,1.07)	0.0434	TRUE	3.6e-05	FALSE
All of Us	242.3	Exophthalmos	108	38954	0.927 (0.764,1.13)	0.436	FALSE	3.58e-05	FALSE
MGI	242.31	Thyrotoxic exophthalmos	159	38045	1.23 (1.05,1.45)	0.00923	TRUE	2.95e-05	FALSE
MGI	244	Hypothyroidism	8657	38045	1.01 (0.98,1.03)	0.698	FALSE	2.95e-05	FALSE
UKB	427.11	Paroxysmal supraventricular tachycardia	2457	396686	1.04 (1,1.09)	0.0441	TRUE	3.6e-05	FALSE
All of Us	244	Hypothyroidism	6252	38954	1.02 (0.996,1.05)	0.0974	FALSE	3.58e-05	FALSE
MGI	244.1	Secondary hypothyroidism	1876	38045	1.03 (0.978,1.08)	0.289	FALSE	2.95e-05	FALSE
UKB	292	Neurological disorders	4875	418779	1.03 (1,1.06)	0.0442	TRUE	3.6e-05	FALSE
All of Us	244.1	Secondary hypothyroidism	853	38954	1.07 (0.999,1.15)	0.0516	FALSE	3.58e-05	FALSE
MGI	244.2	Acquired hypothyroidism	1364	38045	1 (0.945,1.06)	0.989	FALSE	2.95e-05	FALSE
UKB	681.6	Cellulitis and abscess of foot, toe	5736	413893	1.03 (1,1.06)	0.0443	TRUE	3.6e-05	FALSE
All of Us	244.2	Acquired hypothyroidism	1412	38954	1.01 (0.954,1.06)	0.79	FALSE	3.58e-05	FALSE
MGI	244.4	Hypothyroidism NOS	8058	38045	1 (0.978,1.03)	0.78	FALSE	2.95e-05	FALSE
UKB	289.8	Polycythemia, secondary	294	417155	1.13 (1,1.27)	0.0451	TRUE	3.6e-05	FALSE
All of Us	244.4	Hypothyroidism NOS	5894	38954	1.02 (0.991,1.05)	0.185	FALSE	3.58e-05	FALSE
All of Us	244.5	Congenital hypothyroidism	60	38954	0.761 (0.587,0.986)	0.0326	TRUE	3.58e-05	FALSE
MGI	245	Thyroiditis	934	38045	1.04 (0.974,1.12)	0.231	FALSE	2.95e-05	FALSE
UKB	276.14	Hypopotassemia	1486	417983	1.05 (1,1.11)	0.0454	TRUE	3.6e-05	FALSE
All of Us	245	Thyroiditis	963	38954	1.03 (0.968,1.1)	0.319	FALSE	3.58e-05	FALSE
MGI	245.2	Chronic thyroiditis	766	38045	1.03 (0.954,1.11)	0.458	FALSE	2.95e-05	FALSE
UKB	733.4	Aseptic necrosis of bone	562	407313	1.09 (1,1.19)	0.0455	TRUE	3.6e-05	FALSE
All of Us	245.2	Chronic thyroiditis	835	38954	1.06 (0.984,1.13)	0.127	FALSE	3.58e-05	FALSE
MGI	245.21	Chronic lymphocytic thyroiditis	758	38045	1.03 (0.956,1.11)	0.429	FALSE	2.95e-05	FALSE
UKB	420	Carditis	2175	422259	1.04 (1,1.09)	0.0456	TRUE	3.6e-05	FALSE
All of Us	245.21	Chronic lymphocytic thyroiditis	809	38954	1.05 (0.98,1.13)	0.162	FALSE	3.58e-05	FALSE
MGI	246	Other disorders of thyroid	6552	38045	1.01 (0.986,1.04)	0.325	FALSE	2.95e-05	FALSE
UKB	743	Osteoporosis, osteopenia and pathological fracture	7912	417768	1.02 (1,1.05)	0.0459	TRUE	3.6e-05	FALSE
All of Us	246	Other disorders of thyroid	1593	38954	1.05 (0.993,1.1)	0.087	FALSE	3.58e-05	FALSE
MGI	246.2	Thyroid cyst	110	38045	1.05 (0.868,1.28)	0.581	FALSE	2.95e-05	FALSE
All of Us	246.2	Thyroid cyst	73	38954	1.2 (0.951,1.52)	0.113	FALSE	3.58e-05	FALSE
MGI	246.7	Abnormal results of function study of thyroid	948	38045	1.03 (0.96,1.1)	0.436	FALSE	2.95e-05	FALSE
MGI	249	Secondary diabetes mellitus	1236	35208	1.02 (0.951,1.09)	0.611	FALSE	2.95e-05	FALSE
All of Us	249	Secondary diabetes mellitus	407	38813	1.05 (0.947,1.16)	0.376	FALSE	3.58e-05	FALSE
MGI	250	Diabetes mellitus	15030	35208	1.02 (1,1.04)	0.0408	TRUE	2.95e-05	FALSE
UKB	300.1	Anxiety disorder	6584	380624	1.03 (1,1.05)	0.0463	TRUE	3.6e-05	FALSE
All of Us	250	Diabetes mellitus	5644	38813	1.04 (1.01,1.07)	0.0117	TRUE	3.58e-05	FALSE
MGI	250.1	Type 1 diabetes	2593	35208	1.07 (1.01,1.13)	0.02	TRUE	2.95e-05	FALSE
UKB	575.6	Cholesterolosis of gallbladder	464	407663	1.1 (1,1.21)	0.0468	TRUE	3.6e-05	FALSE
All of Us	250.1	Type 1 diabetes	787	38813	1.04 (0.965,1.11)	0.319	FALSE	3.58e-05	FALSE
MGI	250.11	Type 1 diabetes with ketoacidosis	306	35208	1.02 (0.867,1.19)	0.838	FALSE	2.95e-05	FALSE
UKB	755.1	Congenital deformities of feet	216	424561	1.15 (1,1.31)	0.0468	TRUE	3.6e-05	FALSE
All of Us	250.11	Type 1 diabetes with ketoacidosis	77	38813	0.913 (0.727,1.15)	0.422	FALSE	3.58e-05	FALSE
MGI	250.12	Type 1 diabetes with renal manifestations	606	35208	1.05 (0.942,1.17)	0.371	FALSE	2.95e-05	FALSE
UKB	874	Complication of amputation stump	181	417007	1.16 (1,1.35)	0.0469	TRUE	3.6e-05	FALSE
All of Us	250.12	Type 1 diabetes with renal manifestations	113	38813	1 (0.828,1.21)	0.998	FALSE	3.58e-05	FALSE
MGI	250.13	Type 1 diabetes with ophthalmic manifestations	871	35208	0.988 (0.891,1.09)	0.815	FALSE	2.95e-05	FALSE
UKB	743.1	Osteoporosis	6708	417768	1.03 (1,1.05)	0.0471	TRUE	3.6e-05	FALSE
All of Us	250.13	Type 1 diabetes with ophthalmic manifestations	125	38813	0.909 (0.759,1.09)	0.288	FALSE	3.58e-05	FALSE
MGI	250.14	Type 1 diabetes with neurological manifestations	692	35208	1.06 (0.953,1.19)	0.267	FALSE	2.95e-05	FALSE
UKB	840	Sprains and strains	472	425167	0.912 (0.831,1)	0.0481	TRUE	3.6e-05	FALSE
All of Us	250.14	Type 1 diabetes with neurological manifestations	173	38813	1.01 (0.87,1.18)	0.866	FALSE	3.58e-05	FALSE
MGI	250.15	Diabetes type 1 with peripheral circulatory disorders	165	35208	1 (0.832,1.2)	0.992	FALSE	2.95e-05	FALSE
MGI	250.2	Type 2 diabetes	10559	35208	1.02 (0.998,1.05)	0.076	FALSE	2.95e-05	FALSE
UKB	579.8	Nonspecific abnormal findings in stool contents	1733	400718	1.05 (1,1.1)	0.0483	TRUE	3.6e-05	FALSE
All of Us	250.2	Type 2 diabetes	5528	38813	1.04 (1.01,1.07)	0.0122	TRUE	3.58e-05	FALSE
MGI	250.21	Type 2 diabetes with ketoacidosis	318	35208	1.05 (0.906,1.21)	0.531	FALSE	2.95e-05	FALSE
UKB	706.1	Acne	77	415678	0.8 (0.636,1)	0.0487	TRUE	3.6e-05	FALSE
All of Us	250.21	Type 2 diabetes with ketoacidosis	87	38813	0.94 (0.758,1.17)	0.564	FALSE	3.58e-05	FALSE
MGI	250.22	Type 2 diabetes with renal manifestations	2103	35208	1.07 (1.02,1.13)	0.0102	TRUE	2.95e-05	FALSE
UKB	577.1	Acute pancreatitis	2046	422924	1.05 (1,1.09)	0.0492	TRUE	3.6e-05	FALSE
All of Us	250.22	Type 2 diabetes with renal manifestations	980	38813	1.06 (0.995,1.13)	0.071	FALSE	3.58e-05	FALSE
MGI	250.23	Type 2 diabetes with ophthalmic manifestations	1781	35208	1.06 (0.992,1.13)	0.0842	FALSE	2.95e-05	FALSE
UKB	117.4	Aspergillosis	162	422977	0.856 (0.731,1)	0.0508	FALSE	3.6e-05	FALSE
All of Us	250.23	Type 2 diabetes with ophthalmic manifestations	517	38813	1.06 (0.973,1.16)	0.177	FALSE	3.58e-05	FALSE
MGI	250.24	Type 2 diabetes with neurological manifestations	2746	35208	1.06 (1.01,1.11)	0.0266	TRUE	2.95e-05	FALSE
UKB	695.81	Erythema nodosum	85	419160	1.23 (0.993,1.53)	0.0516	FALSE	3.6e-05	FALSE
All of Us	250.24	Type 2 diabetes with neurological manifestations	1472	38813	1.04 (0.985,1.1)	0.158	FALSE	3.58e-05	FALSE
MGI	250.25	Diabetes type 2 with peripheral circulatory disorders	928	35208	1.03 (0.95,1.11)	0.501	FALSE	2.95e-05	FALSE
All of Us	250.25	Diabetes type 2 with peripheral circulatory disorders	514	38813	1.05 (0.961,1.15)	0.274	FALSE	3.58e-05	FALSE
MGI	250.3	Insulin pump user	3820	35208	1.07 (1.03,1.12)	0.00145	TRUE	2.95e-05	FALSE
MGI	250.4	Abnormal glucose	9127	35208	1.03 (1,1.06)	0.0319	TRUE	2.95e-05	FALSE
UKB	427.7	Tachycardia NOS	2273	396686	1.04 (1,1.09)	0.0518	FALSE	3.6e-05	FALSE
All of Us	250.4	Abnormal glucose	4230	38813	1.04 (1.01,1.08)	0.0133	TRUE	3.58e-05	FALSE
MGI	250.41	Impaired fasting glucose	1997	35208	1.01 (0.961,1.06)	0.678	FALSE	2.95e-05	FALSE
UKB	427.9	Palpitations	4000	396686	1.03 (1,1.07)	0.0522	FALSE	3.6e-05	FALSE
All of Us	250.41	Impaired fasting glucose	2602	38813	1.04 (0.998,1.08)	0.0644	FALSE	3.58e-05	FALSE
MGI	250.42	Other abnormal glucose	8245	35208	1.03 (1.01,1.06)	0.0159	TRUE	2.95e-05	FALSE
UKB	473.4	Voice disturbance	1110	406130	1.06 (0.999,1.13)	0.0522	FALSE	3.6e-05	FALSE
All of Us	250.42	Other abnormal glucose	1959	38813	1.05 (1,1.1)	0.0377	TRUE	3.58e-05	FALSE
MGI	250.5	Glycosuria or Acetonuria	159	35208	0.953 (0.803,1.13)	0.576	FALSE	2.95e-05	FALSE
UKB	695	Erythematous conditions	2482	419160	1.04 (1,1.08)	0.0522	FALSE	3.6e-05	FALSE
MGI	250.6	Polyneuropathy in diabetes	2298	35208	1.07 (1.02,1.13)	0.0105	TRUE	2.95e-05	FALSE
UKB	560.1	Paralytic ileus	530	348852	1.09 (0.999,1.19)	0.0527	FALSE	3.6e-05	FALSE
All of Us	250.6	Polyneuropathy in diabetes	995	38813	1.02 (0.952,1.08)	0.628	FALSE	3.58e-05	FALSE
MGI	250.7	Diabetic retinopathy	1845	42716	1.02 (0.969,1.08)	0.419	FALSE	2.95e-05	FALSE
UKB	870.3	Other open wound of head and face	3080	417007	1.04 (1,1.07)	0.0528	FALSE	3.6e-05	FALSE
All of Us	250.7	Diabetic retinopathy	437	41915	1.07 (0.971,1.18)	0.168	FALSE	3.58e-05	FALSE
MGI	251	Other disorders of pancreatic internal secretion	1081	42259	0.975 (0.914,1.04)	0.431	FALSE	2.95e-05	FALSE
MGI	251.1	Hypoglycemia	1337	31133	0.984 (0.921,1.05)	0.622	FALSE	2.95e-05	FALSE
UKB	292.1	Aphasia/speech disturbance	1572	418779	1.05 (0.999,1.11)	0.0532	FALSE	3.6e-05	FALSE
All of Us	251.1	Hypoglycemia	637	36635	1.08 (0.998,1.17)	0.0551	FALSE	3.58e-05	FALSE
MGI	252	Disorders of parathyroid gland	2436	42259	1.03 (0.985,1.07)	0.199	FALSE	2.95e-05	FALSE
UKB	079	Viral infection	2872	419753	1.04 (0.999,1.08)	0.0539	FALSE	3.6e-05	FALSE
All of Us	252	Disorders of parathyroid gland	738	43608	1.07 (0.989,1.15)	0.0941	FALSE	3.58e-05	FALSE
MGI	252.1	Hyperparathyroidism	2234	42259	1.03 (0.986,1.08)	0.184	FALSE	2.95e-05	FALSE
UKB	550.1	Inguinal hernia	16406	377005	1.02 (1,1.03)	0.054	FALSE	3.6e-05	FALSE
All of Us	252.1	Hyperparathyroidism	667	43608	1.07 (0.99,1.16)	0.0882	FALSE	3.58e-05	FALSE
MGI	252.2	Hypoparathyroidism	527	42259	1.07 (0.981,1.17)	0.122	FALSE	2.95e-05	FALSE
UKB	353	Nerve root and plexus disorders	1177	410430	1.06 (0.999,1.12)	0.0545	FALSE	3.6e-05	FALSE
All of Us	252.2	Hypoparathyroidism	138	43608	1.08 (0.912,1.28)	0.361	FALSE	3.58e-05	FALSE
MGI	253	Disorders of the pituitary gland and its hypothalamic control	919	42259	1.04 (0.967,1.11)	0.312	FALSE	2.95e-05	FALSE
UKB	747.1	Cardiac congenital anomalies	2700	422807	1.04 (0.999,1.08)	0.0549	FALSE	3.6e-05	FALSE
All of Us	253	Disorders of the pituitary gland and its hypothalamic control	541	43608	1.08 (0.988,1.18)	0.0901	FALSE	3.58e-05	FALSE
MGI	253.1	Pituitary hyperfunction	276	42259	1.02 (0.902,1.16)	0.737	FALSE	2.95e-05	FALSE
UKB	531.3	Duodenal ulcer	3149	417894	1.04 (0.999,1.07)	0.0551	FALSE	3.6e-05	FALSE
All of Us	253.1	Pituitary hyperfunction	178	43608	1.08 (0.928,1.25)	0.319	FALSE	3.58e-05	FALSE
MGI	253.11	Acromegaly and gigantism	88	42259	1.04 (0.834,1.29)	0.732	FALSE	2.95e-05	FALSE
UKB	443.7	Peripheral angiopathy in diseases classified elsewhere	426	416932	1.1 (0.997,1.21)	0.0553	FALSE	3.6e-05	FALSE
MGI	253.2	Pituitary hypofunction	241	42259	1.04 (0.915,1.19)	0.517	FALSE	2.95e-05	FALSE
UKB	366	Cataract	20968	404738	1.01 (1,1.03)	0.0561	FALSE	3.6e-05	FALSE
All of Us	253.2	Pituitary hypofunction	113	43608	1.02 (0.845,1.23)	0.83	FALSE	3.58e-05	FALSE
MGI	253.3	Diabetes insipidus	98	42259	1 (0.814,1.23)	0.999	FALSE	2.95e-05	FALSE
UKB	317.11	Alcoholic liver damage	923	394668	1.07 (0.998,1.14)	0.0562	FALSE	3.6e-05	FALSE
MGI	253.4	Anterior pituitary disorders	133	42259	0.969 (0.812,1.16)	0.719	FALSE	2.95e-05	FALSE
All of Us	253.4	Anterior pituitary disorders	76	43608	0.957 (0.76,1.2)	0.7	FALSE	3.58e-05	FALSE
MGI	253.7	Other disorders of neurohypophysis	116	42259	1.17 (0.967,1.41)	0.0978	FALSE	2.95e-05	FALSE
UKB	750	Digestive congenital anomalies	703	423430	1.08 (0.998,1.16)	0.0564	FALSE	3.6e-05	FALSE
All of Us	253.7	Other disorders of neurohypophysis	108	43608	1.15 (0.95,1.4)	0.142	FALSE	3.58e-05	FALSE
MGI	255	Disorders of adrenal glands	1592	42259	0.989 (0.939,1.04)	0.675	FALSE	2.95e-05	FALSE
UKB	625	Pain and other symptoms associated with female genital organs	2922	220145	1.04 (0.999,1.08)	0.0576	FALSE	3.6e-05	FALSE
All of Us	255	Disorders of adrenal glands	742	43608	1.05 (0.979,1.14)	0.16	FALSE	3.58e-05	FALSE
MGI	255.1	Adrenal hyperfunction	395	42259	0.971 (0.876,1.08)	0.577	FALSE	2.95e-05	FALSE
UKB	261	Vitamin deficiency	1274	423136	1.06 (0.998,1.12)	0.0578	FALSE	3.6e-05	FALSE
All of Us	255.1	Adrenal hyperfunction	144	43608	1.03 (0.869,1.21)	0.754	FALSE	3.58e-05	FALSE
MGI	255.11	Cushing's syndrome	197	42259	0.981 (0.847,1.13)	0.789	FALSE	2.95e-05	FALSE
UKB	560.3	Peritoneal or intestinal adhesions	871	348852	1.07 (0.998,1.14)	0.0583	FALSE	3.6e-05	FALSE
All of Us	255.11	Cushing's syndrome	79	43608	1.09 (0.869,1.36)	0.448	FALSE	3.58e-05	FALSE
MGI	255.12	Hyperaldosteronism	141	42259	0.926 (0.78,1.1)	0.371	FALSE	2.95e-05	FALSE
UKB	401.21	Hypertensive heart disease	379	344850	1.1 (0.995,1.22)	0.0594	FALSE	3.6e-05	FALSE
MGI	255.2	Adrenal hypofunction	674	42259	0.981 (0.906,1.06)	0.628	FALSE	2.95e-05	FALSE
UKB	681.5	Cellulitis and abscess of leg, except foot	5776	413893	1.03 (0.999,1.05)	0.0596	FALSE	3.6e-05	FALSE
All of Us	255.2	Adrenal hypofunction	314	43608	1.08 (0.96,1.21)	0.204	FALSE	3.58e-05	FALSE
MGI	255.21	Glucocorticoid deficiency	643	42259	0.982 (0.905,1.06)	0.656	FALSE	2.95e-05	FALSE
UKB	686.1	Carbuncle and furuncle	2426	413893	1.04 (0.998,1.08)	0.0598	FALSE	3.6e-05	FALSE
All of Us	255.21	Glucocorticoid deficiency	297	43608	1.05 (0.935,1.18)	0.407	FALSE	3.58e-05	FALSE
MGI	256	Ovarian dysfunction	1278	21654	0.98 (0.923,1.04)	0.503	FALSE	2.95e-05	FALSE
UKB	386	Vertiginous syndromes and other disorders of vestibular system	1780	419356	1.05 (0.998,1.1)	0.0608	FALSE	3.6e-05	FALSE
All of Us	256	Ovarian dysfunction	552	26520	1.04 (0.957,1.14)	0.334	FALSE	3.58e-05	FALSE
MGI	256.4	Polycystic ovaries	827	21654	1 (0.93,1.08)	0.963	FALSE	2.95e-05	FALSE
UKB	618.1	Prolapse of vaginal walls	7580	217351	1.02 (0.999,1.05)	0.0626	FALSE	3.6e-05	FALSE
All of Us	256.4	Polycystic ovaries	473	26520	1.07 (0.972,1.17)	0.173	FALSE	3.58e-05	FALSE
MGI	257	Testicular dysfunction	1094	20605	1.05 (0.982,1.12)	0.158	FALSE	2.95e-05	FALSE
UKB	949	Allergies, other	418	421396	1.1 (0.995,1.21)	0.0627	FALSE	3.6e-05	FALSE
All of Us	257	Testicular dysfunction	722	17699	0.995 (0.921,1.07)	0.888	FALSE	3.58e-05	FALSE
MGI	257.1	Testicular hypofunction	1063	20605	1.05 (0.988,1.12)	0.108	FALSE	2.95e-05	FALSE
UKB	969	Poisoning by psychotropic agents	2040	397374	1.04 (0.998,1.09)	0.0635	FALSE	3.6e-05	FALSE
All of Us	257.1	Testicular hypofunction	711	17699	0.993 (0.92,1.07)	0.861	FALSE	3.58e-05	FALSE
MGI	258	Iatrogenic endocrine disorders	97	42259	1.15 (0.939,1.42)	0.159	FALSE	2.95e-05	FALSE
UKB	634.1	Missed abortion/Hydatidiform mole	1216	221457	1.06 (0.996,1.12)	0.0658	FALSE	3.6e-05	FALSE
MGI	258.1	Postablative ovarian failure	123	21654	0.861 (0.716,1.04)	0.106	FALSE	2.95e-05	FALSE
All of Us	258.1	Postablative ovarian failure	114	26520	0.861 (0.713,1.04)	0.112	FALSE	3.58e-05	FALSE
MGI	259	Other endocrine disorders	1102	42259	0.988 (0.929,1.05)	0.715	FALSE	2.95e-05	FALSE
UKB	751.21	Cystic kidney disease	471	423430	0.918 (0.837,1.01)	0.067	FALSE	3.6e-05	FALSE
All of Us	259	Other endocrine disorders	547	43608	1.06 (0.974,1.16)	0.17	FALSE	3.58e-05	FALSE
MGI	259.8	Polyglandular activity in multiple endocrine adenomatosis	53	42259	0.843 (0.637,1.12)	0.207	FALSE	2.95e-05	FALSE
MGI	260	Protein-calorie malnutrition	3051	38167	1.02 (0.977,1.06)	0.437	FALSE	2.95e-05	FALSE
UKB	274.1	Gout	3329	421782	1.03 (0.998,1.07)	0.0674	FALSE	3.6e-05	FALSE
All of Us	260	Protein-calorie malnutrition	756	39290	1.05 (0.971,1.13)	0.238	FALSE	3.58e-05	FALSE
MGI	260.1	Cachexia	314	38167	1.01 (0.903,1.14)	0.811	FALSE	2.95e-05	FALSE
UKB	571.81	Portal hypertension	577	416292	1.08 (0.994,1.17)	0.0694	FALSE	3.6e-05	FALSE
MGI	260.2	severe protein-calorie malnutrition	1794	38167	1.03 (0.977,1.08)	0.296	FALSE	2.95e-05	FALSE
All of Us	260.2	severe protein-calorie malnutrition	225	39290	0.949 (0.829,1.08)	0.437	FALSE	3.58e-05	FALSE
MGI	260.22	Nutritional marasmus	655	38167	1.04 (0.964,1.13)	0.287	FALSE	2.95e-05	FALSE
MGI	260.3	Adult failure to thrive	661	38167	1.04 (0.962,1.13)	0.307	FALSE	2.95e-05	FALSE
All of Us	260.3	Adult failure to thrive	138	39290	1.01 (0.849,1.19)	0.937	FALSE	3.58e-05	FALSE
MGI	260.6	Anorexia	926	38167	1.07 (1,1.15)	0.0434	TRUE	2.95e-05	FALSE
UKB	377.3	Optic neuritis/neuropathy	126	417827	1.18 (0.984,1.4)	0.07	FALSE	3.6e-05	FALSE
All of Us	260.6	Anorexia	79	39290	1.06 (0.85,1.33)	0.576	FALSE	3.58e-05	FALSE
MGI	260.7	Polyphagia	75	38167	0.864 (0.683,1.09)	0.203	FALSE	2.95e-05	FALSE
MGI	261	Vitamin deficiency	8323	38167	1.05 (1.03,1.08)	5.89e-05	TRUE	2.95e-05	FALSE
UKB	008.6	Viral Enteritis	872	416459	1.06 (0.995,1.14)	0.0705	FALSE	3.6e-05	FALSE
All of Us	261	Vitamin deficiency	7190	39290	1.02 (0.989,1.04)	0.249	FALSE	3.58e-05	FALSE
MGI	261.1	Vitamin A deficiency	75	38167	0.892 (0.703,1.13)	0.328	FALSE	2.95e-05	FALSE
MGI	261.2	Vitamin B-complex deficiencies	903	38167	1.06 (0.992,1.14)	0.0825	FALSE	2.95e-05	FALSE
UKB	592.2	Urethritis and urethral syndrome	174	395766	0.871 (0.748,1.01)	0.0705	FALSE	3.6e-05	FALSE
All of Us	261.2	Vitamin B-complex deficiencies	2046	39290	1.04 (0.991,1.09)	0.116	FALSE	3.58e-05	FALSE
MGI	261.4	Vitamin D deficiency	7844	38167	1.05 (1.03,1.08)	0.000101	TRUE	2.95e-05	FALSE
UKB	738.4	Acquired spondylolisthesis	1555	411336	1.05 (0.996,1.1)	0.0706	FALSE	3.6e-05	FALSE
All of Us	261.4	Vitamin D deficiency	6231	39290	1.02 (0.995,1.05)	0.116	FALSE	3.58e-05	FALSE
MGI	261.41	Rickets or osteomalacia	59	38167	1.17 (0.898,1.53)	0.217	FALSE	2.95e-05	FALSE
UKB	626.11	Absent or infrequent menstruation	108	197450	1.19 (0.981,1.44)	0.0719	FALSE	3.6e-05	FALSE
All of Us	261.41	Rickets or osteomalacia	82	39290	1.15 (0.921,1.44)	0.206	FALSE	3.58e-05	FALSE
MGI	262	Mineral deficiency NEC	1269	38167	1.05 (0.989,1.11)	0.112	FALSE	2.95e-05	FALSE
UKB	568.1	Peritoneal adhesions (postoperative) (postinfection)	3154	403281	1.03 (0.997,1.07)	0.0725	FALSE	3.6e-05	FALSE
All of Us	262	Mineral deficiency NEC	820	39290	1.04 (0.972,1.12)	0.238	FALSE	3.58e-05	FALSE
MGI	263	Other nutritional deficiency	1745	38167	1.04 (0.99,1.09)	0.113	FALSE	2.95e-05	FALSE
All of Us	263	Other nutritional deficiency	213	39290	1.11 (0.966,1.27)	0.14	FALSE	3.58e-05	FALSE
MGI	264	Lack of normal physiological development	275	38167	1.07 (0.942,1.21)	0.305	FALSE	2.95e-05	FALSE
MGI	264.1	Short stature	58	38167	1.12 (0.859,1.46)	0.379	FALSE	2.95e-05	FALSE
MGI	264.2	Failure to thrive (childhood)	133	38167	1.06 (0.89,1.27)	0.491	FALSE	2.95e-05	FALSE
MGI	264.9	Lack of normal physiological development, unspecified	94	38167	1.08 (0.877,1.34)	0.446	FALSE	2.95e-05	FALSE
MGI	269	Proteinuria	1876	47509	1.11 (1.05,1.16)	5.85e-05	TRUE	2.95e-05	FALSE
UKB	870	Open wounds of head; neck; and trunk	3723	417007	1.03 (0.997,1.07)	0.0725	FALSE	3.6e-05	FALSE
MGI	270	Disorders of protein plasma/amino-acid transport and metabolism	1021	47509	0.977 (0.916,1.04)	0.475	FALSE	2.95e-05	FALSE
UKB	252	Disorders of parathyroid gland	905	422002	1.06 (0.994,1.14)	0.0734	FALSE	3.6e-05	FALSE
All of Us	270	Disorders of protein plasma/amino-acid transport and metabolism	1034	46307	1.08 (1.01,1.15)	0.0209	TRUE	3.58e-05	FALSE
MGI	270.1	Disturbances of amino-acid transport	183	47509	1.03 (0.887,1.2)	0.682	FALSE	2.95e-05	FALSE
All of Us	270.1	Disturbances of amino-acid transport	150	46307	1.15 (0.977,1.35)	0.0888	FALSE	3.58e-05	FALSE
MGI	270.11	Disturbances of sulphur-bearing amino-acid metabolism	142	47509	0.989 (0.833,1.17)	0.899	FALSE	2.95e-05	FALSE
All of Us	270.11	Disturbances of sulphur-bearing amino-acid metabolism	125	46307	1.11 (0.93,1.33)	0.238	FALSE	3.58e-05	FALSE
MGI	270.2	Disorders of amino-acid metabolism	106	47509	0.958 (0.785,1.17)	0.661	FALSE	2.95e-05	FALSE
All of Us	270.2	Disorders of amino-acid metabolism	69	46307	0.848 (0.666,1.08)	0.17	FALSE	3.58e-05	FALSE
MGI	270.3	Disorders of plasma protein metabolism	769	47509	0.968 (0.898,1.04)	0.381	FALSE	2.95e-05	FALSE
UKB	429.1	Heart transplant/surgery	71	419193	1.23 (0.973,1.56)	0.0736	FALSE	3.6e-05	FALSE
All of Us	270.3	Disorders of plasma protein metabolism	831	46307	1.08 (1.01,1.16)	0.0306	TRUE	3.58e-05	FALSE
All of Us	270.31	Polyclonal hypergammaglobulinemia	88	46307	1.02 (0.822,1.26)	0.875	FALSE	3.58e-05	FALSE
MGI	270.32	Paraproteinemia	401	47509	0.963 (0.869,1.07)	0.473	FALSE	2.95e-05	FALSE
UKB	905	Late effects of musculoskeletal and connective tissue injuries	165	424174	1.15 (0.984,1.34)	0.074	FALSE	3.6e-05	FALSE
All of Us	270.32	Paraproteinemia	380	46307	1.05 (0.949,1.17)	0.328	FALSE	3.58e-05	FALSE
MGI	270.33	Amyloidosis	65	47509	1.07 (0.834,1.38)	0.559	FALSE	2.95e-05	FALSE
UKB	451.2	Phlebitis and thrombophlebitis of lower extremities	3816	384807	1.03 (0.997,1.06)	0.0747	FALSE	3.6e-05	FALSE
All of Us	270.33	Amyloidosis	78	46307	0.94 (0.749,1.18)	0.586	FALSE	3.58e-05	FALSE
MGI	270.34	Alpha-1-antitrypsin deficiency	80	47509	0.931 (0.741,1.17)	0.524	FALSE	2.95e-05	FALSE
UKB	695.41	Cutaneous lupus erythematosus	141	417803	0.86 (0.726,1.02)	0.0751	FALSE	3.6e-05	FALSE
MGI	270.38	Other specified disorders of plasma protein metabolism	308	47509	1.01 (0.898,1.13)	0.871	FALSE	2.95e-05	FALSE
All of Us	270.38	Other specified disorders of plasma protein metabolism	359	46307	1.19 (1.07,1.32)	0.00117	TRUE	3.58e-05	FALSE
MGI	271	Disorders of carbohydrate transport and metabolism	3205	47078	0.997 (0.961,1.04)	0.891	FALSE	2.95e-05	FALSE
UKB	411.8	Other chronic ischemic heart disease, unspecified	15967	392065	1.02 (0.998,1.03)	0.0762	FALSE	3.6e-05	FALSE
All of Us	271	Disorders of carbohydrate transport and metabolism	550	46851	0.98 (0.899,1.07)	0.64	FALSE	3.58e-05	FALSE
MGI	271.3	Intestinal disaccharidase deficiencies and disaccharide malabsorption	3114	47078	0.997 (0.96,1.04)	0.891	FALSE	2.95e-05	FALSE
UKB	530.3	Stricture and stenosis of esophagus	1970	385050	1.04 (0.996,1.09)	0.0767	FALSE	3.6e-05	FALSE
All of Us	271.3	Intestinal disaccharidase deficiencies and disaccharide malabsorption	478	46851	0.974 (0.889,1.07)	0.579	FALSE	3.58e-05	FALSE
MGI	271.9	Other disorders of carbohydrate transport and metabolism	119	47078	1.09 (0.904,1.31)	0.355	FALSE	2.95e-05	FALSE
All of Us	271.9	Other disorders of carbohydrate transport and metabolism	81	46851	0.999 (0.799,1.25)	0.992	FALSE	3.58e-05	FALSE
MGI	272	Disorders of lipoid metabolism	20142	30141	1.04 (1.02,1.06)	0.000267	TRUE	2.95e-05	FALSE
UKB	594.8	Renal colic	2144	417337	1.04 (0.996,1.09)	0.0769	FALSE	3.6e-05	FALSE
All of Us	272	Disorders of lipoid metabolism	16297	31104	1 (0.984,1.03)	0.66	FALSE	3.58e-05	FALSE
MGI	272.1	Hyperlipidemia	20101	30141	1.04 (1.02,1.06)	0.000307	TRUE	2.95e-05	FALSE
UKB	625.1	Dyspareunia	1191	220145	1.05 (0.994,1.12)	0.077	FALSE	3.6e-05	FALSE
All of Us	272.1	Hyperlipidemia	16219	31104	1 (0.983,1.03)	0.674	FALSE	3.58e-05	FALSE
MGI	272.11	Hypercholesterolemia	6265	30141	1.03 (1,1.06)	0.0484	TRUE	2.95e-05	FALSE
UKB	750.22	Congenital anomaly of gallbladder, bile ducts, liver, pancreas	129	423430	1.17 (0.98,1.39)	0.0772	FALSE	3.6e-05	FALSE
All of Us	272.11	Hypercholesterolemia	7031	31104	1.01 (0.985,1.04)	0.354	FALSE	3.58e-05	FALSE
MGI	272.12	Hyperglyceridemia	1477	30141	1.06 (1,1.12)	0.0347	TRUE	2.95e-05	FALSE
UKB	427.1	Paroxysmal tachycardia, unspecified	3338	396686	1.03 (0.997,1.07)	0.0773	FALSE	3.6e-05	FALSE
All of Us	272.12	Hyperglyceridemia	1164	31104	1.02 (0.956,1.08)	0.614	FALSE	3.58e-05	FALSE
MGI	272.13	Mixed hyperlipidemia	3816	30141	1.06 (1.02,1.1)	0.00192	TRUE	2.95e-05	FALSE
UKB	740.1	Osteoarthritis; localized	18000	396715	1.01 (0.998,1.03)	0.0778	FALSE	3.6e-05	FALSE
All of Us	272.13	Mixed hyperlipidemia	4390	31104	1.01 (0.975,1.04)	0.612	FALSE	3.58e-05	FALSE
MGI	272.9	Unspecified disorder of lipoid metabolism	343	30141	1.07 (0.955,1.19)	0.248	FALSE	2.95e-05	FALSE
UKB	622	Polyp of female genital organs	10988	216653	1.02 (0.998,1.04)	0.0781	FALSE	3.6e-05	FALSE
All of Us	272.9	Unspecified disorder of lipoid metabolism	713	31104	0.984 (0.911,1.06)	0.674	FALSE	3.58e-05	FALSE
MGI	274	Gout and other crystal arthropathies	2655	47628	1.07 (1.02,1.11)	0.00194	TRUE	2.95e-05	FALSE
UKB	738	Other acquired musculoskeletal deformity	1986	411336	1.04 (0.995,1.09)	0.0789	FALSE	3.6e-05	FALSE
All of Us	274	Gout and other crystal arthropathies	1516	45885	1 (0.952,1.06)	0.891	FALSE	3.58e-05	FALSE
MGI	274.1	Gout	2536	47628	1.07 (1.02,1.11)	0.00255	TRUE	2.95e-05	FALSE
UKB	850	Hemorrhage or hematoma complicating a procedure	5423	411262	1.02 (0.997,1.05)	0.0791	FALSE	3.6e-05	FALSE
All of Us	274.1	Gout	1271	45885	1.03 (0.973,1.09)	0.307	FALSE	3.58e-05	FALSE
MGI	274.11	Gouty arthropathy	1151	47628	1.07 (1,1.13)	0.0424	TRUE	2.95e-05	FALSE
UKB	747.2	Congenital anomalies of peripheral vascular system	184	422807	1.14 (0.982,1.32)	0.0812	FALSE	3.6e-05	FALSE
All of Us	274.11	Gouty arthropathy	493	45885	1.04 (0.946,1.14)	0.44	FALSE	3.58e-05	FALSE
MGI	274.2	Crystal arthropathies	201	47628	1.03 (0.893,1.19)	0.669	FALSE	2.95e-05	FALSE
UKB	536.8	Dyspepsia and other specified disorders of function of stomach	277	393661	0.899 (0.797,1.01)	0.0819	FALSE	3.6e-05	FALSE
All of Us	274.2	Crystal arthropathies	304	45885	0.887 (0.791,0.996)	0.0416	TRUE	3.58e-05	FALSE
MGI	274.21	Chondrocalcinosis	186	47628	1.02 (0.878,1.18)	0.8	FALSE	2.95e-05	FALSE
UKB	557.1	Celiac disease	1904	348852	1.04 (0.995,1.09)	0.0829	FALSE	3.6e-05	FALSE
All of Us	274.21	Chondrocalcinosis	278	45885	0.88 (0.78,0.993)	0.0371	TRUE	3.58e-05	FALSE
MGI	275	Disorders of mineral metabolism	4654	45629	1.02 (0.986,1.05)	0.276	FALSE	2.95e-05	FALSE
UKB	386.2	Peripheral or central vertigo	389	419356	1.09 (0.988,1.21)	0.0834	FALSE	3.6e-05	FALSE
All of Us	275	Disorders of mineral metabolism	2651	44750	1.03 (0.989,1.07)	0.15	FALSE	3.58e-05	FALSE
MGI	275.1	Disorders of iron metabolism	243	45629	1.02 (0.895,1.16)	0.763	FALSE	2.95e-05	FALSE
UKB	528.1	Stomatitis and mucositis	487	419990	1.08 (0.989,1.19)	0.084	FALSE	3.6e-05	FALSE
All of Us	275.1	Disorders of iron metabolism	309	44750	1.01 (0.9,1.13)	0.88	FALSE	3.58e-05	FALSE
MGI	275.11	Hereditary hemochromatosis	110	45629	0.999 (0.822,1.21)	0.989	FALSE	2.95e-05	FALSE
All of Us	275.11	Hereditary hemochromatosis	89	44750	0.846 (0.683,1.05)	0.115	FALSE	3.58e-05	FALSE
MGI	275.2	Disorders of copper metabolism	65	45629	1.06 (0.826,1.37)	0.622	FALSE	2.95e-05	FALSE
MGI	275.3	Disorders of magnesium metabolism	1260	45629	0.994 (0.938,1.05)	0.843	FALSE	2.95e-05	FALSE
UKB	426.25	Other heart block	130	396686	1.16 (0.977,1.39)	0.0842	FALSE	3.6e-05	FALSE
All of Us	275.3	Disorders of magnesium metabolism	886	44750	1.04 (0.976,1.12)	0.208	FALSE	3.58e-05	FALSE
MGI	275.5	Disorders of calcium/phosphorus metabolism	3583	45629	1.02 (0.987,1.06)	0.214	FALSE	2.95e-05	FALSE
UKB	458.9	Hypotension NOS	3657	403980	1.03 (0.996,1.06)	0.0847	FALSE	3.6e-05	FALSE
All of Us	275.5	Disorders of calcium/phosphorus metabolism	1067	44750	1.08 (1.01,1.15)	0.0181	TRUE	3.58e-05	FALSE
MGI	275.51	Hypocalcemia	950	45629	1.03 (0.959,1.1)	0.466	FALSE	2.95e-05	FALSE
All of Us	275.51	Hypocalcemia	443	44750	1.14 (1.04,1.26)	0.00593	TRUE	3.58e-05	FALSE
MGI	275.53	Disorders of phosphorus metabolism	1480	45629	1.03 (0.972,1.08)	0.355	FALSE	2.95e-05	FALSE
UKB	568	Other disorders of peritoneum	3325	403281	1.03 (0.996,1.07)	0.085	FALSE	3.6e-05	FALSE
All of Us	275.53	Disorders of phosphorus metabolism	408	44750	1.04 (0.94,1.15)	0.45	FALSE	3.58e-05	FALSE
MGI	275.6	Hypercalcemia	1563	45629	1.01 (0.954,1.06)	0.826	FALSE	2.95e-05	FALSE
All of Us	275.6	Hypercalcemia	814	44750	1.01 (0.939,1.08)	0.831	FALSE	3.58e-05	FALSE
MGI	276	Disorders of fluid, electrolyte, and acid-base balance	9925	40263	1.01 (0.986,1.03)	0.425	FALSE	2.95e-05	FALSE
UKB	427	Cardiac dysrhythmias	25473	396686	1.01 (0.998,1.03)	0.0853	FALSE	3.6e-05	FALSE
All of Us	276	Disorders of fluid, electrolyte, and acid-base balance	5728	41386	1.03 (0.998,1.06)	0.0689	FALSE	3.58e-05	FALSE
MGI	276.1	Electrolyte imbalance	6789	40263	1.01 (0.982,1.04)	0.497	FALSE	2.95e-05	FALSE
UKB	739	Contracture of joint	490	411336	0.924 (0.844,1.01)	0.0871	FALSE	3.6e-05	FALSE
All of Us	276.1	Electrolyte imbalance	4426	41386	1.03 (0.996,1.06)	0.092	FALSE	3.58e-05	FALSE
MGI	276.11	Hyperosmolality and/or hypernatremia	571	40263	0.995 (0.913,1.08)	0.902	FALSE	2.95e-05	FALSE
UKB	252.1	Hyperparathyroidism	812	422002	1.06 (0.991,1.14)	0.0872	FALSE	3.6e-05	FALSE
All of Us	276.11	Hyperosmolality and/or hypernatremia	224	41386	0.995 (0.87,1.14)	0.939	FALSE	3.58e-05	FALSE
MGI	276.12	Hyposmolality and/or hyponatremia	2697	40263	1 (0.962,1.04)	0.897	FALSE	2.95e-05	FALSE
UKB	724	Other and unspecified disorders of back	2086	408238	1.04 (0.994,1.09)	0.0882	FALSE	3.6e-05	FALSE
All of Us	276.12	Hyposmolality and/or hyponatremia	1483	41386	1.03 (0.976,1.09)	0.28	FALSE	3.58e-05	FALSE
MGI	276.13	Hyperpotassemia	3177	40263	1.02 (0.984,1.06)	0.26	FALSE	2.95e-05	FALSE
UKB	451	Phlebitis and thrombophlebitis	4093	384807	1.03 (0.996,1.06)	0.0883	FALSE	3.6e-05	FALSE
All of Us	276.13	Hyperpotassemia	1129	41386	1 (0.946,1.07)	0.88	FALSE	3.58e-05	FALSE
MGI	276.14	Hypopotassemia	2314	40263	1.03 (0.988,1.08)	0.159	FALSE	2.95e-05	FALSE
UKB	791	Gangrene	579	425131	1.07 (0.989,1.17)	0.0884	FALSE	3.6e-05	FALSE
All of Us	276.14	Hypopotassemia	2507	41386	1.04 (0.994,1.08)	0.0958	FALSE	3.58e-05	FALSE
MGI	276.4	Acid-base balance disorder	2235	40263	1 (0.959,1.05)	0.911	FALSE	2.95e-05	FALSE
UKB	614.32	Chronic inflammatory pelvic disease	439	220253	1.09 (0.987,1.19)	0.0886	FALSE	3.6e-05	FALSE
All of Us	276.4	Acid-base balance disorder	968	41386	1.01 (0.947,1.08)	0.752	FALSE	3.58e-05	FALSE
MGI	276.41	Acidosis	1921	40263	0.999 (0.952,1.05)	0.958	FALSE	2.95e-05	FALSE
UKB	433.5	Cerebral aneurysm	415	415245	1.09 (0.987,1.2)	0.0887	FALSE	3.6e-05	FALSE
All of Us	276.41	Acidosis	859	41386	1.03 (0.959,1.1)	0.434	FALSE	3.58e-05	FALSE
MGI	276.42	Alkalosis	513	40263	1.03 (0.941,1.13)	0.523	FALSE	2.95e-05	FALSE
UKB	572	Ascites (non malignant)	1613	416292	1.04 (0.993,1.1)	0.0892	FALSE	3.6e-05	FALSE
All of Us	276.42	Alkalosis	146	41386	0.971 (0.822,1.15)	0.721	FALSE	3.58e-05	FALSE
MGI	276.5	Hypovolemia	4925	40263	1.02 (0.985,1.05)	0.307	FALSE	2.95e-05	FALSE
UKB	854	Complications of cardiac/vascular device, implant, and graft	1909	411262	1.04 (0.994,1.09)	0.0892	FALSE	3.6e-05	FALSE
All of Us	276.5	Hypovolemia	2208	41386	1.02 (0.977,1.07)	0.359	FALSE	3.58e-05	FALSE
MGI	276.6	Fluid overload	1476	40263	1 (0.951,1.06)	0.875	FALSE	2.95e-05	FALSE
UKB	728	Disorders of muscle, ligament, and fascia	3793	394777	1.03 (0.996,1.06)	0.0899	FALSE	3.6e-05	FALSE
All of Us	276.6	Fluid overload	452	41386	1.05 (0.955,1.15)	0.313	FALSE	3.58e-05	FALSE
MGI	276.8	Polydipsia	146	40263	0.983 (0.83,1.16)	0.835	FALSE	2.95e-05	FALSE
UKB	333.2	Myoclonus	94	411374	1.19 (0.968,1.46)	0.0906	FALSE	3.6e-05	FALSE
All of Us	276.8	Polydipsia	109	41386	1.03 (0.852,1.25)	0.738	FALSE	3.58e-05	FALSE
MGI	277	Other disorders of metabolism	4389	44896	1.04 (1.01,1.08)	0.00938	TRUE	2.95e-05	FALSE
UKB	338.2	Chronic pain	395	424910	1.09 (0.986,1.21)	0.0914	FALSE	3.6e-05	FALSE
All of Us	277	Other disorders of metabolism	147	45808	0.986 (0.836,1.16)	0.869	FALSE	3.58e-05	FALSE
MGI	277.2	Other disorders of purine and pyrimidine metabolism	423	44896	1.15 (1.04,1.27)	0.00476	TRUE	2.95e-05	FALSE
MGI	277.4	Disorders of bilirubin excretion	762	44896	1.05 (0.979,1.14)	0.158	FALSE	2.95e-05	FALSE
UKB	290	Delirium dementia and amnestic and other cognitive disorders	1994	418779	1.04 (0.994,1.09)	0.0921	FALSE	3.6e-05	FALSE
All of Us	277.4	Disorders of bilirubin excretion	294	45808	0.934 (0.831,1.05)	0.25	FALSE	3.58e-05	FALSE
MGI	277.5	Other disorders of lipoid metabolism	1009	44896	1.06 (0.996,1.13)	0.0659	FALSE	2.95e-05	FALSE
UKB	496.1	Emphysema	1795	391343	1.04 (0.993,1.09)	0.0926	FALSE	3.6e-05	FALSE
All of Us	277.5	Other disorders of lipoid metabolism	734	45808	0.978 (0.908,1.05)	0.555	FALSE	3.58e-05	FALSE
MGI	277.51	Lipoprotein disorders	844	44896	1.05 (0.978,1.13)	0.178	FALSE	2.95e-05	FALSE
UKB	200.1	Polycythemia vera	400	417557	0.918 (0.83,1.02)	0.0934	FALSE	3.6e-05	FALSE
All of Us	277.51	Lipoprotein disorders	467	45808	0.943 (0.859,1.04)	0.217	FALSE	3.58e-05	FALSE
MGI	277.7	Dysmetabolic syndrome X	1003	44896	1.09 (1.02,1.16)	0.0111	TRUE	2.95e-05	FALSE
All of Us	277.7	Dysmetabolic syndrome X	496	45808	1.04 (0.946,1.13)	0.446	FALSE	3.58e-05	FALSE
MGI	278	Overweight, obesity and other hyperalimentation	21046	29237	1.03 (1.01,1.05)	0.00112	TRUE	2.95e-05	FALSE
UKB	726.3	Bursitis	890	394777	0.944 (0.883,1.01)	0.094	FALSE	3.6e-05	FALSE
All of Us	278	Overweight, obesity and other hyperalimentation	8747	38654	1.04 (1.01,1.06)	0.00237	TRUE	3.58e-05	FALSE
MGI	278.1	Obesity	18556	29237	1.04 (1.02,1.06)	0.000223	TRUE	2.95e-05	FALSE
UKB	333.1	Essential tremor	221	411374	1.12 (0.979,1.28)	0.0948	FALSE	3.6e-05	FALSE
All of Us	278.1	Obesity	8624	38654	1.04 (1.01,1.06)	0.00223	TRUE	3.58e-05	FALSE
MGI	278.11	Morbid obesity	9039	29237	1.06 (1.03,1.09)	7.07e-06	TRUE	2.95e-05	TRUE
All of Us	278.11	Morbid obesity	3351	38654	1.04 (1,1.08)	0.0389	TRUE	3.58e-05	FALSE
MGI	278.3	Localized adiposity	361	29237	1.02 (0.914,1.14)	0.73	FALSE	2.95e-05	FALSE
UKB	590	Pyelonephritis	1392	395766	1.05 (0.992,1.1)	0.0948	FALSE	3.6e-05	FALSE
All of Us	278.3	Localized adiposity	224	38654	1.03 (0.898,1.17)	0.697	FALSE	3.58e-05	FALSE
MGI	278.4	Abnormal weight gain	2355	29237	1.06 (1.02,1.11)	0.00561	TRUE	2.95e-05	FALSE
UKB	531.4	Peptic ulcer, site unspecified	460	417894	1.08 (0.986,1.19)	0.0957	FALSE	3.6e-05	FALSE
MGI	279	Disorders involving the immune mechanism	3181	43146	1.06 (1.02,1.1)	0.00189	TRUE	2.95e-05	FALSE
UKB	696.4	Psoriasis	2311	414613	1.04 (0.994,1.08)	0.096	FALSE	3.6e-05	FALSE
All of Us	279	Disorders involving the immune mechanism	1245	46156	1.02 (0.959,1.08)	0.589	FALSE	3.58e-05	FALSE
MGI	279.1	Immunity deficiency	1253	43146	1.07 (1.01,1.14)	0.0179	TRUE	2.95e-05	FALSE
UKB	349	Other and unspecified disorders of the nervous system	354	411374	0.914 (0.822,1.02)	0.0964	FALSE	3.6e-05	FALSE
All of Us	279.1	Immunity deficiency	495	46156	1.02 (0.934,1.12)	0.623	FALSE	3.58e-05	FALSE
MGI	279.11	Deficiency of humoral immunity	355	43146	1.07 (0.961,1.19)	0.207	FALSE	2.95e-05	FALSE
UKB	574.2	Calculus of bile duct	2714	407663	1.03 (0.994,1.07)	0.0981	FALSE	3.6e-05	FALSE
All of Us	279.11	Deficiency of humoral immunity	188	46156	0.983 (0.849,1.14)	0.818	FALSE	3.58e-05	FALSE
MGI	279.2	Autoimmune disease NEC	839	43146	1.08 (1.01,1.16)	0.0325	TRUE	2.95e-05	FALSE
All of Us	279.2	Autoimmune disease NEC	266	46156	0.965 (0.853,1.09)	0.566	FALSE	3.58e-05	FALSE
MGI	279.7	Other immunological findings	5261	43146	1.05 (1.02,1.09)	0.000574	TRUE	2.95e-05	FALSE
UKB	352.2	Facial nerve disorders [CN7]	899	410430	0.945 (0.884,1.01)	0.0988	FALSE	3.6e-05	FALSE
MGI	279.8	Other specified disorders involving the immune mechanism	673	43146	1.06 (0.977,1.15)	0.163	FALSE	2.95e-05	FALSE
All of Us	279.8	Other specified disorders involving the immune mechanism	254	46156	1.07 (0.945,1.22)	0.276	FALSE	3.58e-05	FALSE
MGI	280	Iron deficiency anemias	4933	36525	1.04 (1,1.07)	0.0267	TRUE	2.95e-05	FALSE
UKB	696	Psoriasis and related disorders	2361	414613	1.04 (0.993,1.08)	0.099	FALSE	3.6e-05	FALSE
All of Us	280	Iron deficiency anemias	3021	39254	1.01 (0.97,1.05)	0.679	FALSE	3.58e-05	FALSE
MGI	280.1	Iron deficiency anemias, unspecified or not due to blood loss	4786	36525	1.04 (1,1.07)	0.0266	TRUE	2.95e-05	FALSE
UKB	687.4	Disturbance of skin sensation	2979	419977	1.03 (0.994,1.07)	0.101	FALSE	3.6e-05	FALSE
All of Us	280.1	Iron deficiency anemias, unspecified or not due to blood loss	2720	39254	1.02 (0.978,1.06)	0.397	FALSE	3.58e-05	FALSE
MGI	280.2	Iron deficiency anemia secondary to blood loss (chronic)	1892	36525	1.06 (1.01,1.11)	0.0301	TRUE	2.95e-05	FALSE
UKB	442	Other aneurysm	1912	416932	1.04 (0.992,1.09)	0.102	FALSE	3.6e-05	FALSE
All of Us	280.2	Iron deficiency anemia secondary to blood loss (chronic)	771	39254	0.994 (0.924,1.07)	0.87	FALSE	3.58e-05	FALSE
MGI	281	Other deficiency anemia	534	36525	1.01 (0.927,1.11)	0.763	FALSE	2.95e-05	FALSE
UKB	614.5	Inflammatory disease of cervix, vagina, and vulva	2675	220253	1.03 (0.994,1.07)	0.102	FALSE	3.6e-05	FALSE
All of Us	281	Other deficiency anemia	803	39254	1.03 (0.959,1.11)	0.416	FALSE	3.58e-05	FALSE
MGI	281.1	Megaloblastic anemia	254	36525	1.14 (0.999,1.29)	0.0498	TRUE	2.95e-05	FALSE
UKB	560.4	Other intestinal obstruction	3494	348852	1.03 (0.994,1.06)	0.103	FALSE	3.6e-05	FALSE
All of Us	281.1	Megaloblastic anemia	536	39254	1 (0.92,1.1)	0.925	FALSE	3.58e-05	FALSE
MGI	281.11	Pernicious anemia	109	36525	1.01 (0.832,1.23)	0.902	FALSE	2.95e-05	FALSE
UKB	601.8	Other inflammatory disorders of male genital organs	310	177074	1.1 (0.98,1.23)	0.105	FALSE	3.6e-05	FALSE
All of Us	281.11	Pernicious anemia	239	39254	1.03 (0.908,1.18)	0.615	FALSE	3.58e-05	FALSE
MGI	281.12	Other vitamin B12 deficiency anemia	188	36525	1.08 (0.931,1.26)	0.295	FALSE	2.95e-05	FALSE
UKB	480	Pneumonia	10739	414572	1.02 (0.997,1.04)	0.106	FALSE	3.6e-05	FALSE
All of Us	281.12	Other vitamin B12 deficiency anemia	342	39254	1.03 (0.922,1.15)	0.611	FALSE	3.58e-05	FALSE
UKB	587	Kidney replaced by transpant	406	413900	0.922 (0.834,1.02)	0.106	FALSE	3.6e-05	FALSE
MGI	281.9	Deficiency anemias	300	36525	0.977 (0.868,1.1)	0.698	FALSE	2.95e-05	FALSE
UKB	735.3	Hallux valgus (Bunion)	6905	411336	1.02 (0.996,1.05)	0.106	FALSE	3.6e-05	FALSE
All of Us	281.9	Deficiency anemias	288	39254	1.06 (0.938,1.19)	0.365	FALSE	3.58e-05	FALSE
MGI	282	Hereditary hemolytic anemias	337	36525	1.11 (0.989,1.24)	0.0761	FALSE	2.95e-05	FALSE
UKB	618.2	Uterine/Uterovaginal prolapse	5476	217351	1.02 (0.995,1.05)	0.107	FALSE	3.6e-05	FALSE
All of Us	282	Hereditary hemolytic anemias	235	39254	1.03 (0.903,1.17)	0.657	FALSE	3.58e-05	FALSE
MGI	282.8	Other hemoglobinopathies	218	36525	1.17 (1.02,1.34)	0.0251	TRUE	2.95e-05	FALSE
UKB	244	Hypothyroidism	15179	407735	1.01 (0.997,1.03)	0.108	FALSE	3.6e-05	FALSE
All of Us	282.8	Other hemoglobinopathies	170	39254	1.11 (0.948,1.29)	0.196	FALSE	3.58e-05	FALSE
MGI	282.9	Other hereditary hemolytic anemias	205	36525	1.19 (1.03,1.37)	0.0156	TRUE	2.95e-05	FALSE
UKB	134	Helminthiases	130	425156	0.868 (0.728,1.04)	0.109	FALSE	3.6e-05	FALSE
All of Us	282.9	Other hereditary hemolytic anemias	53	39254	0.811 (0.616,1.07)	0.121	FALSE	3.58e-05	FALSE
MGI	283	Acquired hemolytic anemias	165	36525	1.12 (0.959,1.32)	0.141	FALSE	2.95e-05	FALSE
UKB	158	Neoplasm of unspecified nature of digestive system	1108	409485	1.05 (0.989,1.12)	0.109	FALSE	3.6e-05	FALSE
All of Us	283	Acquired hemolytic anemias	67	39254	1.02 (0.8,1.3)	0.864	FALSE	3.58e-05	FALSE
MGI	283.1	Autoimmune hemolytic anemias	70	36525	1.28 (1.01,1.64)	0.0356	TRUE	2.95e-05	FALSE
UKB	204.21	Myeloid leukemia, acute	337	420996	0.915 (0.82,1.02)	0.109	FALSE	3.6e-05	FALSE
MGI	284	Aplastic anemia	748	36525	1.09 (1.01,1.17)	0.0284	TRUE	2.95e-05	FALSE
UKB	289	Other diseases of blood and blood-forming organs	897	417804	1.06 (0.988,1.13)	0.109	FALSE	3.6e-05	FALSE
All of Us	284	Aplastic anemia	333	39254	1 (0.895,1.12)	0.995	FALSE	3.58e-05	FALSE
MGI	284.1	Pancytopenia	661	36525	1.08 (0.993,1.17)	0.071	FALSE	2.95e-05	FALSE
All of Us	284.1	Pancytopenia	295	39254	1.01 (0.896,1.13)	0.907	FALSE	3.58e-05	FALSE
MGI	285	Other anemias	12552	36525	1.02 (0.994,1.04)	0.152	FALSE	2.95e-05	FALSE
UKB	751.2	Congenital anomalies of urinary system	897	423430	0.947 (0.886,1.01)	0.109	FALSE	3.6e-05	FALSE
All of Us	285	Other anemias	6695	39254	1.01 (0.984,1.04)	0.423	FALSE	3.58e-05	FALSE
MGI	285.1	Acute posthemorrhagic anemia	3480	36525	1.03 (0.994,1.07)	0.107	FALSE	2.95e-05	FALSE
UKB	963	Poisoning by primarily systemic agents	237	397374	0.9 (0.79,1.02)	0.109	FALSE	3.6e-05	FALSE
All of Us	285.1	Acute posthemorrhagic anemia	1191	39254	0.977 (0.921,1.04)	0.438	FALSE	3.58e-05	FALSE
MGI	285.2	Anemia of chronic disease	2184	36525	1.05 (1,1.1)	0.0438	TRUE	2.95e-05	FALSE
UKB	010	Tuberculosis	177	409902	1.13 (0.971,1.31)	0.11	FALSE	3.6e-05	FALSE
All of Us	285.2	Anemia of chronic disease	793	39254	0.998 (0.929,1.07)	0.958	FALSE	3.58e-05	FALSE
MGI	285.21	Anemia in chronic kidney disease	985	36525	1.06 (0.993,1.13)	0.0784	FALSE	2.95e-05	FALSE
All of Us	285.21	Anemia in chronic kidney disease	321	39254	1.01 (0.903,1.13)	0.86	FALSE	3.58e-05	FALSE
MGI	285.22	Anemia in neoplastic disease	728	36525	1.03 (0.956,1.11)	0.417	FALSE	2.95e-05	FALSE
UKB	960.2	Allergy/adverse effect of penicillin	16787	397374	1.01 (0.997,1.03)	0.11	FALSE	3.6e-05	FALSE
All of Us	285.22	Anemia in neoplastic disease	194	39254	0.97 (0.84,1.12)	0.676	FALSE	3.58e-05	FALSE
MGI	286	Coagulation defects	4081	42235	1.05 (1.01,1.09)	0.00473	TRUE	2.95e-05	FALSE
UKB	728.7	Fasciitis	3922	394777	1.03 (0.994,1.06)	0.111	FALSE	3.6e-05	FALSE
All of Us	286	Coagulation defects	1206	44673	1.05 (0.994,1.12)	0.081	FALSE	3.58e-05	FALSE
MGI	286.1	Congenital coagulation defects	275	42235	1.05 (0.93,1.19)	0.411	FALSE	2.95e-05	FALSE
UKB	752	Nervous system congenital anomalies	333	425145	0.915 (0.82,1.02)	0.111	FALSE	3.6e-05	FALSE
All of Us	286.1	Congenital coagulation defects	182	44673	1.16 (1,1.35)	0.0455	TRUE	3.58e-05	FALSE
MGI	286.11	Von willebrand's disease	93	42235	1.02 (0.825,1.26)	0.846	FALSE	2.95e-05	FALSE
UKB	342	Hemiplegia	1538	411374	1.04 (0.99,1.1)	0.112	FALSE	3.6e-05	FALSE
All of Us	286.11	Von willebrand's disease	77	44673	1.15 (0.918,1.45)	0.209	FALSE	3.58e-05	FALSE
MGI	286.12	Congenital deficiency of other clotting factors (including factor VII)	145	42235	1.07 (0.905,1.27)	0.406	FALSE	2.95e-05	FALSE
UKB	470	Septal Deviations/Turbinate Hypertrophy	4900	406130	1.02 (0.994,1.05)	0.113	FALSE	3.6e-05	FALSE
All of Us	286.12	Congenital deficiency of other clotting factors (including factor VII)	85	44673	1.23 (0.987,1.52)	0.0587	FALSE	3.58e-05	FALSE
UKB	732.7	Osteochondritis dissecans	59	407313	0.816 (0.629,1.06)	0.114	FALSE	3.6e-05	FALSE
MGI	286.2	Encounter for long-term (current) use of anticoagulants	3521	42235	1.03 (0.993,1.07)	0.115	FALSE	2.95e-05	FALSE
MGI	286.3	Coagulation defects complicating pregnancy or postpartum	108	22776	1.12 (0.915,1.36)	0.267	FALSE	2.95e-05	FALSE
All of Us	286.3	Coagulation defects complicating pregnancy or postpartum	93	27342	0.995 (0.808,1.22)	0.962	FALSE	3.58e-05	FALSE
MGI	286.4	Acquired coagulation factor deficiency	258	42235	1.04 (0.912,1.18)	0.585	FALSE	2.95e-05	FALSE
All of Us	286.4	Acquired coagulation factor deficiency	70	44673	0.963 (0.757,1.22)	0.748	FALSE	3.58e-05	FALSE
MGI	286.5	Hemorrhagic disorder due to intrinsic circulating anticoagulants	137	42235	1.06 (0.889,1.26)	0.514	FALSE	2.95e-05	FALSE
UKB	695.21	Dermatitis herpetiformis	59	419160	1.22 (0.943,1.58)	0.116	FALSE	3.6e-05	FALSE
MGI	286.6	Defibrination syndrome	2745	42235	1.05 (1.01,1.09)	0.0196	TRUE	2.95e-05	FALSE
MGI	286.7	Other and unspecified coagulation defects	3212	42235	1.05 (1.01,1.09)	0.011	TRUE	2.95e-05	FALSE
UKB	290.3	Other persistent mental disorders due to conditions classified elsewhere	87	418779	1.18 (0.954,1.46)	0.117	FALSE	3.6e-05	FALSE
All of Us	286.7	Other and unspecified coagulation defects	712	44673	1.04 (0.965,1.12)	0.299	FALSE	3.58e-05	FALSE
MGI	286.8	Hypercoagulable state	911	42235	1.02 (0.951,1.09)	0.596	FALSE	2.95e-05	FALSE
All of Us	286.8	Hypercoagulable state	457	44673	1.11 (1.01,1.22)	0.0307	TRUE	3.58e-05	FALSE
MGI	286.81	Primary hypercoagulable state	877	42235	1 (0.936,1.08)	0.914	FALSE	2.95e-05	FALSE
All of Us	286.81	Primary hypercoagulable state	445	44673	1.12 (1.02,1.24)	0.0152	TRUE	3.58e-05	FALSE
MGI	286.9	Abnormal coagulation profile	1246	42235	1.02 (0.966,1.09)	0.421	FALSE	2.95e-05	FALSE
MGI	287	Purpura and other hemorrhagic conditions	3491	42235	1.06 (1.02,1.1)	0.00266	TRUE	2.95e-05	FALSE
UKB	627.4	Premenopausal menorrhagia	330	197450	0.916 (0.82,1.02)	0.117	FALSE	3.6e-05	FALSE
All of Us	287	Purpura and other hemorrhagic conditions	1757	44673	0.993 (0.946,1.04)	0.784	FALSE	3.58e-05	FALSE
MGI	287.1	Spontaneous ecchymoses	234	42235	1.07 (0.934,1.22)	0.327	FALSE	2.95e-05	FALSE
UKB	353.1	Nerve plexus lesions	108	410430	1.16 (0.957,1.41)	0.121	FALSE	3.6e-05	FALSE
UKB	246	Other disorders of thyroid	413	407735	1.08 (0.979,1.19)	0.122	FALSE	3.6e-05	FALSE
MGI	287.3	Thrombocytopenia	3098	42235	1.05 (1.01,1.09)	0.0179	TRUE	2.95e-05	FALSE
UKB	283	Acquired hemolytic anemias	150	406203	0.881 (0.748,1.04)	0.123	FALSE	3.6e-05	FALSE
All of Us	287.3	Thrombocytopenia	1379	44673	0.978 (0.926,1.03)	0.43	FALSE	3.58e-05	FALSE
MGI	287.31	Primary thrombocytopenia	647	42235	0.978 (0.902,1.06)	0.596	FALSE	2.95e-05	FALSE
UKB	480.11	Pneumococcal pneumonia	6070	414572	1.02 (0.994,1.05)	0.123	FALSE	3.6e-05	FALSE
All of Us	287.31	Primary thrombocytopenia	150	44673	0.939 (0.797,1.11)	0.446	FALSE	3.58e-05	FALSE
MGI	287.32	Secondary thrombocytopenia	607	42235	1.08 (0.992,1.17)	0.0766	FALSE	2.95e-05	FALSE
UKB	150	Cancer of esophagus	770	409485	1.06 (0.984,1.14)	0.125	FALSE	3.6e-05	FALSE
All of Us	287.32	Secondary thrombocytopenia	222	44673	1.04 (0.908,1.19)	0.571	FALSE	3.58e-05	FALSE
MGI	287.4	Qualitative platelet defects	128	42235	1.04 (0.869,1.25)	0.652	FALSE	2.95e-05	FALSE
All of Us	287.4	Qualitative platelet defects	58	44673	0.989 (0.76,1.29)	0.934	FALSE	3.58e-05	FALSE
MGI	288	Diseases of white blood cells	5182	40461	1.02 (0.99,1.05)	0.198	FALSE	2.95e-05	FALSE
UKB	802	Fracture of pelvis	757	403668	1.06 (0.984,1.14)	0.125	FALSE	3.6e-05	FALSE
All of Us	288	Diseases of white blood cells	2124	41777	1.02 (0.979,1.07)	0.311	FALSE	3.58e-05	FALSE
MGI	288.1	Decreased white blood cell count	1710	40461	1.02 (0.972,1.08)	0.386	FALSE	2.95e-05	FALSE
UKB	292.3	Memory loss	738	418779	1.06 (0.984,1.14)	0.126	FALSE	3.6e-05	FALSE
All of Us	288.1	Decreased white blood cell count	986	41777	0.972 (0.911,1.04)	0.394	FALSE	3.58e-05	FALSE
MGI	288.11	Neutropenia	1181	40461	1.04 (0.977,1.1)	0.224	FALSE	2.95e-05	FALSE
UKB	442.3	Aneurysm of artery of lower extremity	176	416932	1.12 (0.966,1.31)	0.126	FALSE	3.6e-05	FALSE
All of Us	288.11	Neutropenia	333	41777	1.04 (0.932,1.16)	0.477	FALSE	3.58e-05	FALSE
MGI	288.2	Elevated white blood cell count	4316	40461	1.01 (0.975,1.04)	0.636	FALSE	2.95e-05	FALSE
All of Us	288.2	Elevated white blood cell count	1867	41777	1.03 (0.983,1.08)	0.208	FALSE	3.58e-05	FALSE
MGI	288.3	Eosinophilia	205	40461	0.965 (0.836,1.11)	0.618	FALSE	2.95e-05	FALSE
UKB	965.1	Opiates and related narcotics causing adverse effects in therapeutic use	1190	397374	1.05 (0.987,1.11)	0.126	FALSE	3.6e-05	FALSE
MGI	289	Other diseases of blood and blood-forming organs	1871	40461	1.03 (0.981,1.08)	0.234	FALSE	2.95e-05	FALSE
UKB	750.2	Lower gastrointestinal congenital anomalies	366	423430	1.08 (0.976,1.2)	0.128	FALSE	3.6e-05	FALSE
All of Us	289	Other diseases of blood and blood-forming organs	635	41777	1.04 (0.964,1.13)	0.289	FALSE	3.58e-05	FALSE
MGI	289.3	Personal history of diseases of blood and blood-forming organs	980	40461	1.03 (0.967,1.1)	0.327	FALSE	2.95e-05	FALSE
UKB	377.1	Optic atrophy	58	417827	0.822 (0.631,1.07)	0.129	FALSE	3.6e-05	FALSE
MGI	289.4	Lymphadenitis	4186	40461	1.02 (0.991,1.06)	0.146	FALSE	2.95e-05	FALSE
UKB	522.5	Periapical abscess	1246	414411	1.04 (0.987,1.11)	0.129	FALSE	3.6e-05	FALSE
All of Us	289.4	Lymphadenitis	2535	41777	1.05 (1.01,1.1)	0.0173	TRUE	3.58e-05	FALSE
MGI	289.5	Diseases of spleen	417	40461	1.02 (0.918,1.12)	0.764	FALSE	2.95e-05	FALSE
UKB	259	Other endocrine disorders	155	422002	1.13 (0.962,1.33)	0.13	FALSE	3.6e-05	FALSE
All of Us	289.5	Diseases of spleen	186	41777	0.991 (0.855,1.15)	0.899	FALSE	3.58e-05	FALSE
MGI	289.8	Polycythemia, secondary	283	40160	1.03 (0.911,1.16)	0.64	FALSE	2.95e-05	FALSE
UKB	295.1	Schizophrenia	642	380624	1.06 (0.982,1.15)	0.13	FALSE	3.6e-05	FALSE
All of Us	289.8	Polycythemia, secondary	246	41636	1.01 (0.886,1.15)	0.907	FALSE	3.58e-05	FALSE
MGI	289.9	Abnormality of red blood cells	416	40461	1.08 (0.977,1.19)	0.128	FALSE	2.95e-05	FALSE
UKB	381	Otitis media and Eustachian tube disorders	2149	421578	0.967 (0.926,1.01)	0.131	FALSE	3.6e-05	FALSE
MGI	290	Delirium dementia and amnestic and other cognitive disorders	1392	42550	0.996 (0.942,1.05)	0.902	FALSE	2.95e-05	FALSE
UKB	433.3	Cerebral ischemia	2995	415245	1.03 (0.992,1.07)	0.131	FALSE	3.6e-05	FALSE
All of Us	290	Delirium dementia and amnestic and other cognitive disorders	506	45990	0.971 (0.888,1.06)	0.518	FALSE	3.58e-05	FALSE
MGI	290.1	Dementias	566	42550	0.981 (0.898,1.07)	0.664	FALSE	2.95e-05	FALSE
UKB	474.1	Acute tonsillitis	576	406130	1.07 (0.981,1.16)	0.132	FALSE	3.6e-05	FALSE
All of Us	290.1	Dementias	293	45990	0.978 (0.87,1.1)	0.709	FALSE	3.58e-05	FALSE
MGI	290.11	Alzheimer's disease	157	42550	1.01 (0.853,1.19)	0.943	FALSE	2.95e-05	FALSE
UKB	519.2	Respiratory complications	343	415751	1.09 (0.975,1.21)	0.132	FALSE	3.6e-05	FALSE
All of Us	290.11	Alzheimer's disease	77	45990	0.951 (0.758,1.19)	0.656	FALSE	3.58e-05	FALSE
MGI	290.12	Dementia with cerebral degenerations	98	42550	0.935 (0.76,1.15)	0.511	FALSE	2.95e-05	FALSE
MGI	290.13	Senile dementia	348	42550	1.02 (0.915,1.14)	0.689	FALSE	2.95e-05	FALSE
MGI	290.16	Vascular dementia	86	42550	1.17 (0.935,1.45)	0.158	FALSE	2.95e-05	FALSE
UKB	823	Torus fracture	1767	400864	0.964 (0.919,1.01)	0.132	FALSE	3.6e-05	FALSE
MGI	290.2	Delirium due to conditions classified elsewhere	796	42550	1.01 (0.943,1.09)	0.693	FALSE	2.95e-05	FALSE
UKB	367.9	Blindness and low vision	746	423220	1.06 (0.983,1.14)	0.133	FALSE	3.6e-05	FALSE
All of Us	290.2	Delirium due to conditions classified elsewhere	219	45990	0.987 (0.861,1.13)	0.847	FALSE	3.58e-05	FALSE
MGI	290.3	Other persistent mental disorders due to conditions classified elsewhere	954	42550	1 (0.939,1.07)	0.919	FALSE	2.95e-05	FALSE
UKB	594.1	Calculus of kidney	3347	417337	1.03 (0.992,1.06)	0.133	FALSE	3.6e-05	FALSE
All of Us	290.3	Other persistent mental disorders due to conditions classified elsewhere	433	45990	0.94 (0.853,1.04)	0.207	FALSE	3.58e-05	FALSE
MGI	291	Other specified nonpsychotic and/or transient mental disorders	2775	42550	1.05 (1.01,1.09)	0.0239	TRUE	2.95e-05	FALSE
UKB	338	Pain	800	424910	1.06 (0.983,1.13)	0.135	FALSE	3.6e-05	FALSE
All of Us	291	Other specified nonpsychotic and/or transient mental disorders	565	45990	0.997 (0.916,1.08)	0.938	FALSE	3.58e-05	FALSE
MGI	291.1	Transient mental disorders due to conditions classified elsewhere	204	42550	0.931 (0.807,1.07)	0.321	FALSE	2.95e-05	FALSE
UKB	189.1	Cancer of kidney and renal pelvis	1100	421365	0.955 (0.899,1.01)	0.136	FALSE	3.6e-05	FALSE
All of Us	291.1	Transient mental disorders due to conditions classified elsewhere	63	45990	0.894 (0.694,1.15)	0.369	FALSE	3.58e-05	FALSE
MGI	291.4	Specific nonpsychotic mental disorders due to brain damage	520	42550	1.05 (0.957,1.14)	0.316	FALSE	2.95e-05	FALSE
UKB	218	Benign neoplasm of uterus	10532	212876	1.02 (0.995,1.04)	0.136	FALSE	3.6e-05	FALSE
All of Us	291.4	Specific nonpsychotic mental disorders due to brain damage	510	45990	1.01 (0.92,1.1)	0.896	FALSE	3.58e-05	FALSE
MGI	291.8	Alteration of consciousness	2207	42550	1.06 (1.01,1.11)	0.0147	TRUE	2.95e-05	FALSE
UKB	710.19	Unspecified osteomyelitis	425	381766	1.08 (0.977,1.19)	0.136	FALSE	3.6e-05	FALSE
MGI	292	Neurological disorders	6124	42550	1.01 (0.979,1.04)	0.606	FALSE	2.95e-05	FALSE
UKB	184.11	Malignant neoplasm of ovary	986	210380	1.05 (0.985,1.12)	0.137	FALSE	3.6e-05	FALSE
All of Us	292	Neurological disorders	250	45990	0.913 (0.804,1.04)	0.155	FALSE	3.58e-05	FALSE
MGI	292.1	Aphasia/speech disturbance	2135	42550	1.01 (0.965,1.06)	0.676	FALSE	2.95e-05	FALSE
UKB	594	Urinary calculus	6779	417337	1.02 (0.994,1.04)	0.137	FALSE	3.6e-05	FALSE
All of Us	292.1	Aphasia/speech disturbance	85	45990	1 (0.807,1.25)	0.978	FALSE	3.58e-05	FALSE
MGI	292.11	Aphasia	718	42550	1.02 (0.947,1.1)	0.571	FALSE	2.95e-05	FALSE
MGI	292.12	Symbolic dysfunction	208	42550	1.02 (0.883,1.17)	0.812	FALSE	2.95e-05	FALSE
MGI	292.2	Mild cognitive impairment	412	42550	1.03 (0.934,1.14)	0.517	FALSE	2.95e-05	FALSE
UKB	351	Other peripheral nerve disorders	12905	410430	1.01 (0.996,1.03)	0.138	FALSE	3.6e-05	FALSE
All of Us	292.2	Mild cognitive impairment	168	45990	0.864 (0.74,1.01)	0.0608	FALSE	3.58e-05	FALSE
MGI	292.3	Memory loss	2064	42550	1.01 (0.96,1.05)	0.83	FALSE	2.95e-05	FALSE
UKB	149.3	Cancer of hypopharynx	55	423482	1.22 (0.928,1.59)	0.139	FALSE	3.6e-05	FALSE
MGI	292.4	Altered mental status	2597	42550	1.04 (0.994,1.08)	0.0955	FALSE	2.95e-05	FALSE
UKB	696.41	Psoriasis vulgaris	1766	414613	1.04 (0.988,1.09)	0.139	FALSE	3.6e-05	FALSE
MGI	292.5	Transient alteration of awareness	469	42550	1.02 (0.924,1.12)	0.749	FALSE	2.95e-05	FALSE
MGI	292.6	Hallucinations	231	42550	1.03 (0.904,1.18)	0.625	FALSE	2.95e-05	FALSE
UKB	800.1	Fracture of neck of femur	1911	403668	1.04 (0.989,1.08)	0.139	FALSE	3.6e-05	FALSE
MGI	293	Symptoms involving head and neck	455	45217	0.99 (0.899,1.09)	0.837	FALSE	2.95e-05	FALSE
UKB	218.1	Uterine leiomyoma	10772	212876	1.01 (0.995,1.04)	0.14	FALSE	3.6e-05	FALSE
MGI	293.1	Swelling, mass, or lump in head and neck [Space-occupying lesion, intracranial NOS]	4724	45217	1.01 (0.978,1.04)	0.559	FALSE	2.95e-05	FALSE
UKB	359	Muscular dystrophies and other myopathies	496	423509	1.07 (0.978,1.17)	0.141	FALSE	3.6e-05	FALSE
All of Us	293.1	Swelling, mass, or lump in head and neck [Space-occupying lesion, intracranial NOS]	508	46893	1.06 (0.968,1.16)	0.208	FALSE	3.58e-05	FALSE
MGI	295	Schizophrenia and other psychotic disorders	926	22283	1.07 (1,1.15)	0.0435	TRUE	2.95e-05	FALSE
UKB	244.4	Hypothyroidism NOS	14460	407735	1.01 (0.996,1.03)	0.142	FALSE	3.6e-05	FALSE
All of Us	295	Schizophrenia and other psychotic disorders	702	32134	1.08 (0.998,1.16)	0.0552	FALSE	3.58e-05	FALSE
MGI	295.1	Schizophrenia	148	22283	0.939 (0.794,1.11)	0.458	FALSE	2.95e-05	FALSE
UKB	781	Symptoms involving nervous and musculoskeletal systems	1957	423751	1.03 (0.989,1.08)	0.142	FALSE	3.6e-05	FALSE
All of Us	295.1	Schizophrenia	322	32134	1.14 (1.02,1.28)	0.02	TRUE	3.58e-05	FALSE
MGI	295.2	Paranoid disorders	122	22283	1.01 (0.841,1.22)	0.878	FALSE	2.95e-05	FALSE
UKB	378	Strabismus and other disorders of binocular eye movements	1476	417827	1.04 (0.987,1.1)	0.143	FALSE	3.6e-05	FALSE
All of Us	295.2	Paranoid disorders	120	32134	1.21 (1.01,1.46)	0.0352	TRUE	3.58e-05	FALSE
MGI	295.3	Psychosis	746	22283	1.08 (1,1.17)	0.045	TRUE	2.95e-05	FALSE
UKB	571.8	Liver abscess and sequelae of chronic liver disease	1049	416292	1.05 (0.984,1.11)	0.145	FALSE	3.6e-05	FALSE
All of Us	295.3	Psychosis	412	32134	1 (0.91,1.11)	0.922	FALSE	3.58e-05	FALSE
MGI	296	Mood disorders	16720	22283	1 (0.98,1.02)	0.94	FALSE	2.95e-05	FALSE
UKB	415.21	Primary pulmonary hypertension	461	418573	1.07 (0.976,1.18)	0.146	FALSE	3.6e-05	FALSE
All of Us	296	Mood disorders	10315	32134	1.02 (0.994,1.04)	0.16	FALSE	3.58e-05	FALSE
MGI	296.1	Bipolar	1439	22283	1.03 (0.974,1.09)	0.292	FALSE	2.95e-05	FALSE
UKB	038.1	Gram negative septicemia	885	409902	0.951 (0.889,1.02)	0.147	FALSE	3.6e-05	FALSE
All of Us	296.1	Bipolar	2044	32134	1.08 (1.03,1.13)	0.0009	TRUE	3.58e-05	FALSE
MGI	296.2	Depression	16158	22283	1 (0.981,1.02)	0.83	FALSE	2.95e-05	FALSE
UKB	728.71	Contracture of palmar fascia [Dupuytren's disease]	3585	394777	1.03 (0.991,1.06)	0.147	FALSE	3.6e-05	FALSE
All of Us	296.2	Depression	9420	32134	1.02 (0.995,1.04)	0.123	FALSE	3.58e-05	FALSE
MGI	296.22	Major depressive disorder	15096	22283	1 (0.981,1.02)	0.825	FALSE	2.95e-05	FALSE
UKB	295	Schizophrenia and other psychotic disorders	935	380624	1.05 (0.983,1.12)	0.148	FALSE	3.6e-05	FALSE
All of Us	296.22	Major depressive disorder	7785	32134	1.02 (0.991,1.04)	0.195	FALSE	3.58e-05	FALSE
MGI	297	Suicidal ideation or attempt	1110	22283	1.04 (0.972,1.11)	0.274	FALSE	2.95e-05	FALSE
All of Us	297	Suicidal ideation or attempt	480	32134	1.12 (1.02,1.22)	0.0193	TRUE	3.58e-05	FALSE
MGI	297.1	Suicidal ideation	887	22283	1.04 (0.971,1.12)	0.24	FALSE	2.95e-05	FALSE
MGI	297.2	Suicide or self-inflicted injury	335	22283	0.961 (0.857,1.08)	0.493	FALSE	2.95e-05	FALSE
UKB	334.1	Spinocerebellar disease	126	411374	0.879 (0.735,1.05)	0.15	FALSE	3.6e-05	FALSE
All of Us	297.2	Suicide or self-inflicted injury	176	32134	1.27 (1.09,1.48)	0.00183	TRUE	3.58e-05	FALSE
MGI	300	Anxiety disorders	16761	22283	1.01 (0.987,1.03)	0.449	FALSE	2.95e-05	FALSE
UKB	557	Intestinal malabsorption (non-celiac)	301	348852	1.09 (0.969,1.22)	0.151	FALSE	3.6e-05	FALSE
All of Us	300	Anxiety disorders	10271	32134	1.01 (0.992,1.04)	0.213	FALSE	3.58e-05	FALSE
MGI	300.1	Anxiety disorder	15778	22283	1.01 (0.985,1.03)	0.518	FALSE	2.95e-05	FALSE
UKB	134.1	Intestinal helminthiases	106	425156	0.87 (0.716,1.06)	0.152	FALSE	3.6e-05	FALSE
All of Us	300.1	Anxiety disorder	8883	32134	1.02 (0.991,1.04)	0.221	FALSE	3.58e-05	FALSE
MGI	300.11	Generalized anxiety disorder	6093	22283	1.01 (0.98,1.04)	0.511	FALSE	2.95e-05	FALSE
UKB	204.11	Lymphoid leukemia, acute	63	420996	0.837 (0.65,1.08)	0.152	FALSE	3.6e-05	FALSE
All of Us	300.11	Generalized anxiety disorder	2962	32134	1.04 (0.998,1.08)	0.0604	FALSE	3.58e-05	FALSE
MGI	300.12	Agorophobia, social phobia, and panic disorder	1524	22283	1.02 (0.964,1.08)	0.473	FALSE	2.95e-05	FALSE
UKB	358.1	Myasthenia gravis	194	423509	1.11 (0.961,1.28)	0.152	FALSE	3.6e-05	FALSE
All of Us	300.12	Agorophobia, social phobia, and panic disorder	1314	32134	1.06 (1,1.12)	0.0399	TRUE	3.58e-05	FALSE
MGI	300.13	Phobia	1143	22283	0.99 (0.929,1.06)	0.767	FALSE	2.95e-05	FALSE
UKB	939	Atopic/contact dermatitis due to other or unspecified	2201	421396	0.969 (0.929,1.01)	0.153	FALSE	3.6e-05	FALSE
All of Us	300.13	Phobia	146	32134	1.06 (0.895,1.25)	0.51	FALSE	3.58e-05	FALSE
MGI	300.3	Obsessive-compulsive disorders	365	22283	1.1 (0.985,1.23)	0.0883	FALSE	2.95e-05	FALSE
UKB	241.1	Nontoxic uninodular goiter	514	407735	1.07 (0.976,1.16)	0.154	FALSE	3.6e-05	FALSE
All of Us	300.3	Obsessive-compulsive disorders	314	32134	1.08 (0.96,1.21)	0.204	FALSE	3.58e-05	FALSE
MGI	300.4	Dysthymic disorder	2675	22283	1.02 (0.975,1.06)	0.409	FALSE	2.95e-05	FALSE
UKB	427.4	Cardiac arrest and ventricular fibrillation	1259	396686	1.04 (0.985,1.1)	0.154	FALSE	3.6e-05	FALSE
All of Us	300.4	Dysthymic disorder	1995	32134	1.01 (0.966,1.06)	0.629	FALSE	3.58e-05	FALSE
MGI	300.8	Acute reaction to stress	556	22283	1.01 (0.925,1.1)	0.816	FALSE	2.95e-05	FALSE
UKB	272.12	Hyperglyceridemia	57	388630	1.2 (0.923,1.57)	0.155	FALSE	3.6e-05	FALSE
All of Us	300.8	Acute reaction to stress	580	32134	1.01 (0.931,1.1)	0.762	FALSE	3.58e-05	FALSE
MGI	300.9	Posttraumatic stress disorder	940	22283	1.06 (0.987,1.14)	0.109	FALSE	2.95e-05	FALSE
UKB	420.21	Acute pericarditis	238	422259	1.1 (0.964,1.25)	0.155	FALSE	3.6e-05	FALSE
All of Us	300.9	Posttraumatic stress disorder	1419	32134	1.05 (0.994,1.11)	0.0786	FALSE	3.58e-05	FALSE
MGI	301	Personality disorders	529	22283	1.06 (0.963,1.16)	0.241	FALSE	2.95e-05	FALSE
UKB	733.6	Costochondritis	129	407313	1.13 (0.951,1.35)	0.155	FALSE	3.6e-05	FALSE
All of Us	301	Personality disorders	705	32134	1.1 (1.02,1.19)	0.0108	TRUE	3.58e-05	FALSE
All of Us	301.1	Schizoid personality disorder	56	32134	1.22 (0.933,1.59)	0.132	FALSE	3.58e-05	FALSE
MGI	301.2	Antisocial/borderline personality disorder	288	22283	1.08 (0.952,1.22)	0.229	FALSE	2.95e-05	FALSE
UKB	966	Poisoning by anticonvulsants and anti-Parkinsonism drugs	540	397374	1.06 (0.976,1.16)	0.156	FALSE	3.6e-05	FALSE
All of Us	301.2	Antisocial/borderline personality disorder	331	32134	1.21 (1.08,1.35)	0.000644	TRUE	3.58e-05	FALSE
MGI	302	Sexual and gender identity disorders	3917	22283	0.997 (0.961,1.04)	0.89	FALSE	2.95e-05	FALSE
UKB	386.3	Labyrinthitis	788	419356	1.05 (0.98,1.13)	0.157	FALSE	3.6e-05	FALSE
All of Us	302	Sexual and gender identity disorders	226	32134	1.08 (0.945,1.23)	0.254	FALSE	3.58e-05	FALSE
MGI	302.1	Decreased libido	504	22283	1.07 (0.975,1.17)	0.154	FALSE	2.95e-05	FALSE
All of Us	302.1	Decreased libido	75	32134	1.19 (0.946,1.5)	0.125	FALSE	3.58e-05	FALSE
MGI	303	Psychogenic and somatoform disorders	7368	22283	0.995 (0.967,1.02)	0.716	FALSE	2.95e-05	FALSE
UKB	647.1	Infections of genitourinary tract during pregnancy	272	229337	0.916 (0.811,1.04)	0.158	FALSE	3.6e-05	FALSE
All of Us	303	Psychogenic and somatoform disorders	839	32134	1.04 (0.968,1.11)	0.294	FALSE	3.58e-05	FALSE
MGI	303.1	Dissociative disorder	188	22283	1.09 (0.94,1.27)	0.238	FALSE	2.95e-05	FALSE
MGI	303.3	Psychogenic disorder	7016	22283	0.988 (0.96,1.02)	0.408	FALSE	2.95e-05	FALSE
UKB	256	Ovarian dysfunction	253	227627	0.914 (0.806,1.04)	0.159	FALSE	3.6e-05	FALSE
All of Us	303.3	Psychogenic disorder	419	32134	1.02 (0.923,1.12)	0.706	FALSE	3.58e-05	FALSE
MGI	303.31	Gastrointestinal malfunction arising from mental factors	519	22283	0.97 (0.886,1.06)	0.515	FALSE	2.95e-05	FALSE
All of Us	303.31	Gastrointestinal malfunction arising from mental factors	127	32134	1.01 (0.842,1.2)	0.946	FALSE	3.58e-05	FALSE
MGI	303.4	Somatoform disorder	1283	22283	0.998 (0.941,1.06)	0.954	FALSE	2.95e-05	FALSE
UKB	526.9	Jaw disease NOS	239	414411	1.1 (0.963,1.25)	0.161	FALSE	3.6e-05	FALSE
All of Us	303.4	Somatoform disorder	447	32134	1.05 (0.955,1.16)	0.309	FALSE	3.58e-05	FALSE
MGI	304	Adjustment reaction	4264	22283	0.998 (0.964,1.03)	0.905	FALSE	2.95e-05	FALSE
UKB	646	Other complications of pregnancy NEC	2397	227325	1.03 (0.988,1.07)	0.161	FALSE	3.6e-05	FALSE
All of Us	304	Adjustment reaction	3120	32134	0.989 (0.953,1.03)	0.57	FALSE	3.58e-05	FALSE
MGI	305.2	Eating disorder	1028	22283	1.06 (0.993,1.13)	0.0772	FALSE	2.95e-05	FALSE
UKB	601.4	Balanoposthitis	298	177074	1.09 (0.967,1.22)	0.163	FALSE	3.6e-05	FALSE
All of Us	305.2	Eating disorder	388	32134	1.14 (1.03,1.27)	0.00942	TRUE	3.58e-05	FALSE
MGI	305.21	Anorexia nervosa	56	22283	1.3 (0.991,1.71)	0.0463	TRUE	2.95e-05	FALSE
UKB	710.1	Osteomyelitis	589	381766	1.06 (0.976,1.15)	0.164	FALSE	3.6e-05	FALSE
All of Us	305.21	Anorexia nervosa	65	32134	1.08 (0.84,1.38)	0.542	FALSE	3.58e-05	FALSE
MGI	306	Other mental disorder	2044	22283	0.997 (0.95,1.05)	0.897	FALSE	2.95e-05	FALSE
UKB	624.2	Atrophy of female genital tract	438	220145	0.935 (0.849,1.03)	0.165	FALSE	3.6e-05	FALSE
All of Us	306	Other mental disorder	791	32134	1.02 (0.951,1.1)	0.546	FALSE	3.58e-05	FALSE
MGI	306.1	Mental disorders durring/after pregnancy	701	10476	0.959 (0.88,1.04)	0.331	FALSE	2.95e-05	FALSE
All of Us	306.1	Mental disorders durring/after pregnancy	390	18494	0.988 (0.89,1.1)	0.814	FALSE	3.58e-05	FALSE
MGI	306.9	Tension headache	840	22283	1.01 (0.936,1.08)	0.868	FALSE	2.95e-05	FALSE
UKB	722.9	Other and unspecified disc disorder	4546	408238	1.02 (0.991,1.05)	0.165	FALSE	3.6e-05	FALSE
All of Us	306.9	Tension headache	782	32134	1.02 (0.947,1.1)	0.619	FALSE	3.58e-05	FALSE
MGI	312	Conduct disorders	300	47692	0.995 (0.884,1.12)	0.93	FALSE	2.95e-05	FALSE
All of Us	312	Conduct disorders	208	45628	1.06 (0.923,1.22)	0.397	FALSE	3.58e-05	FALSE
MGI	312.3	Impulse control disorder	88	47692	1.1 (0.89,1.37)	0.35	FALSE	2.95e-05	FALSE
All of Us	312.3	Impulse control disorder	115	45628	1.08 (0.899,1.31)	0.388	FALSE	3.58e-05	FALSE
MGI	313	Pervasive developmental disorders	1736	47692	1.02 (0.974,1.08)	0.339	FALSE	2.95e-05	FALSE
UKB	195	Cancer, suspected or other	17775	385812	1.01 (0.995,1.03)	0.167	FALSE	3.6e-05	FALSE
All of Us	313	Pervasive developmental disorders	1435	45628	1.04 (0.981,1.09)	0.202	FALSE	3.58e-05	FALSE
MGI	313.1	Attention deficit hyperactivity disorder	1546	47692	1.03 (0.978,1.09)	0.255	FALSE	2.95e-05	FALSE
All of Us	313.1	Attention deficit hyperactivity disorder	1206	45628	1.04 (0.983,1.1)	0.168	FALSE	3.58e-05	FALSE
MGI	313.2	Tics and stuttering	79	47692	0.912 (0.725,1.15)	0.412	FALSE	2.95e-05	FALSE
All of Us	313.2	Tics and stuttering	65	45628	1.02 (0.797,1.31)	0.858	FALSE	3.58e-05	FALSE
MGI	313.3	Autism	73	47692	0.86 (0.678,1.09)	0.196	FALSE	2.95e-05	FALSE
UKB	189.4	Malignant neoplasm of other urinary organs	144	421365	1.12 (0.95,1.33)	0.168	FALSE	3.6e-05	FALSE
All of Us	313.3	Autism	86	45628	1.06 (0.853,1.31)	0.595	FALSE	3.58e-05	FALSE
MGI	315	Develomental delays and disorders	738	47692	1.01 (0.939,1.09)	0.736	FALSE	2.95e-05	FALSE
UKB	989	Toxic effect of other substances, chiefly nonmedicinal as to source	91	425036	0.866 (0.701,1.07)	0.168	FALSE	3.6e-05	FALSE
All of Us	315	Develomental delays and disorders	281	45628	1.12 (0.993,1.26)	0.0635	FALSE	3.58e-05	FALSE
MGI	315.1	Learning disorder	114	47692	1.1 (0.912,1.34)	0.299	FALSE	2.95e-05	FALSE
UKB	202.24	Large cell lymphoma	593	420996	1.06 (0.975,1.15)	0.17	FALSE	3.6e-05	FALSE
MGI	315.2	Speech and language disorder	273	47692	0.999 (0.883,1.13)	0.989	FALSE	2.95e-05	FALSE
UKB	189.11	Malignant neoplasm of kidney, except pelvis	1061	421365	0.958 (0.901,1.02)	0.171	FALSE	3.6e-05	FALSE
All of Us	315.2	Speech and language disorder	97	45628	1.07 (0.877,1.32)	0.48	FALSE	3.58e-05	FALSE
All of Us	315.3	Mental retardation	59	45628	1.01 (0.775,1.3)	0.963	FALSE	3.58e-05	FALSE
MGI	316	Substance addiction and disorders	4021	37848	1.03 (0.993,1.06)	0.125	FALSE	2.95e-05	FALSE
UKB	619.2	Disorders of uterus, NEC	3421	220196	1.02 (0.99,1.06)	0.171	FALSE	3.6e-05	FALSE
All of Us	316	Substance addiction and disorders	2698	40780	1.07 (1.03,1.11)	0.000714	TRUE	3.58e-05	FALSE
MGI	316.1	Polyneuropathy due to drugs	685	37848	1 (0.926,1.08)	0.959	FALSE	2.95e-05	FALSE
UKB	290.2	Delirium due to conditions classified elsewhere	684	418779	1.05 (0.977,1.14)	0.172	FALSE	3.6e-05	FALSE
All of Us	316.1	Polyneuropathy due to drugs	186	40780	1.15 (0.995,1.34)	0.055	FALSE	3.58e-05	FALSE
MGI	317	Alcohol-related disorders	2738	37848	1.01 (0.968,1.05)	0.694	FALSE	2.95e-05	FALSE
UKB	368.2	Diplopia and disorders of binocular vision	763	422297	1.05 (0.978,1.13)	0.172	FALSE	3.6e-05	FALSE
All of Us	317	Alcohol-related disorders	2046	40780	1.02 (0.975,1.07)	0.374	FALSE	3.58e-05	FALSE
MGI	317.1	Alcoholism	2143	37848	1.02 (0.972,1.07)	0.459	FALSE	2.95e-05	FALSE
UKB	614.1	Pelvic peritoneal adhesions, female (postoperative) (postinfection)	2625	220253	1.03 (0.988,1.07)	0.172	FALSE	3.6e-05	FALSE
All of Us	317.1	Alcoholism	1625	40780	1.02 (0.97,1.07)	0.429	FALSE	3.58e-05	FALSE
MGI	317.11	Alcoholic liver damage	434	37848	1.04 (0.939,1.14)	0.471	FALSE	2.95e-05	FALSE
UKB	145.2	Cancer of tongue	320	423482	0.926 (0.827,1.04)	0.174	FALSE	3.6e-05	FALSE
All of Us	317.11	Alcoholic liver damage	289	40780	1.04 (0.921,1.17)	0.543	FALSE	3.58e-05	FALSE
MGI	318	Tobacco use disorder	9285	37848	1.04 (1.01,1.06)	0.00373	TRUE	2.95e-05	FALSE
UKB	159.3	Malignant neoplasm of gallbladder and extrahepatic bile ducts	200	409485	1.1 (0.956,1.27)	0.175	FALSE	3.6e-05	FALSE
All of Us	318	Tobacco use disorder	4431	40780	1.03 (0.999,1.06)	0.0601	FALSE	3.58e-05	FALSE
MGI	320	Meningitis	416	49424	1.05 (0.952,1.16)	0.315	FALSE	2.95e-05	FALSE
UKB	193	Thyroid cancer	371	424091	0.931 (0.839,1.03)	0.175	FALSE	3.6e-05	FALSE
All of Us	320	Meningitis	146	47058	0.975 (0.826,1.15)	0.761	FALSE	3.58e-05	FALSE
MGI	323	Encephalitis	195	49424	1.15 (0.995,1.33)	0.0541	FALSE	2.95e-05	FALSE
UKB	279.11	Deficiency of humoral immunity	151	425174	0.895 (0.76,1.05)	0.175	FALSE	3.6e-05	FALSE
All of Us	323	Encephalitis	119	47058	1.05 (0.877,1.27)	0.572	FALSE	3.58e-05	FALSE
UKB	426.2	Atrioventricular [AV] block	2174	396686	1.03 (0.987,1.08)	0.175	FALSE	3.6e-05	FALSE
MGI	323.8	Encephalitis, non-infectious	164	49424	1.1 (0.941,1.29)	0.217	FALSE	2.95e-05	FALSE
All of Us	323.8	Encephalitis, non-infectious	90	47058	1.08 (0.875,1.34)	0.46	FALSE	3.58e-05	FALSE
MGI	324	Other CNS infection and poliomyelitis	312	49424	0.926 (0.825,1.04)	0.189	FALSE	2.95e-05	FALSE
UKB	561	Symptoms involving digestive system	16511	348852	1.01 (0.995,1.03)	0.175	FALSE	3.6e-05	FALSE
All of Us	324	Other CNS infection and poliomyelitis	86	47058	1.35 (1.09,1.67)	0.00523	TRUE	3.58e-05	FALSE
MGI	325	Phlebitis and thrombophlebitis of intracranial venous sinuses	54	49424	1.1 (0.831,1.45)	0.487	FALSE	2.95e-05	FALSE
MGI	327	Sleep disorders	16086	33993	1.01 (0.991,1.03)	0.267	FALSE	2.95e-05	FALSE
UKB	745	Pain in joint	8278	417432	1.02 (0.993,1.04)	0.178	FALSE	3.6e-05	FALSE
All of Us	327	Sleep disorders	7796	36576	1.01 (0.984,1.03)	0.502	FALSE	3.58e-05	FALSE
MGI	327.1	Hypersomnia	2265	33993	1.03 (0.982,1.07)	0.253	FALSE	2.95e-05	FALSE
All of Us	327.1	Hypersomnia	1574	36576	1.06 (1,1.11)	0.0322	TRUE	3.58e-05	FALSE
MGI	327.3	Sleep apnea	11776	33993	1.01 (0.991,1.04)	0.251	FALSE	2.95e-05	FALSE
UKB	189.2	Cancer of bladder	2511	421365	0.973 (0.934,1.01)	0.179	FALSE	3.6e-05	FALSE
All of Us	327.3	Sleep apnea	6512	36576	1.02 (0.988,1.04)	0.26	FALSE	3.58e-05	FALSE
MGI	327.31	Central/nonobstroctive sleep apnea	531	33993	1.07 (0.981,1.17)	0.122	FALSE	2.95e-05	FALSE
All of Us	327.31	Central/nonobstroctive sleep apnea	523	36576	0.988 (0.905,1.08)	0.796	FALSE	3.58e-05	FALSE
MGI	327.32	Obstructive sleep apnea	9462	33993	1.02 (0.992,1.04)	0.203	FALSE	2.95e-05	FALSE
All of Us	327.32	Obstructive sleep apnea	5555	36576	1.02 (0.989,1.05)	0.228	FALSE	3.58e-05	FALSE
MGI	327.4	Insomnia	5940	33993	1.01 (0.977,1.04)	0.702	FALSE	2.95e-05	FALSE
UKB	441.1	Acute vascular insufficiency of intestine	295	416932	1.08 (0.963,1.22)	0.179	FALSE	3.6e-05	FALSE
All of Us	327.4	Insomnia	4848	36576	1.03 (0.995,1.06)	0.107	FALSE	3.58e-05	FALSE
MGI	327.41	Organic or persistent insomnia	1378	33993	0.967 (0.915,1.02)	0.243	FALSE	2.95e-05	FALSE
UKB	274.21	Chondrocalcinosis	588	421782	1.06 (0.974,1.15)	0.18	FALSE	3.6e-05	FALSE
All of Us	327.41	Organic or persistent insomnia	914	36576	1.04 (0.972,1.11)	0.254	FALSE	3.58e-05	FALSE
MGI	327.5	Parasomnia	665	33993	0.976 (0.901,1.06)	0.551	FALSE	2.95e-05	FALSE
All of Us	327.5	Parasomnia	344	36576	1 (0.9,1.12)	0.954	FALSE	3.58e-05	FALSE
MGI	327.6	Circadian rhythm sleep disorder	295	33993	1.06 (0.943,1.2)	0.315	FALSE	2.95e-05	FALSE
All of Us	327.6	Circadian rhythm sleep disorder	267	36576	1.03 (0.91,1.16)	0.641	FALSE	3.58e-05	FALSE
MGI	327.7	Sleep related movement disorders	1915	33993	1.02 (0.975,1.07)	0.345	FALSE	2.95e-05	FALSE
All of Us	327.7	Sleep related movement disorders	1721	36576	1.02 (0.967,1.07)	0.536	FALSE	3.58e-05	FALSE
MGI	327.71	Restless legs syndrome	1681	33993	1.03 (0.976,1.08)	0.31	FALSE	2.95e-05	FALSE
All of Us	327.71	Restless legs syndrome	1364	36576	1.02 (0.96,1.07)	0.593	FALSE	3.58e-05	FALSE
MGI	327.72	Sleep related leg cramps	89	33993	1.11 (0.897,1.38)	0.314	FALSE	2.95e-05	FALSE
MGI	331	Other cerebral degenerations	725	39536	1.04 (0.965,1.12)	0.291	FALSE	2.95e-05	FALSE
UKB	575.2	Obstruction of bile duct	817	407663	1.05 (0.978,1.13)	0.18	FALSE	3.6e-05	FALSE
All of Us	331	Other cerebral degenerations	294	42578	1.15 (1.02,1.3)	0.0169	TRUE	3.58e-05	FALSE
MGI	331.1	Hydrocephalus	292	39536	0.994 (0.882,1.12)	0.925	FALSE	2.95e-05	FALSE
UKB	687.3	Changes in skin texture	108	419977	0.879 (0.724,1.07)	0.18	FALSE	3.6e-05	FALSE
All of Us	331.1	Hydrocephalus	106	42578	1.42 (1.17,1.72)	0.000265	TRUE	3.58e-05	FALSE
MGI	331.9	Cerebral degeneration, unspecified	413	39536	1.08 (0.975,1.19)	0.14	FALSE	2.95e-05	FALSE
UKB	871.3	Open wound of foot except toe(s) alone	187	417007	0.906 (0.782,1.05)	0.18	FALSE	3.6e-05	FALSE
All of Us	331.9	Cerebral degeneration, unspecified	142	42578	1.01 (0.854,1.2)	0.9	FALSE	3.58e-05	FALSE
MGI	332	Parkinson's disease	424	39536	0.963 (0.871,1.06)	0.459	FALSE	2.95e-05	FALSE
UKB	440.9	Atherosclerosis of aorta	313	416932	1.08 (0.964,1.21)	0.181	FALSE	3.6e-05	FALSE
All of Us	332	Parkinson's disease	268	42578	1.07 (0.948,1.21)	0.266	FALSE	3.58e-05	FALSE
MGI	333	Extrapyramidal disease and abnormal movement disorders	3055	39536	0.998 (0.96,1.04)	0.908	FALSE	2.95e-05	FALSE
UKB	759.1	Anomalies of endocrine glands, congenital	95	424714	1.15 (0.934,1.41)	0.181	FALSE	3.6e-05	FALSE
All of Us	333	Extrapyramidal disease and abnormal movement disorders	1114	42578	0.972 (0.914,1.03)	0.358	FALSE	3.58e-05	FALSE
MGI	333.1	Essential tremor	754	39536	0.959 (0.889,1.03)	0.269	FALSE	2.95e-05	FALSE
UKB	770	Myalgia and myositis unspecified	658	425052	1.05 (0.975,1.14)	0.181	FALSE	3.6e-05	FALSE
All of Us	333.1	Essential tremor	429	42578	0.963 (0.874,1.06)	0.448	FALSE	3.58e-05	FALSE
MGI	333.2	Myoclonus	173	39536	0.957 (0.82,1.12)	0.573	FALSE	2.95e-05	FALSE
UKB	609.2	Abnormal spermatozoa	156	175477	0.897 (0.764,1.05)	0.182	FALSE	3.6e-05	FALSE
MGI	333.4	Torsion dystonia	379	39536	1.02 (0.917,1.13)	0.726	FALSE	2.95e-05	FALSE
UKB	728.2	Laxity of ligament or hypermobility syndrome	436	394777	0.937 (0.851,1.03)	0.182	FALSE	3.6e-05	FALSE
All of Us	333.4	Torsion dystonia	340	42578	0.974 (0.873,1.09)	0.637	FALSE	3.58e-05	FALSE
MGI	333.8	Other degenerative diseases of the basal ganglia	101	39536	1.07 (0.872,1.31)	0.514	FALSE	2.95e-05	FALSE
All of Us	333.8	Other degenerative diseases of the basal ganglia	60	42578	0.972 (0.75,1.26)	0.824	FALSE	3.58e-05	FALSE
MGI	334	Degenerative disease of the spinal cord	1110	39536	0.981 (0.922,1.04)	0.532	FALSE	2.95e-05	FALSE
UKB	241	Nontoxic nodular goiter	1166	407735	1.04 (0.981,1.1)	0.184	FALSE	3.6e-05	FALSE
All of Us	334	Degenerative disease of the spinal cord	644	42578	1.04 (0.961,1.13)	0.331	FALSE	3.58e-05	FALSE
MGI	334.1	Spinocerebellar disease	89	39536	1.04 (0.84,1.29)	0.701	FALSE	2.95e-05	FALSE
UKB	315.1	Learning disorder	170	425100	1.11 (0.95,1.29)	0.185	FALSE	3.6e-05	FALSE
All of Us	334.1	Spinocerebellar disease	60	42578	1.47 (1.13,1.9)	0.00263	TRUE	3.58e-05	FALSE
MGI	334.2	Anterior horn cell disease	115	39536	1.04 (0.86,1.26)	0.681	FALSE	2.95e-05	FALSE
UKB	473	Diseases of the larynx and vocal cords	2676	406130	1.03 (0.987,1.07)	0.185	FALSE	3.6e-05	FALSE
All of Us	334.2	Anterior horn cell disease	58	42578	0.777 (0.597,1.01)	0.0517	FALSE	3.58e-05	FALSE
MGI	334.21	Amyotrophic Lateral Sclerosis	74	39536	0.949 (0.75,1.2)	0.653	FALSE	2.95e-05	FALSE
MGI	335	Multiple sclerosis	421	39536	1.06 (0.962,1.17)	0.226	FALSE	2.95e-05	FALSE
UKB	227.1	Benign neoplasm of adrenal gland	196	424091	1.1 (0.954,1.27)	0.186	FALSE	3.6e-05	FALSE
All of Us	335	Multiple sclerosis	446	42578	1.11 (1.01,1.22)	0.0288	TRUE	3.58e-05	FALSE
MGI	337	Disorders of the autonomic nervous system	862	39536	0.987 (0.92,1.06)	0.724	FALSE	2.95e-05	FALSE
UKB	577.2	Chronic pancreatitis	541	422924	1.06 (0.972,1.15)	0.187	FALSE	3.6e-05	FALSE
All of Us	337	Disorders of the autonomic nervous system	459	42578	1.02 (0.927,1.12)	0.696	FALSE	3.58e-05	FALSE
MGI	337.1	Peripheral autonomic neuropathy	395	39536	0.952 (0.857,1.06)	0.361	FALSE	2.95e-05	FALSE
UKB	070.2	Viral hepatitis B	162	419753	1.11 (0.948,1.3)	0.188	FALSE	3.6e-05	FALSE
All of Us	337.1	Peripheral autonomic neuropathy	251	42578	1.03 (0.907,1.17)	0.65	FALSE	3.58e-05	FALSE
MGI	338	Pain	21805	28478	1.01 (0.996,1.03)	0.125	FALSE	2.95e-05	FALSE
UKB	287.32	Secondary thrombocytopenia	80	422910	1.16 (0.925,1.45)	0.188	FALSE	3.6e-05	FALSE
MGI	338.1	Acute pain	16630	28478	1.01 (0.991,1.03)	0.287	FALSE	2.95e-05	FALSE
UKB	200	Myeloproliferative disease	1031	420996	0.959 (0.901,1.02)	0.19	FALSE	3.6e-05	FALSE
MGI	338.2	Chronic pain	11876	28478	1.02 (0.996,1.04)	0.101	FALSE	2.95e-05	FALSE
UKB	509	Respiratory failure, insufficiency, arrest	2734	413629	1.03 (0.987,1.07)	0.19	FALSE	3.6e-05	FALSE
MGI	339	Other headache syndromes	10148	37080	1.01 (0.989,1.04)	0.302	FALSE	2.95e-05	FALSE
UKB	622.2	Mucous polyp of cervix	3590	216653	1.02 (0.989,1.06)	0.19	FALSE	3.6e-05	FALSE
All of Us	339	Other headache syndromes	979	42065	1.03 (0.963,1.1)	0.409	FALSE	3.58e-05	FALSE
MGI	340	Migraine	7414	37080	1.01 (0.985,1.04)	0.409	FALSE	2.95e-05	FALSE
UKB	227.2	Benign neoplasm of parathyroid gland	386	424091	0.935 (0.844,1.04)	0.192	FALSE	3.6e-05	FALSE
All of Us	340	Migraine	4876	42065	1.03 (1,1.06)	0.04	TRUE	3.58e-05	FALSE
MGI	340.1	Migrain with aura	3997	37080	0.995 (0.961,1.03)	0.758	FALSE	2.95e-05	FALSE
UKB	628	Ovarian cyst	4948	197450	1.02 (0.99,1.05)	0.192	FALSE	3.6e-05	FALSE
All of Us	340.1	Migrain with aura	1272	42065	0.984 (0.929,1.04)	0.58	FALSE	3.58e-05	FALSE
MGI	341	Other demyelinating diseases of central nervous system	152	39536	1.06 (0.897,1.25)	0.49	FALSE	2.95e-05	FALSE
UKB	721.8	Other allied disorders of spine	367	408238	1.07 (0.965,1.19)	0.192	FALSE	3.6e-05	FALSE
All of Us	341	Other demyelinating diseases of central nervous system	183	42578	1.04 (0.897,1.21)	0.598	FALSE	3.58e-05	FALSE
MGI	342	Hemiplegia	504	39536	1.05 (0.96,1.15)	0.28	FALSE	2.95e-05	FALSE
UKB	973	Poisoning by agents primarily affecting the gastrointestinal system	111	397374	1.13 (0.936,1.37)	0.192	FALSE	3.6e-05	FALSE
All of Us	342	Hemiplegia	271	42578	0.994 (0.88,1.12)	0.925	FALSE	3.58e-05	FALSE
MGI	343	Infantile cerebral palsy	95	39536	1.05 (0.851,1.3)	0.637	FALSE	2.95e-05	FALSE
UKB	519.9	Symptoms involving respiratory system and other chest symptoms	299	415751	1.08 (0.961,1.21)	0.194	FALSE	3.6e-05	FALSE
MGI	344	Other paralytic syndromes	734	39536	1.07 (0.994,1.16)	0.072	FALSE	2.95e-05	FALSE
UKB	614.4	Inflammatory diseases of uterus, except cervix	298	220253	1.08 (0.961,1.21)	0.194	FALSE	3.6e-05	FALSE
All of Us	344	Other paralytic syndromes	233	42578	1.11 (0.971,1.26)	0.125	FALSE	3.58e-05	FALSE
MGI	345	Epilepsy, recurrent seizures, convulsions	2741	39536	1.01 (0.969,1.05)	0.683	FALSE	2.95e-05	FALSE
UKB	530.9	Heartburn	2129	385050	1.03 (0.985,1.07)	0.195	FALSE	3.6e-05	FALSE
All of Us	345	Epilepsy, recurrent seizures, convulsions	906	42578	1.03 (0.967,1.11)	0.323	FALSE	3.58e-05	FALSE
MGI	345.1	Epilepsy	810	39536	1.02 (0.95,1.1)	0.568	FALSE	2.95e-05	FALSE
UKB	433.8	Late effects of cerebrovascular disease	1312	415245	1.04 (0.981,1.1)	0.196	FALSE	3.6e-05	FALSE
All of Us	345.1	Epilepsy	466	42578	1.03 (0.94,1.13)	0.507	FALSE	3.58e-05	FALSE
MGI	345.11	Generalized convulsive epilepsy	258	39536	0.988 (0.87,1.12)	0.855	FALSE	2.95e-05	FALSE
UKB	610	Benign mammary dysplasias	2588	222637	0.974 (0.937,1.01)	0.196	FALSE	3.6e-05	FALSE
All of Us	345.11	Generalized convulsive epilepsy	152	42578	1.01 (0.855,1.18)	0.938	FALSE	3.58e-05	FALSE
MGI	345.12	Partial epilepsy	582	39536	1.03 (0.943,1.12)	0.547	FALSE	2.95e-05	FALSE
UKB	379.9	Pain, swelling or discharge of eye	173	417827	0.906 (0.778,1.05)	0.197	FALSE	3.6e-05	FALSE
All of Us	345.12	Partial epilepsy	334	42578	1.04 (0.933,1.16)	0.472	FALSE	3.58e-05	FALSE
MGI	345.3	Convulsions	2576	39536	1.01 (0.967,1.05)	0.712	FALSE	2.95e-05	FALSE
UKB	531.2	Gastric ulcer	4298	417894	1.02 (0.99,1.05)	0.197	FALSE	3.6e-05	FALSE
MGI	346	Abnormal findings on study of brain and/or nervous system	197	39536	1.04 (0.902,1.21)	0.562	FALSE	2.95e-05	FALSE
MGI	346.1	Nonspecific abnormal findings on radiological and other examination of skull and head	1603	39536	0.998 (0.948,1.05)	0.952	FALSE	2.95e-05	FALSE
UKB	532	Dysphagia	6632	385050	1.02 (0.992,1.04)	0.197	FALSE	3.6e-05	FALSE
MGI	346.2	Nonspecific abnormal results of function study of brain and central nervous system	133	39536	1.05 (0.884,1.26)	0.545	FALSE	2.95e-05	FALSE
MGI	346.3	Nonspecific abnormal findings in cerebrospinal fluid	116	39536	1.13 (0.932,1.36)	0.204	FALSE	2.95e-05	FALSE
MGI	347	Cataplexy and narcolepsy	108	39536	1.02 (0.836,1.24)	0.865	FALSE	2.95e-05	FALSE
All of Us	347	Cataplexy and narcolepsy	145	42578	0.947 (0.801,1.12)	0.514	FALSE	3.58e-05	FALSE
MGI	348	Other conditions of brain	1903	39536	1 (0.954,1.05)	0.986	FALSE	2.95e-05	FALSE
UKB	480.5	Bronchopneumonia and lung abscess	838	414572	1.05 (0.976,1.12)	0.198	FALSE	3.6e-05	FALSE
All of Us	348	Other conditions of brain	769	42578	0.991 (0.921,1.07)	0.804	FALSE	3.58e-05	FALSE
MGI	348.2	Cerebral edema and compression of brain	946	39536	0.985 (0.921,1.05)	0.652	FALSE	2.95e-05	FALSE
UKB	446.9	Arteritis NOS	252	416932	0.921 (0.812,1.05)	0.2	FALSE	3.6e-05	FALSE
All of Us	348.2	Cerebral edema and compression of brain	280	42578	0.927 (0.822,1.05)	0.213	FALSE	3.58e-05	FALSE
MGI	348.4	Cerebral cysts	248	39536	0.923 (0.81,1.05)	0.217	FALSE	2.95e-05	FALSE
UKB	228	Hemangioma and lymphangioma, any site	1667	424043	1.03 (0.983,1.08)	0.201	FALSE	3.6e-05	FALSE
All of Us	348.4	Cerebral cysts	89	42578	1.1 (0.889,1.36)	0.37	FALSE	3.58e-05	FALSE
MGI	348.7	Coma	245	39536	0.987 (0.866,1.12)	0.839	FALSE	2.95e-05	FALSE
UKB	723	Other disorders of cervical region	533	408238	0.945 (0.867,1.03)	0.202	FALSE	3.6e-05	FALSE
MGI	348.8	Encephalopathy, not elsewhere classified	913	39536	1.06 (0.986,1.13)	0.118	FALSE	2.95e-05	FALSE
UKB	396	Abnormal heart sounds	1079	418904	1.04 (0.979,1.11)	0.203	FALSE	3.6e-05	FALSE
All of Us	348.8	Encephalopathy, not elsewhere classified	422	42578	0.993 (0.9,1.1)	0.887	FALSE	3.58e-05	FALSE
MGI	348.9	Other conditions of brain, NOS	2477	39536	1.02 (0.975,1.06)	0.425	FALSE	2.95e-05	FALSE
UKB	427.8	Sinoatrial node dysfunction (Bradycardia)	423	396686	1.07 (0.966,1.17)	0.203	FALSE	3.6e-05	FALSE
All of Us	348.9	Other conditions of brain, NOS	776	42578	1.03 (0.959,1.11)	0.4	FALSE	3.58e-05	FALSE
MGI	349	Other and unspecified disorders of the nervous system	1004	39536	0.999 (0.936,1.07)	0.967	FALSE	2.95e-05	FALSE
UKB	695.9	Unspecified erythematous condition	478	419160	1.06 (0.968,1.16)	0.204	FALSE	3.6e-05	FALSE
All of Us	349	Other and unspecified disorders of the nervous system	418	42578	1.05 (0.955,1.16)	0.293	FALSE	3.58e-05	FALSE
MGI	350	Abnormal movement	7154	42714	1.02 (0.99,1.04)	0.212	FALSE	2.95e-05	FALSE
UKB	733.8	Malunion and nonunion of fracture	1290	407313	1.04 (0.98,1.1)	0.204	FALSE	3.6e-05	FALSE
All of Us	350	Abnormal movement	924	46231	0.981 (0.917,1.05)	0.567	FALSE	3.58e-05	FALSE
MGI	350.1	Abnormal involuntary movements	3507	42714	1.01 (0.971,1.04)	0.728	FALSE	2.95e-05	FALSE
UKB	530.14	Reflux esophagitis	10904	385050	1.01 (0.993,1.03)	0.207	FALSE	3.6e-05	FALSE
All of Us	350.1	Abnormal involuntary movements	924	46231	0.981 (0.917,1.05)	0.567	FALSE	3.58e-05	FALSE
MGI	350.2	Abnormality of gait	4146	42714	1.04 (1,1.07)	0.0274	TRUE	2.95e-05	FALSE
UKB	277.4	Disorders of bilirubin excretion	383	424219	0.937 (0.845,1.04)	0.208	FALSE	3.6e-05	FALSE
MGI	350.3	Lack of coordination	1135	42714	1.01 (0.949,1.07)	0.782	FALSE	2.95e-05	FALSE
UKB	378.1	Strabismus (not specified as paralytic)	948	417827	1.04 (0.977,1.11)	0.208	FALSE	3.6e-05	FALSE
MGI	350.5	Abnormal reflex	224	42714	1.07 (0.935,1.23)	0.315	FALSE	2.95e-05	FALSE
MGI	350.6	Disturbances of sensation of smell and taste	590	42714	1.04 (0.959,1.14)	0.322	FALSE	2.95e-05	FALSE
UKB	707	Chronic ulcer of skin	2095	423608	1.03 (0.984,1.07)	0.208	FALSE	3.6e-05	FALSE
All of Us	350.6	Disturbances of sensation of smell and taste	265	46231	0.942 (0.833,1.07)	0.342	FALSE	3.58e-05	FALSE
MGI	351	Other peripheral nerve disorders	7978	38024	1.01 (0.989,1.04)	0.257	FALSE	2.95e-05	FALSE
UKB	253.2	Pituitary hypofunction	287	422002	1.08 (0.958,1.21)	0.209	FALSE	3.6e-05	FALSE
All of Us	351	Other peripheral nerve disorders	4701	41291	1.04 (1,1.07)	0.0259	TRUE	3.58e-05	FALSE
MGI	352	Disorders of other cranial nerves	1820	38024	1 (0.954,1.05)	0.945	FALSE	2.95e-05	FALSE
UKB	149	Cancer of larynx, pharynx, nasal cavities	683	423482	1.05 (0.973,1.13)	0.21	FALSE	3.6e-05	FALSE
All of Us	352	Disorders of other cranial nerves	581	41291	1.01 (0.925,1.09)	0.893	FALSE	3.58e-05	FALSE
MGI	352.1	Trigeminal nerve disorders [CN5]	569	38024	0.969 (0.889,1.06)	0.476	FALSE	2.95e-05	FALSE
UKB	599.8	Other symptoms involving urinary system	60	400914	1.17 (0.906,1.52)	0.21	FALSE	3.6e-05	FALSE
All of Us	352.1	Trigeminal nerve disorders [CN5]	240	41291	0.958 (0.841,1.09)	0.51	FALSE	3.58e-05	FALSE
MGI	352.2	Facial nerve disorders [CN7]	834	38024	1.03 (0.954,1.1)	0.493	FALSE	2.95e-05	FALSE
UKB	465.2	Acute pharyngitis	867	423133	1.04 (0.976,1.12)	0.211	FALSE	3.6e-05	FALSE
All of Us	352.2	Facial nerve disorders [CN7]	290	41291	1.1 (0.975,1.23)	0.121	FALSE	3.58e-05	FALSE
MGI	353	Nerve root and plexus disorders	4582	38024	1.01 (0.974,1.04)	0.716	FALSE	2.95e-05	FALSE
UKB	474.2	Chronic tonsillitis and adenoiditis	1188	406130	1.04 (0.979,1.1)	0.211	FALSE	3.6e-05	FALSE
All of Us	353	Nerve root and plexus disorders	492	41291	1.02 (0.927,1.11)	0.743	FALSE	3.58e-05	FALSE
MGI	353.1	Nerve plexus lesions	406	38024	1.03 (0.927,1.14)	0.615	FALSE	2.95e-05	FALSE
UKB	601	Inflammatory diseases of prostate	2176	177074	1.03 (0.984,1.07)	0.211	FALSE	3.6e-05	FALSE
All of Us	353.1	Nerve plexus lesions	238	41291	1.02 (0.896,1.16)	0.758	FALSE	3.58e-05	FALSE
MGI	353.2	Nerve root lesions	143	38024	1 (0.845,1.19)	0.976	FALSE	2.95e-05	FALSE
UKB	977	Personal history of allergy to medicinal agents	247	397374	1.08 (0.954,1.23)	0.212	FALSE	3.6e-05	FALSE
All of Us	353.2	Nerve root lesions	169	41291	1 (0.859,1.17)	0.97	FALSE	3.58e-05	FALSE
MGI	355	Complex regional/central pain syndrome	562	38024	1.01 (0.922,1.1)	0.902	FALSE	2.95e-05	FALSE
All of Us	355	Complex regional/central pain syndrome	234	41291	0.975 (0.855,1.11)	0.701	FALSE	3.58e-05	FALSE
MGI	355.1	Chronic pain syndrome	921	38024	1.01 (0.939,1.08)	0.88	FALSE	2.95e-05	FALSE
All of Us	355.1	Chronic pain syndrome	1182	41291	1.06 (0.998,1.12)	0.0585	FALSE	3.58e-05	FALSE
MGI	356	Hereditary and idiopathic peripheral neuropathy	2487	44231	1.04 (0.994,1.08)	0.095	FALSE	2.95e-05	FALSE
UKB	250.24	Type 2 diabetes with neurological manifestations	539	404759	1.06 (0.968,1.15)	0.216	FALSE	3.6e-05	FALSE
All of Us	356	Hereditary and idiopathic peripheral neuropathy	1477	44058	1.01 (0.953,1.06)	0.847	FALSE	3.58e-05	FALSE
MGI	357	Inflammatory and toxic neuropathy	3730	44231	1.03 (0.992,1.06)	0.134	FALSE	2.95e-05	FALSE
UKB	363.3	Chorioretinal scars	72	414187	1.16 (0.913,1.46)	0.216	FALSE	3.6e-05	FALSE
All of Us	357	Inflammatory and toxic neuropathy	2326	44058	1.02 (0.974,1.06)	0.44	FALSE	3.58e-05	FALSE
MGI	358	Myoneural disorders	1232	44231	1.05 (0.992,1.12)	0.0922	FALSE	2.95e-05	FALSE
UKB	430	Intracranial hemorrhage	1994	415245	0.972 (0.929,1.02)	0.216	FALSE	3.6e-05	FALSE
All of Us	358	Myoneural disorders	167	44058	1.07 (0.92,1.26)	0.359	FALSE	3.58e-05	FALSE
MGI	358.1	Myasthenia gravis	110	44231	1.02 (0.837,1.24)	0.856	FALSE	2.95e-05	FALSE
UKB	612	Breast conditions, congenital or relating to hormones	905	418338	1.04 (0.976,1.11)	0.216	FALSE	3.6e-05	FALSE
All of Us	358.1	Myasthenia gravis	89	44058	0.954 (0.772,1.18)	0.659	FALSE	3.58e-05	FALSE
MGI	359	Muscular dystrophies and other myopathies	1212	44231	1.04 (0.976,1.1)	0.251	FALSE	2.95e-05	FALSE
UKB	378.5	Paralytic strabismus	293	417827	1.08 (0.957,1.21)	0.22	FALSE	3.6e-05	FALSE
All of Us	359	Muscular dystrophies and other myopathies	355	44058	0.95 (0.854,1.06)	0.347	FALSE	3.58e-05	FALSE
MGI	359.1	Muscular dystrophies	69	44231	1.1 (0.859,1.41)	0.431	FALSE	2.95e-05	FALSE
UKB	575.8	Other disorders of biliary tract	1060	407663	1.04 (0.977,1.11)	0.22	FALSE	3.6e-05	FALSE
MGI	359.2	Myopathy	1166	44231	1.03 (0.972,1.1)	0.303	FALSE	2.95e-05	FALSE
UKB	411.4	Coronary atherosclerosis	21253	392065	1.01 (0.995,1.02)	0.221	FALSE	3.6e-05	FALSE
All of Us	359.2	Myopathy	337	44058	0.962 (0.862,1.07)	0.482	FALSE	3.58e-05	FALSE
MGI	360	Disorders of the globe	138	43428	0.871 (0.732,1.04)	0.112	FALSE	2.95e-05	FALSE
UKB	495	Asthma	26983	391343	1.01 (0.995,1.02)	0.222	FALSE	3.6e-05	FALSE
All of Us	360	Disorders of the globe	188	42087	1.03 (0.887,1.19)	0.721	FALSE	3.58e-05	FALSE
MGI	360.2	Progressive myopia	69	43428	0.795 (0.621,1.02)	0.0557	FALSE	2.95e-05	FALSE
UKB	530.6	Diverticulum of esophagus, acquired	166	385050	1.1 (0.942,1.28)	0.223	FALSE	3.6e-05	FALSE
All of Us	360.2	Progressive myopia	156	42087	1.01 (0.856,1.18)	0.945	FALSE	3.58e-05	FALSE
MGI	361	Retinal detachments and defects	776	43428	1.03 (0.957,1.11)	0.412	FALSE	2.95e-05	FALSE
UKB	352	Disorders of other cranial nerves	1405	410430	0.967 (0.917,1.02)	0.224	FALSE	3.6e-05	FALSE
All of Us	361	Retinal detachments and defects	643	42087	1.01 (0.935,1.1)	0.749	FALSE	3.58e-05	FALSE
MGI	361.1	Retinal detachment with retinal defect	311	43428	1.1 (0.981,1.24)	0.0983	FALSE	2.95e-05	FALSE
UKB	790	Nonspecific findings on examination of blood	160	418945	1.1 (0.94,1.29)	0.224	FALSE	3.6e-05	FALSE
All of Us	361.1	Retinal detachment with retinal defect	249	42087	1.06 (0.937,1.21)	0.333	FALSE	3.58e-05	FALSE
UKB	465	Acute upper respiratory infections of multiple or unspecified sites	2379	423133	1.03 (0.984,1.07)	0.225	FALSE	3.6e-05	FALSE
All of Us	361.2	Retinoschisis and retinal cysts	61	42087	1 (0.774,1.29)	0.994	FALSE	3.58e-05	FALSE
MGI	362	Other retinal disorders	3832	42716	1.01 (0.977,1.05)	0.486	FALSE	2.95e-05	FALSE
UKB	971	Poisoning by drugs primarily affecting the autonomic nervous system	195	397374	1.09 (0.946,1.26)	0.225	FALSE	3.6e-05	FALSE
All of Us	362	Other retinal disorders	2782	41915	1.03 (0.99,1.07)	0.137	FALSE	3.58e-05	FALSE
MGI	362.2	Degeneration of macula and posterior pole of retina	2317	42716	0.997 (0.953,1.04)	0.912	FALSE	2.95e-05	FALSE
UKB	411.1	Unstable angina (intermediate coronary syndrome)	5361	392065	1.02 (0.989,1.05)	0.226	FALSE	3.6e-05	FALSE
All of Us	362.2	Degeneration of macula and posterior pole of retina	1634	41915	0.995 (0.945,1.05)	0.864	FALSE	3.58e-05	FALSE
MGI	362.21	Macular degeneration, dry	444	42716	0.984 (0.889,1.09)	0.755	FALSE	2.95e-05	FALSE
All of Us	362.21	Macular degeneration, dry	287	41915	1.03 (0.914,1.16)	0.625	FALSE	3.58e-05	FALSE
MGI	362.22	Macular degeneration, wet	152	42716	1.09 (0.916,1.29)	0.335	FALSE	2.95e-05	FALSE
All of Us	362.22	Macular degeneration, wet	84	41915	0.914 (0.735,1.14)	0.406	FALSE	3.58e-05	FALSE
MGI	362.23	Cystoid macular degeneration of retina	435	42716	1.03 (0.928,1.13)	0.614	FALSE	2.95e-05	FALSE
All of Us	362.23	Cystoid macular degeneration of retina	360	41915	1.04 (0.931,1.15)	0.515	FALSE	3.58e-05	FALSE
MGI	362.26	Macular puckering of retina	1030	42716	0.991 (0.927,1.06)	0.792	FALSE	2.95e-05	FALSE
All of Us	362.26	Macular puckering of retina	759	41915	0.951 (0.882,1.02)	0.182	FALSE	3.58e-05	FALSE
MGI	362.27	Drusen (degenerative) of retina	526	42716	1.03 (0.94,1.13)	0.525	FALSE	2.95e-05	FALSE
All of Us	362.27	Drusen (degenerative) of retina	398	41915	0.969 (0.875,1.07)	0.538	FALSE	3.58e-05	FALSE
MGI	362.29	Macular degeneration (senile) of retina NOS	2006	42716	0.983 (0.936,1.03)	0.505	FALSE	2.95e-05	FALSE
UKB	737.3	Kyphoscoliosis and scoliosis	1087	411336	1.04 (0.977,1.1)	0.226	FALSE	3.6e-05	FALSE
All of Us	362.29	Macular degeneration (senile) of retina NOS	471	41915	1.07 (0.976,1.18)	0.143	FALSE	3.58e-05	FALSE
MGI	362.3	Other nondiabetic retinopathy	1066	42716	1.04 (0.977,1.11)	0.207	FALSE	2.95e-05	FALSE
UKB	870.1	Open wound or laceration of eye or eyelid	293	417007	0.931 (0.828,1.05)	0.226	FALSE	3.6e-05	FALSE
All of Us	362.3	Other nondiabetic retinopathy	390	41915	1.13 (1.02,1.25)	0.0163	TRUE	3.58e-05	FALSE
MGI	362.31	Separation of retinal layers	443	42716	1.01 (0.915,1.11)	0.847	FALSE	2.95e-05	FALSE
UKB	053	Herpes zoster	422	419753	0.942 (0.854,1.04)	0.227	FALSE	3.6e-05	FALSE
All of Us	362.31	Separation of retinal layers	120	41915	1.09 (0.903,1.3)	0.375	FALSE	3.58e-05	FALSE
MGI	362.4	Retinal vascular changes and abnomalities	700	42716	1.03 (0.954,1.12)	0.419	FALSE	2.95e-05	FALSE
UKB	275.3	Disorders of magnesium metabolism	376	423482	1.07 (0.961,1.18)	0.227	FALSE	3.6e-05	FALSE
All of Us	362.4	Retinal vascular changes and abnomalities	471	41915	1.09 (0.994,1.2)	0.0666	FALSE	3.58e-05	FALSE
MGI	362.6	Peripheral retinal degenerations	415	42716	1.02 (0.917,1.12)	0.771	FALSE	2.95e-05	FALSE
UKB	395.6	Heart valve replaced	1547	418904	1.03 (0.98,1.09)	0.23	FALSE	3.6e-05	FALSE
All of Us	362.6	Peripheral retinal degenerations	475	41915	1.03 (0.937,1.13)	0.557	FALSE	3.58e-05	FALSE
MGI	362.7	Hereditary retinal dystrophies	241	42716	0.974 (0.853,1.11)	0.698	FALSE	2.95e-05	FALSE
UKB	737	Curvature of spine	1157	411336	1.04 (0.977,1.1)	0.23	FALSE	3.6e-05	FALSE
All of Us	362.7	Hereditary retinal dystrophies	94	41915	1.12 (0.908,1.37)	0.283	FALSE	3.58e-05	FALSE
MGI	362.8	Retinal hemorrhage/ischemia	266	42716	1.01 (0.893,1.15)	0.835	FALSE	2.95e-05	FALSE
UKB	202.21	Nodular lymphoma	386	420996	0.94 (0.849,1.04)	0.231	FALSE	3.6e-05	FALSE
All of Us	362.8	Retinal hemorrhage/ischemia	288	41915	1.03 (0.912,1.16)	0.664	FALSE	3.58e-05	FALSE
MGI	362.9	Retinal edema	358	42716	0.978 (0.875,1.09)	0.689	FALSE	2.95e-05	FALSE
All of Us	362.9	Retinal edema	176	41915	1.03 (0.883,1.2)	0.72	FALSE	3.58e-05	FALSE
MGI	363	Chorioretinal inflammations, scars, and other disorders of choroid	507	43428	1.04 (0.95,1.14)	0.387	FALSE	2.95e-05	FALSE
UKB	514	Abnormal findings examination of lungs	2588	423095	1.02 (0.985,1.07)	0.231	FALSE	3.6e-05	FALSE
All of Us	363	Chorioretinal inflammations, scars, and other disorders of choroid	492	42087	1.05 (0.96,1.15)	0.272	FALSE	3.58e-05	FALSE
MGI	363.3	Chorioretinal scars	340	43428	1.07 (0.961,1.2)	0.206	FALSE	2.95e-05	FALSE
UKB	681.7	Cellulitis and abscess of trunk	625	413893	1.05 (0.969,1.14)	0.231	FALSE	3.6e-05	FALSE
All of Us	363.3	Chorioretinal scars	412	42087	1.07 (0.969,1.18)	0.179	FALSE	3.58e-05	FALSE
All of Us	363.4	Choroidal degenerations	54	42087	0.704 (0.535,0.925)	0.00898	TRUE	3.58e-05	FALSE
MGI	364	Corneal opacity and other disorders of cornea	1234	43428	0.985 (0.928,1.05)	0.622	FALSE	2.95e-05	FALSE
UKB	580.14	Chronic glomerulonephritis, NOS	892	413900	1.04 (0.974,1.11)	0.234	FALSE	3.6e-05	FALSE
All of Us	364	Corneal opacity and other disorders of cornea	822	42087	1.02 (0.95,1.1)	0.576	FALSE	3.58e-05	FALSE
MGI	364.1	Corneal opacity	434	43428	1.16 (1.05,1.28)	0.00309	TRUE	2.95e-05	FALSE
UKB	287.2	Allergic purpura	53	422910	1.17 (0.891,1.54)	0.235	FALSE	3.6e-05	FALSE
All of Us	364.1	Corneal opacity	299	42087	1.02 (0.904,1.14)	0.793	FALSE	3.58e-05	FALSE
MGI	364.2	Corneal edema	131	43428	0.922 (0.771,1.1)	0.364	FALSE	2.95e-05	FALSE
UKB	755	Congenital anomalies of limbs	442	424561	1.06 (0.963,1.16)	0.235	FALSE	3.6e-05	FALSE
All of Us	364.2	Corneal edema	111	42087	0.963 (0.796,1.17)	0.696	FALSE	3.58e-05	FALSE
MGI	364.4	Corneal degenerations	433	43428	0.958 (0.868,1.06)	0.395	FALSE	2.95e-05	FALSE
UKB	286.5	Hemorrhagic disorder due to intrinsic circulating anticoagulants	90	422910	1.13 (0.917,1.4)	0.236	FALSE	3.6e-05	FALSE
All of Us	364.4	Corneal degenerations	273	42087	1.03 (0.909,1.16)	0.665	FALSE	3.58e-05	FALSE
MGI	364.41	Keratoconus	86	43428	0.86 (0.69,1.07)	0.163	FALSE	2.95e-05	FALSE
UKB	145.5	Cancer of the mouth floor	60	423482	1.16 (0.897,1.5)	0.238	FALSE	3.6e-05	FALSE
All of Us	364.41	Keratoconus	64	42087	1.09 (0.851,1.4)	0.47	FALSE	3.58e-05	FALSE
MGI	364.5	Corneal dystrophy	559	43428	0.963 (0.882,1.05)	0.408	FALSE	2.95e-05	FALSE
UKB	270.35	Macroglobulinemia	65	424956	1.16 (0.901,1.48)	0.238	FALSE	3.6e-05	FALSE
All of Us	364.5	Corneal dystrophy	339	42087	1 (0.899,1.12)	0.959	FALSE	3.58e-05	FALSE
MGI	364.51	Fuchs' dystrophy	303	43428	0.937 (0.831,1.06)	0.285	FALSE	2.95e-05	FALSE
All of Us	364.51	Fuchs' dystrophy	181	42087	1.01 (0.867,1.17)	0.924	FALSE	3.58e-05	FALSE
MGI	364.9	Cornea replaced by transplant	99	43428	0.939 (0.763,1.15)	0.535	FALSE	2.95e-05	FALSE
UKB	426.31	Right bundle branch block	1584	396686	0.97 (0.922,1.02)	0.239	FALSE	3.6e-05	FALSE
MGI	365	Glaucoma	2880	43428	1.01 (0.972,1.05)	0.557	FALSE	2.95e-05	FALSE
UKB	420.2	Pericarditis	1394	422259	1.03 (0.979,1.09)	0.241	FALSE	3.6e-05	FALSE
All of Us	365	Glaucoma	2526	42087	1.01 (0.97,1.06)	0.587	FALSE	3.58e-05	FALSE
MGI	365.1	Open-angle glaucoma	746	43428	1.02 (0.949,1.11)	0.536	FALSE	2.95e-05	FALSE
UKB	710	Osteomyelitis, periostitis, and other infections involving bone	640	381766	1.05 (0.969,1.13)	0.241	FALSE	3.6e-05	FALSE
All of Us	365.1	Open-angle glaucoma	847	42087	0.962 (0.897,1.03)	0.286	FALSE	3.58e-05	FALSE
MGI	365.11	Primary open angle glaucoma	426	43428	1.05 (0.947,1.16)	0.359	FALSE	2.95e-05	FALSE
UKB	198.3	Secondary malignant neoplasm of digestive systems	1618	385812	1.03 (0.98,1.08)	0.242	FALSE	3.6e-05	FALSE
All of Us	365.11	Primary open angle glaucoma	263	42087	1.04 (0.922,1.18)	0.49	FALSE	3.58e-05	FALSE
MGI	365.2	Primary angle-closure glaucoma	265	43428	0.886 (0.78,1.01)	0.0587	FALSE	2.95e-05	FALSE
UKB	695.2	Bullous dermatoses	145	419160	1.1 (0.934,1.3)	0.242	FALSE	3.6e-05	FALSE
All of Us	365.2	Primary angle-closure glaucoma	375	42087	1.07 (0.968,1.19)	0.175	FALSE	3.58e-05	FALSE
MGI	366	Cataract	9188	41095	1.03 (1.01,1.06)	0.0155	TRUE	2.95e-05	FALSE
UKB	748	Anomalies of respiratory system, congenital	56	425329	1.17 (0.892,1.52)	0.242	FALSE	3.6e-05	FALSE
All of Us	366	Cataract	5741	41660	1.04 (1.01,1.07)	0.0216	TRUE	3.58e-05	FALSE
MGI	366.1	Nonsenile Cataract	219	41095	1.08 (0.935,1.24)	0.301	FALSE	2.95e-05	FALSE
UKB	189	Cancer of urinary organs (incl. kidney and bladder)	4330	421365	0.982 (0.952,1.01)	0.245	FALSE	3.6e-05	FALSE
All of Us	366.1	Nonsenile Cataract	232	41660	0.982 (0.86,1.12)	0.78	FALSE	3.58e-05	FALSE
MGI	366.2	Senile cataract	5921	41095	1.03 (0.999,1.06)	0.0603	FALSE	2.95e-05	FALSE
UKB	262	Mineral deficiency NEC	245	423136	1.08 (0.949,1.22)	0.246	FALSE	3.6e-05	FALSE
All of Us	366.2	Senile cataract	4617	41660	1.04 (1,1.07)	0.0269	TRUE	3.58e-05	FALSE
UKB	297.2	Suicide or self-inflicted injury	325	380624	1.07 (0.955,1.19)	0.248	FALSE	3.6e-05	FALSE
MGI	367	Disorders of refraction and accommodation; blindness and low vision	9905	40378	0.999 (0.975,1.02)	0.902	FALSE	2.95e-05	FALSE
UKB	513.4	Hyperventilation	285	425066	0.933 (0.829,1.05)	0.248	FALSE	3.6e-05	FALSE
All of Us	367	Disorders of refraction and accommodation; blindness and low vision	5659	41742	0.997 (0.968,1.03)	0.815	FALSE	3.58e-05	FALSE
MGI	367.1	Myopia	5627	40378	1.01 (0.985,1.05)	0.335	FALSE	2.95e-05	FALSE
UKB	078	Viral warts & HPV	1036	419753	1.04 (0.975,1.1)	0.249	FALSE	3.6e-05	FALSE
All of Us	367.1	Myopia	3107	41742	0.991 (0.954,1.03)	0.631	FALSE	3.58e-05	FALSE
MGI	367.2	Astigmatism	4640	40378	1 (0.973,1.04)	0.765	FALSE	2.95e-05	FALSE
UKB	550.4	Umbilical hernia	3899	377005	1.02 (0.987,1.05)	0.25	FALSE	3.6e-05	FALSE
All of Us	367.2	Astigmatism	3056	41742	0.985 (0.948,1.02)	0.428	FALSE	3.58e-05	FALSE
MGI	367.8	Hypermetropia	2250	40378	0.968 (0.926,1.01)	0.158	FALSE	2.95e-05	FALSE
UKB	530.5	Disorders of esophageal motility	647	385050	1.05 (0.968,1.13)	0.252	FALSE	3.6e-05	FALSE
All of Us	367.8	Hypermetropia	1372	41742	0.983 (0.93,1.04)	0.542	FALSE	3.58e-05	FALSE
MGI	367.9	Blindness and low vision	1377	40378	1.01 (0.951,1.06)	0.83	FALSE	2.95e-05	FALSE
UKB	809	Fracture of unspecified bones	1337	403668	1.03 (0.977,1.09)	0.252	FALSE	3.6e-05	FALSE
All of Us	367.9	Blindness and low vision	796	41742	1 (0.933,1.08)	0.956	FALSE	3.58e-05	FALSE
MGI	368	Visual disturbances	6208	43862	1.02 (0.994,1.05)	0.131	FALSE	2.95e-05	FALSE
UKB	172.2	Other non-epithelial cancer of skin	11325	411592	0.989 (0.97,1.01)	0.253	FALSE	3.6e-05	FALSE
All of Us	368	Visual disturbances	3725	43662	1.03 (0.996,1.07)	0.088	FALSE	3.58e-05	FALSE
MGI	368.1	Amblyopia	720	43862	1.04 (0.962,1.12)	0.33	FALSE	2.95e-05	FALSE
UKB	261.41	Rickets or osteomalacia	79	423136	1.14 (0.907,1.42)	0.253	FALSE	3.6e-05	FALSE
All of Us	368.1	Amblyopia	244	43662	1.11 (0.98,1.27)	0.0965	FALSE	3.58e-05	FALSE
MGI	368.2	Diplopia and disorders of binocular vision	1156	43862	1 (0.944,1.07)	0.906	FALSE	2.95e-05	FALSE
UKB	269	Proteinuria	357	424956	0.94 (0.846,1.05)	0.253	FALSE	3.6e-05	FALSE
All of Us	368.2	Diplopia and disorders of binocular vision	692	43662	1.05 (0.969,1.13)	0.246	FALSE	3.58e-05	FALSE
MGI	368.3	Anisometropia	245	43862	1.05 (0.919,1.19)	0.48	FALSE	2.95e-05	FALSE
UKB	151	Cancer of stomach	594	409485	1.05 (0.966,1.14)	0.256	FALSE	3.6e-05	FALSE
All of Us	368.3	Anisometropia	194	43662	0.981 (0.85,1.13)	0.797	FALSE	3.58e-05	FALSE
MGI	368.4	Visual field defects	1220	43862	1.02 (0.958,1.08)	0.588	FALSE	2.95e-05	FALSE
UKB	578.2	Blood in stool	2754	400718	1.02 (0.984,1.06)	0.258	FALSE	3.6e-05	FALSE
MGI	368.9	Subjective visual disturbances	1176	43862	1.02 (0.964,1.09)	0.443	FALSE	2.95e-05	FALSE
UKB	395.3	Nonrheumatic tricuspid valve disorders	108	418904	1.11 (0.919,1.35)	0.26	FALSE	3.6e-05	FALSE
All of Us	368.9	Subjective visual disturbances	600	43662	0.966 (0.89,1.05)	0.408	FALSE	3.58e-05	FALSE
MGI	368.91	Psychophysical visual disturbances	125	43862	1.07 (0.891,1.28)	0.462	FALSE	2.95e-05	FALSE
MGI	369	Infection of the eye	3590	41480	1.02 (0.988,1.06)	0.185	FALSE	2.95e-05	FALSE
UKB	418.1	Precordial pain	3693	393077	1.02 (0.986,1.05)	0.26	FALSE	3.6e-05	FALSE
All of Us	369	Infection of the eye	3088	40566	0.993 (0.957,1.03)	0.722	FALSE	3.58e-05	FALSE
MGI	369.2	Eye infection, viral	550	41480	1.03 (0.947,1.13)	0.452	FALSE	2.95e-05	FALSE
UKB	530.12	Ulcer of esophagus	5369	385050	1.02 (0.988,1.04)	0.261	FALSE	3.6e-05	FALSE
All of Us	369.2	Eye infection, viral	423	40566	0.99 (0.898,1.09)	0.847	FALSE	3.58e-05	FALSE
MGI	369.5	Conjunctivitis, infectious	3081	41480	1.02 (0.985,1.06)	0.243	FALSE	2.95e-05	FALSE
UKB	187.1	Malignant neoplasm of unspecified male genital organ	75	189153	1.14 (0.902,1.43)	0.263	FALSE	3.6e-05	FALSE
All of Us	369.5	Conjunctivitis, infectious	2756	40566	0.995 (0.957,1.04)	0.811	FALSE	3.58e-05	FALSE
MGI	370	Keratitis	1450	41480	1.02 (0.97,1.08)	0.389	FALSE	2.95e-05	FALSE
UKB	528	Diseases of the oral soft tissues, excluding lesions specific for gingiva and tongue	3955	419990	1.02 (0.986,1.05)	0.263	FALSE	3.6e-05	FALSE
All of Us	370	Keratitis	859	40566	1.02 (0.956,1.1)	0.496	FALSE	3.58e-05	FALSE
MGI	370.1	Corneal ulcer	256	41480	1.18 (1.04,1.34)	0.0111	TRUE	2.95e-05	FALSE
UKB	261.4	Vitamin D deficiency	498	423136	1.05 (0.962,1.15)	0.264	FALSE	3.6e-05	FALSE
All of Us	370.1	Corneal ulcer	118	40566	0.942 (0.783,1.13)	0.52	FALSE	3.58e-05	FALSE
MGI	370.2	Superficial keratitis	583	41480	0.975 (0.895,1.06)	0.553	FALSE	2.95e-05	FALSE
All of Us	370.2	Superficial keratitis	254	40566	1.09 (0.961,1.24)	0.176	FALSE	3.58e-05	FALSE
MGI	370.3	Keratoconjunctivitis	670	41480	1.04 (0.958,1.12)	0.369	FALSE	2.95e-05	FALSE
All of Us	370.3	Keratoconjunctivitis	387	40566	1.03 (0.927,1.14)	0.606	FALSE	3.58e-05	FALSE
MGI	370.31	Keratoconjunctivitis sicca	185	41480	1.01 (0.869,1.17)	0.894	FALSE	2.95e-05	FALSE
All of Us	370.31	Keratoconjunctivitis sicca	286	40566	1.01 (0.898,1.14)	0.858	FALSE	3.58e-05	FALSE
MGI	371	Inflammation of the eye	4831	41480	1.02 (0.984,1.05)	0.336	FALSE	2.95e-05	FALSE
UKB	356	Hereditary and idiopathic peripheral neuropathy	153	423509	1.1 (0.932,1.29)	0.264	FALSE	3.6e-05	FALSE
All of Us	371	Inflammation of the eye	3294	40566	0.995 (0.96,1.03)	0.805	FALSE	3.58e-05	FALSE
MGI	371.1	Uveitis, noninfectious or NOS	579	41480	1.03 (0.946,1.12)	0.49	FALSE	2.95e-05	FALSE
UKB	480.1	Bacterial pneumonia	6863	414572	1.01 (0.99,1.04)	0.264	FALSE	3.6e-05	FALSE
All of Us	371.1	Uveitis, noninfectious or NOS	311	40566	1.02 (0.912,1.15)	0.703	FALSE	3.58e-05	FALSE
MGI	371.2	Conjunctivitis, noninfectious	1017	41480	0.961 (0.9,1.03)	0.226	FALSE	2.95e-05	FALSE
All of Us	371.2	Conjunctivitis, noninfectious	887	40566	0.962 (0.899,1.03)	0.27	FALSE	3.58e-05	FALSE
MGI	371.21	Allergic conjunctivitis	846	41480	0.95 (0.885,1.02)	0.159	FALSE	2.95e-05	FALSE
All of Us	371.21	Allergic conjunctivitis	811	40566	0.964 (0.898,1.04)	0.314	FALSE	3.58e-05	FALSE
MGI	371.3	Inflammation of eyelids	3707	41480	1.02 (0.985,1.06)	0.269	FALSE	2.95e-05	FALSE
UKB	733.2	Cyst of bone	317	407313	1.07 (0.952,1.19)	0.264	FALSE	3.6e-05	FALSE
All of Us	371.3	Inflammation of eyelids	2480	40566	0.999 (0.958,1.04)	0.957	FALSE	3.58e-05	FALSE
MGI	371.33	Noninfectious dermatoses of eyelid	144	41480	0.896 (0.756,1.06)	0.197	FALSE	2.95e-05	FALSE
All of Us	371.33	Noninfectious dermatoses of eyelid	118	40566	0.891 (0.74,1.07)	0.214	FALSE	3.58e-05	FALSE
MGI	372	Disorders of conjunctiva	1192	41480	1.05 (0.984,1.11)	0.147	FALSE	2.95e-05	FALSE
UKB	130	Spirochetal infection	92	425156	0.891 (0.723,1.1)	0.265	FALSE	3.6e-05	FALSE
All of Us	372	Disorders of conjunctiva	796	40566	0.978 (0.91,1.05)	0.539	FALSE	3.58e-05	FALSE
MGI	374	Other disorders of eyelids	3193	41480	1.02 (0.978,1.05)	0.429	FALSE	2.95e-05	FALSE
UKB	277.51	Lipoprotein disorders	55	424219	0.862 (0.658,1.13)	0.265	FALSE	3.6e-05	FALSE
All of Us	374	Other disorders of eyelids	1941	40566	0.997 (0.951,1.05)	0.909	FALSE	3.58e-05	FALSE
MGI	374.1	Ectropion or entropion	448	41480	0.989 (0.897,1.09)	0.815	FALSE	2.95e-05	FALSE
UKB	613.7	Other signs and symptoms in breast	768	423650	1.04 (0.969,1.12)	0.265	FALSE	3.6e-05	FALSE
All of Us	374.1	Ectropion or entropion	242	40566	0.888 (0.781,1.01)	0.069	FALSE	3.58e-05	FALSE
MGI	374.2	Lagophthalmos	254	41480	1 (0.88,1.14)	0.995	FALSE	2.95e-05	FALSE
MGI	374.3	Ptosis of eyelid	1182	41480	1.03 (0.966,1.09)	0.399	FALSE	2.95e-05	FALSE
UKB	360.2	Progressive myopia	263	414187	0.933 (0.824,1.06)	0.266	FALSE	3.6e-05	FALSE
All of Us	374.3	Ptosis of eyelid	736	40566	1.02 (0.942,1.09)	0.684	FALSE	3.58e-05	FALSE
MGI	374.6	Dermatochalasis	1128	41480	1.06 (0.996,1.13)	0.0645	FALSE	2.95e-05	FALSE
All of Us	374.6	Dermatochalasis	289	40566	1.02 (0.903,1.14)	0.79	FALSE	3.58e-05	FALSE
MGI	375	Disorders of lacrimal system	3986	40834	1.01 (0.98,1.05)	0.418	FALSE	2.95e-05	FALSE
UKB	195.1	Malignant neoplasm, other	17009	385812	1.01 (0.993,1.03)	0.267	FALSE	3.6e-05	FALSE
All of Us	375	Disorders of lacrimal system	289	41260	1 (0.892,1.13)	0.944	FALSE	3.58e-05	FALSE
MGI	375.1	Dry eyes	4370	40834	1.02 (0.986,1.05)	0.263	FALSE	2.95e-05	FALSE
All of Us	375.1	Dry eyes	2755	41260	1.03 (0.993,1.08)	0.107	FALSE	3.58e-05	FALSE
MGI	375.2	Epiphora	472	40834	1.03 (0.938,1.13)	0.52	FALSE	2.95e-05	FALSE
UKB	621	Endometrial hyperplasia	1173	216653	0.967 (0.912,1.03)	0.267	FALSE	3.6e-05	FALSE
All of Us	375.2	Epiphora	226	41260	1.02 (0.888,1.16)	0.822	FALSE	3.58e-05	FALSE
MGI	376	Disorders of the orbit	385	40834	1.04 (0.933,1.15)	0.511	FALSE	2.95e-05	FALSE
UKB	287.31	Primary thrombocytopenia	439	422910	0.948 (0.861,1.04)	0.269	FALSE	3.6e-05	FALSE
All of Us	376	Disorders of the orbit	58	41260	0.964 (0.741,1.25)	0.778	FALSE	3.58e-05	FALSE
MGI	377	Disorders of optic nerve and visual pathways	976	40834	1.03 (0.962,1.1)	0.416	FALSE	2.95e-05	FALSE
UKB	577.3	Cyst and pseudocyst of pancreas	375	422924	1.06 (0.956,1.18)	0.269	FALSE	3.6e-05	FALSE
All of Us	377	Disorders of optic nerve and visual pathways	1031	41260	1.1 (1.04,1.18)	0.00225	TRUE	3.58e-05	FALSE
MGI	377.1	Optic atrophy	310	40834	1.07 (0.953,1.2)	0.245	FALSE	2.95e-05	FALSE
UKB	798.1	Chronic fatigue syndrome	614	422144	0.956 (0.881,1.04)	0.269	FALSE	3.6e-05	FALSE
All of Us	377.1	Optic atrophy	458	41260	1.04 (0.947,1.14)	0.4	FALSE	3.58e-05	FALSE
MGI	377.3	Optic neuritis/neuropathy	608	40834	0.996 (0.916,1.08)	0.924	FALSE	2.95e-05	FALSE
UKB	580.1	Glomerulonephritis	1072	413900	1.04 (0.974,1.1)	0.27	FALSE	3.6e-05	FALSE
All of Us	377.3	Optic neuritis/neuropathy	582	41260	1.14 (1.05,1.24)	0.00271	TRUE	3.58e-05	FALSE
MGI	378	Strabismus and other disorders of binocular eye movements	1332	40834	1.02 (0.963,1.08)	0.504	FALSE	2.95e-05	FALSE
UKB	601.3	Orchitis and epididymitis	62	177074	0.87 (0.674,1.12)	0.27	FALSE	3.6e-05	FALSE
All of Us	378	Strabismus and other disorders of binocular eye movements	796	41260	1.02 (0.945,1.09)	0.676	FALSE	3.58e-05	FALSE
MGI	378.1	Strabismus (not specified as paralytic)	877	40834	0.988 (0.922,1.06)	0.737	FALSE	2.95e-05	FALSE
UKB	952	Spinal cord injury without evidence of spinal bone injury	417	425016	1.06 (0.958,1.17)	0.27	FALSE	3.6e-05	FALSE
All of Us	378.1	Strabismus (not specified as paralytic)	477	41260	1.01 (0.918,1.1)	0.887	FALSE	3.58e-05	FALSE
MGI	378.2	Nystagmus and other irregular eye movements	170	40834	1.05 (0.895,1.22)	0.556	FALSE	2.95e-05	FALSE
UKB	332	Parkinson's disease	1185	411374	1.03 (0.975,1.1)	0.271	FALSE	3.6e-05	FALSE
All of Us	378.2	Nystagmus and other irregular eye movements	126	41260	1.05 (0.88,1.26)	0.571	FALSE	3.58e-05	FALSE
MGI	378.5	Paralytic strabismus	355	40834	1.08 (0.965,1.2)	0.183	FALSE	2.95e-05	FALSE
UKB	522	Diseases of pulp and periapical tissues	1869	414411	1.03 (0.98,1.08)	0.272	FALSE	3.6e-05	FALSE
All of Us	378.5	Paralytic strabismus	165	41260	1.08 (0.921,1.26)	0.349	FALSE	3.58e-05	FALSE
MGI	379	Other disorders of eye	5424	40834	1.03 (1,1.07)	0.038	TRUE	2.95e-05	FALSE
UKB	860	Bone marrow or stem cell transplant	73	425637	0.88 (0.696,1.11)	0.272	FALSE	3.6e-05	FALSE
All of Us	379	Other disorders of eye	3962	41260	1.01 (0.974,1.04)	0.678	FALSE	3.58e-05	FALSE
MGI	379.1	Scleritis and episcleritis	190	40834	1.06 (0.91,1.22)	0.467	FALSE	2.95e-05	FALSE
All of Us	379.1	Scleritis and episcleritis	116	41260	1.09 (0.909,1.32)	0.333	FALSE	3.58e-05	FALSE
MGI	379.2	Disorders of vitreous body	3886	40834	1.06 (1.02,1.09)	0.00304	TRUE	2.95e-05	FALSE
UKB	253	Disorders of the pituitary gland and its hypothalamic control	710	422002	1.04 (0.967,1.12)	0.273	FALSE	3.6e-05	FALSE
All of Us	379.2	Disorders of vitreous body	3011	41260	1.03 (0.995,1.07)	0.0912	FALSE	3.58e-05	FALSE
MGI	379.3	Aphakia and other disorders of lens	135	40834	0.873 (0.732,1.04)	0.123	FALSE	2.95e-05	FALSE
UKB	459.1	Hemorrhage NOS	146	403980	0.912 (0.773,1.08)	0.273	FALSE	3.6e-05	FALSE
All of Us	379.3	Aphakia and other disorders of lens	358	41260	0.882 (0.793,0.982)	0.0207	TRUE	3.58e-05	FALSE
MGI	379.4	Anomalies of pupillary function	311	40834	0.979 (0.872,1.1)	0.72	FALSE	2.95e-05	FALSE
UKB	586.2	Cyst of kidney, acquired	1316	413900	1.03 (0.976,1.09)	0.273	FALSE	3.6e-05	FALSE
All of Us	379.4	Anomalies of pupillary function	155	41260	1.07 (0.909,1.26)	0.415	FALSE	3.58e-05	FALSE
MGI	379.5	Disorders of iris and ciliary body	331	40834	1.02 (0.909,1.14)	0.755	FALSE	2.95e-05	FALSE
UKB	750.1	Upper gastrointestinal congenital anomalies	333	423430	1.06 (0.952,1.19)	0.273	FALSE	3.6e-05	FALSE
All of Us	379.5	Disorders of iris and ciliary body	214	41260	0.937 (0.817,1.07)	0.347	FALSE	3.58e-05	FALSE
MGI	379.51	Pigmentary iris degeneration	84	40834	1.06 (0.846,1.32)	0.604	FALSE	2.95e-05	FALSE
MGI	379.9	Pain, swelling or discharge of eye	1262	40834	1.06 (0.998,1.12)	0.0592	FALSE	2.95e-05	FALSE
UKB	851	Complications of transplants and reattached limbs	164	411262	0.917 (0.784,1.07)	0.274	FALSE	3.6e-05	FALSE
MGI	380	Disorders of external ear	2414	46128	1.01 (0.964,1.05)	0.762	FALSE	2.95e-05	FALSE
UKB	197	Chemotherapy	22678	385812	1.01 (0.994,1.02)	0.275	FALSE	3.6e-05	FALSE
All of Us	380	Disorders of external ear	270	42966	1.09 (0.965,1.23)	0.159	FALSE	3.58e-05	FALSE
MGI	380.1	Otitis externa	1647	46128	0.986 (0.937,1.04)	0.595	FALSE	2.95e-05	FALSE
UKB	008.52	Intestinal infection due to C. difficile	661	416459	1.04 (0.966,1.13)	0.277	FALSE	3.6e-05	FALSE
All of Us	380.1	Otitis externa	1667	42966	1.02 (0.967,1.07)	0.518	FALSE	3.58e-05	FALSE
MGI	380.4	Impacted cerumen	2883	46128	1.02 (0.983,1.06)	0.273	FALSE	2.95e-05	FALSE
UKB	369.5	Conjunctivitis, infectious	224	415821	1.08 (0.941,1.23)	0.277	FALSE	3.6e-05	FALSE
All of Us	380.4	Impacted cerumen	3274	42966	0.998 (0.961,1.04)	0.898	FALSE	3.58e-05	FALSE
MGI	381	Otitis media and Eustachian tube disorders	4734	44246	1.03 (0.999,1.06)	0.0599	FALSE	2.95e-05	FALSE
UKB	187.2	Malignant neoplasm of testis	289	189153	1.07 (0.948,1.2)	0.278	FALSE	3.6e-05	FALSE
All of Us	381	Otitis media and Eustachian tube disorders	4250	42972	0.988 (0.957,1.02)	0.481	FALSE	3.58e-05	FALSE
MGI	381.1	Otitis media	3470	44246	1.04 (1,1.08)	0.0337	TRUE	2.95e-05	FALSE
UKB	428	Congestive heart failure; nonhypertensive	5780	419193	1.01 (0.988,1.04)	0.279	FALSE	3.6e-05	FALSE
All of Us	381.1	Otitis media	3122	42972	1 (0.968,1.04)	0.812	FALSE	3.58e-05	FALSE
MGI	381.11	Suppurative and unspecified otitis media	2937	44246	1.04 (1,1.09)	0.0276	TRUE	2.95e-05	FALSE
UKB	465.4	Acute laryngitis and tracheitis	167	423133	1.09 (0.932,1.27)	0.28	FALSE	3.6e-05	FALSE
All of Us	381.11	Suppurative and unspecified otitis media	2383	42972	0.986 (0.945,1.03)	0.515	FALSE	3.58e-05	FALSE
MGI	381.2	Eustachian tube disorders	2001	44246	1.01 (0.966,1.06)	0.605	FALSE	2.95e-05	FALSE
UKB	198	Secondary malignant neoplasm	9951	385812	1.01 (0.991,1.03)	0.281	FALSE	3.6e-05	FALSE
All of Us	381.2	Eustachian tube disorders	1835	42972	0.983 (0.937,1.03)	0.485	FALSE	3.58e-05	FALSE
MGI	381.3	Mastoiditis & related conditions	166	44246	1.1 (0.938,1.29)	0.232	FALSE	2.95e-05	FALSE
UKB	276.11	Hyperosmolality and/or hypernatremia	252	417983	0.933 (0.822,1.06)	0.281	FALSE	3.6e-05	FALSE
All of Us	381.3	Mastoiditis & related conditions	93	42972	0.941 (0.764,1.16)	0.562	FALSE	3.58e-05	FALSE
MGI	381.9	Otorrhea	412	44246	0.989 (0.894,1.09)	0.828	FALSE	2.95e-05	FALSE
UKB	695.7	Prurigo and Lichen	797	419160	1.04 (0.968,1.12)	0.281	FALSE	3.6e-05	FALSE
All of Us	381.9	Otorrhea	141	42972	1.02 (0.858,1.2)	0.844	FALSE	3.58e-05	FALSE
MGI	382	Otalgia	2120	44246	1.02 (0.971,1.06)	0.482	FALSE	2.95e-05	FALSE
UKB	184.1	Malignant neoplasm of ovary and other uterine adnexa	1022	210380	1.03 (0.972,1.1)	0.282	FALSE	3.6e-05	FALSE
MGI	383	Otosclerosis	130	44246	0.988 (0.826,1.18)	0.891	FALSE	2.95e-05	FALSE
UKB	216	Benign neoplasm of skin	7974	417105	1.01 (0.99,1.04)	0.283	FALSE	3.6e-05	FALSE
All of Us	383	Otosclerosis	123	42972	0.968 (0.808,1.16)	0.723	FALSE	3.58e-05	FALSE
MGI	384	Other disorders of tympanic membrane	585	44246	1.05 (0.966,1.15)	0.238	FALSE	2.95e-05	FALSE
UKB	345.1	Epilepsy	916	411374	0.964 (0.903,1.03)	0.283	FALSE	3.6e-05	FALSE
All of Us	384	Other disorders of tympanic membrane	335	42972	1.03 (0.925,1.15)	0.56	FALSE	3.58e-05	FALSE
MGI	384.1	Myringitis	57	44246	1.27 (0.969,1.66)	0.0664	FALSE	2.95e-05	FALSE
MGI	384.4	Perforation of tympanic membrane	452	44246	1.02 (0.925,1.12)	0.695	FALSE	2.95e-05	FALSE
UKB	528.5	Diseases of lips	688	419990	0.959 (0.889,1.04)	0.283	FALSE	3.6e-05	FALSE
All of Us	384.4	Perforation of tympanic membrane	252	42972	1.06 (0.932,1.2)	0.384	FALSE	3.58e-05	FALSE
MGI	385	Other disorders of middle ear and mastoid	475	44246	1.02 (0.926,1.12)	0.713	FALSE	2.95e-05	FALSE
UKB	300.11	Generalized anxiety disorder	156	380624	0.917 (0.781,1.08)	0.284	FALSE	3.6e-05	FALSE
All of Us	385	Other disorders of middle ear and mastoid	180	42972	1.1 (0.947,1.28)	0.205	FALSE	3.58e-05	FALSE
MGI	385.3	Cholesteatoma	301	44246	1.01 (0.896,1.14)	0.884	FALSE	2.95e-05	FALSE
UKB	427.2	Atrial fibrillation and flutter	15205	396686	1.01 (0.992,1.03)	0.284	FALSE	3.6e-05	FALSE
All of Us	385.3	Cholesteatoma	70	42972	1.2 (0.947,1.53)	0.118	FALSE	3.58e-05	FALSE
MGI	385.5	Tympanosclerosis and middle ear disease related to otitis media	126	44246	0.966 (0.805,1.16)	0.707	FALSE	2.95e-05	FALSE
UKB	564.1	Irritable Bowel Syndrome	5721	348852	1.01 (0.988,1.04)	0.284	FALSE	3.6e-05	FALSE
MGI	386	Vertiginous syndromes and other disorders of vestibular system	2019	42184	1.04 (0.99,1.09)	0.127	FALSE	2.95e-05	FALSE
UKB	695.8	Other specified erythematous conditions	260	419160	1.07 (0.945,1.21)	0.284	FALSE	3.6e-05	FALSE
All of Us	386	Vertiginous syndromes and other disorders of vestibular system	1991	45410	1.01 (0.966,1.06)	0.634	FALSE	3.58e-05	FALSE
MGI	386.1	Meniere's disease	328	42184	0.986 (0.881,1.1)	0.802	FALSE	2.95e-05	FALSE
UKB	797.1	Cardiogenic shock	113	425538	1.11 (0.916,1.34)	0.284	FALSE	3.6e-05	FALSE
All of Us	386.1	Meniere's disease	217	45410	0.964 (0.841,1.1)	0.596	FALSE	3.58e-05	FALSE
MGI	386.2	Peripheral or central vertigo	1696	42184	1.03 (0.978,1.08)	0.278	FALSE	2.95e-05	FALSE
UKB	580.2	Nephrotic syndrome without mention of glomerulonephritis	505	413900	0.953 (0.871,1.04)	0.285	FALSE	3.6e-05	FALSE
All of Us	386.2	Peripheral or central vertigo	1499	45410	1.03 (0.977,1.09)	0.274	FALSE	3.58e-05	FALSE
MGI	386.21	Central origin vertigo	1281	42184	1.03 (0.973,1.09)	0.298	FALSE	2.95e-05	FALSE
All of Us	386.21	Central origin vertigo	100	45410	1.1 (0.897,1.34)	0.36	FALSE	3.58e-05	FALSE
MGI	386.3	Labyrinthitis	1584	42184	1.05 (0.994,1.1)	0.0821	FALSE	2.95e-05	FALSE
UKB	304	Adjustment reaction	318	380624	1.06 (0.95,1.19)	0.286	FALSE	3.6e-05	FALSE
All of Us	386.3	Labyrinthitis	326	45410	0.949 (0.849,1.06)	0.354	FALSE	3.58e-05	FALSE
MGI	386.9	Dizziness and giddiness (Light-headedness and vertigo)	7581	42184	1.01 (0.988,1.04)	0.317	FALSE	2.95e-05	FALSE
UKB	747.11	Cardiac shunt/ heart septal defect	599	422807	0.957 (0.881,1.04)	0.286	FALSE	3.6e-05	FALSE
MGI	388	Other disorders of ear	1066	41264	0.983 (0.923,1.05)	0.597	FALSE	2.95e-05	FALSE
UKB	964	Poisoning by agents primarily affecting blood constituents	298	397374	1.06 (0.948,1.2)	0.286	FALSE	3.6e-05	FALSE
All of Us	388	Other disorders of ear	562	41310	0.996 (0.914,1.08)	0.919	FALSE	3.58e-05	FALSE
MGI	389	Hearing loss	8773	41264	1 (0.98,1.03)	0.715	FALSE	2.95e-05	FALSE
UKB	366.3	Traumatic cataract	103	404738	1.11 (0.912,1.35)	0.287	FALSE	3.6e-05	FALSE
All of Us	389	Hearing loss	5895	41310	0.989 (0.961,1.02)	0.463	FALSE	3.58e-05	FALSE
MGI	389.1	Sensorineural hearing loss	4411	41264	1 (0.971,1.04)	0.823	FALSE	2.95e-05	FALSE
UKB	535.2	Atrophic gastritis	383	393661	1.06 (0.954,1.17)	0.287	FALSE	3.6e-05	FALSE
All of Us	389.1	Sensorineural hearing loss	3955	41310	0.986 (0.952,1.02)	0.411	FALSE	3.58e-05	FALSE
MGI	389.2	Conductive hearing loss	995	41264	1.02 (0.953,1.09)	0.594	FALSE	2.95e-05	FALSE
UKB	502	Postinflammatory pulmonary fibrosis	916	413629	1.04 (0.97,1.11)	0.288	FALSE	3.6e-05	FALSE
All of Us	389.2	Conductive hearing loss	430	41310	1.11 (1.01,1.22)	0.0368	TRUE	3.58e-05	FALSE
MGI	389.3	Degenerative and vascular disorders of ear	208	41264	1.07 (0.93,1.24)	0.33	FALSE	2.95e-05	FALSE
All of Us	389.3	Degenerative and vascular disorders of ear	157	41310	1.09 (0.927,1.28)	0.294	FALSE	3.58e-05	FALSE
MGI	389.4	Tinnitus	2489	41264	0.979 (0.938,1.02)	0.314	FALSE	2.95e-05	FALSE
UKB	173	Neoplasm of uncertain behavior of skin	183	411592	1.08 (0.933,1.25)	0.29	FALSE	3.6e-05	FALSE
MGI	389.5	Disorders of acoustic nerve	145	41264	1.15 (0.967,1.36)	0.106	FALSE	2.95e-05	FALSE
All of Us	389.5	Disorders of acoustic nerve	456	41310	1.05 (0.957,1.16)	0.289	FALSE	3.58e-05	FALSE
MGI	394	Rheumatic disease of the heart valves	1517	42741	1.01 (0.953,1.06)	0.845	FALSE	2.95e-05	FALSE
UKB	389.4	Tinnitus	552	421222	0.955 (0.877,1.04)	0.29	FALSE	3.6e-05	FALSE
All of Us	394	Rheumatic disease of the heart valves	1382	43744	1.02 (0.965,1.08)	0.486	FALSE	3.58e-05	FALSE
MGI	394.1	Mitral valve stenosis and aortic valve stenosis	365	42741	1.05 (0.946,1.17)	0.338	FALSE	2.95e-05	FALSE
All of Us	394.1	Mitral valve stenosis and aortic valve stenosis	276	43744	1 (0.886,1.13)	0.998	FALSE	3.58e-05	FALSE
MGI	394.2	Mitral valve disease	477	42741	0.933 (0.849,1.03)	0.148	FALSE	2.95e-05	FALSE
UKB	705.8	Hyperhidrosis	612	415678	0.958 (0.883,1.04)	0.292	FALSE	3.6e-05	FALSE
All of Us	394.2	Mitral valve disease	509	43744	0.957 (0.875,1.05)	0.334	FALSE	3.58e-05	FALSE
MGI	394.3	Aortic valve disease	181	42741	0.96 (0.824,1.12)	0.591	FALSE	2.95e-05	FALSE
UKB	446.5	Giant cell arteritis	386	416932	1.06 (0.953,1.17)	0.293	FALSE	3.6e-05	FALSE
MGI	394.4	Acute rheumatic heart disease	55	42741	1.05 (0.797,1.38)	0.722	FALSE	2.95e-05	FALSE
MGI	394.7	Disease of tricuspid valve	625	42741	0.993 (0.914,1.08)	0.866	FALSE	2.95e-05	FALSE
UKB	446.4	Wegener's granulomatosis	199	416932	0.927 (0.805,1.07)	0.294	FALSE	3.6e-05	FALSE
All of Us	394.7	Disease of tricuspid valve	639	43744	1.05 (0.973,1.14)	0.197	FALSE	3.58e-05	FALSE
MGI	395	Heart valve disorders	4128	42741	0.998 (0.965,1.03)	0.911	FALSE	2.95e-05	FALSE
UKB	170	Cancer of bone and connective tissue	470	425229	1.05 (0.958,1.15)	0.295	FALSE	3.6e-05	FALSE
All of Us	395	Heart valve disorders	3322	43744	1.02 (0.986,1.06)	0.235	FALSE	3.58e-05	FALSE
MGI	395.1	Nonrheumatic mitral valve disorders	2252	42741	1.01 (0.963,1.05)	0.766	FALSE	2.95e-05	FALSE
UKB	627.2	Symptomatic menopause	199	197450	1.08 (0.935,1.24)	0.295	FALSE	3.6e-05	FALSE
All of Us	395.1	Nonrheumatic mitral valve disorders	2257	43744	1.04 (0.995,1.09)	0.0849	FALSE	3.58e-05	FALSE
MGI	395.2	Nonrheumatic aortic valve disorders	2125	42741	1 (0.956,1.05)	0.937	FALSE	2.95e-05	FALSE
UKB	635.3	Placenta previa and abruptio placenta	1308	221457	0.97 (0.917,1.03)	0.295	FALSE	3.6e-05	FALSE
All of Us	395.2	Nonrheumatic aortic valve disorders	1408	43744	1 (0.948,1.06)	0.928	FALSE	3.58e-05	FALSE
MGI	395.3	Nonrheumatic tricuspid valve disorders	514	42741	0.946 (0.864,1.04)	0.224	FALSE	2.95e-05	FALSE
UKB	353.2	Nerve root lesions	60	410430	1.14 (0.881,1.48)	0.299	FALSE	3.6e-05	FALSE
All of Us	395.3	Nonrheumatic tricuspid valve disorders	585	43744	0.996 (0.917,1.08)	0.934	FALSE	3.58e-05	FALSE
MGI	395.4	Nonrheumatic pulmonary valve disorders	115	42741	1.16 (0.956,1.4)	0.122	FALSE	2.95e-05	FALSE
UKB	313.3	Autism	57	425100	1.14 (0.878,1.49)	0.301	FALSE	3.6e-05	FALSE
All of Us	395.4	Nonrheumatic pulmonary valve disorders	242	43744	1 (0.88,1.14)	0.988	FALSE	3.58e-05	FALSE
MGI	395.6	Heart valve replaced	1184	42741	1.01 (0.948,1.07)	0.795	FALSE	2.95e-05	FALSE
UKB	362.31	Separation of retinal layers	104	413244	1.11 (0.909,1.35)	0.301	FALSE	3.6e-05	FALSE
MGI	396	Abnormal heart sounds	5050	42741	0.994 (0.964,1.02)	0.702	FALSE	2.95e-05	FALSE
UKB	527.1	Hypertrophy of salivary gland	86	419990	1.12 (0.9,1.39)	0.303	FALSE	3.6e-05	FALSE
MGI	401	Hypertension	24988	25295	1.02 (1,1.04)	0.052	FALSE	2.95e-05	FALSE
UKB	916	Contusion	1527	424183	0.973 (0.925,1.02)	0.303	FALSE	3.6e-05	FALSE
All of Us	401	Hypertension	15061	32340	1.02 (1,1.05)	0.036	TRUE	3.58e-05	FALSE
MGI	401.1	Essential hypertension	24819	25295	1.02 (0.999,1.04)	0.0667	FALSE	2.95e-05	FALSE
UKB	700	Corns and callosities	294	420502	0.941 (0.837,1.06)	0.304	FALSE	3.6e-05	FALSE
All of Us	401.1	Essential hypertension	14876	32340	1.02 (1,1.05)	0.029	TRUE	3.58e-05	FALSE
MGI	401.2	Hypertensive heart and/or renal disease	3704	25295	1.04 (0.998,1.08)	0.0614	FALSE	2.95e-05	FALSE
UKB	250.23	Type 2 diabetes with ophthalmic manifestations	1043	404759	1.03 (0.971,1.1)	0.306	FALSE	3.6e-05	FALSE
All of Us	401.2	Hypertensive heart and/or renal disease	2314	32340	1.04 (0.994,1.09)	0.0891	FALSE	3.58e-05	FALSE
MGI	401.21	Hypertensive heart disease	958	25295	1.03 (0.962,1.11)	0.375	FALSE	2.95e-05	FALSE
UKB	345.11	Generalized convulsive epilepsy	465	411374	0.953 (0.868,1.05)	0.306	FALSE	3.6e-05	FALSE
All of Us	401.21	Hypertensive heart disease	1160	32340	1.03 (0.973,1.1)	0.277	FALSE	3.58e-05	FALSE
MGI	401.22	Hypertensive chronic kidney disease	2725	25295	1.04 (0.997,1.09)	0.0666	FALSE	2.95e-05	FALSE
UKB	359.1	Muscular dystrophies	128	423509	1.09 (0.917,1.31)	0.308	FALSE	3.6e-05	FALSE
All of Us	401.22	Hypertensive chronic kidney disease	1296	32340	1.05 (0.99,1.11)	0.107	FALSE	3.58e-05	FALSE
MGI	401.3	Other hypertensive complications	2884	25295	1.06 (1.01,1.1)	0.00859	TRUE	2.95e-05	FALSE
UKB	442.11	Abdominal aortic aneurysm	923	416932	1.04 (0.969,1.11)	0.308	FALSE	3.6e-05	FALSE
All of Us	401.3	Other hypertensive complications	725	32340	1.02 (0.945,1.1)	0.614	FALSE	3.58e-05	FALSE
MGI	411	Ischemic Heart Disease	9246	40151	1.03 (1.01,1.06)	0.00971	TRUE	2.95e-05	FALSE
UKB	964.1	Anticoagulants causing adverse effects	291	397374	1.06 (0.945,1.19)	0.308	FALSE	3.6e-05	FALSE
All of Us	411	Ischemic Heart Disease	5406	41523	1.03 (1,1.06)	0.0487	TRUE	3.58e-05	FALSE
MGI	411.1	Unstable angina (intermediate coronary syndrome)	998	40151	1.04 (0.973,1.11)	0.241	FALSE	2.95e-05	FALSE
UKB	614.3	Pelvic inflammatory disease (PID)	863	220253	1.04 (0.968,1.11)	0.309	FALSE	3.6e-05	FALSE
All of Us	411.1	Unstable angina (intermediate coronary syndrome)	721	41523	1.04 (0.966,1.12)	0.283	FALSE	3.58e-05	FALSE
MGI	411.2	Myocardial infarction	3760	40151	1.04 (1.01,1.08)	0.0204	TRUE	2.95e-05	FALSE
UKB	701.1	Keratoderma, acquired	85	420502	1.12 (0.898,1.39)	0.309	FALSE	3.6e-05	FALSE
All of Us	411.2	Myocardial infarction	1547	41523	1.03 (0.977,1.09)	0.281	FALSE	3.58e-05	FALSE
MGI	411.3	Angina pectoris	2633	40151	1.03 (0.983,1.07)	0.234	FALSE	2.95e-05	FALSE
UKB	427.5	Arrhythmia (cardiac) NOS	984	396686	0.967 (0.907,1.03)	0.311	FALSE	3.6e-05	FALSE
All of Us	411.3	Angina pectoris	1831	41523	1.05 (1,1.11)	0.0341	TRUE	3.58e-05	FALSE
MGI	411.4	Coronary atherosclerosis	7931	40151	1.04 (1.01,1.07)	0.00384	TRUE	2.95e-05	FALSE
UKB	618.5	Prolapse of vaginal vault after hysterectomy	500	217351	1.05 (0.957,1.15)	0.311	FALSE	3.6e-05	FALSE
All of Us	411.4	Coronary atherosclerosis	4441	41523	1.03 (0.991,1.06)	0.145	FALSE	3.58e-05	FALSE
MGI	411.41	Aneurysm and dissection of heart	160	40151	0.906 (0.771,1.06)	0.221	FALSE	2.95e-05	FALSE
UKB	454	Varicose veins	11715	384807	1.01 (0.991,1.03)	0.312	FALSE	3.6e-05	FALSE
All of Us	411.41	Aneurysm and dissection of heart	105	41523	0.986 (0.812,1.2)	0.885	FALSE	3.58e-05	FALSE
MGI	411.8	Other chronic ischemic heart disease, unspecified	6642	40151	1.05 (1.02,1.08)	0.00234	TRUE	2.95e-05	FALSE
UKB	495.2	Asthma with exacerbation	275	391343	1.06 (0.943,1.2)	0.312	FALSE	3.6e-05	FALSE
All of Us	411.8	Other chronic ischemic heart disease, unspecified	1038	41523	1.03 (0.97,1.1)	0.303	FALSE	3.58e-05	FALSE
MGI	411.9	Other acute and subacute forms of ischemic heart disease	458	40151	0.995 (0.903,1.1)	0.911	FALSE	2.95e-05	FALSE
UKB	358	Myoneural disorders	217	423509	1.07 (0.935,1.23)	0.314	FALSE	3.6e-05	FALSE
All of Us	411.9	Other acute and subacute forms of ischemic heart disease	211	41523	1.03 (0.896,1.18)	0.683	FALSE	3.58e-05	FALSE
MGI	414	Other forms of chronic heart disease	3259	40151	1 (0.963,1.04)	0.98	FALSE	2.95e-05	FALSE
UKB	523.32	Chronic periodontitis	592	414411	0.959 (0.883,1.04)	0.314	FALSE	3.6e-05	FALSE
All of Us	414	Other forms of chronic heart disease	1222	41523	1.01 (0.955,1.07)	0.675	FALSE	3.58e-05	FALSE
MGI	414.2	ASCVD	761	40151	0.974 (0.903,1.05)	0.489	FALSE	2.95e-05	FALSE
UKB	204	Leukemia	1740	420996	0.976 (0.93,1.02)	0.315	FALSE	3.6e-05	FALSE
All of Us	414.2	ASCVD	147	41523	0.935 (0.793,1.1)	0.413	FALSE	3.58e-05	FALSE
MGI	415	Pulmonary heart disease	3558	45861	1.02 (0.983,1.06)	0.302	FALSE	2.95e-05	FALSE
UKB	705	Disorders of sweat glands	233	415678	0.936 (0.82,1.07)	0.315	FALSE	3.6e-05	FALSE
All of Us	415	Pulmonary heart disease	1398	44895	1.03 (0.974,1.09)	0.304	FALSE	3.58e-05	FALSE
MGI	415.1	Acute pulmonary heart disease	2035	45861	1.02 (0.976,1.07)	0.35	FALSE	2.95e-05	FALSE
All of Us	415.1	Acute pulmonary heart disease	800	44895	1.02 (0.949,1.09)	0.603	FALSE	3.58e-05	FALSE
MGI	415.11	Pulmonary embolism and infarction, acute	2029	45861	1.02 (0.975,1.07)	0.366	FALSE	2.95e-05	FALSE
UKB	705.3	Hidradenitis	193	415678	0.93 (0.805,1.07)	0.315	FALSE	3.6e-05	FALSE
All of Us	415.11	Pulmonary embolism and infarction, acute	795	44895	1.02 (0.948,1.09)	0.611	FALSE	3.58e-05	FALSE
MGI	415.2	Chronic pulmonary heart disease	1892	45861	1.02 (0.972,1.07)	0.41	FALSE	2.95e-05	FALSE
UKB	429	Ill-defined descriptions and complications of heart disease	746	419193	1.04 (0.965,1.12)	0.316	FALSE	3.6e-05	FALSE
All of Us	415.2	Chronic pulmonary heart disease	705	44895	1.03 (0.95,1.11)	0.52	FALSE	3.58e-05	FALSE
MGI	415.21	Primary pulmonary hypertension	741	45861	1.06 (0.981,1.14)	0.142	FALSE	2.95e-05	FALSE
UKB	622.1	Polyp of corpus uteri	8244	216653	1.01 (0.989,1.03)	0.317	FALSE	3.6e-05	FALSE
All of Us	415.21	Primary pulmonary hypertension	175	44895	0.994 (0.854,1.16)	0.936	FALSE	3.58e-05	FALSE
MGI	416	Cardiomegaly	1293	45861	1.04 (0.981,1.1)	0.185	FALSE	2.95e-05	FALSE
UKB	303	Psychogenic and somatoform disorders	487	380624	1.05 (0.956,1.15)	0.318	FALSE	3.6e-05	FALSE
All of Us	416	Cardiomegaly	1368	44895	1.01 (0.96,1.07)	0.608	FALSE	3.58e-05	FALSE
MGI	418	Nonspecific chest pain	13692	36456	1.01 (0.985,1.03)	0.614	FALSE	2.95e-05	FALSE
UKB	624	Symptoms involving female genital tract	802	220145	0.965 (0.899,1.04)	0.319	FALSE	3.6e-05	FALSE
MGI	418.1	Precordial pain	1602	36456	0.996 (0.945,1.05)	0.89	FALSE	2.95e-05	FALSE
UKB	686.4	Pyogenic granuloma	385	413893	1.05 (0.951,1.17)	0.32	FALSE	3.6e-05	FALSE
MGI	420	Carditis	1676	46922	1.05 (0.996,1.1)	0.0694	FALSE	2.95e-05	FALSE
UKB	525.2	Atrophy of edentulous alveolar ridge	70	414411	1.12 (0.885,1.43)	0.321	FALSE	3.6e-05	FALSE
All of Us	420	Carditis	874	45553	1 (0.936,1.07)	0.937	FALSE	3.58e-05	FALSE
MGI	420.1	Myocarditis	105	46922	1.17 (0.962,1.43)	0.102	FALSE	2.95e-05	FALSE
UKB	871.2	Open wound of finger(s)	93	417007	1.11 (0.9,1.36)	0.323	FALSE	3.6e-05	FALSE
MGI	420.2	Pericarditis	898	46922	1.05 (0.982,1.13)	0.15	FALSE	2.95e-05	FALSE
UKB	359.2	Myopathy	388	423509	1.05 (0.95,1.16)	0.325	FALSE	3.6e-05	FALSE
All of Us	420.2	Pericarditis	557	45553	0.981 (0.901,1.07)	0.657	FALSE	3.58e-05	FALSE
MGI	420.21	Acute pericarditis	188	46922	0.95 (0.818,1.1)	0.488	FALSE	2.95e-05	FALSE
UKB	365	Glaucoma	4581	414187	1.02 (0.985,1.05)	0.326	FALSE	3.6e-05	FALSE
All of Us	420.21	Acute pericarditis	131	45553	0.892 (0.749,1.06)	0.194	FALSE	3.58e-05	FALSE
MGI	420.22	Chronic pericarditis	128	46922	0.894 (0.746,1.07)	0.211	FALSE	2.95e-05	FALSE
UKB	443.1	Raynaud's syndrome	1167	416932	0.971 (0.916,1.03)	0.326	FALSE	3.6e-05	FALSE
All of Us	420.22	Chronic pericarditis	65	45553	1.01 (0.785,1.29)	0.958	FALSE	3.58e-05	FALSE
MGI	420.3	Endocarditis	795	46922	1.02 (0.95,1.1)	0.559	FALSE	2.95e-05	FALSE
UKB	569	Other disorders of intestine	4376	403281	1.02 (0.985,1.05)	0.326	FALSE	3.6e-05	FALSE
All of Us	420.3	Endocarditis	318	45553	1.04 (0.927,1.16)	0.513	FALSE	3.58e-05	FALSE
MGI	425	Cardiomyopathy	2182	46922	1.01 (0.968,1.06)	0.583	FALSE	2.95e-05	FALSE
UKB	585.3	Chronic renal failure [CKD]	2775	413900	1.02 (0.981,1.06)	0.326	FALSE	3.6e-05	FALSE
All of Us	425	Cardiomyopathy	1174	45553	0.993 (0.936,1.05)	0.821	FALSE	3.58e-05	FALSE
MGI	425.1	Primary/intrinsic cardiomyopathies	2092	46922	1.01 (0.966,1.06)	0.634	FALSE	2.95e-05	FALSE
UKB	626.1	Irregular menstrual cycle/bleeding	14760	197450	1.01 (0.991,1.03)	0.327	FALSE	3.6e-05	FALSE
All of Us	425.1	Primary/intrinsic cardiomyopathies	1080	45553	0.988 (0.929,1.05)	0.71	FALSE	3.58e-05	FALSE
MGI	425.11	Hypertrophic obstructive cardiomyopathy	218	46922	0.951 (0.828,1.09)	0.465	FALSE	2.95e-05	FALSE
UKB	374.1	Ectropion or entropion	1099	415821	1.03 (0.97,1.1)	0.328	FALSE	3.6e-05	FALSE
All of Us	425.11	Hypertrophic obstructive cardiomyopathy	86	45553	0.945 (0.762,1.17)	0.602	FALSE	3.58e-05	FALSE
MGI	425.12	Other hypertrophic cardiomyopathy	204	46922	1.04 (0.9,1.2)	0.604	FALSE	2.95e-05	FALSE
UKB	172	Skin cancer	13869	411592	0.991 (0.974,1.01)	0.329	FALSE	3.6e-05	FALSE
All of Us	425.12	Other hypertrophic cardiomyopathy	104	45553	0.968 (0.796,1.18)	0.743	FALSE	3.58e-05	FALSE
MGI	425.2	Secondary/extrinsic cardiomyopathies	330	46922	0.988 (0.883,1.11)	0.836	FALSE	2.95e-05	FALSE
All of Us	425.2	Secondary/extrinsic cardiomyopathies	199	45553	0.907 (0.787,1.05)	0.176	FALSE	3.58e-05	FALSE
MGI	425.8	Other cardiomyopathy	100	46922	0.909 (0.742,1.11)	0.344	FALSE	2.95e-05	FALSE
UKB	601.12	Chronic prostatitis	945	177074	1.03 (0.968,1.1)	0.329	FALSE	3.6e-05	FALSE
All of Us	425.8	Other cardiomyopathy	57	45553	0.975 (0.747,1.27)	0.845	FALSE	3.58e-05	FALSE
MGI	426	Cardiac conduction disorders	13102	27751	1.02 (0.994,1.04)	0.142	FALSE	2.95e-05	FALSE
UKB	281.9	Deficiency anemias	57	406203	0.881 (0.675,1.15)	0.33	FALSE	3.6e-05	FALSE
All of Us	426	Cardiac conduction disorders	2135	40057	0.999 (0.955,1.05)	0.978	FALSE	3.58e-05	FALSE
MGI	426.2	Atrioventricular [AV] block	1978	27751	1.03 (0.975,1.08)	0.323	FALSE	2.95e-05	FALSE
UKB	497	Bronchitis	656	391343	1.04 (0.961,1.12)	0.33	FALSE	3.6e-05	FALSE
All of Us	426.2	Atrioventricular [AV] block	807	40057	1 (0.934,1.08)	0.927	FALSE	3.58e-05	FALSE
MGI	426.21	First degree AV block	1376	27751	1.03 (0.972,1.09)	0.305	FALSE	2.95e-05	FALSE
UKB	567	Peritonitis and retroperitoneal infections	949	403281	1.03 (0.968,1.1)	0.33	FALSE	3.6e-05	FALSE
All of Us	426.21	First degree AV block	476	40057	0.98 (0.893,1.08)	0.668	FALSE	3.58e-05	FALSE
MGI	426.22	Mobitz II AV block	68	27751	1.04 (0.809,1.33)	0.752	FALSE	2.95e-05	FALSE
MGI	426.23	Second degree AV block	219	27751	1 (0.872,1.15)	0.97	FALSE	2.95e-05	FALSE
UKB	295.3	Psychosis	191	380624	0.931 (0.806,1.08)	0.331	FALSE	3.6e-05	FALSE
All of Us	426.23	Second degree AV block	137	40057	1.17 (0.989,1.39)	0.0631	FALSE	3.58e-05	FALSE
MGI	426.24	Atrioventricular block, complete	461	27751	1.01 (0.917,1.11)	0.821	FALSE	2.95e-05	FALSE
UKB	455	Hemorrhoids	24832	384807	1.01 (0.993,1.02)	0.332	FALSE	3.6e-05	FALSE
All of Us	426.24	Atrioventricular block, complete	206	40057	1 (0.873,1.15)	0.953	FALSE	3.58e-05	FALSE
MGI	426.25	Other heart block	214	27751	0.948 (0.824,1.09)	0.454	FALSE	2.95e-05	FALSE
UKB	872	Traumatic amputation	489	417007	0.956 (0.873,1.05)	0.332	FALSE	3.6e-05	FALSE
All of Us	426.25	Other heart block	78	40057	1.01 (0.804,1.26)	0.942	FALSE	3.58e-05	FALSE
MGI	426.3	Bundle branch block	2399	27751	1.04 (0.991,1.09)	0.121	FALSE	2.95e-05	FALSE
UKB	070.1	Viral hepatitis A	73	419753	0.894 (0.707,1.13)	0.333	FALSE	3.6e-05	FALSE
All of Us	426.3	Bundle branch block	1208	40057	0.971 (0.915,1.03)	0.335	FALSE	3.58e-05	FALSE
MGI	426.31	Right bundle branch block	1484	27751	1.04 (0.986,1.1)	0.14	FALSE	2.95e-05	FALSE
UKB	797	Shock	172	425538	1.08 (0.924,1.25)	0.335	FALSE	3.6e-05	FALSE
All of Us	426.31	Right bundle branch block	671	40057	0.97 (0.897,1.05)	0.443	FALSE	3.58e-05	FALSE
MGI	426.32	Left bundle branch block	1006	27751	1.03 (0.963,1.1)	0.378	FALSE	2.95e-05	FALSE
UKB	315.2	Speech and language disorder	87	425100	0.902 (0.728,1.12)	0.336	FALSE	3.6e-05	FALSE
All of Us	426.32	Left bundle branch block	522	40057	0.956 (0.875,1.04)	0.32	FALSE	3.58e-05	FALSE
MGI	426.4	Anomalous atrioventricular excitation	88	27751	0.986 (0.793,1.23)	0.898	FALSE	2.95e-05	FALSE
UKB	735	Acquired foot deformities	9964	411336	1.01 (0.99,1.03)	0.336	FALSE	3.6e-05	FALSE
MGI	426.7	Abnormal electrocardiogram [ECG] [EKG]	11264	27751	1.02 (0.995,1.04)	0.12	FALSE	2.95e-05	FALSE
MGI	426.8	Other cardiac conduction disorders	727	27751	1.06 (0.982,1.14)	0.135	FALSE	2.95e-05	FALSE
UKB	190	Cancer of eye	179	423868	0.93 (0.801,1.08)	0.339	FALSE	3.6e-05	FALSE
All of Us	426.8	Other cardiac conduction disorders	258	40057	1.05 (0.924,1.19)	0.463	FALSE	3.58e-05	FALSE
MGI	426.9	Cardiac pacemaker/device in situ	1807	27751	1.03 (0.98,1.09)	0.237	FALSE	2.95e-05	FALSE
UKB	635.2	Antepartum hemorrhage, abruptio placentae, and placenta previa	918	221457	1.03 (0.966,1.1)	0.339	FALSE	3.6e-05	FALSE
All of Us	426.9	Cardiac pacemaker/device in situ	114	40057	1.02 (0.845,1.23)	0.836	FALSE	3.58e-05	FALSE
MGI	426.91	Cardiac pacemaker in situ	1207	27751	1.01 (0.948,1.07)	0.773	FALSE	2.95e-05	FALSE
UKB	724.9	Other unspecified back disorders	1644	408238	1.02 (0.975,1.08)	0.339	FALSE	3.6e-05	FALSE
All of Us	426.91	Cardiac pacemaker in situ	98	40057	1.07 (0.877,1.31)	0.484	FALSE	3.58e-05	FALSE
MGI	426.92	Cardiac defibrillator in situ	871	27751	1.03 (0.962,1.11)	0.368	FALSE	2.95e-05	FALSE
MGI	427	Cardiac dysrhythmias	18654	27751	1.01 (0.989,1.03)	0.4	FALSE	2.95e-05	FALSE
UKB	112	Candidiasis	2180	422977	0.979 (0.938,1.02)	0.34	FALSE	3.6e-05	FALSE
All of Us	427	Cardiac dysrhythmias	6572	40057	1.01 (0.98,1.04)	0.607	FALSE	3.58e-05	FALSE
MGI	427.1	Paroxysmal tachycardia, unspecified	2652	27751	1.03 (0.984,1.07)	0.226	FALSE	2.95e-05	FALSE
UKB	586	Other disorders of the kidney and ureters	3486	413900	1.02 (0.983,1.05)	0.34	FALSE	3.6e-05	FALSE
All of Us	427.1	Paroxysmal tachycardia, unspecified	1561	40057	1.01 (0.956,1.06)	0.784	FALSE	3.58e-05	FALSE
MGI	427.11	Paroxysmal supraventricular tachycardia	1720	27751	1.02 (0.969,1.07)	0.453	FALSE	2.95e-05	FALSE
UKB	586.4	Stricture/obstruction of ureter	953	413900	0.969 (0.908,1.03)	0.34	FALSE	3.6e-05	FALSE
All of Us	427.11	Paroxysmal supraventricular tachycardia	1068	40057	1.02 (0.955,1.08)	0.604	FALSE	3.58e-05	FALSE
MGI	427.12	Paroxysmal ventricular tachycardia	1257	27751	1.01 (0.953,1.07)	0.691	FALSE	2.95e-05	FALSE
UKB	634.3	Ectopic pregnancy	346	221457	1.05 (0.946,1.17)	0.341	FALSE	3.6e-05	FALSE
All of Us	427.12	Paroxysmal ventricular tachycardia	626	40057	0.976 (0.9,1.06)	0.56	FALSE	3.58e-05	FALSE
MGI	427.2	Atrial fibrillation and flutter	5536	27751	1.01 (0.982,1.05)	0.386	FALSE	2.95e-05	FALSE
UKB	433.1	Occlusion and stenosis of precerebral arteries	1236	415245	1.03 (0.971,1.09)	0.342	FALSE	3.6e-05	FALSE
All of Us	427.2	Atrial fibrillation and flutter	2676	40057	0.997 (0.956,1.04)	0.878	FALSE	3.58e-05	FALSE
MGI	427.21	Atrial fibrillation	5406	27751	1.01 (0.98,1.05)	0.452	FALSE	2.95e-05	FALSE
All of Us	427.21	Atrial fibrillation	2584	40057	0.997 (0.955,1.04)	0.878	FALSE	3.58e-05	FALSE
MGI	427.22	Atrial flutter	1758	27751	1.02 (0.971,1.08)	0.393	FALSE	2.95e-05	FALSE
All of Us	427.22	Atrial flutter	908	40057	0.992 (0.926,1.06)	0.816	FALSE	3.58e-05	FALSE
MGI	427.3	Other specified cardiac dysrhythmias	9238	27751	1.01 (0.981,1.03)	0.64	FALSE	2.95e-05	FALSE
UKB	516	Abnormal sputum	2216	423460	1.02 (0.978,1.07)	0.342	FALSE	3.6e-05	FALSE
All of Us	427.3	Other specified cardiac dysrhythmias	2176	40057	1.01 (0.965,1.06)	0.694	FALSE	3.58e-05	FALSE
MGI	427.4	Cardiac arrest and ventricular fibrillation	563	27751	1.05 (0.961,1.14)	0.283	FALSE	2.95e-05	FALSE
UKB	198.6	Secondary malignancy of bone	2248	385812	0.98 (0.939,1.02)	0.343	FALSE	3.6e-05	FALSE
All of Us	427.4	Cardiac arrest and ventricular fibrillation	160	40057	0.983 (0.838,1.15)	0.826	FALSE	3.58e-05	FALSE
MGI	427.41	Ventricular fibrillation and flutter	231	27751	1.06 (0.93,1.22)	0.357	FALSE	2.95e-05	FALSE
UKB	281.11	Pernicious anemia	755	406203	1.04 (0.963,1.11)	0.343	FALSE	3.6e-05	FALSE
All of Us	427.41	Ventricular fibrillation and flutter	112	40057	1.11 (0.919,1.34)	0.27	FALSE	3.58e-05	FALSE
MGI	427.42	Cardiac arrest	426	27751	1.07 (0.972,1.19)	0.158	FALSE	2.95e-05	FALSE
UKB	184	Cancer of other female genital organs	1459	210380	1.03 (0.973,1.08)	0.345	FALSE	3.6e-05	FALSE
All of Us	427.42	Cardiac arrest	95	40057	0.963 (0.784,1.18)	0.715	FALSE	3.58e-05	FALSE
MGI	427.5	Arrhythmia (cardiac) NOS	7374	27751	1.02 (0.988,1.04)	0.26	FALSE	2.95e-05	FALSE
UKB	224	Benign neoplasm of eye	126	423868	1.09 (0.91,1.3)	0.349	FALSE	3.6e-05	FALSE
All of Us	427.5	Arrhythmia (cardiac) NOS	2480	40057	1.05 (1.01,1.09)	0.0271	TRUE	3.58e-05	FALSE
MGI	427.6	Premature beats	2508	27751	1 (0.961,1.05)	0.852	FALSE	2.95e-05	FALSE
UKB	368	Visual disturbances	3080	422297	1.02 (0.981,1.05)	0.349	FALSE	3.6e-05	FALSE
All of Us	427.6	Premature beats	1664	40057	0.975 (0.927,1.03)	0.333	FALSE	3.58e-05	FALSE
MGI	427.61	Supraventricular premature beats	713	27751	1.03 (0.948,1.11)	0.533	FALSE	2.95e-05	FALSE
UKB	441	Vascular insufficiency of intestine	632	416932	1.04 (0.959,1.12)	0.349	FALSE	3.6e-05	FALSE
All of Us	427.61	Supraventricular premature beats	600	40057	0.954 (0.878,1.04)	0.265	FALSE	3.58e-05	FALSE
MGI	427.7	Tachycardia NOS	5538	27751	1.02 (0.99,1.05)	0.2	FALSE	2.95e-05	FALSE
UKB	636.3	Hemorrhage in early pregnancy	1129	221457	0.972 (0.915,1.03)	0.349	FALSE	3.6e-05	FALSE
MGI	427.8	Sinoatrial node dysfunction (Bradycardia)	959	27751	0.995 (0.929,1.07)	0.886	FALSE	2.95e-05	FALSE
UKB	512.1	Wheezing	233	416209	1.06 (0.933,1.21)	0.35	FALSE	3.6e-05	FALSE
All of Us	427.8	Sinoatrial node dysfunction (Bradycardia)	448	40057	1.01 (0.915,1.11)	0.891	FALSE	3.58e-05	FALSE
MGI	427.9	Palpitations	4926	27751	1.01 (0.977,1.04)	0.58	FALSE	2.95e-05	FALSE
UKB	443.9	Peripheral vascular disease, unspecified	2696	416932	1.02 (0.98,1.06)	0.351	FALSE	3.6e-05	FALSE
MGI	428	Congestive heart failure; nonhypertensive	4494	35161	1.04 (1,1.08)	0.0249	TRUE	2.95e-05	FALSE
UKB	569.2	Gastrointestinal complications	504	403281	1.04 (0.954,1.14)	0.351	FALSE	3.6e-05	FALSE
All of Us	428	Congestive heart failure; nonhypertensive	1935	44053	1.01 (0.967,1.06)	0.58	FALSE	3.58e-05	FALSE
MGI	428.1	Congestive heart failure (CHF) NOS	3931	35161	1.04 (1.01,1.08)	0.0177	TRUE	2.95e-05	FALSE
UKB	701.3	Circumscribed scleroderma	64	420502	1.12 (0.874,1.44)	0.351	FALSE	3.6e-05	FALSE
All of Us	428.1	Congestive heart failure (CHF) NOS	1396	44053	0.986 (0.933,1.04)	0.611	FALSE	3.58e-05	FALSE
MGI	428.2	Heart failure NOS	3875	35161	1.04 (1,1.08)	0.0378	TRUE	2.95e-05	FALSE
UKB	794	Abnormal results of other function studies (bladder, pancreas, placenta, spleen, etc)	130	425580	1.09 (0.911,1.29)	0.351	FALSE	3.6e-05	FALSE
All of Us	428.2	Heart failure NOS	302	44053	0.945 (0.841,1.06)	0.331	FALSE	3.58e-05	FALSE
MGI	428.3	Heart failure with reduced EF [Systolic or combined heart failure]	1861	35161	1.02 (0.974,1.08)	0.345	FALSE	2.95e-05	FALSE
All of Us	428.3	Heart failure with reduced EF [Systolic or combined heart failure]	756	44053	0.99 (0.919,1.07)	0.783	FALSE	3.58e-05	FALSE
MGI	428.4	Heart failure with preserved EF [Diastolic heart failure]	1727	35161	1.05 (0.993,1.1)	0.0914	FALSE	2.95e-05	FALSE
All of Us	428.4	Heart failure with preserved EF [Diastolic heart failure]	845	44053	1.03 (0.961,1.11)	0.396	FALSE	3.58e-05	FALSE
MGI	429	Ill-defined descriptions and complications of heart disease	13587	35161	1 (0.982,1.02)	0.815	FALSE	2.95e-05	FALSE
UKB	619.1	Noninflammatory disorders of ovary, fallopian tube, and broad ligament	739	220196	1.04 (0.962,1.11)	0.352	FALSE	3.6e-05	FALSE
All of Us	429	Ill-defined descriptions and complications of heart disease	1738	44053	1.02 (0.974,1.07)	0.364	FALSE	3.58e-05	FALSE
MGI	429.1	Heart transplant/surgery	1264	35161	1.04 (0.977,1.1)	0.232	FALSE	2.95e-05	FALSE
UKB	165	Cancer within the respiratory system	2957	422713	1.02 (0.981,1.06)	0.353	FALSE	3.6e-05	FALSE
All of Us	429.1	Heart transplant/surgery	86	44053	0.853 (0.687,1.06)	0.14	FALSE	3.58e-05	FALSE
MGI	429.2	Abnormal function study of cardiovascular system	6758	35161	1.01 (0.984,1.04)	0.403	FALSE	2.95e-05	FALSE
UKB	994	Sepsis and SIRS	3172	422538	1.02 (0.981,1.05)	0.353	FALSE	3.6e-05	FALSE
[truncated: 2,481 more rows]
