# Supplementary material for: Uncovering associations between pre-existing conditions and COVID-19 Severity: A polygenic risk score approach across three large biobanks
Source: PLoS Genet. 2023 Dec 19;19(12):e1010907. doi: 10.1371/journal.pgen.1010907 (PMC10763941; doi:10.1371/journal.pgen.1010907)
Supplement: S5 Table — (XLSX) [file pgen.1010907.s020.xlsx]

## Sheet: S5 Table
S5 Table	Cohort-specific "B1_ALL" PRS PheWAS Results for AFR Ancestry, Unadjusted for BMI
Cohort	Phecode	Description	n Cases	n Controls	OR	P	Nominal Significant	Significance Threshold	Phenome Wide Significant
MGI	008	Intestinal infection	322	2714	1.03 (0.879,1.2)	0.752	FALSE	5.61e-05	FALSE
UKB	008	Intestinal infection	173	7554	0.958 (0.741,1.24)	0.739	FALSE	0.000169	FALSE
All of Us	008	Intestinal infection	543	21147	0.897 (0.814,0.989)	0.0286	TRUE	5.14e-05	FALSE
MGI	008.5	Bacterial enteritis	122	2714	0.971 (0.761,1.24)	0.808	FALSE	5.61e-05	FALSE
UKB	008.5	Bacterial enteritis	86	7554	0.971 (0.676,1.39)	0.869	FALSE	0.000169	FALSE
All of Us	008.5	Bacterial enteritis	224	21147	0.941 (0.81,1.1)	0.427	FALSE	5.14e-05	FALSE
MGI	008.52	Intestinal infection due to C. difficile	71	2714	0.931 (0.678,1.28)	0.645	FALSE	5.61e-05	FALSE
All of Us	008.52	Intestinal infection due to C. difficile	58	21147	1.08 (0.801,1.48)	0.594	FALSE	5.14e-05	FALSE
MGI	008.6	Viral Enteritis	135	2714	1.26 (1,1.59)	0.0429	TRUE	5.61e-05	FALSE
All of Us	008.6	Viral Enteritis	232	21147	0.876 (0.755,1.02)	0.0807	FALSE	5.14e-05	FALSE
All of Us	010	Tuberculosis	105	20163	0.937 (0.757,1.17)	0.547	FALSE	5.14e-05	FALSE
MGI	038	Septicemia	182	2380	0.979 (0.8,1.2)	0.837	FALSE	5.61e-05	FALSE
UKB	038	Septicemia	75	7386	1.04 (0.706,1.53)	0.841	FALSE	0.000169	FALSE
All of Us	038	Septicemia	403	20163	0.959 (0.853,1.08)	0.478	FALSE	5.14e-05	FALSE
All of Us	038.1	Gram negative septicemia	76	20163	0.944 (0.727,1.23)	0.659	FALSE	5.14e-05	FALSE
MGI	038.3	Bacteremia	107	2380	1.04 (0.803,1.36)	0.744	FALSE	5.61e-05	FALSE
MGI	041	Bacterial infection NOS	587	2380	0.938 (0.831,1.06)	0.301	FALSE	5.61e-05	FALSE
UKB	041	Bacterial infection NOS	275	7386	0.904 (0.736,1.11)	0.332	FALSE	0.000169	FALSE
All of Us	041	Bacterial infection NOS	1235	20163	0.926 (0.866,0.99)	0.0246	TRUE	5.14e-05	FALSE
MGI	041.1	Staphylococcus infections	126	2380	0.955 (0.75,1.22)	0.701	FALSE	5.61e-05	FALSE
UKB	041.1	Staphylococcus infections	55	7386	0.819 (0.521,1.28)	0.369	FALSE	0.000169	FALSE
All of Us	041.1	Staphylococcus infections	217	20163	0.934 (0.801,1.09)	0.384	FALSE	5.14e-05	FALSE
MGI	041.11	Methicillin sensitive Staphylococcus aureus	62	2380	1.07 (0.765,1.51)	0.667	FALSE	5.61e-05	FALSE
All of Us	041.11	Methicillin sensitive Staphylococcus aureus	93	20163	0.94 (0.745,1.19)	0.598	FALSE	5.14e-05	FALSE
MGI	041.12	Methicillin resistant Staphylococcus aureus	63	2380	1.05 (0.748,1.48)	0.767	FALSE	5.61e-05	FALSE
All of Us	041.12	Methicillin resistant Staphylococcus aureus	98	20163	0.955 (0.761,1.2)	0.689	FALSE	5.14e-05	FALSE
MGI	041.2	Streptococcus infection	110	2380	1.01 (0.776,1.3)	0.959	FALSE	5.61e-05	FALSE
All of Us	041.2	Streptococcus infection	153	20163	0.939 (0.785,1.13)	0.487	FALSE	5.14e-05	FALSE
MGI	041.4	E. coli	90	2380	0.916 (0.691,1.21)	0.526	FALSE	5.61e-05	FALSE
UKB	041.4	E. coli	60	7386	0.716 (0.464,1.11)	0.121	FALSE	0.000169	FALSE
All of Us	041.4	E. coli	124	20163	0.824 (0.675,1.01)	0.0546	FALSE	5.14e-05	FALSE
MGI	041.8	H. pylori	86	2380	0.808 (0.603,1.08)	0.142	FALSE	5.61e-05	FALSE
All of Us	041.8	H. pylori	263	20163	0.883 (0.77,1.02)	0.0763	FALSE	5.14e-05	FALSE
All of Us	041.9	Infection with drug-resistant microorganisms	57	20163	0.947 (0.694,1.31)	0.728	FALSE	5.14e-05	FALSE
MGI	053	Herpes zoster	83	2084	0.984 (0.736,1.31)	0.91	FALSE	5.61e-05	FALSE
All of Us	053	Herpes zoster	284	18674	0.931 (0.814,1.07)	0.302	FALSE	5.14e-05	FALSE
All of Us	053.1	Herpes zoster with nervous system complications	63	18674	0.976 (0.734,1.31)	0.866	FALSE	5.14e-05	FALSE
MGI	054	Herpes simplex	151	2084	1.05 (0.847,1.31)	0.632	FALSE	5.61e-05	FALSE
All of Us	054	Herpes simplex	562	18674	0.838 (0.762,0.923)	0.000286	TRUE	5.14e-05	FALSE
MGI	070	Viral hepatitis	88	2084	0.977 (0.731,1.31)	0.871	FALSE	5.61e-05	FALSE
UKB	070	Viral hepatitis	61	7542	0.948 (0.613,1.47)	0.805	FALSE	0.000169	FALSE
All of Us	070	Viral hepatitis	609	18674	0.942 (0.854,1.04)	0.229	FALSE	5.14e-05	FALSE
All of Us	070.2	Viral hepatitis B	141	18674	0.849 (0.694,1.04)	0.107	FALSE	5.14e-05	FALSE
MGI	070.3	Viral hepatitis C	63	2084	0.862 (0.614,1.21)	0.376	FALSE	5.61e-05	FALSE
All of Us	070.3	Viral hepatitis C	486	18674	0.975 (0.874,1.09)	0.644	FALSE	5.14e-05	FALSE
All of Us	070.4	Chronic hepatitis	79	18674	0.811 (0.63,1.05)	0.101	FALSE	5.14e-05	FALSE
MGI	070.9	Hepatitis NOS	78	2084	0.954 (0.703,1.29)	0.755	FALSE	5.61e-05	FALSE
All of Us	070.9	Hepatitis NOS	119	18674	0.99 (0.799,1.23)	0.928	FALSE	5.14e-05	FALSE
All of Us	071	Human immunodeficiency virus [HIV] disease	603	18674	1.03 (0.932,1.14)	0.568	FALSE	5.14e-05	FALSE
All of Us	071.1	HIV infection, symptomatic	500	18674	0.975 (0.875,1.09)	0.641	FALSE	5.14e-05	FALSE
MGI	078	Viral warts & HPV	229	2084	1.02 (0.854,1.23)	0.791	FALSE	5.61e-05	FALSE
All of Us	078	Viral warts & HPV	515	18674	0.865 (0.782,0.957)	0.00463	TRUE	5.14e-05	FALSE
MGI	079	Viral infection	595	2084	1.06 (0.934,1.19)	0.385	FALSE	5.61e-05	FALSE
UKB	079	Viral infection	64	7542	0.874 (0.575,1.33)	0.515	FALSE	0.000169	FALSE
All of Us	079	Viral infection	1369	18674	0.839 (0.788,0.894)	4.73e-08	TRUE	5.14e-05	TRUE
MGI	079.1	Varicella infection	211	2084	1.01 (0.837,1.22)	0.91	FALSE	5.61e-05	FALSE
All of Us	079.1	Varicella infection	59	18674	0.602 (0.455,0.799)	0.000257	TRUE	5.14e-05	FALSE
MGI	079.9	Viremia, NOS	126	2084	1.17 (0.919,1.5)	0.194	FALSE	5.61e-05	FALSE
All of Us	079.9	Viremia, NOS	345	18674	0.916 (0.808,1.04)	0.174	FALSE	5.14e-05	FALSE
MGI	080	Postoperative infection	145	2807	1.05 (0.839,1.31)	0.665	FALSE	5.61e-05	FALSE
UKB	080	Postoperative infection	92	7606	0.872 (0.615,1.23)	0.431	FALSE	0.000169	FALSE
All of Us	080	Postoperative infection	97	21537	0.978 (0.776,1.24)	0.847	FALSE	5.14e-05	FALSE
MGI	081	Infection/inflammation of internal prosthetic device; implant; and graft	117	2807	0.927 (0.721,1.19)	0.543	FALSE	5.61e-05	FALSE
All of Us	081	Infection/inflammation of internal prosthetic device; implant; and graft	70	21537	0.89 (0.673,1.19)	0.407	FALSE	5.14e-05	FALSE
MGI	090	Sexually transmitted infections (not HIV or hepatitis)	220	2816	1.06 (0.885,1.28)	0.504	FALSE	5.61e-05	FALSE
All of Us	090	Sexually transmitted infections (not HIV or hepatitis)	440	21250	1.05 (0.933,1.18)	0.429	FALSE	5.14e-05	FALSE
All of Us	090.2	Gonococcal infections	123	21250	1.18 (0.954,1.47)	0.122	FALSE	5.14e-05	FALSE
All of Us	090.3	Venereal diseases due to Chlamydia trachomatis	65	21250	0.818 (0.617,1.09)	0.151	FALSE	5.14e-05	FALSE
MGI	110	Dermatophytosis / Dermatomycosis	437	2263	1.07 (0.931,1.24)	0.335	FALSE	5.61e-05	FALSE
All of Us	110	Dermatophytosis / Dermatomycosis	1395	19380	0.839 (0.787,0.894)	7.45e-08	TRUE	5.14e-05	TRUE
MGI	110.1	Dermatophytosis	402	2263	1.04 (0.895,1.2)	0.622	FALSE	5.61e-05	FALSE
All of Us	110.1	Dermatophytosis	1288	19380	0.843 (0.789,0.901)	5.24e-07	TRUE	5.14e-05	TRUE
MGI	110.11	Dermatophytosis of nail	257	2263	1.12 (0.933,1.35)	0.219	FALSE	5.61e-05	FALSE
All of Us	110.11	Dermatophytosis of nail	774	19380	0.888 (0.815,0.968)	0.0067	TRUE	5.14e-05	FALSE
MGI	110.12	Althete's foot	127	2263	0.943 (0.729,1.22)	0.652	FALSE	5.61e-05	FALSE
All of Us	110.12	Althete's foot	447	19380	0.875 (0.783,0.979)	0.0184	TRUE	5.14e-05	FALSE
MGI	110.13	Dermatophytosis of the body	88	2263	0.974 (0.734,1.29)	0.853	FALSE	5.61e-05	FALSE
All of Us	110.13	Dermatophytosis of the body	257	19380	0.789 (0.684,0.911)	0.00103	TRUE	5.14e-05	FALSE
MGI	110.2	Dermatomycoses	51	2263	1.35 (0.932,1.95)	0.0982	FALSE	5.61e-05	FALSE
All of Us	110.2	Dermatomycoses	173	19380	0.861 (0.727,1.02)	0.0801	FALSE	5.14e-05	FALSE
MGI	112	Candidiasis	431	2263	0.996 (0.865,1.15)	0.957	FALSE	5.61e-05	FALSE
All of Us	112	Candidiasis	1161	19380	0.871 (0.813,0.933)	7.94e-05	TRUE	5.14e-05	FALSE
MGI	112.3	Candidiasis of skin and nails	53	2263	1.06 (0.737,1.53)	0.733	FALSE	5.61e-05	FALSE
All of Us	112.3	Candidiasis of skin and nails	130	19380	0.885 (0.722,1.09)	0.233	FALSE	5.14e-05	FALSE
All of Us	117	Mycoses	77	19380	0.87 (0.669,1.14)	0.29	FALSE	5.14e-05	FALSE
MGI	131	Protozoan infection	79	2675	1.12 (0.832,1.5)	0.446	FALSE	5.61e-05	FALSE
All of Us	131	Protozoan infection	405	21061	1.15 (1.02,1.3)	0.0189	TRUE	5.14e-05	FALSE
All of Us	132	Infestation (lice, mites)	125	21061	0.925 (0.759,1.13)	0.437	FALSE	5.14e-05	FALSE
UKB	133	Arthropod-borne diseases	96	7622	1.25 (0.877,1.78)	0.21	FALSE	0.000169	FALSE
MGI	136	Other infectious and parasitic diseases	260	2675	1.03 (0.869,1.22)	0.74	FALSE	5.61e-05	FALSE
All of Us	136	Other infectious and parasitic diseases	91	21061	1.18 (0.917,1.52)	0.195	FALSE	5.14e-05	FALSE
MGI	153	Colorectal cancer	68	2353	1.21 (0.875,1.67)	0.235	FALSE	5.61e-05	FALSE
UKB	153	Colorectal cancer	56	7404	1.11 (0.713,1.74)	0.63	FALSE	0.000169	FALSE
All of Us	153	Colorectal cancer	118	20394	0.833 (0.677,1.03)	0.0835	FALSE	5.14e-05	FALSE
All of Us	153.2	Colon cancer	71	20394	0.755 (0.58,0.989)	0.0342	TRUE	5.14e-05	FALSE
All of Us	153.3	Malignant neoplasm of rectum, rectosigmoid junction, and anus	62	20394	0.94 (0.704,1.26)	0.668	FALSE	5.14e-05	FALSE
MGI	158	Neoplasm of unspecified nature of digestive system	75	2347	0.983 (0.725,1.33)	0.908	FALSE	5.61e-05	FALSE
All of Us	158	Neoplasm of unspecified nature of digestive system	73	21246	0.999 (0.776,1.29)	0.995	FALSE	5.14e-05	FALSE
MGI	159	Malignant neoplasm of other and ill-defined sites within the digestive organs and peritoneum	69	2347	1.06 (0.769,1.45)	0.726	FALSE	5.61e-05	FALSE
UKB	159	Malignant neoplasm of other and ill-defined sites within the digestive organs and peritoneum	74	7554	0.819 (0.553,1.21)	0.308	FALSE	0.000169	FALSE
All of Us	165	Cancer within the respiratory system	67	21613	0.862 (0.657,1.14)	0.274	FALSE	5.14e-05	FALSE
All of Us	165.1	Cancer of bronchus; lung	63	21613	0.873 (0.66,1.16)	0.334	FALSE	5.14e-05	FALSE
MGI	170	Cancer of bone and connective tissue	68	2968	0.905 (0.656,1.25)	0.527	FALSE	5.61e-05	FALSE
MGI	170.2	Cancer of connective tissue	55	2968	0.922 (0.645,1.32)	0.638	FALSE	5.61e-05	FALSE
MGI	172	Skin cancer	57	2935	1.04 (0.732,1.47)	0.827	FALSE	5.61e-05	FALSE
All of Us	172	Skin cancer	58	21359	0.78 (0.587,1.04)	0.0773	FALSE	5.14e-05	FALSE
All of Us	173	Neoplasm of uncertain behavior of skin	288	21359	0.814 (0.716,0.927)	0.00168	TRUE	5.14e-05	FALSE
MGI	174	Breast cancer	151	2489	1.24 (0.986,1.56)	0.0643	FALSE	5.61e-05	FALSE
UKB	174	Breast cancer	127	7429	1.08 (0.805,1.46)	0.592	FALSE	0.000169	FALSE
All of Us	174	Breast cancer	301	20597	0.923 (0.809,1.05)	0.228	FALSE	5.14e-05	FALSE
MGI	174.1	Breast cancer [female]	144	1325	1.28 (1.01,1.63)	0.037	TRUE	5.61e-05	FALSE
UKB	174.1	Breast cancer [female]	122	4167	1.1 (0.813,1.49)	0.528	FALSE	0.000169	FALSE
All of Us	174.1	Breast cancer [female]	293	11423	0.928 (0.813,1.06)	0.269	FALSE	5.14e-05	FALSE
MGI	174.11	Malignant neoplasm of female breast	140	1325	1.22 (0.959,1.55)	0.104	FALSE	5.61e-05	FALSE
UKB	174.11	Malignant neoplasm of female breast	113	4167	1.1 (0.803,1.51)	0.552	FALSE	0.000169	FALSE
All of Us	174.11	Malignant neoplasm of female breast	279	11423	0.953 (0.832,1.09)	0.485	FALSE	5.14e-05	FALSE
MGI	175	Acquired absence of breast	59	1138	1.28 (0.897,1.83)	0.162	FALSE	5.61e-05	FALSE
All of Us	175	Acquired absence of breast	67	11387	0.949 (0.727,1.25)	0.693	FALSE	5.14e-05	FALSE
MGI	180	Cervical cancer and dysplasia	145	1004	1.05 (0.838,1.32)	0.666	FALSE	5.61e-05	FALSE
UKB	180	Cervical cancer and dysplasia	90	3491	0.754 (0.528,1.07)	0.113	FALSE	0.000169	FALSE
All of Us	180	Cervical cancer and dysplasia	356	10953	0.823 (0.733,0.925)	0.000999	TRUE	5.14e-05	FALSE
MGI	180.3	Cervical intraepithelial neoplasia [CIN] [Cervical dysplasia]	133	1004	1.03 (0.81,1.3)	0.833	FALSE	5.61e-05	FALSE
UKB	180.3	Cervical intraepithelial neoplasia [CIN] [Cervical dysplasia]	88	3491	0.737 (0.514,1.05)	0.09	FALSE	0.000169	FALSE
All of Us	180.3	Cervical intraepithelial neoplasia [CIN] [Cervical dysplasia]	336	10953	0.83 (0.736,0.936)	0.00215	TRUE	5.14e-05	FALSE
MGI	184	Cancer of other female genital organs	54	1397	0.987 (0.684,1.42)	0.94	FALSE	5.61e-05	FALSE
All of Us	184	Cancer of other female genital organs	78	11735	0.704 (0.552,0.901)	0.00402	TRUE	5.14e-05	FALSE
MGI	185	Cancer of prostate	141	853	0.912 (0.683,1.22)	0.533	FALSE	5.61e-05	FALSE
UKB	185	Cancer of prostate	153	2949	1.03 (0.768,1.39)	0.83	FALSE	0.000169	FALSE
All of Us	185	Cancer of prostate	179	8895	0.821 (0.683,0.989)	0.0353	TRUE	5.14e-05	FALSE
MGI	189	Cancer of urinary organs (incl. kidney and bladder)	106	2930	1.01 (0.776,1.32)	0.934	FALSE	5.61e-05	FALSE
All of Us	189	Cancer of urinary organs (incl. kidney and bladder)	77	21613	1.01 (0.779,1.31)	0.952	FALSE	5.14e-05	FALSE
MGI	189.1	Cancer of kidney and renal pelvis	66	2930	1.18 (0.854,1.64)	0.293	FALSE	5.61e-05	FALSE
MGI	189.11	Malignant neoplasm of kidney, except pelvis	59	2930	1.19 (0.847,1.69)	0.291	FALSE	5.61e-05	FALSE
MGI	189.2	Cancer of bladder	53	2930	0.852 (0.585,1.24)	0.381	FALSE	5.61e-05	FALSE
All of Us	191	Manlignant and unknown neoplasms of brain and nervous system	61	21539	0.661 (0.503,0.875)	0.00257	TRUE	5.14e-05	FALSE
All of Us	193	Thyroid cancer	55	21457	1.12 (0.819,1.54)	0.47	FALSE	5.14e-05	FALSE
MGI	195	Cancer, suspected or other	577	2256	1.02 (0.894,1.16)	0.771	FALSE	5.61e-05	FALSE
UKB	195	Cancer, suspected or other	217	7165	1.28 (1.02,1.61)	0.0346	TRUE	0.000169	FALSE
All of Us	195	Cancer, suspected or other	138	21099	0.898 (0.744,1.09)	0.257	FALSE	5.14e-05	FALSE
MGI	195.1	Malignant neoplasm, other	561	2256	1.03 (0.898,1.17)	0.699	FALSE	5.61e-05	FALSE
UKB	195.1	Malignant neoplasm, other	210	7165	1.31 (1.04,1.66)	0.0232	TRUE	0.000169	FALSE
All of Us	195.1	Malignant neoplasm, other	111	21099	0.86 (0.7,1.06)	0.15	FALSE	5.14e-05	FALSE
MGI	196	Radiotherapy	92	2256	1.03 (0.774,1.36)	0.853	FALSE	5.61e-05	FALSE
MGI	197	Chemotherapy	200	2256	1.07 (0.881,1.31)	0.475	FALSE	5.61e-05	FALSE
UKB	197	Chemotherapy	352	7165	1.13 (0.94,1.35)	0.195	FALSE	0.000169	FALSE
MGI	198	Secondary malignant neoplasm	167	2256	1.09 (0.875,1.35)	0.442	FALSE	5.61e-05	FALSE
UKB	198	Secondary malignant neoplasm	108	7165	1.17 (0.849,1.62)	0.325	FALSE	0.000169	FALSE
All of Us	198	Secondary malignant neoplasm	160	21099	0.964 (0.807,1.16)	0.687	FALSE	5.14e-05	FALSE
MGI	198.1	Secondary malignancy of lymph nodes	78	2256	1.1 (0.816,1.49)	0.511	FALSE	5.61e-05	FALSE
UKB	198.1	Secondary malignancy of lymph nodes	56	7165	1.13 (0.723,1.76)	0.589	FALSE	0.000169	FALSE
All of Us	198.1	Secondary malignancy of lymph nodes	91	21099	1.02 (0.809,1.3)	0.849	FALSE	5.14e-05	FALSE
MGI	199	Neoplasm of uncertain behavior	299	2256	1.05 (0.889,1.24)	0.567	FALSE	5.61e-05	FALSE
All of Us	199	Neoplasm of uncertain behavior	382	21099	0.762 (0.679,0.855)	3.31e-06	TRUE	5.14e-05	TRUE
MGI	200	Myeloproliferative disease	64	2876	0.777 (0.56,1.08)	0.115	FALSE	5.61e-05	FALSE
All of Us	200	Myeloproliferative disease	115	21398	0.787 (0.637,0.974)	0.0238	TRUE	5.14e-05	FALSE
MGI	202	Cancer of other lymphoid, histiocytic tissue	94	2876	1.12 (0.855,1.48)	0.388	FALSE	5.61e-05	FALSE
All of Us	202	Cancer of other lymphoid, histiocytic tissue	93	21398	0.702 (0.56,0.882)	0.00176	TRUE	5.14e-05	FALSE
MGI	202.2	Non-Hodgkins lymphoma	81	2876	1.12 (0.838,1.51)	0.419	FALSE	5.61e-05	FALSE
All of Us	202.2	Non-Hodgkins lymphoma	92	21398	0.702 (0.559,0.884)	0.002	TRUE	5.14e-05	FALSE
MGI	202.21	Nodular lymphoma	51	2876	1.1 (0.765,1.58)	0.585	FALSE	5.61e-05	FALSE
All of Us	204	Leukemia	110	21398	1.11 (0.883,1.4)	0.368	FALSE	5.14e-05	FALSE
All of Us	204.4	Multiple myeloma	61	21398	1.23 (0.887,1.71)	0.207	FALSE	5.14e-05	FALSE
MGI	208	Benign neoplasm of colon	607	2410	1.01 (0.896,1.15)	0.816	FALSE	5.61e-05	FALSE
UKB	208	Benign neoplasm of colon	254	7445	1.16 (0.936,1.44)	0.172	FALSE	0.000169	FALSE
All of Us	208	Benign neoplasm of colon	1141	20478	0.974 (0.906,1.05)	0.478	FALSE	5.14e-05	FALSE
MGI	210	Benign neoplasm of lip, oral cavity, and pharynx	79	2922	1.1 (0.817,1.49)	0.504	FALSE	5.61e-05	FALSE
MGI	211	Benign neoplasm of other parts of digestive system	507	2424	0.946 (0.832,1.08)	0.402	FALSE	5.61e-05	FALSE
UKB	211	Benign neoplasm of other parts of digestive system	61	7570	1.64 (1.07,2.53)	0.0194	TRUE	0.000169	FALSE
All of Us	211	Benign neoplasm of other parts of digestive system	167	21326	0.827 (0.696,0.986)	0.0313	TRUE	5.14e-05	FALSE
MGI	212	Benign neoplasm of respiratory and intrathoracic organs	99	2937	1.01 (0.776,1.32)	0.925	FALSE	5.61e-05	FALSE
MGI	213	Benign neoplasm of bone and articular cartilage	93	1247	1.05 (0.794,1.39)	0.728	FALSE	5.61e-05	FALSE
MGI	214	Lipoma	131	2591	0.789 (0.621,1)	0.0464	TRUE	5.61e-05	FALSE
UKB	214	Lipoma	187	7514	1.1 (0.86,1.41)	0.443	FALSE	0.000169	FALSE
All of Us	214	Lipoma	354	21108	0.849 (0.752,0.96)	0.0082	TRUE	5.14e-05	FALSE
MGI	214.1	Lipoma of skin and subcutaneous tissue	96	2591	0.849 (0.645,1.12)	0.232	FALSE	5.61e-05	FALSE
UKB	214.1	Lipoma of skin and subcutaneous tissue	160	7514	1.03 (0.786,1.34)	0.846	FALSE	0.000169	FALSE
All of Us	214.1	Lipoma of skin and subcutaneous tissue	205	21108	0.821 (0.703,0.961)	0.0124	TRUE	5.14e-05	FALSE
MGI	215	Other benign neoplasm of connective and other soft tissue	413	2591	0.988 (0.86,1.14)	0.869	FALSE	5.61e-05	FALSE
All of Us	215	Other benign neoplasm of connective and other soft tissue	254	21108	0.82 (0.709,0.951)	0.00767	TRUE	5.14e-05	FALSE
MGI	216	Benign neoplasm of skin	430	2596	1.09 (0.951,1.25)	0.214	FALSE	5.61e-05	FALSE
UKB	216	Benign neoplasm of skin	55	7666	0.969 (0.621,1.51)	0.885	FALSE	0.000169	FALSE
All of Us	216	Benign neoplasm of skin	529	21128	0.772 (0.701,0.851)	1.66e-07	TRUE	5.14e-05	TRUE
All of Us	217	Vascular hamartomas and non-neoplastic nevi	71	21128	0.809 (0.625,1.05)	0.1	FALSE	5.14e-05	FALSE
All of Us	217.1	Nevus, non-neoplastic	63	21128	0.901 (0.686,1.19)	0.446	FALSE	5.14e-05	FALSE
MGI	218	Benign neoplasm of uterus	609	1112	0.928 (0.814,1.06)	0.263	FALSE	5.61e-05	FALSE
UKB	218	Benign neoplasm of uterus	776	3586	0.863 (0.756,0.985)	0.0291	TRUE	0.000169	FALSE
All of Us	218	Benign neoplasm of uterus	1049	11101	0.894 (0.831,0.963)	0.0028	TRUE	5.14e-05	FALSE
MGI	218.1	Uterine leiomyoma	437	1112	0.889 (0.767,1.03)	0.115	FALSE	5.61e-05	FALSE
UKB	218.1	Uterine leiomyoma	771	3586	0.871 (0.762,0.995)	0.0419	TRUE	0.000169	FALSE
All of Us	218.1	Uterine leiomyoma	1038	11101	0.89 (0.827,0.958)	0.00182	TRUE	5.14e-05	FALSE
MGI	218.2	Other benign neoplasm of uterus	413	1112	0.954 (0.82,1.11)	0.542	FALSE	5.61e-05	FALSE
All of Us	220	Benign neoplasm of ovary	60	10891	0.831 (0.635,1.09)	0.167	FALSE	5.14e-05	FALSE
MGI	221	Benign neoplasm of other female genital organs	148	1030	1.03 (0.817,1.3)	0.798	FALSE	5.61e-05	FALSE
MGI	222	Benign neoplasm of male genital organs	59	990	1.06 (0.743,1.52)	0.732	FALSE	5.61e-05	FALSE
MGI	223	Benign neoplasm of kidney and other urinary organs	73	1247	0.64 (0.462,0.882)	0.00574	TRUE	5.61e-05	FALSE
All of Us	225	Benign neoplasm of brain and other parts of nervous system	72	21539	0.784 (0.605,1.02)	0.0604	FALSE	5.14e-05	FALSE
All of Us	225.1	Benign neoplasm of brain, cranial nerves, meninges	69	21539	0.831 (0.636,1.09)	0.166	FALSE	5.14e-05	FALSE
MGI	226	Benign neoplasm of thyroid glands	131	2794	1.06 (0.838,1.34)	0.613	FALSE	5.61e-05	FALSE
MGI	227	Benign neoplasm of other endocrine glands and related structures	109	2794	1.03 (0.797,1.33)	0.816	FALSE	5.61e-05	FALSE
All of Us	227	Benign neoplasm of other endocrine glands and related structures	164	21457	0.979 (0.818,1.17)	0.812	FALSE	5.14e-05	FALSE
All of Us	227.1	Benign neoplasm of adrenal gland	74	21457	0.961 (0.736,1.26)	0.765	FALSE	5.14e-05	FALSE
All of Us	227.3	Benign neoplasm of pituitary gland and craniopharyngeal duct (pouch)	75	21457	0.953 (0.734,1.25)	0.714	FALSE	5.14e-05	FALSE
All of Us	228	Hemangioma and lymphangioma, any site	119	21571	0.838 (0.685,1.03)	0.0832	FALSE	5.14e-05	FALSE
MGI	229	Benign neoplasm of unspecified sites	319	2717	1.1 (0.945,1.29)	0.212	FALSE	5.61e-05	FALSE
All of Us	229	Benign neoplasm of unspecified sites	110	21580	0.844 (0.687,1.04)	0.101	FALSE	5.14e-05	FALSE
MGI	229.1	Benign neoplasm of lymph nodes	196	2717	1.01 (0.834,1.23)	0.888	FALSE	5.61e-05	FALSE
MGI	240	Simple and unspecified goiter	188	2382	0.944 (0.77,1.16)	0.576	FALSE	5.61e-05	FALSE
All of Us	240	Simple and unspecified goiter	281	20117	0.981 (0.852,1.13)	0.79	FALSE	5.14e-05	FALSE
MGI	241	Nontoxic nodular goiter	301	2382	1.05 (0.884,1.24)	0.602	FALSE	5.61e-05	FALSE
All of Us	241	Nontoxic nodular goiter	724	20117	0.924 (0.846,1.01)	0.078	FALSE	5.14e-05	FALSE
MGI	241.1	Nontoxic uninodular goiter	199	2382	1.14 (0.932,1.4)	0.199	FALSE	5.61e-05	FALSE
All of Us	241.1	Nontoxic uninodular goiter	493	20117	0.926 (0.834,1.03)	0.155	FALSE	5.14e-05	FALSE
MGI	241.2	Nontoxic multinodular goiter	156	2382	0.99 (0.789,1.24)	0.932	FALSE	5.61e-05	FALSE
All of Us	241.2	Nontoxic multinodular goiter	376	20117	0.931 (0.825,1.05)	0.247	FALSE	5.14e-05	FALSE
MGI	242	Thyrotoxicosis with or without goiter	155	2382	0.8 (0.64,1)	0.0483	TRUE	5.61e-05	FALSE
UKB	242	Thyrotoxicosis with or without goiter	67	7495	1 (0.669,1.51)	0.985	FALSE	0.000169	FALSE
All of Us	242	Thyrotoxicosis with or without goiter	316	20117	1.03 (0.902,1.18)	0.663	FALSE	5.14e-05	FALSE
MGI	242.1	Graves' disease	73	2382	0.783 (0.569,1.08)	0.123	FALSE	5.61e-05	FALSE
All of Us	242.1	Graves' disease	108	20117	1.08 (0.864,1.36)	0.485	FALSE	5.14e-05	FALSE
All of Us	242.3	Exophthalmos	73	20117	1.01 (0.767,1.35)	0.925	FALSE	5.14e-05	FALSE
MGI	244	Hypothyroidism	337	2382	0.897 (0.766,1.05)	0.181	FALSE	5.61e-05	FALSE
UKB	244	Hypothyroidism	135	7495	0.985 (0.739,1.31)	0.914	FALSE	0.000169	FALSE
All of Us	244	Hypothyroidism	777	20117	0.922 (0.847,1)	0.0582	FALSE	5.14e-05	FALSE
MGI	244.1	Secondary hypothyroidism	121	2382	0.811 (0.629,1.04)	0.0985	FALSE	5.61e-05	FALSE
All of Us	244.1	Secondary hypothyroidism	199	20117	1.07 (0.901,1.27)	0.453	FALSE	5.14e-05	FALSE
MGI	244.2	Acquired hypothyroidism	54	2382	0.982 (0.68,1.42)	0.919	FALSE	5.61e-05	FALSE
All of Us	244.2	Acquired hypothyroidism	134	20117	0.88 (0.722,1.07)	0.2	FALSE	5.14e-05	FALSE
MGI	244.4	Hypothyroidism NOS	300	2382	0.91 (0.77,1.08)	0.272	FALSE	5.61e-05	FALSE
UKB	244.4	Hypothyroidism NOS	119	7495	0.955 (0.703,1.3)	0.763	FALSE	0.000169	FALSE
All of Us	244.4	Hypothyroidism NOS	689	20117	0.884 (0.809,0.967)	0.00667	TRUE	5.14e-05	FALSE
All of Us	245	Thyroiditis	76	20117	0.926 (0.717,1.2)	0.545	FALSE	5.14e-05	FALSE
MGI	246	Other disorders of thyroid	300	2382	0.921 (0.78,1.09)	0.332	FALSE	5.61e-05	FALSE
All of Us	246	Other disorders of thyroid	319	20117	0.894 (0.786,1.02)	0.0877	FALSE	5.14e-05	FALSE
MGI	246.7	Abnormal results of function study of thyroid	76	2382	0.714 (0.523,0.974)	0.0286	TRUE	5.61e-05	FALSE
MGI	249	Secondary diabetes mellitus	147	1795	0.898 (0.683,1.18)	0.434	FALSE	5.61e-05	FALSE
All of Us	249	Secondary diabetes mellitus	209	18298	1.01 (0.858,1.19)	0.911	FALSE	5.14e-05	FALSE
MGI	250	Diabetes mellitus	1232	1795	1.05 (0.94,1.16)	0.411	FALSE	5.61e-05	FALSE
UKB	250	Diabetes mellitus	787	6940	1.05 (0.925,1.2)	0.433	FALSE	0.000169	FALSE
All of Us	250	Diabetes mellitus	3024	18298	1 (0.955,1.05)	0.958	FALSE	5.14e-05	FALSE
MGI	250.1	Type 1 diabetes	235	1795	0.928 (0.74,1.16)	0.515	FALSE	5.61e-05	FALSE
UKB	250.1	Type 1 diabetes	118	6940	1.43 (1.05,1.94)	0.0231	TRUE	0.000169	FALSE
All of Us	250.1	Type 1 diabetes	371	18298	0.867 (0.77,0.978)	0.0191	TRUE	5.14e-05	FALSE
MGI	250.13	Type 1 diabetes with ophthalmic manifestations	64	1795	0.981 (0.624,1.54)	0.929	FALSE	5.61e-05	FALSE
MGI	250.14	Type 1 diabetes with neurological manifestations	53	1795	1.03 (0.641,1.66)	0.9	FALSE	5.61e-05	FALSE
All of Us	250.14	Type 1 diabetes with neurological manifestations	68	18298	0.941 (0.709,1.26)	0.667	FALSE	5.14e-05	FALSE
MGI	250.2	Type 2 diabetes	868	1795	1.05 (0.923,1.18)	0.486	FALSE	5.61e-05	FALSE
UKB	250.2	Type 2 diabetes	705	6940	1.03 (0.899,1.18)	0.666	FALSE	0.000169	FALSE
All of Us	250.2	Type 2 diabetes	2994	18298	1 (0.956,1.05)	0.895	FALSE	5.14e-05	FALSE
All of Us	250.21	Type 2 diabetes with ketoacidosis	86	18298	1.08 (0.837,1.4)	0.557	FALSE	5.14e-05	FALSE
MGI	250.22	Type 2 diabetes with renal manifestations	261	1795	1.03 (0.83,1.27)	0.803	FALSE	5.61e-05	FALSE
All of Us	250.22	Type 2 diabetes with renal manifestations	555	18298	1.06 (0.96,1.18)	0.239	FALSE	5.14e-05	FALSE
MGI	250.23	Type 2 diabetes with ophthalmic manifestations	213	1795	0.801 (0.626,1.02)	0.0726	FALSE	5.61e-05	FALSE
UKB	250.23	Type 2 diabetes with ophthalmic manifestations	57	6940	1.07 (0.689,1.66)	0.76	FALSE	0.000169	FALSE
All of Us	250.23	Type 2 diabetes with ophthalmic manifestations	349	18298	0.951 (0.838,1.08)	0.434	FALSE	5.14e-05	FALSE
MGI	250.24	Type 2 diabetes with neurological manifestations	286	1795	0.981 (0.791,1.22)	0.857	FALSE	5.61e-05	FALSE
All of Us	250.24	Type 2 diabetes with neurological manifestations	710	18298	1.08 (0.988,1.19)	0.0873	FALSE	5.14e-05	FALSE
MGI	250.25	Diabetes type 2 with peripheral circulatory disorders	116	1795	0.86 (0.631,1.18)	0.333	FALSE	5.61e-05	FALSE
All of Us	250.25	Diabetes type 2 with peripheral circulatory disorders	256	18298	1 (0.864,1.16)	0.997	FALSE	5.14e-05	FALSE
MGI	250.3	Insulin pump user	356	1795	0.985 (0.814,1.19)	0.88	FALSE	5.61e-05	FALSE
MGI	250.4	Abnormal glucose	827	1795	1.04 (0.921,1.17)	0.534	FALSE	5.61e-05	FALSE
All of Us	250.4	Abnormal glucose	766	18298	1.01 (0.923,1.1)	0.88	FALSE	5.14e-05	FALSE
MGI	250.41	Impaired fasting glucose	128	1795	1.01 (0.788,1.3)	0.915	FALSE	5.61e-05	FALSE
All of Us	250.41	Impaired fasting glucose	399	18298	1.01 (0.9,1.14)	0.844	FALSE	5.14e-05	FALSE
MGI	250.42	Other abnormal glucose	771	1795	1.05 (0.928,1.19)	0.438	FALSE	5.61e-05	FALSE
All of Us	250.42	Other abnormal glucose	413	18298	1.04 (0.924,1.17)	0.522	FALSE	5.14e-05	FALSE
MGI	250.6	Polyneuropathy in diabetes	244	1795	0.997 (0.79,1.26)	0.981	FALSE	5.61e-05	FALSE
All of Us	250.6	Polyneuropathy in diabetes	428	18298	1.03 (0.913,1.15)	0.671	FALSE	5.14e-05	FALSE
MGI	250.7	Diabetic retinopathy	209	2401	0.798 (0.638,0.997)	0.0449	TRUE	5.61e-05	FALSE
UKB	250.7	Diabetic retinopathy	67	7402	1.24 (0.825,1.87)	0.286	FALSE	0.000169	FALSE
All of Us	250.7	Diabetic retinopathy	277	19885	0.915 (0.794,1.06)	0.217	FALSE	5.14e-05	FALSE
MGI	251	Other disorders of pancreatic internal secretion	93	2492	0.784 (0.586,1.05)	0.0923	FALSE	5.61e-05	FALSE
MGI	251.1	Hypoglycemia	128	1637	0.808 (0.61,1.07)	0.129	FALSE	5.61e-05	FALSE
All of Us	251.1	Hypoglycemia	225	17862	0.913 (0.782,1.07)	0.246	FALSE	5.14e-05	FALSE
MGI	252	Disorders of parathyroid gland	188	2492	0.918 (0.748,1.12)	0.404	FALSE	5.61e-05	FALSE
All of Us	252	Disorders of parathyroid gland	211	20707	1.18 (0.998,1.39)	0.0524	FALSE	5.14e-05	FALSE
MGI	252.1	Hyperparathyroidism	173	2492	0.955 (0.773,1.18)	0.665	FALSE	5.61e-05	FALSE
All of Us	252.1	Hyperparathyroidism	202	20707	1.17 (0.986,1.38)	0.0715	FALSE	5.14e-05	FALSE
MGI	253	Disorders of the pituitary gland and its hypothalamic control	73	2492	0.722 (0.526,0.989)	0.0369	TRUE	5.61e-05	FALSE
All of Us	253	Disorders of the pituitary gland and its hypothalamic control	159	20707	0.907 (0.756,1.09)	0.289	FALSE	5.14e-05	FALSE
All of Us	253.1	Pituitary hyperfunction	56	20707	0.968 (0.716,1.32)	0.828	FALSE	5.14e-05	FALSE
MGI	255	Disorders of adrenal glands	105	2492	1 (0.769,1.31)	0.971	FALSE	5.61e-05	FALSE
All of Us	255	Disorders of adrenal glands	190	20707	0.928 (0.785,1.1)	0.38	FALSE	5.14e-05	FALSE
All of Us	255.2	Adrenal hypofunction	52	20707	1.09 (0.793,1.51)	0.584	FALSE	5.14e-05	FALSE
MGI	256	Ovarian dysfunction	77	1531	1.13 (0.835,1.53)	0.415	FALSE	5.61e-05	FALSE
All of Us	256	Ovarian dysfunction	152	11829	0.765 (0.641,0.915)	0.00286	TRUE	5.14e-05	FALSE
All of Us	256.4	Polycystic ovaries	125	11829	0.783 (0.643,0.954)	0.0132	TRUE	5.14e-05	FALSE
MGI	257	Testicular dysfunction	58	961	1.06 (0.73,1.54)	0.746	FALSE	5.61e-05	FALSE
All of Us	257	Testicular dysfunction	85	9289	1.07 (0.804,1.43)	0.647	FALSE	5.14e-05	FALSE
MGI	257.1	Testicular hypofunction	55	961	0.941 (0.639,1.38)	0.752	FALSE	5.61e-05	FALSE
All of Us	257.1	Testicular hypofunction	84	9289	1.04 (0.783,1.39)	0.782	FALSE	5.14e-05	FALSE
MGI	259	Other endocrine disorders	81	2492	1.03 (0.76,1.38)	0.866	FALSE	5.61e-05	FALSE
All of Us	259	Other endocrine disorders	110	20707	0.663 (0.539,0.816)	7.37e-05	TRUE	5.14e-05	FALSE
MGI	260	Protein-calorie malnutrition	178	2052	0.998 (0.811,1.23)	0.986	FALSE	5.61e-05	FALSE
All of Us	260	Protein-calorie malnutrition	256	19580	1.02 (0.882,1.18)	0.793	FALSE	5.14e-05	FALSE
MGI	260.2	severe protein-calorie malnutrition	99	2052	0.76 (0.579,0.996)	0.043	TRUE	5.61e-05	FALSE
All of Us	260.2	severe protein-calorie malnutrition	107	19580	1.07 (0.855,1.35)	0.542	FALSE	5.14e-05	FALSE
MGI	260.6	Anorexia	71	2052	0.666 (0.484,0.915)	0.00986	TRUE	5.61e-05	FALSE
MGI	261	Vitamin deficiency	787	2052	1.01 (0.904,1.14)	0.818	FALSE	5.61e-05	FALSE
All of Us	261	Vitamin deficiency	1863	19580	0.963 (0.91,1.02)	0.202	FALSE	5.14e-05	FALSE
MGI	261.2	Vitamin B-complex deficiencies	64	2052	0.848 (0.608,1.18)	0.314	FALSE	5.61e-05	FALSE
All of Us	261.2	Vitamin B-complex deficiencies	395	19580	0.92 (0.818,1.03)	0.16	FALSE	5.14e-05	FALSE
MGI	261.4	Vitamin D deficiency	771	2052	1.01 (0.897,1.13)	0.913	FALSE	5.61e-05	FALSE
All of Us	261.4	Vitamin D deficiency	1655	19580	0.97 (0.913,1.03)	0.314	FALSE	5.14e-05	FALSE
MGI	262	Mineral deficiency NEC	114	2052	0.911 (0.704,1.18)	0.467	FALSE	5.61e-05	FALSE
All of Us	262	Mineral deficiency NEC	178	19580	0.947 (0.804,1.12)	0.508	FALSE	5.14e-05	FALSE
MGI	263	Other nutritional deficiency	141	2052	1.1 (0.877,1.39)	0.396	FALSE	5.61e-05	FALSE
MGI	269	Proteinuria	252	2721	1.13 (0.948,1.35)	0.168	FALSE	5.61e-05	FALSE
MGI	270	Disorders of protein plasma/amino-acid transport and metabolism	82	2721	0.953 (0.71,1.28)	0.739	FALSE	5.61e-05	FALSE
All of Us	270	Disorders of protein plasma/amino-acid transport and metabolism	276	21404	1.08 (0.935,1.24)	0.309	FALSE	5.14e-05	FALSE
MGI	270.3	Disorders of plasma protein metabolism	71	2721	0.972 (0.71,1.33)	0.856	FALSE	5.61e-05	FALSE
All of Us	270.3	Disorders of plasma protein metabolism	239	21404	1.09 (0.939,1.27)	0.251	FALSE	5.14e-05	FALSE
All of Us	270.31	Polyclonal hypergammaglobulinemia	59	21404	0.886 (0.653,1.21)	0.428	FALSE	5.14e-05	FALSE
All of Us	270.32	Paraproteinemia	103	21404	0.993 (0.792,1.25)	0.948	FALSE	5.14e-05	FALSE
All of Us	270.38	Other specified disorders of plasma protein metabolism	102	21404	1.19 (0.947,1.5)	0.132	FALSE	5.14e-05	FALSE
MGI	271	Disorders of carbohydrate transport and metabolism	367	2669	1.02 (0.881,1.18)	0.804	FALSE	5.61e-05	FALSE
All of Us	271	Disorders of carbohydrate transport and metabolism	104	21586	0.736 (0.591,0.919)	0.0055	TRUE	5.14e-05	FALSE
MGI	271.3	Intestinal disaccharidase deficiencies and disaccharide malabsorption	365	2669	1.02 (0.882,1.18)	0.787	FALSE	5.61e-05	FALSE
All of Us	271.3	Intestinal disaccharidase deficiencies and disaccharide malabsorption	84	21586	0.728 (0.571,0.932)	0.00925	TRUE	5.14e-05	FALSE
MGI	272	Disorders of lipoid metabolism	1068	1968	0.989 (0.883,1.11)	0.853	FALSE	5.61e-05	FALSE
UKB	272	Disorders of lipoid metabolism	688	7039	1.02 (0.891,1.18)	0.74	FALSE	0.000169	FALSE
All of Us	272	Disorders of lipoid metabolism	3678	18012	0.895 (0.856,0.936)	1.36e-06	TRUE	5.14e-05	TRUE
MGI	272.1	Hyperlipidemia	1064	1968	0.983 (0.877,1.1)	0.767	FALSE	5.61e-05	FALSE
UKB	272.1	Hyperlipidemia	688	7039	1.02 (0.891,1.18)	0.74	FALSE	0.000169	FALSE
All of Us	272.1	Hyperlipidemia	3673	18012	0.895 (0.856,0.936)	1.34e-06	TRUE	5.14e-05	TRUE
MGI	272.11	Hypercholesterolemia	349	1968	0.99 (0.835,1.17)	0.908	FALSE	5.61e-05	FALSE
UKB	272.11	Hypercholesterolemia	641	7039	1.03 (0.894,1.19)	0.678	FALSE	0.000169	FALSE
All of Us	272.11	Hypercholesterolemia	1381	18012	0.825 (0.772,0.881)	1.18e-08	TRUE	5.14e-05	TRUE
All of Us	272.12	Hyperglyceridemia	134	18012	0.959 (0.786,1.17)	0.679	FALSE	5.14e-05	FALSE
MGI	272.13	Mixed hyperlipidemia	222	1968	0.916 (0.739,1.13)	0.419	FALSE	5.61e-05	FALSE
All of Us	272.13	Mixed hyperlipidemia	807	18012	0.868 (0.797,0.946)	0.00119	TRUE	5.14e-05	FALSE
All of Us	272.9	Unspecified disorder of lipoid metabolism	76	18012	0.8 (0.617,1.04)	0.0891	FALSE	5.14e-05	FALSE
MGI	274	Gout and other crystal arthropathies	215	2821	1.03 (0.852,1.25)	0.745	FALSE	5.61e-05	FALSE
UKB	274	Gout and other crystal arthropathies	60	7667	0.812 (0.522,1.26)	0.342	FALSE	0.000169	FALSE
All of Us	274	Gout and other crystal arthropathies	436	21254	1.17 (1.04,1.31)	0.00952	TRUE	5.14e-05	FALSE
MGI	274.1	Gout	205	2821	1.04 (0.854,1.26)	0.699	FALSE	5.61e-05	FALSE
UKB	274.1	Gout	53	7667	0.765 (0.477,1.22)	0.249	FALSE	0.000169	FALSE
All of Us	274.1	Gout	415	21254	1.18 (1.04,1.33)	0.00749	TRUE	5.14e-05	FALSE
MGI	274.11	Gouty arthropathy	109	2821	0.827 (0.634,1.08)	0.152	FALSE	5.61e-05	FALSE
All of Us	274.11	Gouty arthropathy	178	21254	1.14 (0.951,1.37)	0.156	FALSE	5.14e-05	FALSE
MGI	275	Disorders of mineral metabolism	353	2683	0.926 (0.795,1.08)	0.315	FALSE	5.61e-05	FALSE
All of Us	275	Disorders of mineral metabolism	767	20923	1.01 (0.927,1.1)	0.818	FALSE	5.14e-05	FALSE
MGI	275.3	Disorders of magnesium metabolism	105	2683	0.911 (0.698,1.19)	0.482	FALSE	5.61e-05	FALSE
All of Us	275.3	Disorders of magnesium metabolism	336	20923	1.09 (0.961,1.25)	0.172	FALSE	5.14e-05	FALSE
MGI	275.5	Disorders of calcium/phosphorus metabolism	269	2683	0.926 (0.779,1.1)	0.374	FALSE	5.61e-05	FALSE
All of Us	275.5	Disorders of calcium/phosphorus metabolism	305	20923	1.01 (0.884,1.16)	0.88	FALSE	5.14e-05	FALSE
MGI	275.51	Hypocalcemia	58	2683	1.05 (0.736,1.49)	0.79	FALSE	5.61e-05	FALSE
All of Us	275.51	Hypocalcemia	128	20923	1.24 (1,1.53)	0.048	TRUE	5.14e-05	FALSE
MGI	275.53	Disorders of phosphorus metabolism	136	2683	0.981 (0.776,1.24)	0.872	FALSE	5.61e-05	FALSE
All of Us	275.53	Disorders of phosphorus metabolism	175	20923	0.955 (0.802,1.14)	0.6	FALSE	5.14e-05	FALSE
MGI	275.6	Hypercalcemia	126	2683	0.921 (0.72,1.18)	0.502	FALSE	5.61e-05	FALSE
All of Us	275.6	Hypercalcemia	228	20923	1.04 (0.887,1.21)	0.657	FALSE	5.14e-05	FALSE
MGI	276	Disorders of fluid, electrolyte, and acid-base balance	716	2309	1 (0.893,1.13)	0.966	FALSE	5.61e-05	FALSE
UKB	276	Disorders of fluid, electrolyte, and acid-base balance	142	7583	0.97 (0.731,1.29)	0.829	FALSE	0.000169	FALSE
All of Us	276	Disorders of fluid, electrolyte, and acid-base balance	1953	19600	0.967 (0.914,1.02)	0.234	FALSE	5.14e-05	FALSE
MGI	276.1	Electrolyte imbalance	515	2309	0.957 (0.838,1.09)	0.522	FALSE	5.61e-05	FALSE
UKB	276.1	Electrolyte imbalance	80	7583	1.29 (0.891,1.88)	0.166	FALSE	0.000169	FALSE
All of Us	276.1	Electrolyte imbalance	1500	19600	0.98 (0.919,1.04)	0.529	FALSE	5.14e-05	FALSE
MGI	276.11	Hyperosmolality and/or hypernatremia	53	2309	1.09 (0.747,1.58)	0.646	FALSE	5.61e-05	FALSE
All of Us	276.11	Hyperosmolality and/or hypernatremia	81	19600	1.1 (0.848,1.44)	0.46	FALSE	5.14e-05	FALSE
MGI	276.12	Hyposmolality and/or hyponatremia	139	2309	0.818 (0.647,1.03)	0.085	FALSE	5.61e-05	FALSE
All of Us	276.12	Hyposmolality and/or hyponatremia	369	19600	1.01 (0.891,1.14)	0.893	FALSE	5.14e-05	FALSE
MGI	276.13	Hyperpotassemia	245	2309	0.858 (0.713,1.03)	0.103	FALSE	5.61e-05	FALSE
All of Us	276.13	Hyperpotassemia	391	19600	1.08 (0.96,1.23)	0.194	FALSE	5.14e-05	FALSE
MGI	276.14	Hypopotassemia	241	2309	0.962 (0.803,1.15)	0.668	FALSE	5.61e-05	FALSE
All of Us	276.14	Hypopotassemia	986	19600	0.953 (0.882,1.03)	0.219	FALSE	5.14e-05	FALSE
MGI	276.4	Acid-base balance disorder	157	2309	0.961 (0.769,1.2)	0.724	FALSE	5.61e-05	FALSE
All of Us	276.4	Acid-base balance disorder	481	19600	0.974 (0.874,1.09)	0.632	FALSE	5.14e-05	FALSE
MGI	276.41	Acidosis	137	2309	0.962 (0.758,1.22)	0.744	FALSE	5.61e-05	FALSE
All of Us	276.41	Acidosis	428	19600	0.954 (0.851,1.07)	0.423	FALSE	5.14e-05	FALSE
All of Us	276.42	Alkalosis	71	19600	1.09 (0.825,1.44)	0.542	FALSE	5.14e-05	FALSE
MGI	276.5	Hypovolemia	331	2309	0.992 (0.849,1.16)	0.915	FALSE	5.61e-05	FALSE
UKB	276.5	Hypovolemia	60	7583	0.879 (0.571,1.35)	0.547	FALSE	0.000169	FALSE
All of Us	276.5	Hypovolemia	782	19600	0.94 (0.864,1.02)	0.147	FALSE	5.14e-05	FALSE
MGI	276.6	Fluid overload	151	2309	1.08 (0.867,1.36)	0.475	FALSE	5.61e-05	FALSE
All of Us	276.6	Fluid overload	206	19600	0.931 (0.791,1.1)	0.384	FALSE	5.14e-05	FALSE
MGI	277	Other disorders of metabolism	403	2583	0.952 (0.827,1.1)	0.498	FALSE	5.61e-05	FALSE
All of Us	277.4	Disorders of bilirubin excretion	53	21345	0.833 (0.604,1.16)	0.252	FALSE	5.14e-05	FALSE
MGI	277.5	Other disorders of lipoid metabolism	72	2583	0.949 (0.698,1.29)	0.732	FALSE	5.61e-05	FALSE
All of Us	277.5	Other disorders of lipoid metabolism	103	21345	0.923 (0.741,1.15)	0.467	FALSE	5.14e-05	FALSE
MGI	277.51	Lipoprotein disorders	61	2583	0.952 (0.681,1.33)	0.762	FALSE	5.61e-05	FALSE
All of Us	277.51	Lipoprotein disorders	67	21345	0.954 (0.722,1.27)	0.733	FALSE	5.14e-05	FALSE
MGI	277.7	Dysmetabolic syndrome X	94	2583	0.768 (0.577,1.02)	0.0654	FALSE	5.61e-05	FALSE
All of Us	277.7	Dysmetabolic syndrome X	151	21345	0.817 (0.681,0.982)	0.028	TRUE	5.14e-05	FALSE
MGI	278	Overweight, obesity and other hyperalimentation	1572	1464	1.06 (0.965,1.17)	0.212	FALSE	5.61e-05	FALSE
UKB	278	Overweight, obesity and other hyperalimentation	333	7394	1.15 (0.956,1.39)	0.137	FALSE	0.000169	FALSE
All of Us	278	Overweight, obesity and other hyperalimentation	3772	17918	0.924 (0.886,0.964)	0.000239	TRUE	5.14e-05	FALSE
MGI	278.1	Obesity	1446	1464	1.08 (0.977,1.19)	0.136	FALSE	5.61e-05	FALSE
UKB	278.1	Obesity	328	7394	1.16 (0.958,1.4)	0.128	FALSE	0.000169	FALSE
All of Us	278.1	Obesity	3761	17918	0.924 (0.886,0.964)	0.000273	TRUE	5.14e-05	FALSE
MGI	278.11	Morbid obesity	827	1464	1.05 (0.935,1.19)	0.394	FALSE	5.61e-05	FALSE
All of Us	278.11	Morbid obesity	1702	17918	0.92 (0.867,0.976)	0.00592	TRUE	5.14e-05	FALSE
All of Us	278.3	Localized adiposity	74	17918	0.887 (0.681,1.16)	0.367	FALSE	5.14e-05	FALSE
MGI	278.4	Abnormal weight gain	198	1464	1.13 (0.923,1.39)	0.234	FALSE	5.61e-05	FALSE
MGI	279	Disorders involving the immune mechanism	243	2481	1.04 (0.876,1.24)	0.628	FALSE	5.61e-05	FALSE
All of Us	279	Disorders involving the immune mechanism	230	21460	1 (0.854,1.17)	0.993	FALSE	5.14e-05	FALSE
MGI	279.1	Immunity deficiency	92	2481	1.05 (0.8,1.38)	0.708	FALSE	5.61e-05	FALSE
All of Us	279.1	Immunity deficiency	109	21460	1.27 (1,1.63)	0.0459	TRUE	5.14e-05	FALSE
MGI	279.2	Autoimmune disease NEC	65	2481	0.983 (0.71,1.36)	0.912	FALSE	5.61e-05	FALSE
MGI	279.7	Other immunological findings	435	2481	0.957 (0.833,1.1)	0.531	FALSE	5.61e-05	FALSE
MGI	279.8	Other specified disorders involving the immune mechanism	54	2481	0.872 (0.611,1.24)	0.429	FALSE	5.61e-05	FALSE
MGI	280	Iron deficiency anemias	587	1761	0.915 (0.803,1.04)	0.179	FALSE	5.61e-05	FALSE
UKB	280	Iron deficiency anemias	243	6859	0.962 (0.774,1.2)	0.724	FALSE	0.000169	FALSE
All of Us	280	Iron deficiency anemias	1317	18356	0.915 (0.856,0.978)	0.00853	TRUE	5.14e-05	FALSE
MGI	280.1	Iron deficiency anemias, unspecified or not due to blood loss	573	1761	0.92 (0.807,1.05)	0.211	FALSE	5.61e-05	FALSE
UKB	280.1	Iron deficiency anemias, unspecified or not due to blood loss	215	6859	0.981 (0.779,1.23)	0.866	FALSE	0.000169	FALSE
All of Us	280.1	Iron deficiency anemias, unspecified or not due to blood loss	1180	18356	0.911 (0.849,0.977)	0.00842	TRUE	5.14e-05	FALSE
MGI	280.2	Iron deficiency anemia secondary to blood loss (chronic)	233	1761	0.922 (0.767,1.11)	0.38	FALSE	5.61e-05	FALSE
All of Us	280.2	Iron deficiency anemia secondary to blood loss (chronic)	377	18356	0.881 (0.782,0.993)	0.0354	TRUE	5.14e-05	FALSE
All of Us	281	Other deficiency anemia	232	18356	0.763 (0.66,0.883)	0.000246	TRUE	5.14e-05	FALSE
All of Us	281.1	Megaloblastic anemia	127	18356	0.742 (0.613,0.901)	0.00209	TRUE	5.14e-05	FALSE
All of Us	281.12	Other vitamin B12 deficiency anemia	89	18356	0.728 (0.581,0.914)	0.00498	TRUE	5.14e-05	FALSE
All of Us	281.9	Deficiency anemias	110	18356	0.819 (0.661,1.02)	0.0644	FALSE	5.14e-05	FALSE
MGI	282	Hereditary hemolytic anemias	139	1761	0.865 (0.686,1.09)	0.212	FALSE	5.61e-05	FALSE
UKB	282	Hereditary hemolytic anemias	370	6859	0.994 (0.831,1.19)	0.944	FALSE	0.000169	FALSE
All of Us	282	Hereditary hemolytic anemias	411	18356	0.868 (0.775,0.973)	0.0146	TRUE	5.14e-05	FALSE
MGI	282.5	Sickle cell anemia	90	1761	0.882 (0.665,1.17)	0.374	FALSE	5.61e-05	FALSE
UKB	282.5	Sickle cell anemia	324	6859	0.974 (0.806,1.18)	0.788	FALSE	0.000169	FALSE
All of Us	282.5	Sickle cell anemia	314	18356	0.863 (0.758,0.984)	0.0263	TRUE	5.14e-05	FALSE
MGI	282.8	Other hemoglobinopathies	53	1761	0.952 (0.663,1.37)	0.783	FALSE	5.61e-05	FALSE
UKB	282.8	Other hemoglobinopathies	59	6859	1.39 (0.891,2.16)	0.136	FALSE	0.000169	FALSE
All of Us	282.8	Other hemoglobinopathies	99	18356	0.916 (0.731,1.15)	0.442	FALSE	5.14e-05	FALSE
All of Us	284	Aplastic anemia	111	18356	0.989 (0.791,1.24)	0.923	FALSE	5.14e-05	FALSE
All of Us	284.1	Pancytopenia	94	18356	1.03 (0.806,1.32)	0.816	FALSE	5.14e-05	FALSE
MGI	285	Other anemias	1153	1761	0.984 (0.888,1.09)	0.753	FALSE	5.61e-05	FALSE
UKB	285	Other anemias	385	6859	0.913 (0.766,1.09)	0.307	FALSE	0.000169	FALSE
All of Us	285	Other anemias	2667	18356	0.904 (0.861,0.948)	4.01e-05	TRUE	5.14e-05	TRUE
MGI	285.1	Acute posthemorrhagic anemia	253	1761	1.03 (0.861,1.23)	0.762	FALSE	5.61e-05	FALSE
All of Us	285.1	Acute posthemorrhagic anemia	434	18356	0.848 (0.76,0.947)	0.00331	TRUE	5.14e-05	FALSE
MGI	285.2	Anemia of chronic disease	223	1761	0.833 (0.686,1.01)	0.0633	FALSE	5.61e-05	FALSE
All of Us	285.2	Anemia of chronic disease	457	18356	1.06 (0.945,1.18)	0.334	FALSE	5.14e-05	FALSE
MGI	285.21	Anemia in chronic kidney disease	148	1761	0.711 (0.56,0.9)	0.00441	TRUE	5.61e-05	FALSE
All of Us	285.21	Anemia in chronic kidney disease	291	18356	1.03 (0.898,1.19)	0.655	FALSE	5.14e-05	FALSE
MGI	286	Coagulation defects	291	2580	0.984 (0.837,1.16)	0.848	FALSE	5.61e-05	FALSE
All of Us	286	Coagulation defects	236	21104	0.926 (0.798,1.08)	0.309	FALSE	5.14e-05	FALSE
MGI	286.2	Encounter for long-term (current) use of anticoagulants	191	2580	1.01 (0.825,1.24)	0.918	FALSE	5.61e-05	FALSE
All of Us	286.3	Coagulation defects complicating pregnancy or postpartum	62	12112	0.884 (0.666,1.18)	0.384	FALSE	5.14e-05	FALSE
MGI	286.6	Defibrination syndrome	176	2580	0.999 (0.814,1.23)	0.995	FALSE	5.61e-05	FALSE
MGI	286.7	Other and unspecified coagulation defects	222	2580	0.965 (0.803,1.16)	0.696	FALSE	5.61e-05	FALSE
All of Us	286.7	Other and unspecified coagulation defects	151	21104	0.905 (0.749,1.1)	0.301	FALSE	5.14e-05	FALSE
MGI	286.8	Hypercoagulable state	55	2580	0.869 (0.607,1.24)	0.418	FALSE	5.61e-05	FALSE
All of Us	286.8	Hypercoagulable state	84	21104	0.843 (0.664,1.07)	0.153	FALSE	5.14e-05	FALSE
MGI	286.81	Primary hypercoagulable state	53	2580	0.869 (0.604,1.25)	0.424	FALSE	5.61e-05	FALSE
All of Us	286.81	Primary hypercoagulable state	84	21104	0.843 (0.664,1.07)	0.153	FALSE	5.14e-05	FALSE
MGI	286.9	Abnormal coagulation profile	119	2580	0.992 (0.773,1.27)	0.947	FALSE	5.61e-05	FALSE
MGI	287	Purpura and other hemorrhagic conditions	168	2580	1.11 (0.896,1.37)	0.34	FALSE	5.61e-05	FALSE
All of Us	287	Purpura and other hemorrhagic conditions	390	21104	0.913 (0.812,1.03)	0.127	FALSE	5.14e-05	FALSE
MGI	287.3	Thrombocytopenia	153	2580	1.16 (0.931,1.45)	0.178	FALSE	5.61e-05	FALSE
All of Us	287.3	Thrombocytopenia	357	21104	0.895 (0.793,1.01)	0.0736	FALSE	5.14e-05	FALSE
All of Us	287.32	Secondary thrombocytopenia	75	21104	0.954 (0.737,1.24)	0.714	FALSE	5.14e-05	FALSE
MGI	288	Diseases of white blood cells	359	2303	0.938 (0.807,1.09)	0.396	FALSE	5.61e-05	FALSE
UKB	288	Diseases of white blood cells	67	7547	1.1 (0.736,1.66)	0.623	FALSE	0.000169	FALSE
All of Us	288	Diseases of white blood cells	512	20264	0.935 (0.846,1.04)	0.194	FALSE	5.14e-05	FALSE
MGI	288.1	Decreased white blood cell count	137	2303	0.93 (0.741,1.17)	0.53	FALSE	5.61e-05	FALSE
UKB	288.1	Decreased white blood cell count	56	7547	1.1 (0.708,1.72)	0.652	FALSE	0.000169	FALSE
All of Us	288.1	Decreased white blood cell count	259	20264	1.12 (0.972,1.3)	0.113	FALSE	5.14e-05	FALSE
MGI	288.11	Neutropenia	86	2303	1.07 (0.805,1.42)	0.637	FALSE	5.61e-05	FALSE
UKB	288.11	Neutropenia	56	7547	1.1 (0.708,1.72)	0.652	FALSE	0.000169	FALSE
All of Us	288.11	Neutropenia	115	20264	1.13 (0.909,1.41)	0.268	FALSE	5.14e-05	FALSE
MGI	288.2	Elevated white blood cell count	303	2303	0.891 (0.759,1.05)	0.159	FALSE	5.61e-05	FALSE
All of Us	288.2	Elevated white blood cell count	462	20264	0.932 (0.838,1.04)	0.191	FALSE	5.14e-05	FALSE
MGI	289	Other diseases of blood and blood-forming organs	214	2303	1.05 (0.869,1.26)	0.629	FALSE	5.61e-05	FALSE
All of Us	289	Other diseases of blood and blood-forming organs	95	20264	1.02 (0.814,1.29)	0.853	FALSE	5.14e-05	FALSE
MGI	289.3	Personal history of diseases of blood and blood-forming organs	129	2303	0.96 (0.759,1.21)	0.732	FALSE	5.61e-05	FALSE
MGI	289.4	Lymphadenitis	311	2303	0.992 (0.847,1.16)	0.923	FALSE	5.61e-05	FALSE
UKB	289.4	Lymphadenitis	84	7547	0.816 (0.568,1.17)	0.261	FALSE	0.000169	FALSE
All of Us	289.4	Lymphadenitis	754	20264	0.891 (0.818,0.97)	0.00776	TRUE	5.14e-05	FALSE
MGI	289.9	Abnormality of red blood cells	59	2303	0.898 (0.636,1.27)	0.522	FALSE	5.61e-05	FALSE
MGI	290	Delirium dementia and amnestic and other cognitive disorders	65	2574	0.949 (0.676,1.33)	0.752	FALSE	5.61e-05	FALSE
All of Us	290	Delirium dementia and amnestic and other cognitive disorders	144	21342	0.882 (0.732,1.06)	0.18	FALSE	5.14e-05	FALSE
All of Us	290.1	Dementias	86	21342	0.791 (0.624,1.01)	0.0482	TRUE	5.14e-05	FALSE
All of Us	290.2	Delirium due to conditions classified elsewhere	62	21342	1.02 (0.76,1.37)	0.916	FALSE	5.14e-05	FALSE
All of Us	290.3	Other persistent mental disorders due to conditions classified elsewhere	96	21342	1.07 (0.848,1.36)	0.559	FALSE	5.14e-05	FALSE
MGI	291	Other specified nonpsychotic and/or transient mental disorders	192	2574	0.983 (0.809,1.19)	0.865	FALSE	5.61e-05	FALSE
All of Us	291	Other specified nonpsychotic and/or transient mental disorders	122	21342	0.91 (0.741,1.12)	0.369	FALSE	5.14e-05	FALSE
All of Us	291.4	Specific nonpsychotic mental disorders due to brain damage	105	21342	0.946 (0.757,1.19)	0.623	FALSE	5.14e-05	FALSE
MGI	291.8	Alteration of consciousness	149	2574	0.961 (0.772,1.2)	0.719	FALSE	5.61e-05	FALSE
MGI	292	Neurological disorders	354	2574	1.02 (0.882,1.19)	0.749	FALSE	5.61e-05	FALSE
UKB	292	Neurological disorders	77	7608	1.38 (0.936,2.02)	0.0974	FALSE	0.000169	FALSE
MGI	292.1	Aphasia/speech disturbance	115	2574	0.944 (0.734,1.21)	0.647	FALSE	5.61e-05	FALSE
MGI	292.3	Memory loss	125	2574	0.934 (0.735,1.18)	0.568	FALSE	5.61e-05	FALSE
MGI	292.4	Altered mental status	156	2574	1.04 (0.833,1.29)	0.735	FALSE	5.61e-05	FALSE
UKB	293	Symptoms involving head and neck	57	7647	0.889 (0.569,1.39)	0.593	FALSE	0.000169	FALSE
MGI	293.1	Swelling, mass, or lump in head and neck [Space-occupying lesion, intracranial NOS]	382	2622	1.05 (0.905,1.21)	0.54	FALSE	5.61e-05	FALSE
All of Us	293.1	Swelling, mass, or lump in head and neck [Space-occupying lesion, intracranial NOS]	154	21536	1.01 (0.831,1.22)	0.958	FALSE	5.14e-05	FALSE
MGI	295	Schizophrenia and other psychotic disorders	83	1417	0.751 (0.553,1.02)	0.0587	FALSE	5.61e-05	FALSE
UKB	295	Schizophrenia and other psychotic disorders	77	7187	1.04 (0.708,1.52)	0.846	FALSE	0.000169	FALSE
All of Us	295	Schizophrenia and other psychotic disorders	729	17081	0.886 (0.812,0.968)	0.00724	TRUE	5.14e-05	FALSE
UKB	295.1	Schizophrenia	67	7187	0.959 (0.636,1.44)	0.835	FALSE	0.000169	FALSE
All of Us	295.1	Schizophrenia	560	17081	0.876 (0.793,0.97)	0.00992	TRUE	5.14e-05	FALSE
All of Us	295.2	Paranoid disorders	105	17081	0.948 (0.757,1.19)	0.638	FALSE	5.14e-05	FALSE
MGI	295.3	Psychosis	57	1417	0.802 (0.556,1.15)	0.218	FALSE	5.61e-05	FALSE
All of Us	295.3	Psychosis	269	17081	0.844 (0.734,0.971)	0.0161	TRUE	5.14e-05	FALSE
MGI	296	Mood disorders	1010	1417	1.03 (0.925,1.15)	0.575	FALSE	5.61e-05	FALSE
UKB	296	Mood disorders	197	7187	0.936 (0.736,1.19)	0.584	FALSE	0.000169	FALSE
All of Us	296	Mood disorders	3248	17081	0.892 (0.853,0.933)	4.81e-07	TRUE	5.14e-05	TRUE
MGI	296.1	Bipolar	105	1417	0.993 (0.759,1.3)	0.958	FALSE	5.61e-05	FALSE
All of Us	296.1	Bipolar	817	17081	0.837 (0.771,0.909)	2.1e-05	TRUE	5.14e-05	TRUE
MGI	296.2	Depression	968	1417	1.02 (0.909,1.13)	0.787	FALSE	5.61e-05	FALSE
UKB	296.2	Depression	171	7187	0.931 (0.72,1.2)	0.581	FALSE	0.000169	FALSE
All of Us	296.2	Depression	2852	17081	0.883 (0.842,0.925)	1.79e-07	TRUE	5.14e-05	TRUE
MGI	296.22	Major depressive disorder	897	1417	1.02 (0.911,1.14)	0.729	FALSE	5.61e-05	FALSE
All of Us	296.22	Major depressive disorder	2248	17081	0.886 (0.841,0.933)	4.76e-06	TRUE	5.14e-05	TRUE
MGI	297	Suicidal ideation or attempt	106	1417	0.982 (0.753,1.28)	0.89	FALSE	5.61e-05	FALSE
All of Us	297	Suicidal ideation or attempt	169	17081	0.802 (0.676,0.955)	0.0114	TRUE	5.14e-05	FALSE
MGI	297.1	Suicidal ideation	87	1417	0.995 (0.743,1.33)	0.97	FALSE	5.61e-05	FALSE
All of Us	297.2	Suicide or self-inflicted injury	67	17081	0.817 (0.628,1.07)	0.123	FALSE	5.14e-05	FALSE
MGI	300	Anxiety disorders	964	1417	1.06 (0.951,1.19)	0.284	FALSE	5.61e-05	FALSE
UKB	300	Anxiety disorders	106	7187	1.12 (0.811,1.55)	0.485	FALSE	0.000169	FALSE
All of Us	300	Anxiety disorders	2349	17081	0.889 (0.845,0.935)	5.64e-06	TRUE	5.14e-05	TRUE
MGI	300.1	Anxiety disorder	876	1417	1.05 (0.941,1.18)	0.36	FALSE	5.61e-05	FALSE
UKB	300.1	Anxiety disorder	88	7187	1.16 (0.818,1.66)	0.389	FALSE	0.000169	FALSE
All of Us	300.1	Anxiety disorder	1776	17081	0.89 (0.841,0.943)	7.17e-05	TRUE	5.14e-05	FALSE
MGI	300.11	Generalized anxiety disorder	330	1417	1.06 (0.902,1.25)	0.463	FALSE	5.61e-05	FALSE
All of Us	300.11	Generalized anxiety disorder	538	17081	0.888 (0.805,0.98)	0.0176	TRUE	5.14e-05	FALSE
MGI	300.12	Agorophobia, social phobia, and panic disorder	102	1417	1.06 (0.804,1.39)	0.691	FALSE	5.61e-05	FALSE
All of Us	300.12	Agorophobia, social phobia, and panic disorder	310	17081	0.855 (0.751,0.975)	0.0181	TRUE	5.14e-05	FALSE
MGI	300.13	Phobia	73	1417	1.08 (0.781,1.49)	0.638	FALSE	5.61e-05	FALSE
MGI	300.4	Dysthymic disorder	165	1417	1.13 (0.907,1.4)	0.276	FALSE	5.61e-05	FALSE
All of Us	300.4	Dysthymic disorder	449	17081	0.836 (0.751,0.931)	0.000999	TRUE	5.14e-05	FALSE
MGI	300.8	Acute reaction to stress	73	1417	1.42 (1.03,1.95)	0.03	TRUE	5.61e-05	FALSE
All of Us	300.8	Acute reaction to stress	124	17081	0.904 (0.74,1.11)	0.316	FALSE	5.14e-05	FALSE
MGI	300.9	Posttraumatic stress disorder	82	1417	1.01 (0.748,1.37)	0.933	FALSE	5.61e-05	FALSE
All of Us	300.9	Posttraumatic stress disorder	538	17081	0.852 (0.769,0.943)	0.0019	TRUE	5.14e-05	FALSE
All of Us	301	Personality disorders	221	17081	0.78 (0.671,0.907)	0.0011	TRUE	5.14e-05	FALSE
All of Us	301.2	Antisocial/borderline personality disorder	114	17081	0.7 (0.57,0.861)	0.00055	TRUE	5.14e-05	FALSE
MGI	302	Sexual and gender identity disorders	291	1417	0.983 (0.812,1.19)	0.862	FALSE	5.61e-05	FALSE
MGI	303	Psychogenic and somatoform disorders	131	1417	0.94 (0.742,1.19)	0.602	FALSE	5.61e-05	FALSE
All of Us	303	Psychogenic and somatoform disorders	186	17081	1.02 (0.855,1.21)	0.864	FALSE	5.14e-05	FALSE
MGI	303.3	Psychogenic disorder	100	1417	1.01 (0.772,1.32)	0.948	FALSE	5.61e-05	FALSE
All of Us	303.3	Psychogenic disorder	81	17081	0.882 (0.684,1.14)	0.327	FALSE	5.14e-05	FALSE
MGI	303.31	Gastrointestinal malfunction arising from mental factors	51	1417	1.01 (0.698,1.45)	0.968	FALSE	5.61e-05	FALSE
MGI	303.4	Somatoform disorder	96	1417	0.993 (0.759,1.3)	0.96	FALSE	5.61e-05	FALSE
All of Us	303.4	Somatoform disorder	113	17081	1.03 (0.83,1.28)	0.794	FALSE	5.14e-05	FALSE
MGI	304	Adjustment reaction	390	1417	1.05 (0.902,1.22)	0.535	FALSE	5.61e-05	FALSE
All of Us	304	Adjustment reaction	890	17081	0.842 (0.779,0.91)	1.38e-05	TRUE	5.14e-05	TRUE
MGI	305.2	Eating disorder	89	1417	1.06 (0.797,1.41)	0.692	FALSE	5.61e-05	FALSE
All of Us	305.2	Eating disorder	66	17081	0.617 (0.474,0.804)	0.000223	TRUE	5.14e-05	FALSE
MGI	306	Other mental disorder	187	1417	1.05 (0.853,1.28)	0.661	FALSE	5.61e-05	FALSE
UKB	306	Other mental disorder	260	7187	1.13 (0.913,1.39)	0.262	FALSE	0.000169	FALSE
All of Us	306	Other mental disorder	248	17081	0.904 (0.785,1.04)	0.162	FALSE	5.14e-05	FALSE
MGI	306.1	Mental disorders durring/after pregnancy	62	832	1.05 (0.742,1.49)	0.78	FALSE	5.61e-05	FALSE
All of Us	306.1	Mental disorders durring/after pregnancy	202	9345	0.86 (0.737,1)	0.0538	FALSE	5.14e-05	FALSE
MGI	306.9	Tension headache	106	1417	1.02 (0.786,1.33)	0.863	FALSE	5.61e-05	FALSE
All of Us	306.9	Tension headache	241	17081	0.906 (0.785,1.05)	0.178	FALSE	5.14e-05	FALSE
All of Us	312	Conduct disorders	113	21296	0.753 (0.613,0.928)	0.00638	TRUE	5.14e-05	FALSE
All of Us	312.3	Impulse control disorder	59	21296	0.659 (0.495,0.883)	0.00349	TRUE	5.14e-05	FALSE
MGI	313	Pervasive developmental disorders	81	2880	0.86 (0.638,1.16)	0.311	FALSE	5.61e-05	FALSE
All of Us	313	Pervasive developmental disorders	192	21296	0.761 (0.646,0.897)	0.000966	TRUE	5.14e-05	FALSE
MGI	313.1	Attention deficit hyperactivity disorder	64	2880	0.978 (0.698,1.37)	0.892	FALSE	5.61e-05	FALSE
All of Us	313.1	Attention deficit hyperactivity disorder	152	21296	0.716 (0.595,0.862)	0.000348	TRUE	5.14e-05	FALSE
MGI	315	Develomental delays and disorders	58	2880	1.09 (0.773,1.54)	0.596	FALSE	5.61e-05	FALSE
All of Us	315	Develomental delays and disorders	146	21296	0.811 (0.676,0.974)	0.0228	TRUE	5.14e-05	FALSE
All of Us	315.3	Mental retardation	53	21296	0.94 (0.69,1.29)	0.686	FALSE	5.14e-05	FALSE
MGI	316	Substance addiction and disorders	329	2249	0.939 (0.803,1.1)	0.43	FALSE	5.61e-05	FALSE
UKB	316	Substance addiction and disorders	81	7313	1.22 (0.836,1.77)	0.296	FALSE	0.000169	FALSE
All of Us	316	Substance addiction and disorders	1922	17786	0.972 (0.918,1.03)	0.316	FALSE	5.14e-05	FALSE
MGI	317	Alcohol-related disorders	169	2249	0.964 (0.781,1.19)	0.73	FALSE	5.61e-05	FALSE
UKB	317	Alcohol-related disorders	132	7313	0.99 (0.737,1.33)	0.945	FALSE	0.000169	FALSE
All of Us	317	Alcohol-related disorders	1147	17786	0.948 (0.882,1.02)	0.151	FALSE	5.14e-05	FALSE
MGI	317.1	Alcoholism	133	2249	0.983 (0.777,1.24)	0.881	FALSE	5.61e-05	FALSE
UKB	317.1	Alcoholism	93	7313	0.88 (0.619,1.25)	0.466	FALSE	0.000169	FALSE
All of Us	317.1	Alcoholism	937	17786	0.961 (0.888,1.04)	0.33	FALSE	5.14e-05	FALSE
All of Us	317.11	Alcoholic liver damage	74	17786	0.799 (0.609,1.05)	0.0989	FALSE	5.14e-05	FALSE
MGI	318	Tobacco use disorder	587	2249	0.944 (0.834,1.07)	0.357	FALSE	5.61e-05	FALSE
UKB	318	Tobacco use disorder	317	7313	1.02 (0.844,1.24)	0.822	FALSE	0.000169	FALSE
All of Us	318	Tobacco use disorder	2829	17786	0.988 (0.942,1.04)	0.624	FALSE	5.14e-05	FALSE
All of Us	320	Meningitis	75	21552	0.812 (0.629,1.05)	0.106	FALSE	5.14e-05	FALSE
MGI	327	Sleep disorders	1079	1944	1.08 (0.977,1.2)	0.132	FALSE	5.61e-05	FALSE
All of Us	327	Sleep disorders	1634	19163	0.927 (0.873,0.984)	0.0129	TRUE	5.14e-05	FALSE
MGI	327.1	Hypersomnia	216	1944	1.03 (0.855,1.25)	0.726	FALSE	5.61e-05	FALSE
All of Us	327.1	Hypersomnia	349	19163	1.02 (0.898,1.16)	0.768	FALSE	5.14e-05	FALSE
MGI	327.3	Sleep apnea	826	1944	1.02 (0.914,1.14)	0.703	FALSE	5.61e-05	FALSE
UKB	327.3	Sleep apnea	110	7608	0.769 (0.558,1.06)	0.104	FALSE	0.000169	FALSE
All of Us	327.3	Sleep apnea	1646	19163	0.904 (0.852,0.961)	0.00106	TRUE	5.14e-05	FALSE
All of Us	327.31	Central/nonobstroctive sleep apnea	70	19163	0.932 (0.707,1.24)	0.612	FALSE	5.14e-05	FALSE
MGI	327.32	Obstructive sleep apnea	719	1944	1.03 (0.915,1.16)	0.625	FALSE	5.61e-05	FALSE
All of Us	327.32	Obstructive sleep apnea	1460	19163	0.908 (0.852,0.968)	0.00301	TRUE	5.14e-05	FALSE
MGI	327.4	Insomnia	435	1944	1.06 (0.92,1.22)	0.417	FALSE	5.61e-05	FALSE
All of Us	327.4	Insomnia	1079	19163	0.915 (0.851,0.984)	0.0156	TRUE	5.14e-05	FALSE
MGI	327.41	Organic or persistent insomnia	87	1944	1.11 (0.825,1.49)	0.484	FALSE	5.61e-05	FALSE
All of Us	327.41	Organic or persistent insomnia	161	19163	0.806 (0.678,0.959)	0.0135	TRUE	5.14e-05	FALSE
All of Us	327.5	Parasomnia	88	19163	0.839 (0.654,1.08)	0.161	FALSE	5.14e-05	FALSE
All of Us	327.6	Circadian rhythm sleep disorder	59	19163	0.969 (0.728,1.3)	0.825	FALSE	5.14e-05	FALSE
MGI	327.7	Sleep related movement disorders	65	1944	1.04 (0.737,1.46)	0.832	FALSE	5.61e-05	FALSE
All of Us	327.7	Sleep related movement disorders	142	19163	0.901 (0.748,1.09)	0.269	FALSE	5.14e-05	FALSE
All of Us	327.71	Restless legs syndrome	104	19163	0.824 (0.664,1.03)	0.0756	FALSE	5.14e-05	FALSE
All of Us	331	Other cerebral degenerations	68	20331	0.727 (0.554,0.96)	0.0191	TRUE	5.14e-05	FALSE
MGI	333	Extrapyramidal disease and abnormal movement disorders	109	2427	0.931 (0.72,1.2)	0.577	FALSE	5.61e-05	FALSE
All of Us	333	Extrapyramidal disease and abnormal movement disorders	127	20331	0.793 (0.651,0.968)	0.02	TRUE	5.14e-05	FALSE
All of Us	333.4	Torsion dystonia	51	20331	0.722 (0.528,0.994)	0.036	TRUE	5.14e-05	FALSE
MGI	334	Degenerative disease of the spinal cord	61	2427	0.923 (0.657,1.3)	0.63	FALSE	5.61e-05	FALSE
All of Us	334	Degenerative disease of the spinal cord	187	20331	0.832 (0.704,0.985)	0.0299	TRUE	5.14e-05	FALSE
All of Us	335	Multiple sclerosis	92	20331	0.847 (0.669,1.08)	0.164	FALSE	5.14e-05	FALSE
MGI	337	Disorders of the autonomic nervous system	54	2427	0.921 (0.637,1.33)	0.645	FALSE	5.61e-05	FALSE
All of Us	337	Disorders of the autonomic nervous system	90	20331	0.965 (0.756,1.24)	0.774	FALSE	5.14e-05	FALSE
All of Us	337.1	Peripheral autonomic neuropathy	63	20331	1.12 (0.827,1.52)	0.462	FALSE	5.14e-05	FALSE
MGI	338	Pain	1417	1619	1.04 (0.945,1.15)	0.421	FALSE	5.61e-05	FALSE
MGI	338.1	Acute pain	980	1619	1.03 (0.922,1.15)	0.62	FALSE	5.61e-05	FALSE
MGI	338.2	Chronic pain	949	1619	1.01 (0.902,1.12)	0.928	FALSE	5.61e-05	FALSE
MGI	339	Other headache syndromes	854	2019	1.11 (0.999,1.24)	0.0516	FALSE	5.61e-05	FALSE
UKB	339	Other headache syndromes	219	7468	1.14 (0.911,1.44)	0.244	FALSE	0.000169	FALSE
All of Us	339	Other headache syndromes	277	20421	0.968 (0.842,1.11)	0.641	FALSE	5.14e-05	FALSE
MGI	340	Migraine	523	2019	1.09 (0.954,1.24)	0.209	FALSE	5.61e-05	FALSE
UKB	340	Migraine	54	7468	0.971 (0.62,1.52)	0.895	FALSE	0.000169	FALSE
All of Us	340	Migraine	1107	20421	0.882 (0.822,0.946)	0.000424	TRUE	5.14e-05	FALSE
MGI	340.1	Migrain with aura	253	2019	1.08 (0.905,1.29)	0.387	FALSE	5.61e-05	FALSE
All of Us	340.1	Migrain with aura	221	20421	0.832 (0.717,0.967)	0.0154	TRUE	5.14e-05	FALSE
All of Us	341	Other demyelinating diseases of central nervous system	59	20331	0.844 (0.63,1.14)	0.241	FALSE	5.14e-05	FALSE
All of Us	342	Hemiplegia	113	20331	0.863 (0.698,1.07)	0.17	FALSE	5.14e-05	FALSE
All of Us	344	Other paralytic syndromes	83	20331	0.7 (0.546,0.9)	0.00403	TRUE	5.14e-05	FALSE
MGI	345	Epilepsy, recurrent seizures, convulsions	156	2427	0.929 (0.748,1.15)	0.499	FALSE	5.61e-05	FALSE
UKB	345	Epilepsy, recurrent seizures, convulsions	62	7505	0.961 (0.625,1.48)	0.854	FALSE	0.000169	FALSE
All of Us	345	Epilepsy, recurrent seizures, convulsions	400	20331	0.927 (0.826,1.04)	0.198	FALSE	5.14e-05	FALSE
All of Us	345.1	Epilepsy	201	20331	0.915 (0.779,1.08)	0.273	FALSE	5.14e-05	FALSE
All of Us	345.11	Generalized convulsive epilepsy	100	20331	0.865 (0.695,1.08)	0.186	FALSE	5.14e-05	FALSE
All of Us	345.12	Partial epilepsy	100	20331	0.998 (0.786,1.27)	0.986	FALSE	5.14e-05	FALSE
MGI	345.3	Convulsions	145	2427	0.914 (0.731,1.14)	0.424	FALSE	5.61e-05	FALSE
MGI	346.1	Nonspecific abnormal findings on radiological and other examination of skull and head	130	2427	0.924 (0.729,1.17)	0.509	FALSE	5.61e-05	FALSE
MGI	348	Other conditions of brain	118	2427	1.04 (0.814,1.33)	0.748	FALSE	5.61e-05	FALSE
All of Us	348	Other conditions of brain	294	20331	0.833 (0.729,0.952)	0.00687	TRUE	5.14e-05	FALSE
MGI	348.2	Cerebral edema and compression of brain	52	2427	1.12 (0.777,1.61)	0.53	FALSE	5.61e-05	FALSE
All of Us	348.2	Cerebral edema and compression of brain	133	20331	0.848 (0.698,1.03)	0.0934	FALSE	5.14e-05	FALSE
MGI	348.8	Encephalopathy, not elsewhere classified	66	2427	1.09 (0.789,1.51)	0.59	FALSE	5.61e-05	FALSE
All of Us	348.8	Encephalopathy, not elsewhere classified	131	20331	0.92 (0.748,1.14)	0.427	FALSE	5.14e-05	FALSE
MGI	348.9	Other conditions of brain, NOS	148	2427	0.855 (0.684,1.07)	0.159	FALSE	5.61e-05	FALSE
All of Us	348.9	Other conditions of brain, NOS	261	20331	0.736 (0.641,0.846)	1.32e-05	TRUE	5.14e-05	TRUE
All of Us	349	Other and unspecified disorders of the nervous system	108	20331	0.856 (0.687,1.07)	0.161	FALSE	5.14e-05	FALSE
MGI	350	Abnormal movement	443	2572	1.02 (0.886,1.17)	0.814	FALSE	5.61e-05	FALSE
All of Us	350	Abnormal movement	161	21484	0.882 (0.739,1.05)	0.16	FALSE	5.14e-05	FALSE
MGI	350.1	Abnormal involuntary movements	221	2572	1.06 (0.885,1.28)	0.507	FALSE	5.61e-05	FALSE
All of Us	350.1	Abnormal involuntary movements	161	21484	0.882 (0.739,1.05)	0.16	FALSE	5.14e-05	FALSE
MGI	350.2	Abnormality of gait	254	2572	0.948 (0.794,1.13)	0.553	FALSE	5.61e-05	FALSE
MGI	350.3	Lack of coordination	61	2572	0.971 (0.691,1.36)	0.859	FALSE	5.61e-05	FALSE
MGI	351	Other peripheral nerve disorders	562	2207	0.976 (0.859,1.11)	0.712	FALSE	5.61e-05	FALSE
UKB	351	Other peripheral nerve disorders	214	7474	1.23 (0.979,1.55)	0.0738	FALSE	0.000169	FALSE
All of Us	351	Other peripheral nerve disorders	1302	19971	0.918 (0.859,0.982)	0.012	TRUE	5.14e-05	FALSE
MGI	352	Disorders of other cranial nerves	86	2207	1.36 (1.02,1.81)	0.0306	TRUE	5.61e-05	FALSE
All of Us	352	Disorders of other cranial nerves	179	19971	0.794 (0.671,0.942)	0.00697	TRUE	5.14e-05	FALSE
All of Us	352.1	Trigeminal nerve disorders [CN5]	64	19971	0.72 (0.554,0.939)	0.012	TRUE	5.14e-05	FALSE
All of Us	352.2	Facial nerve disorders [CN7]	113	19971	0.865 (0.699,1.07)	0.179	FALSE	5.14e-05	FALSE
MGI	353	Nerve root and plexus disorders	328	2207	0.925 (0.789,1.08)	0.331	FALSE	5.61e-05	FALSE
All of Us	353	Nerve root and plexus disorders	127	19971	0.682 (0.563,0.828)	7.79e-05	TRUE	5.14e-05	FALSE
All of Us	353.1	Nerve plexus lesions	52	19971	0.7 (0.519,0.951)	0.0168	TRUE	5.14e-05	FALSE
All of Us	353.2	Nerve root lesions	62	19971	0.588 (0.454,0.766)	4.26e-05	TRUE	5.14e-05	TRUE
All of Us	355	Complex regional/central pain syndrome	74	19971	1.08 (0.832,1.42)	0.55	FALSE	5.14e-05	FALSE
MGI	355.1	Chronic pain syndrome	103	2207	0.8 (0.614,1.04)	0.0908	FALSE	5.61e-05	FALSE
All of Us	355.1	Chronic pain syndrome	356	19971	0.896 (0.796,1.01)	0.0692	FALSE	5.14e-05	FALSE
MGI	356	Hereditary and idiopathic peripheral neuropathy	180	2636	1.12 (0.907,1.37)	0.296	FALSE	5.61e-05	FALSE
All of Us	356	Hereditary and idiopathic peripheral neuropathy	432	20747	0.894 (0.8,1)	0.0494	TRUE	5.14e-05	FALSE
MGI	357	Inflammatory and toxic neuropathy	246	2636	1.01 (0.843,1.21)	0.902	FALSE	5.61e-05	FALSE
All of Us	357	Inflammatory and toxic neuropathy	645	20747	0.917 (0.836,1.01)	0.0651	FALSE	5.14e-05	FALSE
MGI	358	Myoneural disorders	65	2636	0.982 (0.709,1.36)	0.91	FALSE	5.61e-05	FALSE
MGI	359	Muscular dystrophies and other myopathies	111	2636	1.04 (0.811,1.34)	0.731	FALSE	5.61e-05	FALSE
All of Us	359	Muscular dystrophies and other myopathies	70	20747	0.697 (0.534,0.913)	0.00647	TRUE	5.14e-05	FALSE
MGI	359.2	Myopathy	107	2636	1.06 (0.821,1.37)	0.641	FALSE	5.61e-05	FALSE
All of Us	359.2	Myopathy	65	20747	0.74 (0.561,0.983)	0.0301	TRUE	5.14e-05	FALSE
All of Us	360	Disorders of the globe	66	19968	0.783 (0.597,1.03)	0.0718	FALSE	5.14e-05	FALSE
MGI	361	Retinal detachments and defects	57	2468	1.67 (1.18,2.38)	0.00288	TRUE	5.61e-05	FALSE
All of Us	361	Retinal detachments and defects	163	19968	1.13 (0.932,1.36)	0.218	FALSE	5.14e-05	FALSE
MGI	362	Other retinal disorders	266	2401	1.08 (0.899,1.29)	0.419	FALSE	5.61e-05	FALSE
UKB	362	Other retinal disorders	75	7402	0.969 (0.658,1.43)	0.87	FALSE	0.000169	FALSE
All of Us	362	Other retinal disorders	822	19885	0.989 (0.909,1.08)	0.794	FALSE	5.14e-05	FALSE
MGI	362.2	Degeneration of macula and posterior pole of retina	100	2401	0.999 (0.759,1.32)	0.995	FALSE	5.61e-05	FALSE
All of Us	362.2	Degeneration of macula and posterior pole of retina	281	19885	0.915 (0.797,1.05)	0.21	FALSE	5.14e-05	FALSE
All of Us	362.23	Cystoid macular degeneration of retina	116	19885	1.02 (0.823,1.27)	0.853	FALSE	5.14e-05	FALSE
All of Us	362.26	Macular puckering of retina	115	19885	0.84 (0.682,1.04)	0.0975	FALSE	5.14e-05	FALSE
All of Us	362.27	Drusen (degenerative) of retina	61	19885	1.44 (1.04,2.02)	0.0256	TRUE	5.14e-05	FALSE
MGI	362.29	Macular degeneration (senile) of retina NOS	74	2401	0.935 (0.679,1.29)	0.672	FALSE	5.61e-05	FALSE
MGI	362.3	Other nondiabetic retinopathy	130	2401	1.1 (0.853,1.43)	0.445	FALSE	5.61e-05	FALSE
All of Us	362.3	Other nondiabetic retinopathy	282	19885	1.08 (0.935,1.25)	0.295	FALSE	5.14e-05	FALSE
All of Us	362.4	Retinal vascular changes and abnomalities	158	19885	0.965 (0.803,1.16)	0.699	FALSE	5.14e-05	FALSE
All of Us	362.6	Peripheral retinal degenerations	152	19885	1.15 (0.948,1.4)	0.154	FALSE	5.14e-05	FALSE
All of Us	362.8	Retinal hemorrhage/ischemia	99	19885	0.911 (0.725,1.15)	0.415	FALSE	5.14e-05	FALSE
All of Us	362.9	Retinal edema	70	19885	1.13 (0.849,1.51)	0.4	FALSE	5.14e-05	FALSE
All of Us	363	Chorioretinal inflammations, scars, and other disorders of choroid	167	19968	0.961 (0.799,1.16)	0.671	FALSE	5.14e-05	FALSE
All of Us	363.3	Chorioretinal scars	159	19968	0.977 (0.809,1.18)	0.805	FALSE	5.14e-05	FALSE
MGI	364	Corneal opacity and other disorders of cornea	69	2468	1.4 (1.02,1.92)	0.0289	TRUE	5.61e-05	FALSE
All of Us	364	Corneal opacity and other disorders of cornea	169	19968	0.863 (0.723,1.03)	0.103	FALSE	5.14e-05	FALSE
All of Us	364.1	Corneal opacity	82	19968	0.953 (0.728,1.26)	0.721	FALSE	5.14e-05	FALSE
All of Us	364.4	Corneal degenerations	80	19968	0.994 (0.761,1.31)	0.961	FALSE	5.14e-05	FALSE
MGI	365	Glaucoma	330	2468	1.08 (0.923,1.28)	0.325	FALSE	5.61e-05	FALSE
UKB	365	Glaucoma	180	7444	0.981 (0.759,1.27)	0.886	FALSE	0.000169	FALSE
All of Us	365	Glaucoma	1076	19968	0.962 (0.893,1.04)	0.312	FALSE	5.14e-05	FALSE
MGI	365.1	Open-angle glaucoma	112	2468	1.18 (0.906,1.53)	0.217	FALSE	5.61e-05	FALSE
UKB	365.1	Open-angle glaucoma	67	7444	0.72 (0.472,1.1)	0.118	FALSE	0.000169	FALSE
All of Us	365.1	Open-angle glaucoma	393	19968	0.991 (0.878,1.12)	0.887	FALSE	5.14e-05	FALSE
MGI	365.11	Primary open angle glaucoma	64	2468	1.09 (0.772,1.54)	0.613	FALSE	5.61e-05	FALSE
UKB	365.11	Primary open angle glaucoma	67	7444	0.72 (0.472,1.1)	0.118	FALSE	0.000169	FALSE
All of Us	365.11	Primary open angle glaucoma	140	19968	0.902 (0.742,1.1)	0.298	FALSE	5.14e-05	FALSE
All of Us	365.2	Primary angle-closure glaucoma	110	19968	0.973 (0.785,1.21)	0.797	FALSE	5.14e-05	FALSE
MGI	366	Cataract	530	2506	1 (0.871,1.16)	0.947	FALSE	5.61e-05	FALSE
UKB	366	Cataract	545	7182	1.03 (0.878,1.21)	0.712	FALSE	0.000169	FALSE
All of Us	366	Cataract	1414	20276	0.971 (0.908,1.04)	0.398	FALSE	5.14e-05	FALSE
MGI	366.2	Senile cataract	420	2506	0.981 (0.838,1.15)	0.809	FALSE	5.61e-05	FALSE
UKB	366.2	Senile cataract	143	7182	0.98 (0.733,1.31)	0.892	FALSE	0.000169	FALSE
All of Us	366.2	Senile cataract	1189	20276	0.979 (0.91,1.05)	0.565	FALSE	5.14e-05	FALSE
MGI	367	Disorders of refraction and accommodation; blindness and low vision	940	2096	0.966 (0.869,1.07)	0.521	FALSE	5.61e-05	FALSE
All of Us	367	Disorders of refraction and accommodation; blindness and low vision	1369	20321	0.926 (0.868,0.988)	0.0192	TRUE	5.14e-05	FALSE
MGI	367.1	Myopia	627	2096	1.03 (0.907,1.16)	0.691	FALSE	5.61e-05	FALSE
All of Us	367.1	Myopia	523	20321	0.869 (0.785,0.963)	0.00678	TRUE	5.14e-05	FALSE
MGI	367.2	Astigmatism	449	2096	1.05 (0.913,1.2)	0.502	FALSE	5.61e-05	FALSE
All of Us	367.2	Astigmatism	492	20321	0.909 (0.819,1.01)	0.0716	FALSE	5.14e-05	FALSE
MGI	367.8	Hypermetropia	208	2096	0.798 (0.655,0.972)	0.0246	TRUE	5.61e-05	FALSE
All of Us	367.8	Hypermetropia	304	20321	0.814 (0.717,0.926)	0.0015	TRUE	5.14e-05	FALSE
MGI	367.9	Blindness and low vision	140	2096	0.978 (0.776,1.23)	0.848	FALSE	5.61e-05	FALSE
All of Us	367.9	Blindness and low vision	366	20321	0.913 (0.809,1.03)	0.143	FALSE	5.14e-05	FALSE
MGI	368	Visual disturbances	424	2605	1 (0.874,1.15)	0.977	FALSE	5.61e-05	FALSE
UKB	368	Visual disturbances	51	7667	0.793 (0.498,1.26)	0.312	FALSE	0.000169	FALSE
All of Us	368	Visual disturbances	1113	20577	0.928 (0.865,0.997)	0.0397	TRUE	5.14e-05	FALSE
MGI	368.1	Amblyopia	52	2605	0.776 (0.537,1.12)	0.153	FALSE	5.61e-05	FALSE
All of Us	368.1	Amblyopia	68	20577	0.814 (0.621,1.07)	0.127	FALSE	5.14e-05	FALSE
MGI	368.2	Diplopia and disorders of binocular vision	53	2605	0.83 (0.576,1.19)	0.293	FALSE	5.61e-05	FALSE
All of Us	368.2	Diplopia and disorders of binocular vision	116	20577	0.916 (0.743,1.14)	0.411	FALSE	5.14e-05	FALSE
MGI	368.9	Subjective visual disturbances	83	2605	1.01 (0.758,1.35)	0.927	FALSE	5.61e-05	FALSE
All of Us	368.9	Subjective visual disturbances	125	20577	0.872 (0.716,1.07)	0.17	FALSE	5.14e-05	FALSE
MGI	369	Infection of the eye	347	2370	0.921 (0.791,1.07)	0.29	FALSE	5.61e-05	FALSE
All of Us	369	Infection of the eye	788	19870	0.914 (0.841,0.993)	0.0321	TRUE	5.14e-05	FALSE
All of Us	369.2	Eye infection, viral	114	19870	1.02 (0.823,1.27)	0.844	FALSE	5.14e-05	FALSE
MGI	369.5	Conjunctivitis, infectious	312	2370	0.924 (0.788,1.08)	0.329	FALSE	5.61e-05	FALSE
All of Us	369.5	Conjunctivitis, infectious	683	19870	0.892 (0.817,0.975)	0.0111	TRUE	5.14e-05	FALSE
MGI	370	Keratitis	112	2370	0.997 (0.773,1.29)	0.982	FALSE	5.61e-05	FALSE
All of Us	370	Keratitis	215	19870	1.03 (0.87,1.21)	0.766	FALSE	5.14e-05	FALSE
All of Us	370.3	Keratoconjunctivitis	110	19870	1.05 (0.838,1.31)	0.681	FALSE	5.14e-05	FALSE
All of Us	370.31	Keratoconjunctivitis sicca	91	19870	1.12 (0.874,1.45)	0.363	FALSE	5.14e-05	FALSE
MGI	371	Inflammation of the eye	344	2370	1.04 (0.894,1.21)	0.6	FALSE	5.61e-05	FALSE
UKB	371	Inflammation of the eye	91	7482	0.797 (0.559,1.14)	0.201	FALSE	0.000169	FALSE
All of Us	371	Inflammation of the eye	883	19870	0.922 (0.852,0.999)	0.0457	TRUE	5.14e-05	FALSE
MGI	371.1	Uveitis, noninfectious or NOS	76	2370	1.25 (0.923,1.69)	0.137	FALSE	5.61e-05	FALSE
All of Us	371.1	Uveitis, noninfectious or NOS	208	19870	0.918 (0.783,1.08)	0.286	FALSE	5.14e-05	FALSE
MGI	371.2	Conjunctivitis, noninfectious	108	2370	0.794 (0.61,1.03)	0.0782	FALSE	5.61e-05	FALSE
All of Us	371.2	Conjunctivitis, noninfectious	195	19870	0.868 (0.738,1.02)	0.0877	FALSE	5.14e-05	FALSE
MGI	371.21	Allergic conjunctivitis	96	2370	0.792 (0.6,1.04)	0.0907	FALSE	5.61e-05	FALSE
All of Us	371.21	Allergic conjunctivitis	182	19870	0.859 (0.725,1.02)	0.0764	FALSE	5.14e-05	FALSE
MGI	371.3	Inflammation of eyelids	226	2370	1.03 (0.858,1.24)	0.727	FALSE	5.61e-05	FALSE
UKB	371.3	Inflammation of eyelids	53	7482	0.8 (0.503,1.27)	0.329	FALSE	0.000169	FALSE
All of Us	371.3	Inflammation of eyelids	566	19870	0.932 (0.845,1.03)	0.16	FALSE	5.14e-05	FALSE
MGI	372	Disorders of conjunctiva	102	2370	0.761 (0.583,0.991)	0.0397	TRUE	5.61e-05	FALSE
UKB	372	Disorders of conjunctiva	81	7482	0.838 (0.576,1.22)	0.344	FALSE	0.000169	FALSE
All of Us	372	Disorders of conjunctiva	317	19870	0.981 (0.858,1.12)	0.773	FALSE	5.14e-05	FALSE
MGI	374	Other disorders of eyelids	183	2370	1.14 (0.932,1.4)	0.197	FALSE	5.61e-05	FALSE
UKB	374	Other disorders of eyelids	77	7482	0.763 (0.52,1.12)	0.155	FALSE	0.000169	FALSE
All of Us	374	Other disorders of eyelids	372	19870	0.899 (0.797,1.02)	0.0845	FALSE	5.14e-05	FALSE
All of Us	374.3	Ptosis of eyelid	116	19870	0.761 (0.617,0.942)	0.00995	TRUE	5.14e-05	FALSE
MGI	375	Disorders of lacrimal system	318	2298	1.06 (0.899,1.25)	0.494	FALSE	5.61e-05	FALSE
All of Us	375	Disorders of lacrimal system	63	20041	1.31 (0.984,1.77)	0.0588	FALSE	5.14e-05	FALSE
MGI	375.1	Dry eyes	367	2298	1.02 (0.875,1.19)	0.791	FALSE	5.61e-05	FALSE
All of Us	375.1	Dry eyes	800	20041	0.9 (0.827,0.98)	0.015	TRUE	5.14e-05	FALSE
MGI	377	Disorders of optic nerve and visual pathways	108	2298	1.08 (0.831,1.4)	0.567	FALSE	5.61e-05	FALSE
All of Us	377	Disorders of optic nerve and visual pathways	368	20041	0.923 (0.817,1.04)	0.199	FALSE	5.14e-05	FALSE
All of Us	377.1	Optic atrophy	196	20041	0.948 (0.802,1.12)	0.534	FALSE	5.14e-05	FALSE
MGI	377.3	Optic neuritis/neuropathy	59	2298	1.09 (0.77,1.55)	0.609	FALSE	5.61e-05	FALSE
All of Us	377.3	Optic neuritis/neuropathy	225	20041	0.935 (0.801,1.09)	0.396	FALSE	5.14e-05	FALSE
MGI	378	Strabismus and other disorders of binocular eye movements	83	2298	0.921 (0.686,1.24)	0.573	FALSE	5.61e-05	FALSE
All of Us	378	Strabismus and other disorders of binocular eye movements	190	20041	0.834 (0.707,0.986)	0.0304	TRUE	5.14e-05	FALSE
MGI	378.1	Strabismus (not specified as paralytic)	64	2298	0.924 (0.663,1.29)	0.629	FALSE	5.61e-05	FALSE
All of Us	378.1	Strabismus (not specified as paralytic)	117	20041	0.846 (0.687,1.04)	0.11	FALSE	5.14e-05	FALSE
MGI	379	Other disorders of eye	331	2298	1.01 (0.86,1.18)	0.912	FALSE	5.61e-05	FALSE
UKB	379	Other disorders of eye	62	7593	1.07 (0.696,1.65)	0.751	FALSE	0.000169	FALSE
All of Us	379	Other disorders of eye	948	20041	0.951 (0.88,1.03)	0.199	FALSE	5.14e-05	FALSE
MGI	379.2	Disorders of vitreous body	184	2298	1.11 (0.9,1.36)	0.329	FALSE	5.61e-05	FALSE
All of Us	379.2	Disorders of vitreous body	682	20041	0.969 (0.885,1.06)	0.502	FALSE	5.14e-05	FALSE
MGI	379.9	Pain, swelling or discharge of eye	168	2298	0.763 (0.619,0.941)	0.0105	TRUE	5.61e-05	FALSE
MGI	380	Disorders of external ear	159	2761	1.02 (0.826,1.26)	0.846	FALSE	5.61e-05	FALSE
MGI	380.1	Otitis externa	101	2761	0.915 (0.703,1.19)	0.496	FALSE	5.61e-05	FALSE
All of Us	380.1	Otitis externa	389	20747	0.891 (0.795,1)	0.0478	TRUE	5.14e-05	FALSE
MGI	380.4	Impacted cerumen	189	2761	1.1 (0.906,1.34)	0.323	FALSE	5.61e-05	FALSE
All of Us	380.4	Impacted cerumen	637	20747	0.978 (0.892,1.07)	0.64	FALSE	5.14e-05	FALSE
MGI	381	Otitis media and Eustachian tube disorders	294	2650	1.01 (0.858,1.18)	0.944	FALSE	5.61e-05	FALSE
All of Us	381	Otitis media and Eustachian tube disorders	724	20930	0.826 (0.76,0.899)	8.06e-06	TRUE	5.14e-05	TRUE
MGI	381.1	Otitis media	203	2650	1.09 (0.9,1.32)	0.379	FALSE	5.61e-05	FALSE
All of Us	381.1	Otitis media	596	20930	0.796 (0.726,0.872)	9.74e-07	TRUE	5.14e-05	TRUE
MGI	381.11	Suppurative and unspecified otitis media	171	2650	1.13 (0.921,1.39)	0.232	FALSE	5.61e-05	FALSE
All of Us	381.11	Suppurative and unspecified otitis media	474	20930	0.757 (0.684,0.839)	8.28e-08	TRUE	5.14e-05	TRUE
MGI	381.2	Eustachian tube disorders	107	2650	0.807 (0.626,1.04)	0.0916	FALSE	5.61e-05	FALSE
All of Us	381.2	Eustachian tube disorders	169	20930	0.962 (0.809,1.15)	0.657	FALSE	5.14e-05	FALSE
MGI	382	Otalgia	162	2650	0.959 (0.776,1.18)	0.693	FALSE	5.61e-05	FALSE
MGI	386	Vertiginous syndromes and other disorders of vestibular system	103	2453	1.02 (0.78,1.32)	0.906	FALSE	5.61e-05	FALSE
All of Us	386	Vertiginous syndromes and other disorders of vestibular system	308	21382	0.835 (0.733,0.952)	0.0065	TRUE	5.14e-05	FALSE
MGI	386.2	Peripheral or central vertigo	91	2453	1.05 (0.791,1.38)	0.747	FALSE	5.61e-05	FALSE
All of Us	386.2	Peripheral or central vertigo	258	21382	0.868 (0.754,1)	0.0489	TRUE	5.14e-05	FALSE
MGI	386.21	Central origin vertigo	66	2453	1.15 (0.829,1.59)	0.387	FALSE	5.61e-05	FALSE
MGI	386.3	Labyrinthitis	81	2453	1.07 (0.799,1.44)	0.628	FALSE	5.61e-05	FALSE
MGI	386.9	Dizziness and giddiness (Light-headedness and vertigo)	564	2453	1.03 (0.912,1.17)	0.621	FALSE	5.61e-05	FALSE
UKB	386.9	Dizziness and giddiness (Light-headedness and vertigo)	107	7597	1.1 (0.799,1.53)	0.542	FALSE	0.000169	FALSE
MGI	388	Other disorders of ear	63	2671	1.13 (0.807,1.57)	0.467	FALSE	5.61e-05	FALSE
All of Us	388	Other disorders of ear	69	20761	0.981 (0.754,1.28)	0.887	FALSE	5.14e-05	FALSE
MGI	389	Hearing loss	349	2671	1.03 (0.882,1.19)	0.741	FALSE	5.61e-05	FALSE
All of Us	389	Hearing loss	894	20761	0.883 (0.816,0.955)	0.00184	TRUE	5.14e-05	FALSE
MGI	389.1	Sensorineural hearing loss	181	2671	1.03 (0.841,1.27)	0.763	FALSE	5.61e-05	FALSE
All of Us	389.1	Sensorineural hearing loss	548	20761	0.84 (0.762,0.927)	0.000502	TRUE	5.14e-05	FALSE
All of Us	389.2	Conductive hearing loss	110	20761	0.835 (0.677,1.03)	0.0876	FALSE	5.14e-05	FALSE
MGI	389.4	Tinnitus	120	2671	0.867 (0.679,1.11)	0.242	FALSE	5.61e-05	FALSE
All of Us	389.5	Disorders of acoustic nerve	105	20761	0.927 (0.742,1.16)	0.504	FALSE	5.14e-05	FALSE
MGI	394	Rheumatic disease of the heart valves	101	2548	0.964 (0.736,1.26)	0.785	FALSE	5.61e-05	FALSE
UKB	394	Rheumatic disease of the heart valves	73	7633	0.753 (0.506,1.12)	0.15	FALSE	0.000169	FALSE
All of Us	394	Rheumatic disease of the heart valves	318	20908	1.07 (0.933,1.22)	0.347	FALSE	5.14e-05	FALSE
All of Us	394.2	Mitral valve disease	78	20908	0.981 (0.754,1.28)	0.886	FALSE	5.14e-05	FALSE
MGI	394.7	Disease of tricuspid valve	61	2548	0.953 (0.68,1.33)	0.77	FALSE	5.61e-05	FALSE
All of Us	394.7	Disease of tricuspid valve	203	20908	1.1 (0.933,1.3)	0.252	FALSE	5.14e-05	FALSE
MGI	395	Heart valve disorders	192	2548	0.989 (0.81,1.21)	0.912	FALSE	5.61e-05	FALSE
UKB	395	Heart valve disorders	61	7633	0.913 (0.593,1.41)	0.671	FALSE	0.000169	FALSE
All of Us	395	Heart valve disorders	693	20908	0.927 (0.848,1.01)	0.0936	FALSE	5.14e-05	FALSE
MGI	395.1	Nonrheumatic mitral valve disorders	109	2548	0.97 (0.75,1.25)	0.813	FALSE	5.61e-05	FALSE
All of Us	395.1	Nonrheumatic mitral valve disorders	457	20908	0.942 (0.846,1.05)	0.277	FALSE	5.14e-05	FALSE
MGI	395.2	Nonrheumatic aortic valve disorders	70	2548	0.912 (0.656,1.26)	0.571	FALSE	5.61e-05	FALSE
All of Us	395.2	Nonrheumatic aortic valve disorders	231	20908	0.976 (0.838,1.14)	0.75	FALSE	5.14e-05	FALSE
All of Us	395.3	Nonrheumatic tricuspid valve disorders	225	20908	0.983 (0.841,1.15)	0.832	FALSE	5.14e-05	FALSE
All of Us	395.4	Nonrheumatic pulmonary valve disorders	73	20908	0.919 (0.696,1.22)	0.547	FALSE	5.14e-05	FALSE
MGI	396	Abnormal heart sounds	353	2548	0.967 (0.832,1.12)	0.655	FALSE	5.61e-05	FALSE
MGI	401	Hypertension	1721	1315	1.04 (0.93,1.17)	0.471	FALSE	5.61e-05	FALSE
UKB	401	Hypertension	1968	5745	1.02 (0.929,1.12)	0.657	FALSE	0.000169	FALSE
All of Us	401	Hypertension	5803	15887	0.995 (0.957,1.03)	0.798	FALSE	5.14e-05	FALSE
MGI	401.1	Essential hypertension	1712	1315	1.05 (0.935,1.18)	0.414	FALSE	5.61e-05	FALSE
UKB	401.1	Essential hypertension	1957	5745	1.02 (0.931,1.13)	0.617	FALSE	0.000169	FALSE
All of Us	401.1	Essential hypertension	5703	15887	0.992 (0.954,1.03)	0.695	FALSE	5.14e-05	FALSE
MGI	401.2	Hypertensive heart and/or renal disease	377	1315	1.03 (0.851,1.25)	0.745	FALSE	5.61e-05	FALSE
UKB	401.2	Hypertensive heart and/or renal disease	78	5745	0.586 (0.394,0.867)	0.00664	TRUE	0.000169	FALSE
All of Us	401.2	Hypertensive heart and/or renal disease	1117	15887	0.984 (0.913,1.06)	0.677	FALSE	5.14e-05	FALSE
MGI	401.21	Hypertensive heart disease	107	1315	1.04 (0.766,1.41)	0.808	FALSE	5.61e-05	FALSE
All of Us	401.21	Hypertensive heart disease	599	15887	0.921 (0.834,1.02)	0.103	FALSE	5.14e-05	FALSE
MGI	401.22	Hypertensive chronic kidney disease	292	1315	1.02 (0.824,1.26)	0.867	FALSE	5.61e-05	FALSE
UKB	401.22	Hypertensive chronic kidney disease	59	5745	0.525 (0.333,0.825)	0.00436	TRUE	0.000169	FALSE
All of Us	401.22	Hypertensive chronic kidney disease	626	15887	1.01 (0.916,1.11)	0.851	FALSE	5.14e-05	FALSE
MGI	401.3	Other hypertensive complications	347	1315	1.07 (0.885,1.28)	0.504	FALSE	5.61e-05	FALSE
All of Us	401.3	Other hypertensive complications	366	15887	1.01 (0.892,1.15)	0.844	FALSE	5.14e-05	FALSE
MGI	411	Ischemic Heart Disease	516	2469	1.05 (0.917,1.21)	0.467	FALSE	5.61e-05	FALSE
UKB	411	Ischemic Heart Disease	393	7324	0.989 (0.829,1.18)	0.903	FALSE	0.000169	FALSE
All of Us	411	Ischemic Heart Disease	1397	20160	0.883 (0.827,0.943)	0.000186	TRUE	5.14e-05	FALSE
MGI	411.1	Unstable angina (intermediate coronary syndrome)	71	2469	0.98 (0.699,1.37)	0.903	FALSE	5.61e-05	FALSE
UKB	411.1	Unstable angina (intermediate coronary syndrome)	71	7324	0.983 (0.658,1.47)	0.93	FALSE	0.000169	FALSE
All of Us	411.1	Unstable angina (intermediate coronary syndrome)	214	20160	0.863 (0.739,1.01)	0.0609	FALSE	5.14e-05	FALSE
MGI	411.2	Myocardial infarction	213	2469	0.967 (0.794,1.18)	0.736	FALSE	5.61e-05	FALSE
UKB	411.2	Myocardial infarction	108	7324	0.913 (0.658,1.27)	0.582	FALSE	0.000169	FALSE
All of Us	411.2	Myocardial infarction	490	20160	0.865 (0.779,0.962)	0.00689	TRUE	5.14e-05	FALSE
MGI	411.3	Angina pectoris	149	2469	0.918 (0.725,1.16)	0.47	FALSE	5.61e-05	FALSE
UKB	411.3	Angina pectoris	180	7324	0.948 (0.733,1.23)	0.681	FALSE	0.000169	FALSE
All of Us	411.3	Angina pectoris	471	20160	0.85 (0.764,0.947)	0.00295	TRUE	5.14e-05	FALSE
MGI	411.4	Coronary atherosclerosis	408	2469	1.12 (0.958,1.3)	0.158	FALSE	5.61e-05	FALSE
UKB	411.4	Coronary atherosclerosis	176	7324	0.961 (0.744,1.24)	0.761	FALSE	0.000169	FALSE
All of Us	411.4	Coronary atherosclerosis	997	20160	0.891 (0.825,0.963)	0.00342	TRUE	5.14e-05	FALSE
MGI	411.8	Other chronic ischemic heart disease, unspecified	323	2469	1.09 (0.922,1.29)	0.309	FALSE	5.61e-05	FALSE
UKB	411.8	Other chronic ischemic heart disease, unspecified	177	7324	1.02 (0.786,1.32)	0.888	FALSE	0.000169	FALSE
All of Us	411.8	Other chronic ischemic heart disease, unspecified	283	20160	0.905 (0.79,1.04)	0.148	FALSE	5.14e-05	FALSE
All of Us	411.9	Other acute and subacute forms of ischemic heart disease	76	20160	0.755 (0.586,0.978)	0.0277	TRUE	5.14e-05	FALSE
MGI	414	Other forms of chronic heart disease	217	2469	1.14 (0.94,1.39)	0.18	FALSE	5.61e-05	FALSE
All of Us	414	Other forms of chronic heart disease	323	20160	0.878 (0.771,1)	0.0504	FALSE	5.14e-05	FALSE
MGI	414.2	ASCVD	52	2469	1.49 (1.03,2.17)	0.028	TRUE	5.61e-05	FALSE
MGI	415	Pulmonary heart disease	305	2623	1 (0.855,1.18)	0.973	FALSE	5.61e-05	FALSE
UKB	415	Pulmonary heart disease	78	7577	0.965 (0.66,1.41)	0.849	FALSE	0.000169	FALSE
All of Us	415	Pulmonary heart disease	477	20761	1.02 (0.914,1.14)	0.727	FALSE	5.14e-05	FALSE
MGI	415.1	Acute pulmonary heart disease	165	2623	0.927 (0.753,1.14)	0.471	FALSE	5.61e-05	FALSE
All of Us	415.1	Acute pulmonary heart disease	253	20761	0.988 (0.854,1.15)	0.873	FALSE	5.14e-05	FALSE
MGI	415.11	Pulmonary embolism and infarction, acute	164	2623	0.935 (0.759,1.15)	0.52	FALSE	5.61e-05	FALSE
All of Us	415.11	Pulmonary embolism and infarction, acute	252	20761	0.985 (0.851,1.14)	0.836	FALSE	5.14e-05	FALSE
MGI	415.2	Chronic pulmonary heart disease	192	2623	1.01 (0.823,1.23)	0.959	FALSE	5.61e-05	FALSE
All of Us	415.2	Chronic pulmonary heart disease	289	20761	1.07 (0.931,1.24)	0.333	FALSE	5.14e-05	FALSE
MGI	415.21	Primary pulmonary hypertension	87	2623	1.03 (0.77,1.38)	0.833	FALSE	5.61e-05	FALSE
All of Us	415.21	Primary pulmonary hypertension	94	20761	1.21 (0.937,1.56)	0.141	FALSE	5.14e-05	FALSE
MGI	416	Cardiomegaly	181	2623	1.01 (0.816,1.24)	0.959	FALSE	5.61e-05	FALSE
UKB	416	Cardiomegaly	78	7577	1.03 (0.699,1.51)	0.881	FALSE	0.000169	FALSE
All of Us	416	Cardiomegaly	601	20761	0.984 (0.893,1.09)	0.751	FALSE	5.14e-05	FALSE
MGI	418	Nonspecific chest pain	1148	1886	0.991 (0.898,1.09)	0.862	FALSE	5.61e-05	FALSE
UKB	418	Nonspecific chest pain	739	6947	1.01 (0.891,1.16)	0.824	FALSE	0.000169	FALSE
MGI	418.1	Precordial pain	155	1886	1.15 (0.915,1.44)	0.227	FALSE	5.61e-05	FALSE
UKB	418.1	Precordial pain	81	6947	1.24 (0.855,1.81)	0.245	FALSE	0.000169	FALSE
MGI	420	Carditis	125	2756	1.09 (0.857,1.39)	0.47	FALSE	5.61e-05	FALSE
UKB	420	Carditis	62	7634	1.31 (0.856,2.01)	0.2	FALSE	0.000169	FALSE
All of Us	420	Carditis	264	21105	0.916 (0.794,1.06)	0.227	FALSE	5.14e-05	FALSE
MGI	420.2	Pericarditis	77	2756	1.15 (0.851,1.55)	0.344	FALSE	5.61e-05	FALSE
All of Us	420.2	Pericarditis	191	21105	0.939 (0.793,1.12)	0.468	FALSE	5.14e-05	FALSE
All of Us	420.3	Endocarditis	76	21105	0.838 (0.648,1.09)	0.172	FALSE	5.14e-05	FALSE
MGI	425	Cardiomyopathy	198	2756	1.18 (0.971,1.43)	0.0929	FALSE	5.61e-05	FALSE
All of Us	425	Cardiomyopathy	402	21105	1.04 (0.924,1.18)	0.502	FALSE	5.14e-05	FALSE
MGI	425.1	Primary/intrinsic cardiomyopathies	192	2756	1.15 (0.94,1.4)	0.172	FALSE	5.61e-05	FALSE
All of Us	425.1	Primary/intrinsic cardiomyopathies	388	21105	1.03 (0.915,1.17)	0.593	FALSE	5.14e-05	FALSE
All of Us	425.2	Secondary/extrinsic cardiomyopathies	68	21105	1.09 (0.821,1.45)	0.548	FALSE	5.14e-05	FALSE
MGI	426	Cardiac conduction disorders	919	1632	0.988 (0.879,1.11)	0.837	FALSE	5.61e-05	FALSE
UKB	426	Cardiac conduction disorders	74	7405	0.993 (0.67,1.47)	0.971	FALSE	0.000169	FALSE
All of Us	426	Cardiac conduction disorders	428	20227	0.946 (0.845,1.06)	0.332	FALSE	5.14e-05	FALSE
MGI	426.2	Atrioventricular [AV] block	131	1632	0.987 (0.769,1.27)	0.919	FALSE	5.61e-05	FALSE
All of Us	426.2	Atrioventricular [AV] block	152	20227	1.04 (0.853,1.27)	0.706	FALSE	5.14e-05	FALSE
MGI	426.21	First degree AV block	93	1632	0.99 (0.74,1.33)	0.944	FALSE	5.61e-05	FALSE
All of Us	426.21	First degree AV block	96	20227	1.02 (0.799,1.31)	0.862	FALSE	5.14e-05	FALSE
MGI	426.3	Bundle branch block	116	1632	0.866 (0.668,1.12)	0.272	FALSE	5.61e-05	FALSE
All of Us	426.3	Bundle branch block	226	20227	0.849 (0.732,0.986)	0.03	TRUE	5.14e-05	FALSE
MGI	426.31	Right bundle branch block	70	1632	0.947 (0.684,1.31)	0.734	FALSE	5.61e-05	FALSE
All of Us	426.31	Right bundle branch block	118	20227	0.828 (0.675,1.02)	0.0674	FALSE	5.14e-05	FALSE
MGI	426.32	Left bundle branch block	54	1632	0.875 (0.604,1.26)	0.462	FALSE	5.61e-05	FALSE
All of Us	426.32	Left bundle branch block	126	20227	0.859 (0.709,1.04)	0.118	FALSE	5.14e-05	FALSE
MGI	426.7	Abnormal electrocardiogram [ECG] [EKG]	852	1632	1.01 (0.893,1.13)	0.921	FALSE	5.61e-05	FALSE
MGI	426.8	Other cardiac conduction disorders	69	1632	1.02 (0.734,1.43)	0.883	FALSE	5.61e-05	FALSE
All of Us	426.8	Other cardiac conduction disorders	84	20227	1.07 (0.824,1.4)	0.607	FALSE	5.14e-05	FALSE
MGI	426.9	Cardiac pacemaker/device in situ	89	1632	1.15 (0.855,1.56)	0.343	FALSE	5.61e-05	FALSE
MGI	426.92	Cardiac defibrillator in situ	67	1632	1.08 (0.772,1.52)	0.637	FALSE	5.61e-05	FALSE
MGI	427	Cardiac dysrhythmias	1114	1632	0.96 (0.864,1.07)	0.455	FALSE	5.61e-05	FALSE
UKB	427	Cardiac dysrhythmias	285	7405	0.913 (0.744,1.12)	0.376	FALSE	0.000169	FALSE
All of Us	427	Cardiac dysrhythmias	1287	20227	0.903 (0.845,0.966)	0.00275	TRUE	5.14e-05	FALSE
MGI	427.1	Paroxysmal tachycardia, unspecified	154	1632	1.23 (0.976,1.55)	0.0788	FALSE	5.61e-05	FALSE
All of Us	427.1	Paroxysmal tachycardia, unspecified	293	20227	0.934 (0.815,1.07)	0.327	FALSE	5.14e-05	FALSE
MGI	427.11	Paroxysmal supraventricular tachycardia	98	1632	1.39 (1.05,1.84)	0.0179	TRUE	5.61e-05	FALSE
All of Us	427.11	Paroxysmal supraventricular tachycardia	165	20227	0.982 (0.82,1.18)	0.84	FALSE	5.14e-05	FALSE
MGI	427.12	Paroxysmal ventricular tachycardia	83	1632	1.09 (0.803,1.49)	0.566	FALSE	5.61e-05	FALSE
All of Us	427.12	Paroxysmal ventricular tachycardia	141	20227	0.859 (0.707,1.05)	0.125	FALSE	5.14e-05	FALSE
MGI	427.2	Atrial fibrillation and flutter	202	1632	0.954 (0.773,1.18)	0.659	FALSE	5.61e-05	FALSE
UKB	427.2	Atrial fibrillation and flutter	95	7405	0.789 (0.555,1.12)	0.178	FALSE	0.000169	FALSE
All of Us	427.2	Atrial fibrillation and flutter	428	20227	0.906 (0.811,1.01)	0.0836	FALSE	5.14e-05	FALSE
MGI	427.21	Atrial fibrillation	197	1632	0.965 (0.781,1.19)	0.744	FALSE	5.61e-05	FALSE
All of Us	427.21	Atrial fibrillation	402	20227	0.904 (0.806,1.01)	0.0837	FALSE	5.14e-05	FALSE
MGI	427.22	Atrial flutter	56	1632	1.17 (0.807,1.7)	0.397	FALSE	5.61e-05	FALSE
All of Us	427.22	Atrial flutter	115	20227	0.883 (0.712,1.1)	0.252	FALSE	5.14e-05	FALSE
MGI	427.3	Other specified cardiac dysrhythmias	616	1632	0.983 (0.863,1.12)	0.796	FALSE	5.61e-05	FALSE
All of Us	427.3	Other specified cardiac dysrhythmias	463	20227	0.937 (0.84,1.05)	0.239	FALSE	5.14e-05	FALSE
All of Us	427.4	Cardiac arrest and ventricular fibrillation	55	20227	1.07 (0.787,1.48)	0.645	FALSE	5.14e-05	FALSE
MGI	427.5	Arrhythmia (cardiac) NOS	379	1632	0.944 (0.807,1.1)	0.467	FALSE	5.61e-05	FALSE
All of Us	427.5	Arrhythmia (cardiac) NOS	438	20227	0.895 (0.802,0.998)	0.0449	TRUE	5.14e-05	FALSE
MGI	427.6	Premature beats	130	1632	1.03 (0.794,1.33)	0.845	FALSE	5.61e-05	FALSE
All of Us	427.6	Premature beats	244	20227	0.873 (0.755,1.01)	0.0662	FALSE	5.14e-05	FALSE
All of Us	427.61	Supraventricular premature beats	69	20227	1.05 (0.797,1.39)	0.725	FALSE	5.14e-05	FALSE
MGI	427.7	Tachycardia NOS	431	1632	1.02 (0.882,1.19)	0.763	FALSE	5.61e-05	FALSE
MGI	427.8	Sinoatrial node dysfunction (Bradycardia)	55	1632	1.15 (0.77,1.72)	0.48	FALSE	5.61e-05	FALSE
All of Us	427.8	Sinoatrial node dysfunction (Bradycardia)	53	20227	1.04 (0.769,1.42)	0.785	FALSE	5.14e-05	FALSE
MGI	427.9	Palpitations	335	1632	1 (0.85,1.18)	1	FALSE	5.61e-05	FALSE
UKB	427.9	Palpitations	102	7405	0.967 (0.693,1.35)	0.843	FALSE	0.000169	FALSE
MGI	428	Congestive heart failure; nonhypertensive	326	2012	1.03 (0.875,1.22)	0.694	FALSE	5.61e-05	FALSE
UKB	428	Congestive heart failure; nonhypertensive	81	7617	0.68 (0.464,0.993)	0.042	TRUE	0.000169	FALSE
All of Us	428	Congestive heart failure; nonhypertensive	905	20503	0.952 (0.878,1.03)	0.23	FALSE	5.14e-05	FALSE
MGI	428.1	Congestive heart failure (CHF) NOS	288	2012	1.03 (0.861,1.22)	0.78	FALSE	5.61e-05	FALSE
All of Us	428.1	Congestive heart failure (CHF) NOS	680	20503	0.953 (0.869,1.05)	0.306	FALSE	5.14e-05	FALSE
MGI	428.2	Heart failure NOS	286	2012	1.04 (0.87,1.24)	0.69	FALSE	5.61e-05	FALSE
UKB	428.2	Heart failure NOS	62	7617	0.751 (0.488,1.15)	0.18	FALSE	0.000169	FALSE
All of Us	428.2	Heart failure NOS	168	20503	0.886 (0.742,1.06)	0.178	FALSE	5.14e-05	FALSE
MGI	428.3	Heart failure with reduced EF [Systolic or combined heart failure]	161	2012	1.09 (0.873,1.36)	0.445	FALSE	5.61e-05	FALSE
All of Us	428.3	Heart failure with reduced EF [Systolic or combined heart failure]	410	20503	1.03 (0.912,1.16)	0.67	FALSE	5.14e-05	FALSE
MGI	428.4	Heart failure with preserved EF [Diastolic heart failure]	144	2012	0.902 (0.709,1.15)	0.396	FALSE	5.61e-05	FALSE
All of Us	428.4	Heart failure with preserved EF [Diastolic heart failure]	370	20503	1.04 (0.915,1.18)	0.562	FALSE	5.14e-05	FALSE
MGI	429	Ill-defined descriptions and complications of heart disease	939	2012	1.07 (0.966,1.2)	0.188	FALSE	5.61e-05	FALSE
All of Us	429	Ill-defined descriptions and complications of heart disease	434	20503	0.854 (0.765,0.953)	0.00467	TRUE	5.14e-05	FALSE
MGI	429.1	Heart transplant/surgery	63	2012	0.918 (0.649,1.3)	0.614	FALSE	5.61e-05	FALSE
MGI	429.2	Abnormal function study of cardiovascular system	551	2012	1.07 (0.937,1.22)	0.323	FALSE	5.61e-05	FALSE
MGI	429.3	Symptoms involving cardiovascular system	692	2012	1.08 (0.963,1.22)	0.181	FALSE	5.61e-05	FALSE
All of Us	429.3	Symptoms involving cardiovascular system	408	20503	0.856 (0.765,0.96)	0.0072	TRUE	5.14e-05	FALSE
All of Us	430	Intracranial hemorrhage	136	20717	0.914 (0.75,1.12)	0.369	FALSE	5.14e-05	FALSE
All of Us	430.2	Intracerebral hemorrhage	75	20717	0.964 (0.74,1.26)	0.778	FALSE	5.14e-05	FALSE
MGI	433	Cerebrovascular disease	331	2693	0.965 (0.824,1.13)	0.662	FALSE	5.61e-05	FALSE
UKB	433	Cerebrovascular disease	160	7538	1 (0.767,1.32)	0.972	FALSE	0.000169	FALSE
All of Us	433	Cerebrovascular disease	909	20717	0.854 (0.789,0.924)	8.64e-05	TRUE	5.14e-05	FALSE
MGI	433.1	Occlusion and stenosis of precerebral arteries	86	2693	0.967 (0.718,1.3)	0.823	FALSE	5.61e-05	FALSE
All of Us	433.1	Occlusion and stenosis of precerebral arteries	271	20717	0.865 (0.753,0.995)	0.0399	TRUE	5.14e-05	FALSE
MGI	433.2	Occlusion of cerebral arteries	179	2693	1.1 (0.891,1.35)	0.381	FALSE	5.61e-05	FALSE
UKB	433.2	Occlusion of cerebral arteries	86	7538	1.08 (0.749,1.55)	0.676	FALSE	0.000169	FALSE
All of Us	433.2	Occlusion of cerebral arteries	419	20717	0.818 (0.731,0.917)	0.000479	TRUE	5.14e-05	FALSE
MGI	433.21	Cerebral artery occlusion, with cerebral infarction	171	2693	1.12 (0.907,1.38)	0.285	FALSE	5.61e-05	FALSE
All of Us	433.21	Cerebral artery occlusion, with cerebral infarction	393	20717	0.812 (0.723,0.913)	0.00045	TRUE	5.14e-05	FALSE
MGI	433.3	Cerebral ischemia	200	2693	0.994 (0.815,1.21)	0.955	FALSE	5.61e-05	FALSE
UKB	433.3	Cerebral ischemia	65	7538	0.849 (0.558,1.29)	0.434	FALSE	0.000169	FALSE
All of Us	433.3	Cerebral ischemia	319	20717	0.929 (0.817,1.06)	0.263	FALSE	5.14e-05	FALSE
MGI	433.31	Transient cerebral ischemia	179	2693	0.984 (0.799,1.21)	0.878	FALSE	5.61e-05	FALSE
All of Us	433.31	Transient cerebral ischemia	210	20717	0.925 (0.791,1.08)	0.321	FALSE	5.14e-05	FALSE
All of Us	433.5	Cerebral aneurysm	80	20717	1.09 (0.839,1.43)	0.508	FALSE	5.14e-05	FALSE
All of Us	433.6	Acute, but ill-defined cerebrovascular disease	90	20717	0.677 (0.537,0.856)	0.000784	TRUE	5.14e-05	FALSE
MGI	433.8	Late effects of cerebrovascular disease	68	2693	0.943 (0.677,1.31)	0.716	FALSE	5.61e-05	FALSE
All of Us	433.8	Late effects of cerebrovascular disease	243	20717	0.743 (0.644,0.859)	5.07e-05	TRUE	5.14e-05	TRUE
MGI	440	Atherosclerosis	161	2575	0.873 (0.697,1.09)	0.234	FALSE	5.61e-05	FALSE
All of Us	440	Atherosclerosis	359	20594	0.99 (0.875,1.12)	0.874	FALSE	5.14e-05	FALSE
MGI	440.2	Atherosclerosis of the extremities	116	2575	0.842 (0.646,1.1)	0.196	FALSE	5.61e-05	FALSE
All of Us	440.2	Atherosclerosis of the extremities	170	20594	0.856 (0.72,1.02)	0.0766	FALSE	5.14e-05	FALSE
MGI	440.22	Atherosclerosis of native arteries of the extremities with intermittent claudication	75	2575	0.944 (0.685,1.3)	0.714	FALSE	5.61e-05	FALSE
All of Us	440.22	Atherosclerosis of native arteries of the extremities with intermittent claudication	103	20594	0.774 (0.625,0.962)	0.0178	TRUE	5.14e-05	FALSE
All of Us	440.9	Atherosclerosis of aorta	157	20594	1.15 (0.952,1.39)	0.149	FALSE	5.14e-05	FALSE
MGI	442	Other aneurysm	133	2575	1.02 (0.796,1.3)	0.896	FALSE	5.61e-05	FALSE
All of Us	442	Other aneurysm	212	20594	1 (0.854,1.18)	0.971	FALSE	5.14e-05	FALSE
MGI	442.1	Aortic aneurysm	80	2575	0.868 (0.631,1.19)	0.372	FALSE	5.61e-05	FALSE
All of Us	442.1	Aortic aneurysm	114	20594	1.03 (0.83,1.29)	0.781	FALSE	5.14e-05	FALSE
MGI	442.11	Abdominal aortic aneurysm	51	2575	0.805 (0.54,1.19)	0.263	FALSE	5.61e-05	FALSE
MGI	443	Peripheral vascular disease	202	2575	1.08 (0.888,1.32)	0.432	FALSE	5.61e-05	FALSE
UKB	443	Peripheral vascular disease	57	7618	1.23 (0.792,1.91)	0.345	FALSE	0.000169	FALSE
All of Us	443	Peripheral vascular disease	501	20594	0.887 (0.798,0.987)	0.0262	TRUE	5.14e-05	FALSE
All of Us	443.7	Peripheral angiopathy in diseases classified elsewhere	140	20594	0.898 (0.738,1.1)	0.275	FALSE	5.14e-05	FALSE
MGI	443.8	Other specified peripheral vascular diseases	156	2575	1.06 (0.848,1.32)	0.622	FALSE	5.61e-05	FALSE
UKB	443.8	Other specified peripheral vascular diseases	52	7618	1.2 (0.759,1.9)	0.421	FALSE	0.000169	FALSE
MGI	443.9	Peripheral vascular disease, unspecified	149	2575	1.09 (0.864,1.37)	0.475	FALSE	5.61e-05	FALSE
All of Us	443.9	Peripheral vascular disease, unspecified	389	20594	0.872 (0.774,0.983)	0.0242	TRUE	5.14e-05	FALSE
MGI	444	Arterial embolism and thrombosis	64	2575	0.928 (0.661,1.3)	0.655	FALSE	5.61e-05	FALSE
All of Us	444	Arterial embolism and thrombosis	77	20594	0.963 (0.747,1.25)	0.767	FALSE	5.14e-05	FALSE
All of Us	446	Polyarteritis nodosa and allied conditions	71	20594	0.894 (0.693,1.16)	0.376	FALSE	5.14e-05	FALSE
MGI	447	Other disorders of arteries and arterioles	180	2575	0.915 (0.742,1.13)	0.397	FALSE	5.61e-05	FALSE
All of Us	447	Other disorders of arteries and arterioles	291	20594	1.03 (0.899,1.18)	0.67	FALSE	5.14e-05	FALSE
All of Us	447.1	Stricture of artery	85	20594	0.855 (0.676,1.09)	0.183	FALSE	5.14e-05	FALSE
All of Us	447.7	Aortic ectasia	88	20594	1.2 (0.93,1.57)	0.154	FALSE	5.14e-05	FALSE
MGI	450	Noninfectious disorders of lymphatic channels	124	2912	0.827 (0.649,1.05)	0.118	FALSE	5.61e-05	FALSE
All of Us	450	Noninfectious disorders of lymphatic channels	184	21506	0.939 (0.791,1.12)	0.465	FALSE	5.14e-05	FALSE
UKB	451	Phlebitis and thrombophlebitis	87	7095	0.933 (0.653,1.33)	0.696	FALSE	0.000169	FALSE
All of Us	451	Phlebitis and thrombophlebitis	134	19698	0.867 (0.714,1.06)	0.149	FALSE	5.14e-05	FALSE
UKB	451.2	Phlebitis and thrombophlebitis of lower extremities	78	7095	0.972 (0.666,1.42)	0.879	FALSE	0.000169	FALSE
All of Us	451.2	Phlebitis and thrombophlebitis of lower extremities	70	19698	0.784 (0.604,1.02)	0.0626	FALSE	5.14e-05	FALSE
MGI	452	Other venous embolism and thrombosis	358	2067	0.972 (0.833,1.13)	0.715	FALSE	5.61e-05	FALSE
All of Us	452	Other venous embolism and thrombosis	452	19698	0.897 (0.804,1)	0.051	FALSE	5.14e-05	FALSE
MGI	452.2	Deep vein thrombosis [DVT]	248	2067	0.925 (0.772,1.11)	0.392	FALSE	5.61e-05	FALSE
All of Us	452.2	Deep vein thrombosis [DVT]	328	19698	0.866 (0.761,0.986)	0.0281	TRUE	5.14e-05	FALSE
MGI	454	Varicose veins	129	2067	0.999 (0.786,1.27)	0.992	FALSE	5.61e-05	FALSE
UKB	454	Varicose veins	95	7095	1.17 (0.832,1.64)	0.36	FALSE	0.000169	FALSE
All of Us	454	Varicose veins	329	19698	0.741 (0.656,0.838)	1.46e-06	TRUE	5.14e-05	TRUE
MGI	454.1	Varicose veins of lower extremity	108	2067	1.05 (0.81,1.36)	0.711	FALSE	5.61e-05	FALSE
UKB	454.1	Varicose veins of lower extremity	87	7095	1.14 (0.803,1.63)	0.446	FALSE	0.000169	FALSE
All of Us	454.1	Varicose veins of lower extremity	263	19698	0.739 (0.645,0.847)	1.13e-05	TRUE	5.14e-05	TRUE
MGI	454.11	Varicose veins of lower extremity, symptomtic	69	2067	0.967 (0.703,1.33)	0.834	FALSE	5.61e-05	FALSE
All of Us	454.11	Varicose veins of lower extremity, symptomtic	163	19698	0.699 (0.589,0.831)	3.74e-05	TRUE	5.14e-05	TRUE
MGI	455	Hemorrhoids	444	2067	1.05 (0.91,1.21)	0.52	FALSE	5.61e-05	FALSE
UKB	455	Hemorrhoids	460	7095	1.08 (0.918,1.27)	0.353	FALSE	0.000169	FALSE
All of Us	455	Hemorrhoids	1187	19698	0.866 (0.808,0.928)	4.41e-05	TRUE	5.14e-05	TRUE
MGI	456	Chronic venous insufficiency [CVI]	237	2067	1.01 (0.84,1.22)	0.884	FALSE	5.61e-05	FALSE
All of Us	456	Chronic venous insufficiency [CVI]	313	19698	0.806 (0.709,0.918)	0.000967	TRUE	5.14e-05	FALSE
MGI	457	Encounter for long-term (current) use of anticoagulants, antithrombotics, aspirin	110	2067	0.857 (0.651,1.13)	0.265	FALSE	5.61e-05	FALSE
MGI	457.3	Encounter for long-term (current) use of aspirin	103	2067	0.846 (0.636,1.12)	0.242	FALSE	5.61e-05	FALSE
MGI	458	Hypotension	298	2373	0.928 (0.784,1.1)	0.383	FALSE	5.61e-05	FALSE
UKB	458	Hypotension	83	7371	1.02 (0.703,1.47)	0.929	FALSE	0.000169	FALSE
All of Us	458	Hypotension	559	20940	0.879 (0.796,0.971)	0.0107	TRUE	5.14e-05	FALSE
MGI	458.1	Orthostatic hypotension	80	2373	0.928 (0.682,1.26)	0.62	FALSE	5.61e-05	FALSE
All of Us	458.1	Orthostatic hypotension	184	20940	0.938 (0.792,1.11)	0.451	FALSE	5.14e-05	FALSE
MGI	458.2	Iatrogenic hypotension	71	2373	0.838 (0.602,1.16)	0.277	FALSE	5.61e-05	FALSE
All of Us	458.2	Iatrogenic hypotension	62	20940	0.969 (0.722,1.31)	0.83	FALSE	5.14e-05	FALSE
MGI	458.9	Hypotension NOS	270	2373	0.929 (0.779,1.11)	0.412	FALSE	5.61e-05	FALSE
All of Us	458.9	Hypotension NOS	376	20940	0.836 (0.742,0.942)	0.00306	TRUE	5.14e-05	FALSE
MGI	459	Other disorders of circulatory system	523	2373	0.968 (0.851,1.1)	0.628	FALSE	5.61e-05	FALSE
UKB	459	Other disorders of circulatory system	297	7371	1.08 (0.887,1.32)	0.435	FALSE	0.000169	FALSE
All of Us	459	Other disorders of circulatory system	246	20940	0.778 (0.674,0.899)	0.000568	TRUE	5.14e-05	FALSE
MGI	459.1	Hemorrhage NOS	77	2373	0.814 (0.598,1.11)	0.176	FALSE	5.61e-05	FALSE
MGI	459.7	Blood vessel replaced	61	2373	0.978 (0.689,1.38)	0.896	FALSE	5.61e-05	FALSE
MGI	459.9	Circulatory disease NEC	451	2373	1.03 (0.894,1.18)	0.713	FALSE	5.61e-05	FALSE
UKB	459.9	Circulatory disease NEC	294	7371	1.07 (0.879,1.31)	0.487	FALSE	0.000169	FALSE
All of Us	459.9	Circulatory disease NEC	208	20940	0.762 (0.653,0.892)	0.000579	TRUE	5.14e-05	FALSE
MGI	464	Acute sinusitis	338	1985	1.07 (0.917,1.25)	0.391	FALSE	5.61e-05	FALSE
All of Us	464	Acute sinusitis	905	18305	0.931 (0.861,1.01)	0.076	FALSE	5.14e-05	FALSE
MGI	465	Acute upper respiratory infections of multiple or unspecified sites	985	1985	0.986 (0.888,1.1)	0.798	FALSE	5.61e-05	FALSE
UKB	465	Acute upper respiratory infections of multiple or unspecified sites	60	7665	0.744 (0.482,1.15)	0.17	FALSE	0.000169	FALSE
All of Us	465	Acute upper respiratory infections of multiple or unspecified sites	3121	18305	0.864 (0.826,0.903)	1.52e-10	TRUE	5.14e-05	TRUE
MGI	465.2	Acute pharyngitis	584	1985	1.07 (0.941,1.21)	0.305	FALSE	5.61e-05	FALSE
All of Us	465.2	Acute pharyngitis	1476	18305	0.809 (0.761,0.861)	1.7e-11	TRUE	5.14e-05	TRUE
All of Us	465.4	Acute laryngitis and tracheitis	123	18305	0.89 (0.721,1.1)	0.275	FALSE	5.14e-05	FALSE
MGI	470	Septal Deviations/Turbinate Hypertrophy	64	1736	0.803 (0.573,1.12)	0.188	FALSE	5.61e-05	FALSE
All of Us	470	Septal Deviations/Turbinate Hypertrophy	273	18719	0.782 (0.68,0.9)	0.000527	TRUE	5.14e-05	FALSE
All of Us	471	Nasal polyps	64	18719	0.651 (0.497,0.854)	0.00132	TRUE	5.14e-05	FALSE
MGI	472	Chronic pharyngitis and nasopharyngitis	140	1736	1.13 (0.901,1.43)	0.279	FALSE	5.61e-05	FALSE
All of Us	472	Chronic pharyngitis and nasopharyngitis	482	18719	0.874 (0.787,0.97)	0.0112	TRUE	5.14e-05	FALSE
MGI	473	Diseases of the larynx and vocal cords	194	1736	1.08 (0.887,1.32)	0.43	FALSE	5.61e-05	FALSE
UKB	473	Diseases of the larynx and vocal cords	51	7408	1.35 (0.843,2.15)	0.197	FALSE	0.000169	FALSE
All of Us	473	Diseases of the larynx and vocal cords	399	18719	0.864 (0.767,0.973)	0.0149	TRUE	5.14e-05	FALSE
All of Us	473.1	Chronic laryngitis	58	18719	0.785 (0.58,1.07)	0.107	FALSE	5.14e-05	FALSE
All of Us	473.3	Paralysis/spasm of vocal cords or larynx	56	18719	1.1 (0.797,1.54)	0.545	FALSE	5.14e-05	FALSE
MGI	473.4	Voice disturbance	152	1736	1.11 (0.885,1.39)	0.367	FALSE	5.61e-05	FALSE
All of Us	473.4	Voice disturbance	244	18719	0.88 (0.758,1.02)	0.0915	FALSE	5.14e-05	FALSE
MGI	474	Acute and chronic tonsillitis	106	1736	0.822 (0.631,1.07)	0.137	FALSE	5.61e-05	FALSE
UKB	474	Acute and chronic tonsillitis	67	7408	0.666 (0.441,1)	0.0474	TRUE	0.000169	FALSE
All of Us	474	Acute and chronic tonsillitis	307	18719	0.791 (0.697,0.9)	0.000312	TRUE	5.14e-05	FALSE
All of Us	474.1	Acute tonsillitis	156	18719	0.777 (0.652,0.929)	0.00475	TRUE	5.14e-05	FALSE
MGI	474.2	Chronic tonsillitis and adenoiditis	79	1736	0.94 (0.696,1.27)	0.677	FALSE	5.61e-05	FALSE
All of Us	474.2	Chronic tonsillitis and adenoiditis	151	18719	0.817 (0.68,0.983)	0.0289	TRUE	5.14e-05	FALSE
MGI	475	Chronic sinusitis	292	1736	0.925 (0.783,1.09)	0.356	FALSE	5.61e-05	FALSE
All of Us	475	Chronic sinusitis	1054	18719	0.862 (0.8,0.928)	7.18e-05	TRUE	5.14e-05	FALSE
MGI	475.9	Postnasal drip	81	1736	0.817 (0.606,1.1)	0.174	FALSE	5.61e-05	FALSE
All of Us	475.9	Postnasal drip	212	18719	0.89 (0.759,1.05)	0.152	FALSE	5.14e-05	FALSE
MGI	476	Allergic rhinitis	890	1736	1.02 (0.912,1.13)	0.772	FALSE	5.61e-05	FALSE
All of Us	476	Allergic rhinitis	1669	18719	0.85 (0.801,0.902)	6.73e-08	TRUE	5.14e-05	TRUE
MGI	477	Epistaxis or throat hemorrhage	94	1736	0.712 (0.537,0.943)	0.0158	TRUE	5.61e-05	FALSE
MGI	478	Throat pain	60	1736	0.967 (0.686,1.36)	0.842	FALSE	5.61e-05	FALSE
MGI	479	Other upper respiratory disease	444	1736	0.986 (0.856,1.14)	0.847	FALSE	5.61e-05	FALSE
UKB	479	Other upper respiratory disease	67	7408	1.09 (0.726,1.63)	0.669	FALSE	0.000169	FALSE
All of Us	479	Other upper respiratory disease	785	18719	0.816 (0.752,0.886)	1.27e-06	TRUE	5.14e-05	TRUE
MGI	480	Pneumonia	393	2401	1.02 (0.884,1.18)	0.784	FALSE	5.61e-05	FALSE
UKB	480	Pneumonia	179	7543	1.24 (0.96,1.6)	0.0966	FALSE	0.000169	FALSE
All of Us	480	Pneumonia	917	19824	0.897 (0.83,0.969)	0.00585	TRUE	5.14e-05	FALSE
MGI	480.1	Bacterial pneumonia	83	2401	0.767 (0.572,1.03)	0.0691	FALSE	5.61e-05	FALSE
UKB	480.1	Bacterial pneumonia	118	7543	1.14 (0.831,1.56)	0.415	FALSE	0.000169	FALSE
All of Us	480.1	Bacterial pneumonia	256	19824	0.861 (0.747,0.994)	0.039	TRUE	5.14e-05	FALSE
UKB	480.11	Pneumococcal pneumonia	104	7543	1.08 (0.776,1.51)	0.632	FALSE	0.000169	FALSE
All of Us	480.11	Pneumococcal pneumonia	132	19824	0.808 (0.663,0.986)	0.0321	TRUE	5.14e-05	FALSE
MGI	481	Influenza	134	2401	1.1 (0.875,1.39)	0.402	FALSE	5.61e-05	FALSE
All of Us	481	Influenza	496	19824	0.942 (0.848,1.05)	0.26	FALSE	5.14e-05	FALSE
MGI	483	Acute bronchitis and bronchiolitis	269	2401	1.17 (0.993,1.39)	0.0596	FALSE	5.61e-05	FALSE
All of Us	483	Acute bronchitis and bronchiolitis	921	19824	0.939 (0.868,1.02)	0.112	FALSE	5.14e-05	FALSE
MGI	495	Asthma	805	1990	1.12 (1.01,1.25)	0.0386	TRUE	5.61e-05	FALSE
UKB	495	Asthma	537	7147	1.11 (0.96,1.29)	0.153	FALSE	0.000169	FALSE
All of Us	495	Asthma	2210	18583	0.908 (0.862,0.956)	0.000259	TRUE	5.14e-05	FALSE
All of Us	495.1	Chronic obstructive asthma	158	18583	0.79 (0.66,0.948)	0.00967	TRUE	5.14e-05	FALSE
All of Us	495.11	Chronic obstructive asthma with exacerbation	58	18583	0.862 (0.642,1.16)	0.308	FALSE	5.14e-05	FALSE
MGI	495.2	Asthma with exacerbation	211	1990	1.13 (0.935,1.36)	0.206	FALSE	5.61e-05	FALSE
All of Us	495.2	Asthma with exacerbation	713	18583	0.896 (0.822,0.977)	0.0128	TRUE	5.14e-05	FALSE
MGI	496	Chronic airway obstruction	304	1990	1.05 (0.887,1.25)	0.559	FALSE	5.61e-05	FALSE
UKB	496	Chronic airway obstruction	82	7147	0.826 (0.569,1.2)	0.304	FALSE	0.000169	FALSE
All of Us	496	Chronic airway obstruction	1072	18583	0.943 (0.875,1.02)	0.125	FALSE	5.14e-05	FALSE
MGI	496.1	Emphysema	100	1990	0.97 (0.734,1.28)	0.827	FALSE	5.61e-05	FALSE
All of Us	496.1	Emphysema	286	18583	0.882 (0.769,1.01)	0.0744	FALSE	5.14e-05	FALSE
MGI	496.2	Chronic bronchitis	220	1990	1.02 (0.835,1.23)	0.878	FALSE	5.61e-05	FALSE
All of Us	496.2	Chronic bronchitis	464	18583	0.957 (0.857,1.07)	0.44	FALSE	5.14e-05	FALSE
MGI	496.21	Obstructive chronic bronchitis	200	1990	1.01 (0.824,1.24)	0.909	FALSE	5.61e-05	FALSE
All of Us	496.21	Obstructive chronic bronchitis	363	18583	0.972 (0.858,1.1)	0.66	FALSE	5.14e-05	FALSE
All of Us	496.3	Bronchiectasis	83	18583	0.893 (0.698,1.15)	0.36	FALSE	5.14e-05	FALSE
MGI	497	Bronchitis	186	1990	0.974 (0.796,1.19)	0.798	FALSE	5.61e-05	FALSE
All of Us	497	Bronchitis	763	18583	0.919 (0.845,1)	0.0486	TRUE	5.14e-05	FALSE
All of Us	500	Lung disease due to external agents	61	20461	0.989 (0.741,1.33)	0.94	FALSE	5.14e-05	FALSE
All of Us	501	Pneumonitis due to inhalation of food or vomitus	74	20461	0.794 (0.612,1.04)	0.0762	FALSE	5.14e-05	FALSE
MGI	502	Postinflammatory pulmonary fibrosis	67	2486	0.849 (0.615,1.17)	0.3	FALSE	5.61e-05	FALSE
All of Us	502	Postinflammatory pulmonary fibrosis	132	20461	0.965 (0.79,1.18)	0.729	FALSE	5.14e-05	FALSE
MGI	503	Pulmonary congestion and hypostasis	62	2486	1.11 (0.784,1.57)	0.546	FALSE	5.61e-05	FALSE
All of Us	503	Pulmonary congestion and hypostasis	222	20461	0.733 (0.634,0.848)	2.29e-05	TRUE	5.14e-05	TRUE
MGI	504	Other alveolar and parietoalveolar pneumonopathy	52	2486	0.9 (0.627,1.29)	0.55	FALSE	5.61e-05	FALSE
All of Us	504	Other alveolar and parietoalveolar pneumonopathy	89	20461	0.937 (0.741,1.19)	0.579	FALSE	5.14e-05	FALSE
MGI	505	Other pulmonary inflamation or edema	118	2486	1.1 (0.854,1.41)	0.46	FALSE	5.61e-05	FALSE
All of Us	505	Other pulmonary inflamation or edema	80	20461	1.06 (0.816,1.37)	0.678	FALSE	5.14e-05	FALSE
MGI	506	Empyema and pneumothorax	137	2486	0.997 (0.788,1.26)	0.979	FALSE	5.61e-05	FALSE
All of Us	506	Empyema and pneumothorax	71	20461	0.864 (0.663,1.13)	0.27	FALSE	5.14e-05	FALSE
MGI	507	Pleurisy; pleural effusion	196	2486	1.02 (0.836,1.23)	0.877	FALSE	5.61e-05	FALSE
UKB	507	Pleurisy; pleural effusion	93	7553	1.31 (0.921,1.86)	0.127	FALSE	0.000169	FALSE
All of Us	507	Pleurisy; pleural effusion	387	20461	0.864 (0.77,0.971)	0.0134	TRUE	5.14e-05	FALSE
MGI	508	Pulmonary collapse; interstitial and compensatory emphysema	171	2486	1.14 (0.919,1.4)	0.234	FALSE	5.61e-05	FALSE
All of Us	508	Pulmonary collapse; interstitial and compensatory emphysema	504	20461	0.737 (0.668,0.815)	1.93e-09	TRUE	5.14e-05	TRUE
MGI	509	Respiratory failure, insufficiency, arrest	243	2486	0.932 (0.78,1.11)	0.437	FALSE	5.61e-05	FALSE
All of Us	509	Respiratory failure, insufficiency, arrest	380	20461	0.947 (0.839,1.07)	0.378	FALSE	5.14e-05	FALSE
MGI	509.1	Respiratory failure	128	2486	0.977 (0.769,1.24)	0.846	FALSE	5.61e-05	FALSE
All of Us	509.1	Respiratory failure	331	20461	0.96 (0.843,1.09)	0.532	FALSE	5.14e-05	FALSE
MGI	509.2	Respiratory insufficiency	77	2486	1.12 (0.826,1.52)	0.454	FALSE	5.61e-05	FALSE
MGI	509.3	Pulmonary insufficiency or respiratory failure following trauma and surgery	86	2486	0.951 (0.708,1.28)	0.734	FALSE	5.61e-05	FALSE
MGI	509.8	Dependence on respirator [Ventilator] or supplemental oxygen	119	2486	1.02 (0.793,1.3)	0.891	FALSE	5.61e-05	FALSE
MGI	510	Other diseases of lung	414	2617	1.04 (0.904,1.2)	0.574	FALSE	5.61e-05	FALSE
All of Us	510	Other diseases of lung	490	21200	0.861 (0.776,0.956)	0.00478	TRUE	5.14e-05	FALSE
MGI	512	Other symptoms of respiratory system	1478	1558	1.08 (0.98,1.19)	0.124	FALSE	5.61e-05	FALSE
UKB	512	Other symptoms of respiratory system	202	7525	0.922 (0.727,1.17)	0.497	FALSE	0.000169	FALSE
MGI	512.1	Wheezing	146	1558	0.914 (0.725,1.15)	0.442	FALSE	5.61e-05	FALSE
MGI	512.2	Painful respiration	270	1558	0.932 (0.781,1.11)	0.437	FALSE	5.61e-05	FALSE
MGI	512.7	Shortness of breath	860	1558	1.08 (0.962,1.21)	0.196	FALSE	5.61e-05	FALSE
UKB	512.7	Shortness of breath	137	7525	0.82 (0.615,1.09)	0.17	FALSE	0.000169	FALSE
MGI	512.8	Cough	821	1558	1.04 (0.928,1.17)	0.48	FALSE	5.61e-05	FALSE
UKB	512.8	Cough	68	7525	1.13 (0.753,1.7)	0.54	FALSE	0.000169	FALSE
MGI	512.9	Other dyspnea	878	1558	1.03 (0.916,1.15)	0.644	FALSE	5.61e-05	FALSE
MGI	513	Respiratory abnormalities	1007	2029	1.03 (0.929,1.14)	0.579	FALSE	5.61e-05	FALSE
All of Us	513	Respiratory abnormalities	95	21595	0.967 (0.757,1.24)	0.783	FALSE	5.14e-05	FALSE
MGI	513.3	Hypoventilation	93	2029	1.14 (0.858,1.51)	0.361	FALSE	5.61e-05	FALSE
All of Us	513.3	Hypoventilation	64	21595	0.996 (0.738,1.36)	0.981	FALSE	5.14e-05	FALSE
MGI	513.4	Hyperventilation	51	2029	0.818 (0.564,1.19)	0.267	FALSE	5.61e-05	FALSE
MGI	514	Abnormal findings examination of lungs	275	2728	1.04 (0.881,1.23)	0.624	FALSE	5.61e-05	FALSE
MGI	514.2	Solitary pulmonary nodule	138	2728	0.956 (0.76,1.2)	0.692	FALSE	5.61e-05	FALSE
MGI	516	Abnormal sputum	80	2956	1.11 (0.821,1.49)	0.49	FALSE	5.61e-05	FALSE
MGI	516.1	Hemoptysis	74	2956	1.12 (0.823,1.53)	0.45	FALSE	5.61e-05	FALSE
MGI	519	Other diseases of respiratory system, not elsewhere classified	431	2602	0.976 (0.85,1.12)	0.733	FALSE	5.61e-05	FALSE
UKB	519	Other diseases of respiratory system, not elsewhere classified	171	7556	0.945 (0.73,1.22)	0.663	FALSE	0.000169	FALSE
All of Us	519	Other diseases of respiratory system, not elsewhere classified	153	21528	0.812 (0.678,0.973)	0.0216	TRUE	5.14e-05	FALSE
MGI	519.8	Other diseases of respiratory system, NEC	105	2602	1.04 (0.801,1.35)	0.77	FALSE	5.61e-05	FALSE
UKB	519.8	Other diseases of respiratory system, NEC	156	7556	0.882 (0.673,1.15)	0.355	FALSE	0.000169	FALSE
All of Us	519.8	Other diseases of respiratory system, NEC	79	21528	0.944 (0.731,1.23)	0.658	FALSE	5.14e-05	FALSE
MGI	519.9	Symptoms involving respiratory system and other chest symptoms	308	2602	0.989 (0.841,1.16)	0.898	FALSE	5.61e-05	FALSE
All of Us	520	Disorders of tooth development	100	20062	0.936 (0.746,1.18)	0.559	FALSE	5.14e-05	FALSE
All of Us	520.2	Disturbances in tooth eruption	63	20062	0.956 (0.717,1.28)	0.755	FALSE	5.14e-05	FALSE
MGI	521	Diseases of hard tissues of teeth	113	2645	1.12 (0.872,1.45)	0.36	FALSE	5.61e-05	FALSE
UKB	521	Diseases of hard tissues of teeth	229	7335	0.961 (0.768,1.2)	0.726	FALSE	0.000169	FALSE
All of Us	521	Diseases of hard tissues of teeth	736	20062	1.03 (0.94,1.12)	0.566	FALSE	5.14e-05	FALSE
MGI	521.1	Dental caries	103	2645	1.13 (0.868,1.47)	0.352	FALSE	5.61e-05	FALSE
UKB	521.1	Dental caries	228	7335	0.971 (0.776,1.22)	0.798	FALSE	0.000169	FALSE
All of Us	521.1	Dental caries	711	20062	1.04 (0.95,1.14)	0.407	FALSE	5.14e-05	FALSE
MGI	522	Diseases of pulp and periapical tissues	74	2645	1.04 (0.765,1.41)	0.804	FALSE	5.61e-05	FALSE
UKB	522	Diseases of pulp and periapical tissues	54	7335	1.34 (0.852,2.11)	0.191	FALSE	0.000169	FALSE
All of Us	522	Diseases of pulp and periapical tissues	355	20062	0.955 (0.844,1.08)	0.46	FALSE	5.14e-05	FALSE
All of Us	522.1	Pulpitis and necrosis of tooth pulp	65	20062	1.07 (0.797,1.44)	0.662	FALSE	5.14e-05	FALSE
MGI	522.5	Periapical abscess	67	2645	1.02 (0.739,1.4)	0.908	FALSE	5.61e-05	FALSE
All of Us	522.5	Periapical abscess	293	20062	0.956 (0.835,1.09)	0.507	FALSE	5.14e-05	FALSE
MGI	523	Gingival and periodontal diseases	80	2645	0.955 (0.711,1.28)	0.751	FALSE	5.61e-05	FALSE
UKB	523	Gingival and periodontal diseases	53	7335	0.927 (0.585,1.47)	0.737	FALSE	0.000169	FALSE
All of Us	523	Gingival and periodontal diseases	442	20062	0.966 (0.865,1.08)	0.537	FALSE	5.14e-05	FALSE
All of Us	523.1	Gingivitis	154	20062	0.887 (0.74,1.07)	0.194	FALSE	5.14e-05	FALSE
All of Us	523.3	Periodontitis (acute or chronic)	200	20062	0.919 (0.783,1.08)	0.299	FALSE	5.14e-05	FALSE
All of Us	523.31	Acute periodontitis	179	20062	1 (0.846,1.2)	0.956	FALSE	5.14e-05	FALSE
MGI	525	Other diseases of the teeth and supporting structures	160	2645	0.916 (0.74,1.13)	0.416	FALSE	5.61e-05	FALSE
UKB	525	Other diseases of the teeth and supporting structures	88	7335	1.03 (0.722,1.47)	0.871	FALSE	0.000169	FALSE
All of Us	525	Other diseases of the teeth and supporting structures	841	20062	0.913 (0.842,0.989)	0.0251	TRUE	5.14e-05	FALSE
All of Us	525.1	Loss of teeth or edentulism	231	20062	0.908 (0.782,1.06)	0.208	FALSE	5.14e-05	FALSE
MGI	526	Diseases of the jaws	159	2645	1.05 (0.849,1.3)	0.639	FALSE	5.61e-05	FALSE
All of Us	526	Diseases of the jaws	297	20062	0.919 (0.807,1.05)	0.201	FALSE	5.14e-05	FALSE
MGI	526.4	Temporomandibular joint disorders	68	2645	0.838 (0.609,1.15)	0.262	FALSE	5.61e-05	FALSE
All of Us	526.4	Temporomandibular joint disorders	178	20062	0.966 (0.817,1.15)	0.688	FALSE	5.14e-05	FALSE
All of Us	526.41	Temporomandibular joint disorder, unspecified	146	20062	0.966 (0.803,1.17)	0.714	FALSE	5.14e-05	FALSE
All of Us	526.9	Jaw disease NOS	60	20062	0.829 (0.633,1.09)	0.164	FALSE	5.14e-05	FALSE
MGI	527	Diseases of the salivary glands	104	2760	1.13 (0.871,1.46)	0.353	FALSE	5.61e-05	FALSE
All of Us	527	Diseases of the salivary glands	220	21055	0.899 (0.771,1.05)	0.172	FALSE	5.14e-05	FALSE
All of Us	527.2	Sialoadenitis	79	21055	0.757 (0.591,0.976)	0.0257	TRUE	5.14e-05	FALSE
All of Us	527.7	Disturbance of salivary secretion	96	21055	1.13 (0.888,1.44)	0.32	FALSE	5.14e-05	FALSE
MGI	528	Diseases of the oral soft tissues, excluding lesions specific for gingiva and tongue	179	2760	1.1 (0.903,1.35)	0.33	FALSE	5.61e-05	FALSE
UKB	528	Diseases of the oral soft tissues, excluding lesions specific for gingiva and tongue	57	7644	0.885 (0.567,1.38)	0.577	FALSE	0.000169	FALSE
All of Us	528	Diseases of the oral soft tissues, excluding lesions specific for gingiva and tongue	422	21055	0.952 (0.85,1.07)	0.387	FALSE	5.14e-05	FALSE
All of Us	528.1	Stomatitis and mucositis	113	21055	1.04 (0.849,1.29)	0.686	FALSE	5.14e-05	FALSE
All of Us	528.12	Oral aphthae	54	21055	1.12 (0.838,1.51)	0.433	FALSE	5.14e-05	FALSE
All of Us	528.3	Cellulitis and abscess of oral soft tissues	65	21055	0.851 (0.644,1.13)	0.246	FALSE	5.14e-05	FALSE
All of Us	528.5	Diseases of lips	67	21055	0.98 (0.736,1.32)	0.889	FALSE	5.14e-05	FALSE
All of Us	529	Diseases and other conditions of the tongue	73	21055	0.957 (0.736,1.25)	0.741	FALSE	5.14e-05	FALSE
MGI	530	Diseases of esophagus	1051	1874	0.978 (0.881,1.09)	0.682	FALSE	5.61e-05	FALSE
UKB	530	Diseases of esophagus	469	7167	0.951 (0.81,1.12)	0.535	FALSE	0.000169	FALSE
All of Us	530	Diseases of esophagus	2850	18633	0.903 (0.861,0.947)	2.49e-05	TRUE	5.14e-05	TRUE
MGI	530.1	Esophagitis, GERD and related diseases	1022	1874	0.975 (0.877,1.08)	0.634	FALSE	5.61e-05	FALSE
UKB	530.1	Esophagitis, GERD and related diseases	432	7167	0.978 (0.829,1.16)	0.796	FALSE	0.000169	FALSE
All of Us	530.1	Esophagitis, GERD and related diseases	2779	18633	0.903 (0.861,0.948)	3.63e-05	TRUE	5.14e-05	TRUE
MGI	530.11	GERD	995	1874	0.981 (0.882,1.09)	0.719	FALSE	5.61e-05	FALSE
UKB	530.11	GERD	356	7167	0.93 (0.776,1.12)	0.433	FALSE	0.000169	FALSE
All of Us	530.11	GERD	2671	18633	0.903 (0.86,0.949)	4.54e-05	TRUE	5.14e-05	TRUE
MGI	530.14	Reflux esophagitis	127	1874	0.864 (0.675,1.11)	0.24	FALSE	5.61e-05	FALSE
UKB	530.14	Reflux esophagitis	129	7167	0.79 (0.59,1.06)	0.11	FALSE	0.000169	FALSE
All of Us	530.14	Reflux esophagitis	367	18633	0.916 (0.813,1.03)	0.149	FALSE	5.14e-05	FALSE
All of Us	530.2	Esophageal bleeding (varices/hemorrhage)	114	18633	0.733 (0.595,0.907)	0.00342	TRUE	5.14e-05	FALSE
All of Us	530.3	Stricture and stenosis of esophagus	104	18633	1.08 (0.858,1.37)	0.506	FALSE	5.14e-05	FALSE
MGI	530.5	Disorders of esophageal motility	59	1874	1.06 (0.75,1.51)	0.718	FALSE	5.61e-05	FALSE
All of Us	530.5	Disorders of esophageal motility	72	18633	0.932 (0.711,1.23)	0.606	FALSE	5.14e-05	FALSE
MGI	530.9	Heartburn	127	1874	1.08 (0.843,1.38)	0.547	FALSE	5.61e-05	FALSE
MGI	531	Peptic ulcer (excl. esophageal)	130	2906	0.987 (0.779,1.25)	0.912	FALSE	5.61e-05	FALSE
UKB	531	Peptic ulcer (excl. esophageal)	133	7594	1.12 (0.838,1.5)	0.433	FALSE	0.000169	FALSE
All of Us	531	Peptic ulcer (excl. esophageal)	353	21337	0.921 (0.817,1.04)	0.184	FALSE	5.14e-05	FALSE
MGI	531.2	Gastric ulcer	65	2906	0.883 (0.633,1.23)	0.443	FALSE	5.61e-05	FALSE
UKB	531.2	Gastric ulcer	79	7594	0.98 (0.672,1.43)	0.912	FALSE	0.000169	FALSE
All of Us	531.2	Gastric ulcer	156	21337	1.06 (0.882,1.28)	0.532	FALSE	5.14e-05	FALSE
All of Us	531.3	Duodenal ulcer	59	21337	1.03 (0.761,1.41)	0.835	FALSE	5.14e-05	FALSE
MGI	531.4	Peptic ulcer, site unspecified	58	2906	1.01 (0.715,1.42)	0.965	FALSE	5.61e-05	FALSE
All of Us	531.4	Peptic ulcer, site unspecified	173	21337	0.863 (0.729,1.03)	0.0876	FALSE	5.14e-05	FALSE
MGI	532	Dysphagia	363	1874	1.13 (0.965,1.32)	0.129	FALSE	5.61e-05	FALSE
UKB	532	Dysphagia	119	7167	1.02 (0.754,1.39)	0.874	FALSE	0.000169	FALSE
All of Us	532	Dysphagia	741	18633	0.957 (0.877,1.04)	0.316	FALSE	5.14e-05	FALSE
MGI	535	Gastritis and duodenitis	241	2549	1.03 (0.859,1.23)	0.776	FALSE	5.61e-05	FALSE
UKB	535	Gastritis and duodenitis	532	7166	0.953 (0.819,1.11)	0.537	FALSE	0.000169	FALSE
All of Us	535	Gastritis and duodenitis	1061	20222	0.829 (0.773,0.89)	1.98e-07	TRUE	5.14e-05	TRUE
MGI	535.1	Acute gastritis	67	2549	0.889 (0.641,1.23)	0.464	FALSE	5.61e-05	FALSE
All of Us	535.1	Acute gastritis	192	20222	0.668 (0.571,0.782)	3.52e-07	TRUE	5.14e-05	TRUE
All of Us	535.2	Atrophic gastritis	351	20222	0.782 (0.695,0.881)	4.33e-05	TRUE	5.14e-05	TRUE
UKB	535.6	Duodenitis	95	7166	0.949 (0.673,1.34)	0.764	FALSE	0.000169	FALSE
All of Us	535.6	Duodenitis	119	20222	0.892 (0.728,1.1)	0.264	FALSE	5.14e-05	FALSE
MGI	535.8	Other specified gastritis	66	2549	0.875 (0.632,1.21)	0.4	FALSE	5.61e-05	FALSE
UKB	535.8	Other specified gastritis	170	7166	0.992 (0.765,1.29)	0.95	FALSE	0.000169	FALSE
All of Us	535.8	Other specified gastritis	208	20222	0.802 (0.688,0.936)	0.00453	TRUE	5.14e-05	FALSE
MGI	535.9	Gastritis and duodenitis, NOS	137	2549	1.16 (0.924,1.46)	0.193	FALSE	5.61e-05	FALSE
All of Us	535.9	Gastritis and duodenitis, NOS	677	20222	0.839 (0.77,0.915)	6.92e-05	TRUE	5.14e-05	FALSE
MGI	536	Disorders of function of stomach	273	2549	0.997 (0.843,1.18)	0.972	FALSE	5.61e-05	FALSE
All of Us	536	Disorders of function of stomach	521	20222	0.823 (0.746,0.908)	9.9e-05	TRUE	5.14e-05	FALSE
MGI	536.3	Gastroparesis	71	2549	0.817 (0.595,1.12)	0.193	FALSE	5.61e-05	FALSE
All of Us	536.3	Gastroparesis	157	20222	0.975 (0.808,1.18)	0.79	FALSE	5.14e-05	FALSE
MGI	536.8	Dyspepsia and other specified disorders of function of stomach	207	2549	1.03 (0.848,1.24)	0.794	FALSE	5.61e-05	FALSE
All of Us	536.8	Dyspepsia and other specified disorders of function of stomach	382	20222	0.754 (0.675,0.843)	6.32e-07	TRUE	5.14e-05	TRUE
MGI	537	Other disorders of stomach and duodenum	238	2549	0.869 (0.727,1.04)	0.121	FALSE	5.61e-05	FALSE
UKB	537	Other disorders of stomach and duodenum	64	7166	1.39 (0.911,2.11)	0.118	FALSE	0.000169	FALSE
All of Us	537	Other disorders of stomach and duodenum	423	20222	0.836 (0.749,0.934)	0.00145	TRUE	5.14e-05	FALSE
MGI	539	Bariatric surgery	152	2884	1.06 (0.856,1.32)	0.567	FALSE	5.61e-05	FALSE
All of Us	539	Bariatric surgery	64	21626	0.781 (0.6,1.02)	0.0579	FALSE	5.14e-05	FALSE
All of Us	540	Appendiceal conditions	81	21609	0.759 (0.596,0.97)	0.0229	TRUE	5.14e-05	FALSE
All of Us	540.1	Appendicitis	74	21609	0.769 (0.596,0.995)	0.0381	TRUE	5.14e-05	FALSE
All of Us	540.11	Acute appendicitis	60	21609	0.723 (0.549,0.956)	0.0177	TRUE	5.14e-05	FALSE
MGI	550	Abdominal hernia	380	2656	0.975 (0.843,1.13)	0.729	FALSE	5.61e-05	FALSE
UKB	550	Abdominal hernia	563	7163	0.894 (0.772,1.04)	0.138	FALSE	0.000169	FALSE
All of Us	550	Abdominal hernia	1106	20584	0.946 (0.881,1.02)	0.129	FALSE	5.14e-05	FALSE
MGI	550.1	Inguinal hernia	67	2656	0.828 (0.595,1.15)	0.243	FALSE	5.61e-05	FALSE
UKB	550.1	Inguinal hernia	127	7163	1.11 (0.818,1.52)	0.486	FALSE	0.000169	FALSE
All of Us	550.1	Inguinal hernia	213	20584	0.918 (0.782,1.08)	0.295	FALSE	5.14e-05	FALSE
MGI	550.2	Diaphragmatic hernia	164	2656	0.953 (0.773,1.18)	0.651	FALSE	5.61e-05	FALSE
UKB	550.2	Diaphragmatic hernia	299	7163	0.806 (0.661,0.982)	0.0321	TRUE	0.000169	FALSE
All of Us	550.2	Diaphragmatic hernia	544	20584	0.933 (0.845,1.03)	0.171	FALSE	5.14e-05	FALSE
MGI	550.4	Umbilical hernia	101	2656	1.04 (0.802,1.35)	0.751	FALSE	5.61e-05	FALSE
UKB	550.4	Umbilical hernia	107	7163	0.853 (0.615,1.18)	0.334	FALSE	0.000169	FALSE
All of Us	550.4	Umbilical hernia	266	20584	0.928 (0.806,1.07)	0.297	FALSE	5.14e-05	FALSE
MGI	550.5	Ventral hernia	140	2656	1.13 (0.898,1.42)	0.292	FALSE	5.61e-05	FALSE
UKB	550.5	Ventral hernia	70	7163	0.974 (0.652,1.45)	0.894	FALSE	0.000169	FALSE
All of Us	550.5	Ventral hernia	237	20584	0.984 (0.848,1.14)	0.836	FALSE	5.14e-05	FALSE
MGI	550.6	Incisional hernia	76	2656	1.04 (0.769,1.42)	0.775	FALSE	5.61e-05	FALSE
All of Us	550.6	Incisional hernia	103	20584	1 (0.796,1.26)	0.997	FALSE	5.14e-05	FALSE
MGI	555	Inflammatory bowel disease and other gastroenteritis and colitis	80	1843	1.03 (0.766,1.39)	0.835	FALSE	5.61e-05	FALSE
All of Us	555	Inflammatory bowel disease and other gastroenteritis and colitis	156	19862	0.835 (0.697,1)	0.0481	TRUE	5.14e-05	FALSE
All of Us	555.1	Regional enteritis	94	19862	0.782 (0.623,0.986)	0.0322	TRUE	5.14e-05	FALSE
All of Us	555.2	Ulcerative colitis	88	19862	0.986 (0.771,1.27)	0.91	FALSE	5.14e-05	FALSE
All of Us	556	Ulceration of the lower GI tract	70	19862	0.981 (0.748,1.3)	0.89	FALSE	5.14e-05	FALSE
MGI	557	Intestinal malabsorption (non-celiac)	153	1843	0.875 (0.7,1.09)	0.235	FALSE	5.61e-05	FALSE
All of Us	557	Intestinal malabsorption (non-celiac)	75	19862	0.864 (0.671,1.12)	0.249	FALSE	5.14e-05	FALSE
MGI	558	Noninfectious gastroenteritis	251	1843	1.1 (0.922,1.31)	0.289	FALSE	5.61e-05	FALSE
UKB	558	Noninfectious gastroenteritis	198	6719	1.24 (0.974,1.58)	0.0786	FALSE	0.000169	FALSE
All of Us	558	Noninfectious gastroenteritis	827	19862	0.864 (0.798,0.935)	0.000291	TRUE	5.14e-05	FALSE
MGI	560	Intestinal obstruction without mention of hernia	214	1843	0.954 (0.787,1.16)	0.633	FALSE	5.61e-05	FALSE
UKB	560	Intestinal obstruction without mention of hernia	73	6719	1.16 (0.782,1.72)	0.453	FALSE	0.000169	FALSE
All of Us	560	Intestinal obstruction without mention of hernia	251	19862	0.869 (0.751,1.01)	0.0566	FALSE	5.14e-05	FALSE
MGI	560.1	Paralytic ileus	112	1843	0.9 (0.693,1.17)	0.418	FALSE	5.61e-05	FALSE
All of Us	560.1	Paralytic ileus	97	19862	0.994 (0.778,1.28)	0.959	FALSE	5.14e-05	FALSE
All of Us	560.2	Impaction of intestine	67	19862	0.848 (0.643,1.12)	0.232	FALSE	5.14e-05	FALSE
MGI	560.4	Other intestinal obstruction	104	1843	0.84 (0.642,1.1)	0.192	FALSE	5.61e-05	FALSE
UKB	560.4	Other intestinal obstruction	66	6719	1.21 (0.802,1.83)	0.35	FALSE	0.000169	FALSE
All of Us	560.4	Other intestinal obstruction	98	19862	0.838 (0.669,1.05)	0.118	FALSE	5.14e-05	FALSE
MGI	561	Symptoms involving digestive system	160	1843	0.928 (0.745,1.15)	0.497	FALSE	5.61e-05	FALSE
UKB	561	Symptoms involving digestive system	232	6719	0.835 (0.667,1.05)	0.113	FALSE	0.000169	FALSE
MGI	562	Diverticulosis and diverticulitis	315	1843	0.988 (0.832,1.17)	0.889	FALSE	5.61e-05	FALSE
UKB	562	Diverticulosis and diverticulitis	248	6719	1.16 (0.93,1.44)	0.188	FALSE	0.000169	FALSE
All of Us	562	Diverticulosis and diverticulitis	635	19862	0.801 (0.728,0.88)	4.09e-06	TRUE	5.14e-05	TRUE
MGI	562.1	Diverticulosis	310	1843	1 (0.841,1.19)	0.999	FALSE	5.61e-05	FALSE
UKB	562.1	Diverticulosis	248	6719	1.16 (0.93,1.44)	0.188	FALSE	0.000169	FALSE
All of Us	562.1	Diverticulosis	534	19862	0.799 (0.721,0.885)	1.74e-05	TRUE	5.14e-05	TRUE
MGI	562.2	Diverticulitis	74	1843	0.924 (0.677,1.26)	0.609	FALSE	5.61e-05	FALSE
All of Us	562.2	Diverticulitis	190	19862	0.933 (0.788,1.11)	0.417	FALSE	5.14e-05	FALSE
MGI	564	Functional digestive disorders	826	1843	0.969 (0.864,1.09)	0.584	FALSE	5.61e-05	FALSE
UKB	564	Functional digestive disorders	318	6719	1.15 (0.95,1.4)	0.149	FALSE	0.000169	FALSE
All of Us	564	Functional digestive disorders	395	19862	0.833 (0.744,0.934)	0.00158	TRUE	5.14e-05	FALSE
MGI	564.1	Irritable Bowel Syndrome	181	1843	0.839 (0.68,1.03)	0.0988	FALSE	5.61e-05	FALSE
UKB	564.1	Irritable Bowel Syndrome	76	6719	1.17 (0.794,1.71)	0.426	FALSE	0.000169	FALSE
All of Us	564.1	Irritable Bowel Syndrome	315	19862	0.797 (0.702,0.905)	0.00042	TRUE	5.14e-05	FALSE
MGI	564.9	Personal history of diseases of digestive system	186	1843	0.956 (0.78,1.17)	0.662	FALSE	5.61e-05	FALSE
UKB	564.9	Personal history of diseases of digestive system	221	6719	1.28 (1.01,1.61)	0.0369	TRUE	0.000169	FALSE
MGI	565	Anal and rectal conditions	222	2354	1.18 (0.977,1.41)	0.0854	FALSE	5.61e-05	FALSE
UKB	565	Anal and rectal conditions	252	7349	0.955 (0.771,1.18)	0.673	FALSE	0.000169	FALSE
All of Us	565	Anal and rectal conditions	584	20605	0.885 (0.803,0.975)	0.0131	TRUE	5.14e-05	FALSE
MGI	565.1	Anal and rectal polyp	85	2354	1.19 (0.889,1.6)	0.229	FALSE	5.61e-05	FALSE
UKB	565.1	Anal and rectal polyp	91	7349	0.878 (0.619,1.24)	0.455	FALSE	0.000169	FALSE
All of Us	565.1	Anal and rectal polyp	201	20605	0.887 (0.754,1.05)	0.148	FALSE	5.14e-05	FALSE
MGI	567	Peritonitis and retroperitoneal infections	80	2354	0.983 (0.728,1.33)	0.906	FALSE	5.61e-05	FALSE
All of Us	567	Peritonitis and retroperitoneal infections	89	20605	1.01 (0.793,1.3)	0.918	FALSE	5.14e-05	FALSE
MGI	568	Other disorders of peritoneum	119	2354	1.07 (0.841,1.37)	0.564	FALSE	5.61e-05	FALSE
UKB	568	Other disorders of peritoneum	64	7349	1.07 (0.709,1.62)	0.73	FALSE	0.000169	FALSE
All of Us	568	Other disorders of peritoneum	170	20605	0.983 (0.825,1.17)	0.846	FALSE	5.14e-05	FALSE
MGI	568.1	Peritoneal adhesions (postoperative) (postinfection)	88	2354	0.968 (0.732,1.28)	0.815	FALSE	5.61e-05	FALSE
UKB	568.1	Peritoneal adhesions (postoperative) (postinfection)	58	7349	1.1 (0.712,1.7)	0.656	FALSE	0.000169	FALSE
All of Us	568.1	Peritoneal adhesions (postoperative) (postinfection)	129	20605	0.936 (0.765,1.15)	0.515	FALSE	5.14e-05	FALSE
MGI	569	Other disorders of intestine	491	2354	1.06 (0.928,1.21)	0.391	FALSE	5.61e-05	FALSE
UKB	569	Other disorders of intestine	82	7349	1.26 (0.871,1.82)	0.212	FALSE	0.000169	FALSE
All of Us	569	Other disorders of intestine	466	20605	0.934 (0.84,1.04)	0.2	FALSE	5.14e-05	FALSE
MGI	569.2	Gastrointestinal complications	102	2354	1.18 (0.909,1.54)	0.2	FALSE	5.61e-05	FALSE
All of Us	569.2	Gastrointestinal complications	158	20605	0.85 (0.712,1.02)	0.0725	FALSE	5.14e-05	FALSE
MGI	571	Chronic liver disease and cirrhosis	239	2292	1.09 (0.906,1.31)	0.364	FALSE	5.61e-05	FALSE
All of Us	571	Chronic liver disease and cirrhosis	711	20577	0.849 (0.78,0.925)	0.000178	TRUE	5.14e-05	FALSE
MGI	571.5	Other chronic nonalcoholic liver disease	221	2292	1.11 (0.92,1.35)	0.268	FALSE	5.61e-05	FALSE
All of Us	571.5	Other chronic nonalcoholic liver disease	682	20577	0.831 (0.762,0.907)	2.91e-05	TRUE	5.14e-05	TRUE
MGI	571.51	Cirrhosis of liver without mention of alcohol	52	2292	0.972 (0.667,1.42)	0.877	FALSE	5.61e-05	FALSE
All of Us	571.51	Cirrhosis of liver without mention of alcohol	174	20577	0.933 (0.783,1.12)	0.441	FALSE	5.14e-05	FALSE
MGI	571.8	Liver abscess and sequelae of chronic liver disease	53	2292	1.03 (0.71,1.5)	0.869	FALSE	5.61e-05	FALSE
All of Us	571.8	Liver abscess and sequelae of chronic liver disease	74	20577	1.01 (0.779,1.32)	0.935	FALSE	5.14e-05	FALSE
MGI	572	Ascites (non malignant)	142	2292	1.01 (0.801,1.27)	0.935	FALSE	5.61e-05	FALSE
All of Us	572	Ascites (non malignant)	179	20577	0.847 (0.714,1.01)	0.0545	FALSE	5.14e-05	FALSE
MGI	573	Other disorders of liver	322	2292	1.04 (0.89,1.23)	0.59	FALSE	5.61e-05	FALSE
All of Us	573	Other disorders of liver	402	20577	0.827 (0.738,0.927)	0.001	TRUE	5.14e-05	FALSE
All of Us	573.3	Hepatomegaly	252	20577	0.911 (0.79,1.05)	0.201	FALSE	5.14e-05	FALSE
MGI	573.6	Nonspecific elevation of levels of transaminase or lactic acid dehydrogenase [LDH]	193	2292	1.01 (0.83,1.24)	0.886	FALSE	5.61e-05	FALSE
MGI	573.7	Abnormal results of function study of liver	189	2292	0.938 (0.764,1.15)	0.535	FALSE	5.61e-05	FALSE
UKB	573.7	Abnormal results of function study of liver	67	7550	0.848 (0.561,1.28)	0.421	FALSE	0.000169	FALSE
MGI	573.9	Abnormal serum enzyme levels	398	2292	1.05 (0.91,1.22)	0.489	FALSE	5.61e-05	FALSE
MGI	574	Cholelithiasis and cholecystitis	192	2799	1.03 (0.844,1.25)	0.795	FALSE	5.61e-05	FALSE
UKB	574	Cholelithiasis and cholecystitis	144	7565	1.01 (0.765,1.34)	0.93	FALSE	0.000169	FALSE
All of Us	574	Cholelithiasis and cholecystitis	532	21011	0.869 (0.789,0.959)	0.00473	TRUE	5.14e-05	FALSE
MGI	574.1	Cholelithiasis	179	2799	1.02 (0.835,1.25)	0.828	FALSE	5.61e-05	FALSE
UKB	574.1	Cholelithiasis	119	7565	0.912 (0.671,1.24)	0.549	FALSE	0.000169	FALSE
All of Us	574.1	Cholelithiasis	466	21011	0.839 (0.757,0.93)	0.000769	TRUE	5.14e-05	FALSE
All of Us	574.11	Cholelithiasis with acute cholecystitis	72	21011	0.711 (0.559,0.905)	0.00424	TRUE	5.14e-05	FALSE
All of Us	574.12	Cholelithiasis with other cholecystitis	112	21011	0.762 (0.62,0.939)	0.00894	TRUE	5.14e-05	FALSE
MGI	574.2	Calculus of bile duct	53	2799	1.12 (0.781,1.61)	0.519	FALSE	5.61e-05	FALSE
All of Us	574.2	Calculus of bile duct	79	21011	0.885 (0.691,1.14)	0.323	FALSE	5.14e-05	FALSE
MGI	574.3	Cholecystitis without cholelithiasis	54	2799	1.13 (0.794,1.62)	0.468	FALSE	5.61e-05	FALSE
All of Us	574.3	Cholecystitis without cholelithiasis	147	21011	0.745 (0.626,0.889)	0.000858	TRUE	5.14e-05	FALSE
MGI	575	Other biliary tract disease	116	2799	1.05 (0.818,1.35)	0.695	FALSE	5.61e-05	FALSE
All of Us	575	Other biliary tract disease	278	21011	0.833 (0.73,0.952)	0.00668	TRUE	5.14e-05	FALSE
MGI	575.7	Other disorders of gallbladder	56	2799	1.04 (0.735,1.49)	0.798	FALSE	5.61e-05	FALSE
All of Us	575.7	Other disorders of gallbladder	124	21011	0.732 (0.603,0.89)	0.00137	TRUE	5.14e-05	FALSE
MGI	575.8	Other disorders of biliary tract	56	2799	0.879 (0.611,1.26)	0.462	FALSE	5.61e-05	FALSE
All of Us	575.8	Other disorders of biliary tract	131	21011	1.07 (0.879,1.31)	0.487	FALSE	5.14e-05	FALSE
MGI	577	Diseases of pancreas	141	2895	1.1 (0.876,1.38)	0.399	FALSE	5.61e-05	FALSE
All of Us	577	Diseases of pancreas	271	21419	1.05 (0.913,1.21)	0.488	FALSE	5.14e-05	FALSE
MGI	577.1	Acute pancreatitis	95	2895	0.909 (0.689,1.2)	0.489	FALSE	5.61e-05	FALSE
All of Us	577.1	Acute pancreatitis	121	21419	1.06 (0.858,1.31)	0.589	FALSE	5.14e-05	FALSE
All of Us	577.2	Chronic pancreatitis	89	21419	0.892 (0.702,1.14)	0.342	FALSE	5.14e-05	FALSE
All of Us	577.3	Cyst and pseudocyst of pancreas	57	21419	0.968 (0.724,1.3)	0.822	FALSE	5.14e-05	FALSE
MGI	578	Gastrointestinal hemorrhage	387	2383	1.04 (0.903,1.21)	0.557	FALSE	5.61e-05	FALSE
UKB	578	Gastrointestinal hemorrhage	440	7226	1.15 (0.979,1.36)	0.0875	FALSE	0.000169	FALSE
All of Us	578	Gastrointestinal hemorrhage	994	20650	0.898 (0.834,0.967)	0.00445	TRUE	5.14e-05	FALSE
MGI	578.1	Hematemesis	56	2383	1.29 (0.903,1.86)	0.142	FALSE	5.61e-05	FALSE
All of Us	578.1	Hematemesis	120	20650	0.827 (0.672,1.02)	0.0714	FALSE	5.14e-05	FALSE
MGI	578.2	Blood in stool	220	2383	0.992 (0.822,1.2)	0.935	FALSE	5.61e-05	FALSE
UKB	578.2	Blood in stool	51	7226	1.24 (0.772,1.98)	0.361	FALSE	0.000169	FALSE
All of Us	578.2	Blood in stool	303	20650	0.971 (0.852,1.11)	0.666	FALSE	5.14e-05	FALSE
MGI	578.8	Hemorrhage of rectum and anus	228	2383	0.982 (0.817,1.18)	0.84	FALSE	5.61e-05	FALSE
UKB	578.8	Hemorrhage of rectum and anus	275	7226	1.14 (0.931,1.4)	0.2	FALSE	0.000169	FALSE
All of Us	578.8	Hemorrhage of rectum and anus	601	20650	0.892 (0.812,0.981)	0.0175	TRUE	5.14e-05	FALSE
MGI	578.9	Hemorrhage of gastrointestinal tract	123	2383	1.04 (0.814,1.33)	0.752	FALSE	5.61e-05	FALSE
UKB	578.9	Hemorrhage of gastrointestinal tract	119	7226	1.22 (0.893,1.67)	0.205	FALSE	0.000169	FALSE
All of Us	578.9	Hemorrhage of gastrointestinal tract	306	20650	0.854 (0.749,0.975)	0.0178	TRUE	5.14e-05	FALSE
MGI	579	Other symptoms involving abdomen and pelvis	325	2383	0.99 (0.847,1.16)	0.899	FALSE	5.61e-05	FALSE
All of Us	579	Other symptoms involving abdomen and pelvis	62	20650	0.732 (0.549,0.982)	0.0296	TRUE	5.14e-05	FALSE
All of Us	579.2	Splenomegaly	62	20650	0.732 (0.549,0.982)	0.0296	TRUE	5.14e-05	FALSE
MGI	579.8	Nonspecific abnormal findings in stool contents	113	2383	0.882 (0.685,1.14)	0.319	FALSE	5.61e-05	FALSE
MGI	580	Nephritis; nephrosis; renal sclerosis	235	2126	0.906 (0.745,1.1)	0.323	FALSE	5.61e-05	FALSE
UKB	580	Nephritis; nephrosis; renal sclerosis	61	7414	0.788 (0.511,1.21)	0.267	FALSE	0.000169	FALSE
All of Us	580	Nephritis; nephrosis; renal sclerosis	287	19517	0.899 (0.785,1.03)	0.121	FALSE	5.14e-05	FALSE
MGI	580.1	Glomerulonephritis	59	2126	0.834 (0.58,1.2)	0.307	FALSE	5.61e-05	FALSE
All of Us	580.1	Glomerulonephritis	78	19517	1.01 (0.786,1.3)	0.94	FALSE	5.14e-05	FALSE
All of Us	580.2	Nephrotic syndrome without mention of glomerulonephritis	80	19517	0.833 (0.65,1.07)	0.144	FALSE	5.14e-05	FALSE
MGI	580.3	Nephritis and nephropathy without mention of glomerulonephritis	210	2126	0.963 (0.783,1.18)	0.719	FALSE	5.61e-05	FALSE
All of Us	580.3	Nephritis and nephropathy without mention of glomerulonephritis	177	19517	0.91 (0.767,1.08)	0.272	FALSE	5.14e-05	FALSE
MGI	580.31	Nephritis and nephropathy in diseases classified elsewhere	161	2126	0.933 (0.735,1.18)	0.56	FALSE	5.61e-05	FALSE
All of Us	580.31	Nephritis and nephropathy in diseases classified elsewhere	116	19517	0.967 (0.785,1.2)	0.747	FALSE	5.14e-05	FALSE
MGI	580.32	Nephritis and nephropathy with pathological lesion	80	2126	1.06 (0.777,1.46)	0.691	FALSE	5.61e-05	FALSE
All of Us	580.32	Nephritis and nephropathy with pathological lesion	77	19517	0.905 (0.699,1.18)	0.443	FALSE	5.14e-05	FALSE
All of Us	580.4	Renal sclerosis, NOS	60	19517	0.872 (0.649,1.18)	0.354	FALSE	5.14e-05	FALSE
MGI	585	Renal failure	619	2126	0.955 (0.837,1.09)	0.5	FALSE	5.61e-05	FALSE
UKB	585	Renal failure	211	7414	0.989 (0.781,1.25)	0.925	FALSE	0.000169	FALSE
All of Us	585	Renal failure	1555	19517	0.965 (0.906,1.03)	0.273	FALSE	5.14e-05	FALSE
MGI	585.1	Acute renal failure	385	2126	0.892 (0.76,1.05)	0.159	FALSE	5.61e-05	FALSE
UKB	585.1	Acute renal failure	127	7414	0.96 (0.71,1.3)	0.787	FALSE	0.000169	FALSE
All of Us	585.1	Acute renal failure	910	19517	0.964 (0.889,1.05)	0.377	FALSE	5.14e-05	FALSE
MGI	585.2	Renal failure NOS	118	2126	0.858 (0.655,1.12)	0.255	FALSE	5.61e-05	FALSE
UKB	585.2	Renal failure NOS	51	7414	1.03 (0.64,1.65)	0.906	FALSE	0.000169	FALSE
All of Us	585.2	Renal failure NOS	113	19517	0.981 (0.784,1.23)	0.866	FALSE	5.14e-05	FALSE
MGI	585.3	Chronic renal failure [CKD]	483	2126	0.964 (0.833,1.12)	0.623	FALSE	5.61e-05	FALSE
UKB	585.3	Chronic renal failure [CKD]	93	7414	1.05 (0.74,1.49)	0.777	FALSE	0.000169	FALSE
All of Us	585.3	Chronic renal failure [CKD]	1021	19517	0.986 (0.913,1.06)	0.715	FALSE	5.14e-05	FALSE
MGI	585.31	Renal dialysis	147	2126	0.954 (0.749,1.21)	0.696	FALSE	5.61e-05	FALSE
All of Us	585.31	Renal dialysis	149	19517	1.08 (0.891,1.32)	0.429	FALSE	5.14e-05	FALSE
MGI	585.32	End stage renal disease	167	2126	0.961 (0.765,1.21)	0.727	FALSE	5.61e-05	FALSE
All of Us	585.32	End stage renal disease	271	19517	1.08 (0.932,1.25)	0.306	FALSE	5.14e-05	FALSE
MGI	585.33	Chronic Kidney Disease, Stage III	289	2126	0.917 (0.762,1.1)	0.354	FALSE	5.61e-05	FALSE
All of Us	585.33	Chronic Kidney Disease, Stage III	545	19517	1.07 (0.966,1.19)	0.191	FALSE	5.14e-05	FALSE
MGI	585.34	Chronic Kidney Disease, Stage IV	128	2126	0.827 (0.636,1.07)	0.146	FALSE	5.61e-05	FALSE
All of Us	585.34	Chronic Kidney Disease, Stage IV	189	19517	1.14 (0.957,1.36)	0.142	FALSE	5.14e-05	FALSE
MGI	585.4	Chronic kidney disease, Stage I or II	155	2126	0.912 (0.717,1.16)	0.448	FALSE	5.61e-05	FALSE
All of Us	585.4	Chronic kidney disease, Stage I or II	330	19517	1.1 (0.962,1.26)	0.163	FALSE	5.14e-05	FALSE
MGI	586	Other disorders of the kidney and ureters	586	2126	1 (0.874,1.14)	0.998	FALSE	5.61e-05	FALSE
UKB	586	Other disorders of the kidney and ureters	80	7414	0.946 (0.651,1.38)	0.768	FALSE	0.000169	FALSE
All of Us	586	Other disorders of the kidney and ureters	888	19517	0.965 (0.891,1.05)	0.382	FALSE	5.14e-05	FALSE
MGI	586.2	Cyst of kidney, acquired	103	2126	1.23 (0.924,1.63)	0.151	FALSE	5.61e-05	FALSE
All of Us	586.2	Cyst of kidney, acquired	367	19517	0.893 (0.792,1.01)	0.0628	FALSE	5.14e-05	FALSE
MGI	586.4	Stricture/obstruction of ureter	91	2126	0.818 (0.607,1.1)	0.175	FALSE	5.61e-05	FALSE
All of Us	586.4	Stricture/obstruction of ureter	100	19517	1.05 (0.824,1.34)	0.697	FALSE	5.14e-05	FALSE
MGI	587	Kidney replaced by transpant	102	2126	1.07 (0.804,1.42)	0.641	FALSE	5.61e-05	FALSE
All of Us	587	Kidney replaced by transpant	68	19517	1.43 (1.06,1.94)	0.0163	TRUE	5.14e-05	FALSE
MGI	588	Disorders resulting from impaired renal function	145	2126	0.716 (0.559,0.915)	0.00697	TRUE	5.61e-05	FALSE
All of Us	588	Disorders resulting from impaired renal function	168	19517	1.03 (0.862,1.24)	0.718	FALSE	5.14e-05	FALSE
MGI	588.2	Secondary hyperparathyroidism (of renal origin)	124	2126	0.705 (0.542,0.916)	0.00813	TRUE	5.61e-05	FALSE
All of Us	588.2	Secondary hyperparathyroidism (of renal origin)	143	19517	1.06 (0.869,1.3)	0.563	FALSE	5.14e-05	FALSE
MGI	589	Abnormal results of function study of kidney	101	2126	1.15 (0.863,1.53)	0.33	FALSE	5.61e-05	FALSE
MGI	590	Pyelonephritis	119	2051	1.02 (0.796,1.31)	0.866	FALSE	5.61e-05	FALSE
All of Us	590	Pyelonephritis	278	19188	0.836 (0.73,0.957)	0.00891	TRUE	5.14e-05	FALSE
MGI	591	Urinary tract infection	756	2051	1.09 (0.969,1.22)	0.155	FALSE	5.61e-05	FALSE
UKB	591	Urinary tract infection	224	7178	0.946 (0.753,1.19)	0.627	FALSE	0.000169	FALSE
All of Us	591	Urinary tract infection	1821	19188	0.887 (0.839,0.939)	3.06e-05	TRUE	5.14e-05	TRUE
MGI	592	Cystitis and urethritis	239	2051	1.18 (0.989,1.42)	0.0648	FALSE	5.61e-05	FALSE
UKB	592	Cystitis and urethritis	61	7178	1.08 (0.703,1.64)	0.731	FALSE	0.000169	FALSE
All of Us	592	Cystitis and urethritis	574	19188	0.847 (0.769,0.933)	0.000714	TRUE	5.14e-05	FALSE
MGI	592.1	Cystitis	216	2051	1.15 (0.951,1.39)	0.148	FALSE	5.61e-05	FALSE
UKB	592.1	Cystitis	60	7178	1.07 (0.7,1.64)	0.739	FALSE	0.000169	FALSE
All of Us	592.1	Cystitis	470	19188	0.833 (0.749,0.926)	0.000679	TRUE	5.14e-05	FALSE
MGI	592.11	Acute cystitis	152	2051	1.21 (0.973,1.51)	0.0836	FALSE	5.61e-05	FALSE
All of Us	592.11	Acute cystitis	330	19188	0.829 (0.732,0.939)	0.00298	TRUE	5.14e-05	FALSE
All of Us	592.2	Urethritis and urethral syndrome	112	19188	0.851 (0.683,1.06)	0.146	FALSE	5.14e-05	FALSE
MGI	593	Hematuria	388	2051	1.05 (0.908,1.22)	0.494	FALSE	5.61e-05	FALSE
UKB	593	Hematuria	308	7178	0.95 (0.781,1.16)	0.611	FALSE	0.000169	FALSE
All of Us	593	Hematuria	639	19188	0.928 (0.847,1.02)	0.108	FALSE	5.14e-05	FALSE
MGI	593.1	Gross hematuria	86	2051	0.986 (0.732,1.33)	0.924	FALSE	5.61e-05	FALSE
All of Us	593.1	Gross hematuria	154	19188	1.07 (0.887,1.29)	0.49	FALSE	5.14e-05	FALSE
MGI	593.2	Microscopic hematuria	120	2051	1.05 (0.821,1.35)	0.681	FALSE	5.61e-05	FALSE
All of Us	593.2	Microscopic hematuria	166	19188	0.861 (0.721,1.03)	0.0948	FALSE	5.14e-05	FALSE
MGI	594	Urinary calculus	263	2723	1.08 (0.911,1.28)	0.374	FALSE	5.61e-05	FALSE
UKB	594	Urinary calculus	89	7624	1.25 (0.875,1.79)	0.21	FALSE	0.000169	FALSE
All of Us	594	Urinary calculus	413	21155	0.81 (0.726,0.904)	0.000152	TRUE	5.14e-05	FALSE
MGI	594.1	Calculus of kidney	240	2723	1.11 (0.926,1.32)	0.263	FALSE	5.61e-05	FALSE
All of Us	594.1	Calculus of kidney	384	21155	0.822 (0.734,0.921)	0.000649	TRUE	5.14e-05	FALSE
MGI	594.3	Calculus of ureter	56	2723	1.03 (0.725,1.47)	0.859	FALSE	5.61e-05	FALSE
All of Us	594.3	Calculus of ureter	82	21155	0.8 (0.628,1.02)	0.0665	FALSE	5.14e-05	FALSE
MGI	595	Hydronephrosis	83	2723	0.901 (0.671,1.21)	0.471	FALSE	5.61e-05	FALSE
All of Us	595	Hydronephrosis	201	21155	0.918 (0.786,1.07)	0.281	FALSE	5.14e-05	FALSE
MGI	596	Other disorders of bladder	180	2731	0.864 (0.703,1.06)	0.163	FALSE	5.61e-05	FALSE
UKB	596	Other disorders of bladder	176	7482	1.09 (0.844,1.42)	0.495	FALSE	0.000169	FALSE
All of Us	596	Other disorders of bladder	337	21140	0.972 (0.858,1.1)	0.655	FALSE	5.14e-05	FALSE
MGI	596.5	Functional disorders of bladder	104	2731	0.982 (0.753,1.28)	0.89	FALSE	5.61e-05	FALSE
All of Us	596.5	Functional disorders of bladder	204	21140	0.95 (0.81,1.12)	0.532	FALSE	5.14e-05	FALSE
MGI	597	Other disorders of urethra and urinary tract	65	2731	0.917 (0.654,1.28)	0.603	FALSE	5.61e-05	FALSE
UKB	597	Other disorders of urethra and urinary tract	75	7482	1.2 (0.811,1.77)	0.355	FALSE	0.000169	FALSE
All of Us	597	Other disorders of urethra and urinary tract	72	21140	0.663 (0.515,0.857)	0.00114	TRUE	5.14e-05	FALSE
UKB	597.1	Urethral stricture (not specified as infectious)	61	7482	1.3 (0.842,2)	0.226	FALSE	0.000169	FALSE
UKB	598	Abnormal findings on examination of urine	83	7644	1.03 (0.707,1.49)	0.886	FALSE	0.000169	FALSE
MGI	599	Other symptoms/disorders or the urinary system	1063	1915	0.956 (0.863,1.06)	0.395	FALSE	5.61e-05	FALSE
UKB	599	Other symptoms/disorders or the urinary system	319	7346	0.89 (0.734,1.08)	0.237	FALSE	0.000169	FALSE
All of Us	599	Other symptoms/disorders or the urinary system	91	21320	0.661 (0.529,0.827)	0.000201	TRUE	5.14e-05	FALSE
MGI	599.2	Retention of urine	210	1915	0.979 (0.801,1.2)	0.831	FALSE	5.61e-05	FALSE
UKB	599.2	Retention of urine	99	7346	0.925 (0.652,1.31)	0.657	FALSE	0.000169	FALSE
All of Us	599.2	Retention of urine	285	21320	0.825 (0.723,0.942)	0.00406	TRUE	5.14e-05	FALSE
MGI	599.3	Dysuria	387	1915	0.989 (0.853,1.15)	0.885	FALSE	5.61e-05	FALSE
MGI	599.4	Urinary incontinence	369	1915	1.02 (0.875,1.2)	0.762	FALSE	5.61e-05	FALSE
UKB	599.4	Urinary incontinence	110	7346	0.842 (0.613,1.16)	0.279	FALSE	0.000169	FALSE
MGI	599.5	Frequency of urination and polyuria	463	1915	1 (0.874,1.15)	0.954	FALSE	5.61e-05	FALSE
UKB	599.5	Frequency of urination and polyuria	88	7346	0.868 (0.603,1.25)	0.44	FALSE	0.000169	FALSE
MGI	599.8	Other symptoms involving urinary system	344	1915	0.903 (0.768,1.06)	0.211	FALSE	5.61e-05	FALSE
MGI	599.9	Other abnormality of urination	210	1915	0.994 (0.817,1.21)	0.953	FALSE	5.61e-05	FALSE
MGI	600	Hyperplasia of prostate	160	853	0.854 (0.654,1.11)	0.242	FALSE	5.61e-05	FALSE
UKB	600	Hyperplasia of prostate	176	2949	1.05 (0.794,1.4)	0.716	FALSE	0.000169	FALSE
All of Us	600	Hyperplasia of prostate	480	8895	0.843 (0.75,0.949)	0.00438	TRUE	5.14e-05	FALSE
MGI	601	Inflammatory diseases of prostate	73	853	1.24 (0.891,1.73)	0.195	FALSE	5.61e-05	FALSE
All of Us	601	Inflammatory diseases of prostate	202	8895	0.899 (0.759,1.07)	0.211	FALSE	5.14e-05	FALSE
All of Us	601.1	Prostatitis	68	8895	0.879 (0.664,1.17)	0.361	FALSE	5.14e-05	FALSE
All of Us	601.3	Orchitis and epididymitis	84	8895	0.821 (0.64,1.06)	0.118	FALSE	5.14e-05	FALSE
All of Us	603	Other disorders of testis	101	8472	0.969 (0.764,1.23)	0.79	FALSE	5.14e-05	FALSE
All of Us	603.1	Hydrocele	75	8472	0.964 (0.735,1.27)	0.789	FALSE	5.14e-05	FALSE
MGI	604	Disorders of penis	59	688	1.18 (0.819,1.69)	0.367	FALSE	5.61e-05	FALSE
All of Us	604	Disorders of penis	149	8472	0.805 (0.665,0.978)	0.0254	TRUE	5.14e-05	FALSE
MGI	605	Erectile dysfunction [ED]	299	688	1.15 (0.939,1.41)	0.18	FALSE	5.61e-05	FALSE
All of Us	605	Erectile dysfunction [ED]	619	8472	0.966 (0.869,1.07)	0.524	FALSE	5.14e-05	FALSE
MGI	608	Other disorders of male genital organs	137	688	0.885 (0.686,1.14)	0.344	FALSE	5.61e-05	FALSE
All of Us	608	Other disorders of male genital organs	223	8472	0.845 (0.719,0.994)	0.039	TRUE	5.14e-05	FALSE
MGI	610	Benign mammary dysplasias	313	1194	1.16 (0.982,1.37)	0.0825	FALSE	5.61e-05	FALSE
UKB	610	Benign mammary dysplasias	58	4310	1.27 (0.823,1.97)	0.266	FALSE	0.000169	FALSE
All of Us	610	Benign mammary dysplasias	472	11460	0.836 (0.754,0.928)	0.000736	TRUE	5.14e-05	FALSE
MGI	610.1	Cystic mastopathy	93	1194	1.15 (0.86,1.53)	0.345	FALSE	5.61e-05	FALSE
All of Us	610.1	Cystic mastopathy	245	11460	0.746 (0.648,0.858)	3.58e-05	TRUE	5.14e-05	TRUE
MGI	610.4	Benign neoplasm of breast	272	1194	1.15 (0.965,1.37)	0.119	FALSE	5.61e-05	FALSE
All of Us	610.4	Benign neoplasm of breast	228	11460	0.873 (0.753,1.01)	0.0726	FALSE	5.14e-05	FALSE
MGI	610.8	Other specified benign mammary dysplasias	68	1194	1.09 (0.786,1.52)	0.585	FALSE	5.61e-05	FALSE
All of Us	610.8	Other specified benign mammary dysplasias	91	11460	0.962 (0.758,1.23)	0.746	FALSE	5.14e-05	FALSE
MGI	611	Abnormal findings on mammogram or breast exam	529	2324	1.17 (1.02,1.34)	0.0253	TRUE	5.61e-05	FALSE
All of Us	611	Abnormal findings on mammogram or breast exam	117	20583	0.908 (0.741,1.12)	0.35	FALSE	5.14e-05	FALSE
MGI	611.1	Abnormal mammogram	397	2324	1.12 (0.958,1.3)	0.159	FALSE	5.61e-05	FALSE
All of Us	611.1	Abnormal mammogram	117	20583	0.908 (0.741,1.12)	0.35	FALSE	5.14e-05	FALSE
MGI	611.11	Mammographic microcalcification	82	2324	1.16 (0.852,1.6)	0.331	FALSE	5.61e-05	FALSE
All of Us	611.11	Mammographic microcalcification	117	20583	0.908 (0.741,1.12)	0.35	FALSE	5.14e-05	FALSE
MGI	611.3	Lump or mass in breast	330	2324	1.16 (0.991,1.37)	0.0646	FALSE	5.61e-05	FALSE
MGI	612	Breast conditions, congenital or relating to hormones	154	2324	1.23 (0.991,1.53)	0.0581	FALSE	5.61e-05	FALSE
All of Us	612	Breast conditions, congenital or relating to hormones	263	20583	0.944 (0.822,1.09)	0.415	FALSE	5.14e-05	FALSE
All of Us	612.1	Galactorrhea	54	20583	1.08 (0.801,1.48)	0.594	FALSE	5.14e-05	FALSE
MGI	612.2	Hypertrophy of breast (Gynecomastia)	127	2324	1.16 (0.912,1.47)	0.224	FALSE	5.61e-05	FALSE
All of Us	612.2	Hypertrophy of breast (Gynecomastia)	194	20583	0.894 (0.762,1.05)	0.17	FALSE	5.14e-05	FALSE
MGI	613	Other nonmalignant breast conditions	380	2656	1.19 (1.03,1.38)	0.0203	TRUE	5.61e-05	FALSE
All of Us	613	Other nonmalignant breast conditions	567	21123	0.816 (0.742,0.897)	2.52e-05	TRUE	5.14e-05	TRUE
MGI	613.1	Inflammatory disease of breast	69	2656	1.3 (0.937,1.8)	0.105	FALSE	5.61e-05	FALSE
All of Us	613.1	Inflammatory disease of breast	99	21123	0.751 (0.606,0.933)	0.00786	TRUE	5.14e-05	FALSE
MGI	613.5	Mastodynia	215	2656	0.995 (0.823,1.2)	0.954	FALSE	5.61e-05	FALSE
MGI	613.7	Other signs and symptoms in breast	79	2656	1.17 (0.868,1.58)	0.29	FALSE	5.61e-05	FALSE
All of Us	613.7	Other signs and symptoms in breast	53	21123	0.818 (0.601,1.12)	0.187	FALSE	5.14e-05	FALSE
MGI	613.8	Other specified disorders of breast	70	2656	1.33 (0.971,1.84)	0.0666	FALSE	5.61e-05	FALSE
All of Us	613.8	Other specified disorders of breast	372	21123	0.83 (0.739,0.932)	0.00157	TRUE	5.14e-05	FALSE
MGI	613.9	Breast disorder NOS	105	2656	1.33 (1.02,1.73)	0.0328	TRUE	5.61e-05	FALSE
All of Us	613.9	Breast disorder NOS	101	21123	0.818 (0.663,1.01)	0.0584	FALSE	5.14e-05	FALSE
MGI	614	Inflammatory diseases of female pelvic organs	619	1199	0.999 (0.878,1.14)	0.983	FALSE	5.61e-05	FALSE
UKB	614	Inflammatory diseases of female pelvic organs	206	4187	0.854 (0.674,1.08)	0.19	FALSE	0.000169	FALSE
All of Us	614	Inflammatory diseases of female pelvic organs	1717	10704	0.868 (0.819,0.92)	2.02e-06	TRUE	5.14e-05	TRUE
UKB	614.1	Pelvic peritoneal adhesions, female (postoperative) (postinfection)	114	4187	0.772 (0.562,1.06)	0.104	FALSE	0.000169	FALSE
All of Us	614.1	Pelvic peritoneal adhesions, female (postoperative) (postinfection)	81	10704	0.843 (0.661,1.08)	0.163	FALSE	5.14e-05	FALSE
MGI	614.3	Pelvic inflammatory disease (PID)	89	1199	0.973 (0.73,1.3)	0.851	FALSE	5.61e-05	FALSE
UKB	614.3	Pelvic inflammatory disease (PID)	53	4187	0.952 (0.601,1.51)	0.828	FALSE	0.000169	FALSE
All of Us	614.3	Pelvic inflammatory disease (PID)	262	10704	0.926 (0.806,1.07)	0.278	FALSE	5.14e-05	FALSE
All of Us	614.31	Acute inflammatory pelvic disease	56	10704	0.978 (0.726,1.32)	0.878	FALSE	5.14e-05	FALSE
All of Us	614.32	Chronic inflammatory pelvic disease	51	10704	0.791 (0.592,1.06)	0.104	FALSE	5.14e-05	FALSE
MGI	614.33	Pelvic inflammatory disease, NOS	54	1199	0.952 (0.662,1.37)	0.784	FALSE	5.61e-05	FALSE
All of Us	614.33	Pelvic inflammatory disease, NOS	168	10704	0.949 (0.797,1.13)	0.551	FALSE	5.14e-05	FALSE
All of Us	614.4	Inflammatory diseases of uterus, except cervix	58	10704	0.924 (0.698,1.23)	0.574	FALSE	5.14e-05	FALSE
MGI	614.5	Inflammatory disease of cervix, vagina, and vulva	576	1199	1.03 (0.899,1.17)	0.702	FALSE	5.61e-05	FALSE
UKB	614.5	Inflammatory disease of cervix, vagina, and vulva	55	4187	0.834 (0.533,1.3)	0.41	FALSE	0.000169	FALSE
All of Us	614.5	Inflammatory disease of cervix, vagina, and vulva	1559	10704	0.858 (0.807,0.911)	7.29e-07	TRUE	5.14e-05	TRUE
MGI	614.51	Cervicitis and endocervicitis	55	1199	0.964 (0.682,1.37)	0.833	FALSE	5.61e-05	FALSE
All of Us	614.51	Cervicitis and endocervicitis	327	10704	0.87 (0.768,0.987)	0.0287	TRUE	5.14e-05	FALSE
MGI	614.52	Vaginitis and vulvovaginitis	541	1199	1.03 (0.896,1.17)	0.715	FALSE	5.61e-05	FALSE
All of Us	614.52	Vaginitis and vulvovaginitis	1300	10704	0.846 (0.792,0.904)	5.99e-07	TRUE	5.14e-05	TRUE
All of Us	614.53	Cyst or abscess of Bartholin's gland	53	10704	0.865 (0.638,1.18)	0.336	FALSE	5.14e-05	FALSE
All of Us	614.54	Abscess or ulceration of vulva	104	10704	0.863 (0.692,1.08)	0.188	FALSE	5.14e-05	FALSE
MGI	615	Endometriosis	110	1199	0.789 (0.61,1.02)	0.0663	FALSE	5.61e-05	FALSE
UKB	615	Endometriosis	107	4187	0.868 (0.628,1.2)	0.386	FALSE	0.000169	FALSE
All of Us	615	Endometriosis	237	10704	0.899 (0.777,1.04)	0.154	FALSE	5.14e-05	FALSE
MGI	618	Genital prolapse	91	1776	1.01 (0.771,1.33)	0.916	FALSE	5.61e-05	FALSE
UKB	618	Genital prolapse	91	4361	0.952 (0.675,1.34)	0.777	FALSE	0.000169	FALSE
All of Us	618	Genital prolapse	165	12347	1.01 (0.844,1.2)	0.95	FALSE	5.14e-05	FALSE
UKB	618.1	Prolapse of vaginal walls	64	4361	1.07 (0.711,1.61)	0.742	FALSE	0.000169	FALSE
All of Us	618.1	Prolapse of vaginal walls	106	12347	0.96 (0.775,1.19)	0.706	FALSE	5.14e-05	FALSE
All of Us	618.2	Uterine/Uterovaginal prolapse	64	12347	1.07 (0.813,1.43)	0.611	FALSE	5.14e-05	FALSE
MGI	619	Noninflammatory female genital disorders	718	1149	0.98 (0.866,1.11)	0.752	FALSE	5.61e-05	FALSE
UKB	619	Noninflammatory female genital disorders	183	4280	0.849 (0.662,1.09)	0.194	FALSE	0.000169	FALSE
All of Us	619	Noninflammatory female genital disorders	1522	10990	0.88 (0.828,0.935)	3.92e-05	TRUE	5.14e-05	TRUE
MGI	619.1	Noninflammatory disorders of ovary, fallopian tube, and broad ligament	125	1149	1.01 (0.798,1.28)	0.933	FALSE	5.61e-05	FALSE
All of Us	619.1	Noninflammatory disorders of ovary, fallopian tube, and broad ligament	151	10990	0.9 (0.75,1.08)	0.249	FALSE	5.14e-05	FALSE
MGI	619.2	Disorders of uterus, NEC	93	1149	0.942 (0.716,1.24)	0.665	FALSE	5.61e-05	FALSE
UKB	619.2	Disorders of uterus, NEC	66	4280	0.875 (0.583,1.31)	0.512	FALSE	0.000169	FALSE
All of Us	619.2	Disorders of uterus, NEC	296	10990	0.735 (0.649,0.832)	1.04e-06	TRUE	5.14e-05	TRUE
MGI	619.3	Noninflammatory disorders of cervix	53	1149	1.14 (0.798,1.62)	0.462	FALSE	5.61e-05	FALSE
UKB	619.3	Noninflammatory disorders of cervix	57	4280	1.05 (0.679,1.63)	0.814	FALSE	0.000169	FALSE
All of Us	619.3	Noninflammatory disorders of cervix	162	10990	0.911 (0.767,1.08)	0.286	FALSE	5.14e-05	FALSE
MGI	619.4	Noninflammatory disorders of vagina	469	1149	1.02 (0.884,1.18)	0.788	FALSE	5.61e-05	FALSE
All of Us	619.4	Noninflammatory disorders of vagina	1026	10990	0.891 (0.828,0.959)	0.00208	TRUE	5.14e-05	FALSE
MGI	619.5	Noninflammatory disorders of vulva and perineum	110	1149	0.991 (0.772,1.27)	0.942	FALSE	5.61e-05	FALSE
All of Us	619.5	Noninflammatory disorders of vulva and perineum	145	10990	0.807 (0.672,0.972)	0.0213	TRUE	5.14e-05	FALSE
All of Us	621	Endometrial hyperplasia	57	12050	0.861 (0.647,1.15)	0.294	FALSE	5.14e-05	FALSE
MGI	622	Polyp of female genital organs	141	1621	0.905 (0.719,1.14)	0.393	FALSE	5.61e-05	FALSE
UKB	622	Polyp of female genital organs	186	4229	1.11 (0.872,1.42)	0.382	FALSE	0.000169	FALSE
All of Us	622	Polyp of female genital organs	234	12050	0.926 (0.802,1.07)	0.289	FALSE	5.14e-05	FALSE
MGI	622.1	Polyp of corpus uteri	122	1621	0.935 (0.73,1.2)	0.586	FALSE	5.61e-05	FALSE
UKB	622.1	Polyp of corpus uteri	152	4229	1.08 (0.828,1.42)	0.555	FALSE	0.000169	FALSE
All of Us	622.1	Polyp of corpus uteri	181	12050	0.937 (0.796,1.11)	0.435	FALSE	5.14e-05	FALSE
All of Us	622.2	Mucous polyp of cervix	72	12050	0.93 (0.721,1.2)	0.568	FALSE	5.14e-05	FALSE
MGI	623	Hypertrophy of female genital organs	91	1621	0.917 (0.695,1.21)	0.53	FALSE	5.61e-05	FALSE
All of Us	623	Hypertrophy of female genital organs	186	12050	0.974 (0.823,1.15)	0.753	FALSE	5.14e-05	FALSE
MGI	624	Symptoms involving female genital tract	324	1075	1 (0.848,1.18)	0.989	FALSE	5.61e-05	FALSE
MGI	624.9	stress incontinence, female	89	1075	0.974 (0.73,1.3)	0.854	FALSE	5.61e-05	FALSE
MGI	625	Pain and other symptoms associated with female genital organs	664	1075	0.937 (0.825,1.06)	0.315	FALSE	5.61e-05	FALSE
UKB	625	Pain and other symptoms associated with female genital organs	61	4359	0.907 (0.592,1.39)	0.646	FALSE	0.000169	FALSE
All of Us	625	Pain and other symptoms associated with female genital organs	86	12401	1.04 (0.808,1.35)	0.759	FALSE	5.14e-05	FALSE
MGI	625.1	Dyspareunia	85	1075	1.05 (0.791,1.41)	0.711	FALSE	5.61e-05	FALSE
MGI	626	Disorders of menstruation and other abnormal bleeding from female genital tract	764	951	1.01 (0.886,1.14)	0.921	FALSE	5.61e-05	FALSE
UKB	626	Disorders of menstruation and other abnormal bleeding from female genital tract	594	3672	0.888 (0.765,1.03)	0.116	FALSE	0.000169	FALSE
All of Us	626	Disorders of menstruation and other abnormal bleeding from female genital tract	1176	10659	0.86 (0.803,0.922)	1.78e-05	TRUE	5.14e-05	TRUE
MGI	626.1	Irregular menstrual cycle/bleeding	624	951	0.986 (0.861,1.13)	0.836	FALSE	5.61e-05	FALSE
UKB	626.1	Irregular menstrual cycle/bleeding	509	3672	0.87 (0.742,1.02)	0.0867	FALSE	0.000169	FALSE
All of Us	626.1	Irregular menstrual cycle/bleeding	404	10659	0.863 (0.771,0.968)	0.011	TRUE	5.14e-05	FALSE
MGI	626.11	Absent or infrequent menstruation	172	951	1.2 (0.964,1.51)	0.103	FALSE	5.61e-05	FALSE
MGI	626.12	Excessive or frequent menstruation	351	951	0.966 (0.82,1.14)	0.675	FALSE	5.61e-05	FALSE
UKB	626.12	Excessive or frequent menstruation	419	3672	0.816 (0.686,0.97)	0.0213	TRUE	0.000169	FALSE
MGI	626.13	Irregular menstrual cycle	281	951	1.04 (0.867,1.24)	0.694	FALSE	5.61e-05	FALSE
MGI	626.14	Irregular menstrual bleeding	147	951	1.15 (0.916,1.45)	0.226	FALSE	5.61e-05	FALSE
UKB	626.14	Irregular menstrual bleeding	65	3672	1.14 (0.755,1.73)	0.521	FALSE	0.000169	FALSE
MGI	626.2	Dysmenorrhea	216	951	1.08 (0.886,1.32)	0.443	FALSE	5.61e-05	FALSE
UKB	626.2	Dysmenorrhea	65	3672	0.999 (0.66,1.51)	0.995	FALSE	0.000169	FALSE
All of Us	626.2	Dysmenorrhea	362	10659	0.838 (0.743,0.946)	0.00405	TRUE	5.14e-05	FALSE
MGI	626.8	Infertility, female	111	951	1.24 (0.955,1.62)	0.105	FALSE	5.61e-05	FALSE
UKB	626.8	Infertility, female	52	3672	0.986 (0.614,1.58)	0.951	FALSE	0.000169	FALSE
All of Us	626.8	Infertility, female	145	10659	0.824 (0.683,0.995)	0.0401	TRUE	5.14e-05	FALSE
MGI	627	Menopausal and postmenopausal disorders	338	951	0.885 (0.748,1.05)	0.152	FALSE	5.61e-05	FALSE
UKB	627	Menopausal and postmenopausal disorders	159	3672	0.823 (0.631,1.07)	0.149	FALSE	0.000169	FALSE
All of Us	627	Menopausal and postmenopausal disorders	578	10659	1.01 (0.917,1.12)	0.802	FALSE	5.14e-05	FALSE
MGI	627.1	Postmenopausal bleeding	102	951	0.899 (0.674,1.2)	0.462	FALSE	5.61e-05	FALSE
UKB	627.1	Postmenopausal bleeding	136	3672	0.816 (0.612,1.09)	0.161	FALSE	0.000169	FALSE
MGI	627.2	Symptomatic menopause	200	951	0.885 (0.72,1.09)	0.246	FALSE	5.61e-05	FALSE
All of Us	627.2	Symptomatic menopause	221	10659	0.996 (0.853,1.16)	0.959	FALSE	5.14e-05	FALSE
All of Us	627.3	Postmenopausal atrophic vaginitis	236	10659	1.08 (0.927,1.26)	0.324	FALSE	5.14e-05	FALSE
MGI	627.4	Premenopausal menorrhagia	61	951	0.894 (0.636,1.26)	0.508	FALSE	5.61e-05	FALSE
All of Us	627.5	Premature menopause and other ovarian failure	116	10659	0.925 (0.75,1.15)	0.462	FALSE	5.14e-05	FALSE
MGI	628	Ovarian cyst	200	951	1 (0.82,1.23)	0.974	FALSE	5.61e-05	FALSE
UKB	628	Ovarian cyst	128	3672	1.06 (0.787,1.42)	0.706	FALSE	0.000169	FALSE
All of Us	628	Ovarian cyst	467	10659	0.967 (0.868,1.08)	0.55	FALSE	5.14e-05	FALSE
MGI	634	Miscarriage; stillbirth	120	1610	1.26 (0.986,1.61)	0.0629	FALSE	5.61e-05	FALSE
UKB	634	Miscarriage; stillbirth	276	4075	0.983 (0.79,1.22)	0.879	FALSE	0.000169	FALSE
All of Us	634	Miscarriage; stillbirth	340	11858	0.765 (0.679,0.863)	1.18e-05	TRUE	5.14e-05	TRUE
MGI	634.1	Missed abortion/Hydatidiform mole	54	1610	1.21 (0.854,1.73)	0.264	FALSE	5.61e-05	FALSE
All of Us	634.1	Missed abortion/Hydatidiform mole	119	11858	0.711 (0.584,0.865)	0.000537	TRUE	5.14e-05	FALSE
All of Us	634.3	Ectopic pregnancy	109	11858	0.876 (0.711,1.08)	0.208	FALSE	5.14e-05	FALSE
MGI	635	Hemorrhage during pregnancy; childbirth and postpartum	91	1610	1.28 (0.964,1.69)	0.0845	FALSE	5.61e-05	FALSE
UKB	635	Hemorrhage during pregnancy; childbirth and postpartum	93	4075	1.53 (1.07,2.18)	0.0173	TRUE	0.000169	FALSE
All of Us	635	Hemorrhage during pregnancy; childbirth and postpartum	249	11858	0.671 (0.586,0.769)	8.07e-09	TRUE	5.14e-05	TRUE
MGI	635.2	Antepartum hemorrhage, abruptio placentae, and placenta previa	57	1610	1.24 (0.878,1.76)	0.206	FALSE	5.61e-05	FALSE
All of Us	635.2	Antepartum hemorrhage, abruptio placentae, and placenta previa	182	11858	0.669 (0.572,0.783)	4.29e-07	TRUE	5.14e-05	TRUE
MGI	635.3	Placenta previa and abruptio placenta	51	1610	1.5 (1.04,2.18)	0.0249	TRUE	5.61e-05	FALSE
UKB	635.3	Placenta previa and abruptio placenta	61	4075	1.59 (1.03,2.47)	0.0332	TRUE	0.000169	FALSE
All of Us	635.3	Placenta previa and abruptio placenta	83	11858	0.59 (0.466,0.745)	6.36e-06	TRUE	5.14e-05	TRUE
MGI	636	Early or threatened labor; hemorrhage in early pregnancy	179	1610	1.15 (0.935,1.41)	0.184	FALSE	5.61e-05	FALSE
UKB	636	Early or threatened labor; hemorrhage in early pregnancy	122	4075	0.936 (0.683,1.28)	0.678	FALSE	0.000169	FALSE
All of Us	636	Early or threatened labor; hemorrhage in early pregnancy	323	11858	0.721 (0.639,0.814)	1.11e-07	TRUE	5.14e-05	TRUE
MGI	636.1	Threatened premature labor	74	1610	1.4 (1.03,1.91)	0.0295	TRUE	5.61e-05	FALSE
MGI	636.3	Hemorrhage in early pregnancy	81	1610	1.21 (0.904,1.62)	0.192	FALSE	5.61e-05	FALSE
All of Us	636.3	Hemorrhage in early pregnancy	293	11858	0.712 (0.627,0.807)	1.1e-07	TRUE	5.14e-05	TRUE
MGI	642	Hypertension complicating pregnancy, childbirth, and the puerperium	100	1767	1.23 (0.944,1.61)	0.121	FALSE	5.61e-05	FALSE
UKB	642	Hypertension complicating pregnancy, childbirth, and the puerperium	62	4402	0.846 (0.545,1.31)	0.441	FALSE	0.000169	FALSE
All of Us	642	Hypertension complicating pregnancy, childbirth, and the puerperium	313	12199	0.891 (0.785,1.01)	0.0699	FALSE	5.14e-05	FALSE
MGI	642.1	Preeclampsia and eclampsia	60	1767	1.22 (0.877,1.72)	0.222	FALSE	5.61e-05	FALSE
All of Us	642.1	Preeclampsia and eclampsia	136	12199	0.852 (0.708,1.03)	0.0874	FALSE	5.14e-05	FALSE
MGI	643	Excessive vomiting in pregnancy	57	1810	1.35 (0.952,1.9)	0.0822	FALSE	5.61e-05	FALSE
All of Us	643	Excessive vomiting in pregnancy	230	12282	0.77 (0.665,0.892)	0.000463	TRUE	5.14e-05	FALSE
All of Us	643.1	Hyperemesis gravidarum	141	12282	0.734 (0.609,0.885)	0.00102	TRUE	5.14e-05	FALSE
MGI	644	Anemia during pregnancy	69	1798	1.34 (0.972,1.84)	0.0685	FALSE	5.61e-05	FALSE
All of Us	644	Anemia during pregnancy	391	12121	0.746 (0.666,0.836)	3.57e-07	TRUE	5.14e-05	TRUE
MGI	646	Other complications of pregnancy NEC	150	1717	1.05 (0.842,1.32)	0.648	FALSE	5.61e-05	FALSE
UKB	646	Other complications of pregnancy NEC	127	4337	0.846 (0.621,1.15)	0.28	FALSE	0.000169	FALSE
All of Us	646	Other complications of pregnancy NEC	607	11905	0.702 (0.64,0.77)	6.02e-14	TRUE	5.14e-05	TRUE
All of Us	647	Infectious and parasitic complications affecting pregnancy	238	12117	0.817 (0.708,0.943)	0.00529	TRUE	5.14e-05	FALSE
MGI	647.1	Infections of genitourinary tract during pregnancy	52	1788	1.34 (0.937,1.93)	0.0972	FALSE	5.61e-05	FALSE
All of Us	647.1	Infections of genitourinary tract during pregnancy	209	12117	0.779 (0.669,0.906)	0.00114	TRUE	5.14e-05	FALSE
MGI	649	Other conditions or status of the mother complicating pregnancy, childbirth, or the puerperium	190	1653	1.27 (1.04,1.55)	0.0215	TRUE	5.61e-05	FALSE
All of Us	649	Other conditions or status of the mother complicating pregnancy, childbirth, or the puerperium	764	11685	0.719 (0.66,0.782)	2.07e-14	TRUE	5.14e-05	TRUE
MGI	649.1	Diabetes or abnormal glucose tolerance complicating pregnancy	59	1653	1.31 (0.935,1.85)	0.105	FALSE	5.61e-05	FALSE
All of Us	649.1	Diabetes or abnormal glucose tolerance complicating pregnancy	196	11685	0.795 (0.681,0.929)	0.00357	TRUE	5.14e-05	FALSE
MGI	653	Problems associated with amniotic cavity and membranes	78	1745	1.29 (0.955,1.74)	0.0909	FALSE	5.61e-05	FALSE
UKB	653	Problems associated with amniotic cavity and membranes	63	4344	0.857 (0.556,1.32)	0.473	FALSE	0.000169	FALSE
All of Us	653	Problems associated with amniotic cavity and membranes	255	12132	0.618 (0.54,0.706)	1.7e-12	TRUE	5.14e-05	TRUE
All of Us	654.1	Abnormality of organs and soft tissues of pelvis complicating pregnancy, childbirth, or the puerperium	149	12132	0.773 (0.645,0.927)	0.00475	TRUE	5.14e-05	FALSE
MGI	655	Known or suspected fetal abnormality affecting management of mother	217	1650	1.18 (0.973,1.42)	0.0941	FALSE	5.61e-05	FALSE
UKB	655	Known or suspected fetal abnormality affecting management of mother	210	4254	1.05 (0.822,1.34)	0.692	FALSE	0.000169	FALSE
All of Us	655	Known or suspected fetal abnormality affecting management of mother	517	11995	0.716 (0.648,0.791)	3.89e-11	TRUE	5.14e-05	TRUE
MGI	655.1	Abnormality in fetal heart rate or rhythm	94	1650	1.3 (0.988,1.71)	0.0581	FALSE	5.61e-05	FALSE
All of Us	655.1	Abnormality in fetal heart rate or rhythm	163	11995	0.715 (0.603,0.848)	0.000101	TRUE	5.14e-05	FALSE
MGI	656	Other perinatal conditions of fetus or newborn	136	2900	1.26 (0.997,1.59)	0.0505	FALSE	5.61e-05	FALSE
MGI	669	Complications of labor and delivery NEC	122	1745	1.14 (0.895,1.46)	0.28	FALSE	5.61e-05	FALSE
UKB	669	Complications of labor and delivery NEC	126	4179	0.803 (0.584,1.1)	0.171	FALSE	0.000169	FALSE
All of Us	669	Complications of labor and delivery NEC	55	12457	0.678 (0.512,0.896)	0.00485	TRUE	5.14e-05	FALSE
All of Us	671	Venous/cerebrovascular complications embolism in pregnancy and the puerperium	57	12406	0.766 (0.574,1.03)	0.062	FALSE	5.14e-05	FALSE
MGI	681	Superficial cellulitis and abscess	490	2425	1.1 (0.964,1.25)	0.159	FALSE	5.61e-05	FALSE
UKB	681	Superficial cellulitis and abscess	85	7526	1.01 (0.705,1.45)	0.954	FALSE	0.000169	FALSE
All of Us	681	Superficial cellulitis and abscess	1677	19738	0.884 (0.834,0.937)	3.49e-05	TRUE	5.14e-05	TRUE
MGI	681.1	Cellulitis and abscess of fingers/toes	90	2425	1.14 (0.857,1.51)	0.361	FALSE	5.61e-05	FALSE
All of Us	681.1	Cellulitis and abscess of fingers/toes	331	19738	0.826 (0.73,0.936)	0.0025	TRUE	5.14e-05	FALSE
MGI	681.2	Cellulitis and abscess of face/neck	72	2425	1.34 (0.975,1.83)	0.0629	FALSE	5.61e-05	FALSE
All of Us	681.2	Cellulitis and abscess of face/neck	208	19738	1.06 (0.901,1.25)	0.487	FALSE	5.14e-05	FALSE
MGI	681.3	Cellulitis and abscess of arm/hand	158	2425	1.15 (0.924,1.43)	0.207	FALSE	5.61e-05	FALSE
UKB	681.3	Cellulitis and abscess of arm/hand	56	7526	1.14 (0.734,1.77)	0.549	FALSE	0.000169	FALSE
All of Us	681.3	Cellulitis and abscess of arm/hand	295	19738	0.944 (0.826,1.08)	0.402	FALSE	5.14e-05	FALSE
MGI	681.5	Cellulitis and abscess of leg, except foot	164	2425	1.12 (0.909,1.39)	0.274	FALSE	5.61e-05	FALSE
UKB	681.5	Cellulitis and abscess of leg, except foot	56	7526	1.14 (0.734,1.77)	0.549	FALSE	0.000169	FALSE
All of Us	681.5	Cellulitis and abscess of leg, except foot	408	19738	0.861 (0.768,0.965)	0.00978	TRUE	5.14e-05	FALSE
MGI	681.6	Cellulitis and abscess of foot, toe	108	2425	1 (0.772,1.3)	0.994	FALSE	5.61e-05	FALSE
UKB	681.6	Cellulitis and abscess of foot, toe	56	7526	1.14 (0.734,1.77)	0.549	FALSE	0.000169	FALSE
All of Us	681.6	Cellulitis and abscess of foot, toe	72	19738	0.897 (0.684,1.18)	0.426	FALSE	5.14e-05	FALSE
MGI	681.7	Cellulitis and abscess of trunk	148	2425	1.06 (0.849,1.33)	0.587	FALSE	5.61e-05	FALSE
All of Us	681.7	Cellulitis and abscess of trunk	379	19738	0.877 (0.78,0.987)	0.0284	TRUE	5.14e-05	FALSE
MGI	686	Other local infections of skin and subcutaneous tissue	158	2425	1.04 (0.834,1.29)	0.739	FALSE	5.61e-05	FALSE
All of Us	686	Other local infections of skin and subcutaneous tissue	288	19738	0.876 (0.768,1)	0.0503	FALSE	5.14e-05	FALSE
MGI	686.1	Carbuncle and furuncle	91	2425	0.955 (0.722,1.26)	0.739	FALSE	5.61e-05	FALSE
UKB	686.1	Carbuncle and furuncle	92	7526	0.838 (0.589,1.19)	0.316	FALSE	0.000169	FALSE
All of Us	686.1	Carbuncle and furuncle	228	19738	0.948 (0.814,1.11)	0.489	FALSE	5.14e-05	FALSE
All of Us	686.2	Impetigo	52	19738	0.761 (0.562,1.03)	0.0671	FALSE	5.14e-05	FALSE
MGI	687	Symptoms affecting skin	101	2070	1.4 (1.07,1.85)	0.0126	TRUE	5.61e-05	FALSE
MGI	687.1	Rash and other nonspecific skin eruption	575	2070	1.11 (0.977,1.25)	0.112	FALSE	5.61e-05	FALSE
All of Us	687.1	Rash and other nonspecific skin eruption	1395	20266	0.864 (0.811,0.92)	4.37e-06	TRUE	5.14e-05	TRUE
MGI	687.4	Disturbance of skin sensation	547	2070	1.1 (0.965,1.25)	0.159	FALSE	5.61e-05	FALSE
UKB	687.4	Disturbance of skin sensation	70	7629	1.16 (0.782,1.72)	0.452	FALSE	0.000169	FALSE
MGI	689	Disorder of skin and subcutaneous tissue NOS	427	2609	1.05 (0.916,1.21)	0.477	FALSE	5.61e-05	FALSE
UKB	689	Disorder of skin and subcutaneous tissue NOS	66	7661	0.654 (0.433,0.988)	0.0389	TRUE	0.000169	FALSE
All of Us	689	Disorder of skin and subcutaneous tissue NOS	783	20907	0.844 (0.777,0.916)	4.92e-05	TRUE	5.14e-05	TRUE
MGI	690	Erythematosquamous dermatosis	185	2424	1.03 (0.845,1.26)	0.753	FALSE	5.61e-05	FALSE
All of Us	690	Erythematosquamous dermatosis	327	20289	0.91 (0.801,1.04)	0.149	FALSE	5.14e-05	FALSE
MGI	690.1	Seborrheic dermatitis	184	2424	1.03 (0.845,1.26)	0.753	FALSE	5.61e-05	FALSE
All of Us	690.1	Seborrheic dermatitis	322	20289	0.917 (0.806,1.04)	0.184	FALSE	5.14e-05	FALSE
All of Us	691	Congenital anomalies of skin	112	20289	0.878 (0.708,1.09)	0.229	FALSE	5.14e-05	FALSE
MGI	694	Dyschromia and Vitiligo	203	2424	0.918 (0.759,1.11)	0.379	FALSE	5.61e-05	FALSE
All of Us	694	Dyschromia and Vitiligo	366	20289	0.919 (0.816,1.04)	0.161	FALSE	5.14e-05	FALSE
MGI	694.2	Other dyschromia	188	2424	0.924 (0.758,1.13)	0.428	FALSE	5.61e-05	FALSE
All of Us	694.2	Other dyschromia	328	20289	0.897 (0.792,1.02)	0.0869	FALSE	5.14e-05	FALSE
MGI	695	Erythematous conditions	261	2424	1.1 (0.929,1.31)	0.26	FALSE	5.61e-05	FALSE
UKB	695	Erythematous conditions	61	7593	0.814 (0.534,1.24)	0.326	FALSE	0.000169	FALSE
All of Us	695	Erythematous conditions	621	20289	0.957 (0.872,1.05)	0.354	FALSE	5.14e-05	FALSE
MGI	695.4	Lupus (localized and systemic)	99	2401	1.12 (0.856,1.46)	0.405	FALSE	5.61e-05	FALSE
All of Us	695.4	Lupus (localized and systemic)	233	20223	1.06 (0.91,1.23)	0.459	FALSE	5.14e-05	FALSE
MGI	695.41	Cutaneous lupus erythematosus	53	2401	1.01 (0.708,1.45)	0.937	FALSE	5.61e-05	FALSE
All of Us	695.41	Cutaneous lupus erythematosus	82	20223	1.23 (0.952,1.59)	0.109	FALSE	5.14e-05	FALSE
MGI	695.42	Systemic lupus erythematosus	93	2401	1.1 (0.836,1.45)	0.479	FALSE	5.61e-05	FALSE
All of Us	695.42	Systemic lupus erythematosus	218	20223	1.06 (0.904,1.24)	0.488	FALSE	5.14e-05	FALSE
MGI	695.7	Prurigo and Lichen	70	2424	1.26 (0.919,1.72)	0.141	FALSE	5.61e-05	FALSE
All of Us	695.7	Prurigo and Lichen	260	20289	0.909 (0.789,1.05)	0.186	FALSE	5.14e-05	FALSE
MGI	695.8	Other specified erythematous conditions	70	2424	0.876 (0.639,1.2)	0.395	FALSE	5.61e-05	FALSE
All of Us	695.8	Other specified erythematous conditions	101	20289	0.964 (0.769,1.21)	0.745	FALSE	5.14e-05	FALSE
MGI	696	Psoriasis and related disorders	68	2342	1.23 (0.896,1.7)	0.182	FALSE	5.61e-05	FALSE
All of Us	696	Psoriasis and related disorders	187	20067	0.735 (0.626,0.864)	0.000151	TRUE	5.14e-05	FALSE
All of Us	696.3	Pityriasis	64	20289	0.886 (0.674,1.17)	0.377	FALSE	5.14e-05	FALSE
All of Us	696.4	Psoriasis	123	20067	0.671 (0.551,0.82)	6.51e-05	TRUE	5.14e-05	FALSE
All of Us	696.41	Psoriasis vulgaris	111	20067	0.659 (0.535,0.814)	7.51e-05	TRUE	5.14e-05	FALSE
MGI	697	Sarcoidosis	75	2424	0.918 (0.676,1.24)	0.569	FALSE	5.61e-05	FALSE
UKB	697	Sarcoidosis	52	7593	0.917 (0.579,1.45)	0.7	FALSE	0.000169	FALSE
All of Us	697	Sarcoidosis	167	20289	1.01 (0.844,1.22)	0.894	FALSE	5.14e-05	FALSE
MGI	698	Pruritus and related conditions	294	2742	1.01 (0.86,1.19)	0.903	FALSE	5.61e-05	FALSE
All of Us	698	Pruritus and related conditions	908	20782	0.973 (0.901,1.05)	0.493	FALSE	5.14e-05	FALSE
MGI	700	Corns and callosities	214	2372	1.06 (0.867,1.29)	0.587	FALSE	5.61e-05	FALSE
All of Us	700	Corns and callosities	435	20503	1.04 (0.923,1.16)	0.553	FALSE	5.14e-05	FALSE
MGI	701	Other hypertrophic and atrophic conditions of skin	538	2372	1.03 (0.91,1.17)	0.636	FALSE	5.61e-05	FALSE
UKB	701	Other hypertrophic and atrophic conditions of skin	86	7641	1.12 (0.781,1.61)	0.528	FALSE	0.000169	FALSE
All of Us	701	Other hypertrophic and atrophic conditions of skin	890	20503	0.881 (0.815,0.953)	0.00144	TRUE	5.14e-05	FALSE
All of Us	701.1	Keratoderma, acquired	192	20503	0.936 (0.791,1.11)	0.439	FALSE	5.14e-05	FALSE
MGI	701.2	Scar conditions and fibrosis of skin	116	2372	1.06 (0.825,1.36)	0.641	FALSE	5.61e-05	FALSE
All of Us	701.2	Scar conditions and fibrosis of skin	203	20503	0.854 (0.732,0.998)	0.0435	TRUE	5.14e-05	FALSE
MGI	701.4	Keloid scar	124	2372	0.961 (0.754,1.22)	0.744	FALSE	5.61e-05	FALSE
All of Us	701.4	Keloid scar	198	20503	0.967 (0.818,1.15)	0.697	FALSE	5.14e-05	FALSE
All of Us	701.6	Acquired acanthosis nigricans	87	20503	0.878 (0.693,1.11)	0.272	FALSE	5.14e-05	FALSE
MGI	702	Degenerative skin conditions and other dermatoses	131	2331	1.07 (0.847,1.36)	0.548	FALSE	5.61e-05	FALSE
All of Us	702	Degenerative skin conditions and other dermatoses	335	20322	0.771 (0.683,0.872)	2.74e-05	TRUE	5.14e-05	TRUE
MGI	702.2	Seborrheic keratosis	115	2905	1.02 (0.795,1.31)	0.878	FALSE	5.61e-05	FALSE
All of Us	702.2	Seborrheic keratosis	310	21355	0.775 (0.684,0.88)	7.12e-05	TRUE	5.14e-05	FALSE
MGI	703	Diseases of nail, NOS	172	2526	1.2 (0.97,1.49)	0.0885	FALSE	5.61e-05	FALSE
All of Us	703	Diseases of nail, NOS	406	20364	0.899 (0.801,1.01)	0.0742	FALSE	5.14e-05	FALSE
MGI	703.1	Ingrowing nail	86	2526	1.51 (1.13,2.03)	0.00432	TRUE	5.61e-05	FALSE
All of Us	703.1	Ingrowing nail	224	20364	0.965 (0.829,1.13)	0.649	FALSE	5.14e-05	FALSE
MGI	704	Diseases of hair and hair follicles	338	2526	1.21 (1.04,1.41)	0.0135	TRUE	5.61e-05	FALSE
UKB	704	Diseases of hair and hair follicles	109	7609	1.06 (0.768,1.46)	0.723	FALSE	0.000169	FALSE
All of Us	704	Diseases of hair and hair follicles	823	20364	0.891 (0.821,0.967)	0.00546	TRUE	5.14e-05	FALSE
MGI	704.1	Alopecia	197	2526	1.26 (1.04,1.53)	0.0185	TRUE	5.61e-05	FALSE
All of Us	704.1	Alopecia	413	20364	0.874 (0.781,0.979)	0.0191	TRUE	5.14e-05	FALSE
MGI	704.2	Hirsutism	57	2526	0.816 (0.575,1.16)	0.232	FALSE	5.61e-05	FALSE
All of Us	704.2	Hirsutism	122	20364	0.712 (0.581,0.875)	0.000966	TRUE	5.14e-05	FALSE
MGI	704.8	Other specified diseases of hair and hair follicles	156	2526	1.18 (0.953,1.47)	0.122	FALSE	5.61e-05	FALSE
All of Us	704.8	Other specified diseases of hair and hair follicles	363	20364	0.915 (0.809,1.04)	0.153	FALSE	5.14e-05	FALSE
MGI	705	Disorders of sweat glands	135	2387	1.06 (0.842,1.34)	0.614	FALSE	5.61e-05	FALSE
All of Us	705	Disorders of sweat glands	255	20077	0.788 (0.686,0.906)	0.000695	TRUE	5.14e-05	FALSE
All of Us	705.1	Dyshidrosis	66	20077	0.53 (0.412,0.684)	4.48e-07	TRUE	5.14e-05	TRUE
MGI	705.3	Hidradenitis	95	2387	1.16 (0.88,1.52)	0.287	FALSE	5.61e-05	FALSE
All of Us	705.3	Hidradenitis	169	20077	0.93 (0.781,1.11)	0.408	FALSE	5.14e-05	FALSE
MGI	705.8	Hyperhidrosis	110	2387	0.918 (0.713,1.18)	0.5	FALSE	5.61e-05	FALSE
All of Us	705.8	Hyperhidrosis	264	20077	1.02 (0.882,1.18)	0.784	FALSE	5.14e-05	FALSE
MGI	706	Diseases of sebaceous glands	537	2387	0.979 (0.863,1.11)	0.737	FALSE	5.61e-05	FALSE
UKB	706	Diseases of sebaceous glands	134	7570	0.871 (0.651,1.17)	0.347	FALSE	0.000169	FALSE
All of Us	706	Diseases of sebaceous glands	1284	20077	0.885 (0.829,0.945)	0.000251	TRUE	5.14e-05	FALSE
MGI	706.1	Acne	270	2387	1.04 (0.879,1.23)	0.64	FALSE	5.61e-05	FALSE
All of Us	706.1	Acne	560	20077	0.89 (0.808,0.981)	0.0186	TRUE	5.14e-05	FALSE
MGI	706.2	Sebaceous cyst	213	2387	1.01 (0.835,1.21)	0.944	FALSE	5.61e-05	FALSE
UKB	706.2	Sebaceous cyst	130	7570	0.872 (0.649,1.17)	0.358	FALSE	0.000169	FALSE
All of Us	706.2	Sebaceous cyst	489	20077	0.883 (0.797,0.98)	0.0187	TRUE	5.14e-05	FALSE
MGI	706.8	Other specified diseases of sebaceous glands	152	2387	0.915 (0.729,1.15)	0.433	FALSE	5.61e-05	FALSE
All of Us	706.8	Other specified diseases of sebaceous glands	441	20077	0.915 (0.82,1.02)	0.112	FALSE	5.14e-05	FALSE
MGI	707	Chronic ulcer of skin	195	2841	1.03 (0.848,1.26)	0.744	FALSE	5.61e-05	FALSE
All of Us	707	Chronic ulcer of skin	350	21340	0.858 (0.759,0.971)	0.0145	TRUE	5.14e-05	FALSE
MGI	707.1	Decubitus ulcer	52	2841	1.08 (0.743,1.56)	0.671	FALSE	5.61e-05	FALSE
All of Us	707.1	Decubitus ulcer	71	21340	1.04 (0.786,1.38)	0.79	FALSE	5.14e-05	FALSE
MGI	707.2	Chronic ulcer of leg or foot	96	2841	0.856 (0.645,1.13)	0.269	FALSE	5.61e-05	FALSE
All of Us	707.2	Chronic ulcer of leg or foot	233	21340	0.843 (0.725,0.984)	0.0277	TRUE	5.14e-05	FALSE
MGI	707.3	Chronic ulcer of unspecified site	109	2841	1 (0.774,1.29)	0.998	FALSE	5.61e-05	FALSE
All of Us	707.3	Chronic ulcer of unspecified site	130	21340	0.855 (0.703,1.04)	0.114	FALSE	5.14e-05	FALSE
MGI	709	Diffuse diseases of connective tissue	135	2374	1.02 (0.808,1.29)	0.869	FALSE	5.61e-05	FALSE
UKB	709	Diffuse diseases of connective tissue	83	7521	1.23 (0.859,1.77)	0.247	FALSE	0.000169	FALSE
All of Us	709	Diffuse diseases of connective tissue	190	20199	0.924 (0.784,1.09)	0.347	FALSE	5.14e-05	FALSE
All of Us	709.2	Sicca syndrome	97	20199	1.01 (0.791,1.29)	0.961	FALSE	5.14e-05	FALSE
MGI	709.7	Unspecified diffuse connective tissue disease	80	2374	1.08 (0.802,1.46)	0.597	FALSE	5.61e-05	FALSE
UKB	709.7	Unspecified diffuse connective tissue disease	59	7521	1.14 (0.743,1.75)	0.54	FALSE	0.000169	FALSE
All of Us	709.7	Unspecified diffuse connective tissue disease	57	20199	0.862 (0.656,1.14)	0.273	FALSE	5.14e-05	FALSE
MGI	710	Osteomyelitis, periostitis, and other infections involving bone	93	2073	0.829 (0.623,1.1)	0.186	FALSE	5.61e-05	FALSE
All of Us	710	Osteomyelitis, periostitis, and other infections involving bone	136	20179	0.992 (0.812,1.22)	0.935	FALSE	5.14e-05	FALSE
MGI	710.1	Osteomyelitis	90	2073	0.788 (0.589,1.05)	0.0988	FALSE	5.61e-05	FALSE
All of Us	710.1	Osteomyelitis	135	20179	1 (0.819,1.23)	0.993	FALSE	5.14e-05	FALSE
MGI	710.11	Acute osteomyelitis	56	2073	0.923 (0.642,1.33)	0.654	FALSE	5.61e-05	FALSE
All of Us	710.11	Acute osteomyelitis	58	20179	1.04 (0.761,1.44)	0.797	FALSE	5.14e-05	FALSE
All of Us	710.12	Chronic osteomyelitis	51	20179	1.04 (0.746,1.48)	0.797	FALSE	5.14e-05	FALSE
MGI	710.19	Unspecified osteomyelitis	84	2073	0.799 (0.592,1.08)	0.132	FALSE	5.61e-05	FALSE
All of Us	710.19	Unspecified osteomyelitis	106	20179	0.945 (0.755,1.19)	0.617	FALSE	5.14e-05	FALSE
All of Us	711	Arthropathy associated with infections	64	20179	0.783 (0.584,1.06)	0.0947	FALSE	5.14e-05	FALSE
All of Us	713	Arthropathy associated with other disorders classified elsewhere	52	20179	0.997 (0.727,1.38)	0.985	FALSE	5.14e-05	FALSE
MGI	714	Rheumatoid arthritis and other inflammatory polyarthropathies	166	2099	0.906 (0.73,1.12)	0.368	FALSE	5.61e-05	FALSE
UKB	714	Rheumatoid arthritis and other inflammatory polyarthropathies	92	7021	0.927 (0.656,1.31)	0.66	FALSE	0.000169	FALSE
All of Us	714	Rheumatoid arthritis and other inflammatory polyarthropathies	369	20195	1 (0.888,1.13)	0.967	FALSE	5.14e-05	FALSE
MGI	714.1	Rheumatoid arthritis	133	2099	0.9 (0.707,1.14)	0.383	FALSE	5.61e-05	FALSE
UKB	714.1	Rheumatoid arthritis	82	7021	1.1 (0.763,1.58)	0.608	FALSE	0.000169	FALSE
All of Us	714.1	Rheumatoid arthritis	301	20195	1 (0.877,1.15)	0.969	FALSE	5.14e-05	FALSE
MGI	715	Other inflammatory spondylopathies	77	2099	0.928 (0.683,1.26)	0.623	FALSE	5.61e-05	FALSE
All of Us	715	Other inflammatory spondylopathies	251	20195	0.994 (0.86,1.15)	0.938	FALSE	5.14e-05	FALSE
All of Us	715.1	Sacroiliitis NEC	136	20195	1.12 (0.917,1.37)	0.265	FALSE	5.14e-05	FALSE
MGI	716	Other arthropathies	836	2073	1.03 (0.915,1.15)	0.64	FALSE	5.61e-05	FALSE
UKB	716	Other arthropathies	645	6997	1.01 (0.877,1.16)	0.894	FALSE	0.000169	FALSE
All of Us	716	Other arthropathies	988	20179	0.956 (0.885,1.03)	0.25	FALSE	5.14e-05	FALSE
UKB	716.2	Unspecified monoarthritis	299	6997	1.14 (0.935,1.39)	0.193	FALSE	0.000169	FALSE
MGI	716.9	Arthropathy NOS	832	2073	1.03 (0.92,1.16)	0.574	FALSE	5.61e-05	FALSE
UKB	716.9	Arthropathy NOS	633	6997	1.01 (0.879,1.17)	0.847	FALSE	0.000169	FALSE
All of Us	716.9	Arthropathy NOS	931	20179	0.951 (0.879,1.03)	0.211	FALSE	5.14e-05	FALSE
MGI	720	Spinal stenosis	227	2357	0.839 (0.692,1.02)	0.0711	FALSE	5.61e-05	FALSE
UKB	720	Spinal stenosis	94	7411	1.1 (0.778,1.55)	0.585	FALSE	0.000169	FALSE
All of Us	720	Spinal stenosis	745	19290	0.879 (0.805,0.96)	0.00404	TRUE	5.14e-05	FALSE
MGI	720.1	Spinal stenosis of lumbar region	159	2357	0.868 (0.693,1.09)	0.215	FALSE	5.61e-05	FALSE
All of Us	720.1	Spinal stenosis of lumbar region	422	19290	0.862 (0.769,0.967)	0.0106	TRUE	5.14e-05	FALSE
MGI	721	Spondylosis and allied disorders	359	2357	0.944 (0.81,1.1)	0.455	FALSE	5.61e-05	FALSE
UKB	721	Spondylosis and allied disorders	136	7411	1.29 (0.965,1.72)	0.0825	FALSE	0.000169	FALSE
All of Us	721	Spondylosis and allied disorders	1570	19290	0.883 (0.83,0.939)	7.84e-05	TRUE	5.14e-05	FALSE
MGI	721.1	Spondylosis without myelopathy	335	2357	0.928 (0.793,1.09)	0.352	FALSE	5.61e-05	FALSE
UKB	721.1	Spondylosis without myelopathy	82	7411	1.32 (0.908,1.91)	0.14	FALSE	0.000169	FALSE
All of Us	721.1	Spondylosis without myelopathy	1500	19290	0.89 (0.835,0.948)	0.000296	TRUE	5.14e-05	FALSE
All of Us	721.2	Spondylosis with myelopathy	148	19290	0.702 (0.582,0.848)	0.000181	TRUE	5.14e-05	FALSE
All of Us	721.8	Other allied disorders of spine	124	19290	0.888 (0.724,1.09)	0.248	FALSE	5.14e-05	FALSE
MGI	722	Intervertebral disc disorders	382	2357	0.978 (0.842,1.14)	0.77	FALSE	5.61e-05	FALSE
UKB	722	Intervertebral disc disorders	181	7411	1.06 (0.827,1.36)	0.635	FALSE	0.000169	FALSE
All of Us	722	Intervertebral disc disorders	1432	19290	0.898 (0.842,0.957)	0.000954	TRUE	5.14e-05	FALSE
MGI	722.1	Displacement of intervertebral disc	227	2357	0.98 (0.813,1.18)	0.829	FALSE	5.61e-05	FALSE
All of Us	722.1	Displacement of intervertebral disc	647	19290	0.87 (0.794,0.954)	0.00275	TRUE	5.14e-05	FALSE
MGI	722.6	Degeneration of intervertebral disc	244	2357	0.957 (0.797,1.15)	0.636	FALSE	5.61e-05	FALSE
UKB	722.6	Degeneration of intervertebral disc	58	7411	1.25 (0.807,1.93)	0.307	FALSE	0.000169	FALSE
All of Us	722.6	Degeneration of intervertebral disc	1075	19290	0.886 (0.823,0.953)	0.00114	TRUE	5.14e-05	FALSE
All of Us	722.7	Intervertebral disc disorder with myelopathy	94	19290	0.735 (0.584,0.927)	0.0075	TRUE	5.14e-05	FALSE
All of Us	722.8	Postlaminectomy syndrome	83	19290	0.929 (0.729,1.19)	0.546	FALSE	5.14e-05	FALSE
MGI	722.9	Other and unspecified disc disorder	111	2357	0.819 (0.632,1.06)	0.121	FALSE	5.61e-05	FALSE
UKB	722.9	Other and unspecified disc disorder	77	7411	0.775 (0.53,1.13)	0.177	FALSE	0.000169	FALSE
All of Us	722.9	Other and unspecified disc disorder	192	19290	0.777 (0.66,0.917)	0.00246	TRUE	5.14e-05	FALSE
MGI	723	Other disorders of cervical region	66	2357	0.921 (0.664,1.28)	0.61	FALSE	5.61e-05	FALSE
All of Us	723	Other disorders of cervical region	172	19290	0.873 (0.734,1.04)	0.122	FALSE	5.14e-05	FALSE
All of Us	723.1	Torticollis	92	19290	0.948 (0.749,1.21)	0.657	FALSE	5.14e-05	FALSE
MGI	724	Other and unspecified disorders of back	289	2357	1.07 (0.908,1.27)	0.411	FALSE	5.61e-05	FALSE
All of Us	724	Other and unspecified disorders of back	491	19290	0.947 (0.852,1.05)	0.318	FALSE	5.14e-05	FALSE
MGI	724.1	Disorders of sacrum	163	2357	1.08 (0.868,1.34)	0.493	FALSE	5.61e-05	FALSE
All of Us	724.1	Disorders of sacrum	252	19290	1.01 (0.875,1.18)	0.849	FALSE	5.14e-05	FALSE
All of Us	724.2	Disorders of coccyx	202	19290	1.07 (0.906,1.26)	0.435	FALSE	5.14e-05	FALSE
MGI	724.8	Other symptoms referable to back	86	2357	1.08 (0.809,1.44)	0.596	FALSE	5.61e-05	FALSE
All of Us	724.8	Other symptoms referable to back	146	19290	0.942 (0.778,1.14)	0.536	FALSE	5.14e-05	FALSE
MGI	724.9	Other unspecified back disorders	80	2357	1.15 (0.849,1.55)	0.362	FALSE	5.61e-05	FALSE
All of Us	724.9	Other unspecified back disorders	129	19290	0.781 (0.644,0.949)	0.0112	TRUE	5.14e-05	FALSE
MGI	726	Peripheral enthesopathies and allied syndromes	761	1758	1.07 (0.951,1.2)	0.261	FALSE	5.61e-05	FALSE
UKB	726	Peripheral enthesopathies and allied syndromes	242	7214	0.938 (0.756,1.16)	0.56	FALSE	0.000169	FALSE
All of Us	726	Peripheral enthesopathies and allied syndromes	1734	18684	0.927 (0.874,0.983)	0.0117	TRUE	5.14e-05	FALSE
MGI	726.1	Enthesopathy	589	1758	1.07 (0.943,1.22)	0.291	FALSE	5.61e-05	FALSE
UKB	726.1	Enthesopathy	152	7214	0.849 (0.647,1.11)	0.23	FALSE	0.000169	FALSE
All of Us	726.1	Enthesopathy	1074	18684	0.945 (0.878,1.02)	0.129	FALSE	5.14e-05	FALSE
MGI	726.2	Synoviopathy	73	1758	1.09 (0.791,1.5)	0.588	FALSE	5.61e-05	FALSE
All of Us	726.2	Synoviopathy	119	18684	1.1 (0.892,1.37)	0.358	FALSE	5.14e-05	FALSE
MGI	726.3	Bursitis	176	1758	1.04 (0.846,1.29)	0.688	FALSE	5.61e-05	FALSE
All of Us	726.3	Bursitis	263	18684	0.913 (0.793,1.05)	0.206	FALSE	5.14e-05	FALSE
MGI	726.4	Calcaneal spur; Exostosis NOS	107	1758	1.15 (0.881,1.5)	0.299	FALSE	5.61e-05	FALSE
All of Us	726.4	Calcaneal spur; Exostosis NOS	64	18684	0.666 (0.508,0.876)	0.00256	TRUE	5.14e-05	FALSE
MGI	727	Other disorders of synovium, tendon, and bursa	593	1758	1.08 (0.949,1.23)	0.247	FALSE	5.61e-05	FALSE
UKB	727	Other disorders of synovium, tendon, and bursa	177	7214	0.968 (0.752,1.25)	0.799	FALSE	0.000169	FALSE
All of Us	727	Other disorders of synovium, tendon, and bursa	1211	18684	0.841 (0.785,0.9)	7.22e-07	TRUE	5.14e-05	TRUE
MGI	727.1	Synovitis and tenosynovitis	260	1758	1.04 (0.875,1.24)	0.651	FALSE	5.61e-05	FALSE
UKB	727.1	Synovitis and tenosynovitis	61	7214	1.04 (0.679,1.58)	0.861	FALSE	0.000169	FALSE
All of Us	727.1	Synovitis and tenosynovitis	664	18684	0.857 (0.783,0.939)	0.000857	TRUE	5.14e-05	FALSE
All of Us	727.2	Bursitis disorders	117	18684	0.797 (0.656,0.97)	0.0207	TRUE	5.14e-05	FALSE
MGI	727.4	Ganglion and cyst of synovium, tendon, and bursa	109	1758	1.13 (0.872,1.46)	0.349	FALSE	5.61e-05	FALSE
UKB	727.4	Ganglion and cyst of synovium, tendon, and bursa	84	7214	0.886 (0.613,1.28)	0.507	FALSE	0.000169	FALSE
All of Us	727.4	Ganglion and cyst of synovium, tendon, and bursa	242	18684	0.777 (0.671,0.899)	0.000629	TRUE	5.14e-05	FALSE
All of Us	727.5	Rupture of synovium	143	18684	1.06 (0.875,1.29)	0.556	FALSE	5.14e-05	FALSE
MGI	727.6	Rupture of tendon, nontraumatic	175	1758	1.15 (0.926,1.43)	0.204	FALSE	5.61e-05	FALSE
All of Us	727.6	Rupture of tendon, nontraumatic	177	18684	0.892 (0.755,1.06)	0.177	FALSE	5.14e-05	FALSE
MGI	727.7	Contracture of tendon (sheath)	54	1758	0.994 (0.692,1.43)	0.975	FALSE	5.61e-05	FALSE
MGI	728	Disorders of muscle, ligament, and fascia	374	1758	1.04 (0.896,1.22)	0.579	FALSE	5.61e-05	FALSE
MGI	728.7	Fasciitis	224	1758	1.07 (0.883,1.29)	0.501	FALSE	5.61e-05	FALSE
All of Us	728.7	Fasciitis	518	18684	0.896 (0.81,0.992)	0.0338	TRUE	5.14e-05	FALSE
MGI	729	Other disorders of soft tissues	331	1758	1.09 (0.926,1.28)	0.299	FALSE	5.61e-05	FALSE
UKB	729	Other disorders of soft tissues	138	7214	1.01 (0.762,1.35)	0.921	FALSE	0.000169	FALSE
All of Us	729	Other disorders of soft tissues	1007	18684	0.826 (0.767,0.889)	3.3e-07	TRUE	5.14e-05	TRUE
All of Us	731	Osteitis deformans and osteopathies associated with other disorders classified elsewhere	92	19493	1.18 (0.922,1.53)	0.181	FALSE	5.14e-05	FALSE
MGI	733	Other disorders of bone and cartilage	229	2227	1.01 (0.839,1.22)	0.911	FALSE	5.61e-05	FALSE
All of Us	733	Other disorders of bone and cartilage	671	19493	0.894 (0.816,0.981)	0.0174	TRUE	5.14e-05	FALSE
MGI	733.4	Aseptic necrosis of bone	51	2227	1.04 (0.712,1.52)	0.825	FALSE	5.61e-05	FALSE
All of Us	733.4	Aseptic necrosis of bone	114	19493	0.952 (0.76,1.2)	0.665	FALSE	5.14e-05	FALSE
MGI	733.6	Costochondritis	74	2227	1.23 (0.902,1.68)	0.177	FALSE	5.61e-05	FALSE
All of Us	733.6	Costochondritis	250	19493	0.884 (0.767,1.02)	0.0878	FALSE	5.14e-05	FALSE
All of Us	733.8	Malunion and nonunion of fracture	57	19493	0.88 (0.66,1.18)	0.372	FALSE	5.14e-05	FALSE
All of Us	733.9	Chondromalacia	60	19493	0.874 (0.65,1.19)	0.365	FALSE	5.14e-05	FALSE
MGI	735	Acquired foot deformities	372	2440	1.06 (0.91,1.23)	0.472	FALSE	5.61e-05	FALSE
UKB	735	Acquired foot deformities	134	7509	1.01 (0.76,1.35)	0.937	FALSE	0.000169	FALSE
All of Us	735	Acquired foot deformities	838	20217	0.891 (0.821,0.967)	0.00557	TRUE	5.14e-05	FALSE
MGI	735.1	Flat foot	143	2440	1.12 (0.891,1.41)	0.324	FALSE	5.61e-05	FALSE
All of Us	735.1	Flat foot	297	20217	0.937 (0.816,1.08)	0.36	FALSE	5.14e-05	FALSE
MGI	735.2	Acquired toe deformities	145	2440	1.24 (0.978,1.57)	0.0726	FALSE	5.61e-05	FALSE
All of Us	735.2	Acquired toe deformities	339	20217	0.906 (0.799,1.03)	0.126	FALSE	5.14e-05	FALSE
MGI	735.21	Hammer toe (acquired)	103	2440	1.34 (1.01,1.77)	0.0407	TRUE	5.61e-05	FALSE
All of Us	735.21	Hammer toe (acquired)	263	20217	0.911 (0.789,1.05)	0.205	FALSE	5.14e-05	FALSE
All of Us	735.23	Hallux rigidus	61	20217	0.841 (0.638,1.12)	0.21	FALSE	5.14e-05	FALSE
MGI	735.3	Hallux valgus (Bunion)	184	2440	1.14 (0.931,1.4)	0.2	FALSE	5.61e-05	FALSE
UKB	735.3	Hallux valgus (Bunion)	110	7509	1.03 (0.752,1.41)	0.849	FALSE	0.000169	FALSE
All of Us	735.3	Hallux valgus (Bunion)	403	20217	0.861 (0.768,0.967)	0.011	TRUE	5.14e-05	FALSE
MGI	736	Other acquired deformities of limbs	287	2440	1.09 (0.926,1.29)	0.291	FALSE	5.61e-05	FALSE
All of Us	736	Other acquired deformities of limbs	194	20217	0.956 (0.811,1.13)	0.586	FALSE	5.14e-05	FALSE
MGI	737	Curvature of spine	82	2440	0.903 (0.674,1.21)	0.48	FALSE	5.61e-05	FALSE
All of Us	737	Curvature of spine	273	20217	0.833 (0.729,0.953)	0.00718	TRUE	5.14e-05	FALSE
MGI	737.3	Kyphoscoliosis and scoliosis	51	2440	0.782 (0.544,1.12)	0.161	FALSE	5.61e-05	FALSE
All of Us	737.3	Kyphoscoliosis and scoliosis	191	20217	0.869 (0.741,1.02)	0.0808	FALSE	5.14e-05	FALSE
MGI	738	Other acquired musculoskeletal deformity	113	2440	1.02 (0.792,1.32)	0.854	FALSE	5.61e-05	FALSE
All of Us	738	Other acquired musculoskeletal deformity	381	20217	0.902 (0.802,1.02)	0.0878	FALSE	5.14e-05	FALSE
MGI	738.4	Acquired spondylolisthesis	56	2440	1.37 (0.944,1.98)	0.0846	FALSE	5.61e-05	FALSE
All of Us	738.4	Acquired spondylolisthesis	276	20217	0.9 (0.783,1.04)	0.137	FALSE	5.14e-05	FALSE
All of Us	739	Contracture of joint	93	20217	0.844 (0.664,1.08)	0.16	FALSE	5.14e-05	FALSE
MGI	740	Osteoarthrosis	1002	2034	0.971 (0.869,1.08)	0.607	FALSE	5.61e-05	FALSE
UKB	740	Osteoarthrosis	385	7342	1 (0.84,1.2)	0.977	FALSE	0.000169	FALSE
All of Us	740	Osteoarthrosis	2896	18794	0.926 (0.881,0.972)	0.00205	TRUE	5.14e-05	FALSE
MGI	740.1	Osteoarthritis; localized	530	2034	0.993 (0.864,1.14)	0.922	FALSE	5.61e-05	FALSE
UKB	740.1	Osteoarthritis; localized	161	7342	1.05 (0.805,1.37)	0.71	FALSE	0.000169	FALSE
All of Us	740.1	Osteoarthritis; localized	2184	18794	0.936 (0.885,0.99)	0.0199	TRUE	5.14e-05	FALSE
MGI	740.11	Osteoarthrosis, localized, primary	473	2034	1.03 (0.895,1.2)	0.643	FALSE	5.61e-05	FALSE
UKB	740.11	Osteoarthrosis, localized, primary	111	7342	1.03 (0.745,1.41)	0.871	FALSE	0.000169	FALSE
All of Us	740.11	Osteoarthrosis, localized, primary	1988	18794	0.929 (0.876,0.984)	0.0119	TRUE	5.14e-05	FALSE
MGI	740.12	Osteoarthrosis, localized, secondary	54	2034	0.994 (0.691,1.43)	0.971	FALSE	5.61e-05	FALSE
All of Us	740.12	Osteoarthrosis, localized, secondary	111	18794	1.03 (0.821,1.29)	0.821	FALSE	5.14e-05	FALSE
MGI	740.2	Osteoarthrosis, generalized	94	2034	1.16 (0.87,1.54)	0.308	FALSE	5.61e-05	FALSE
All of Us	740.2	Osteoarthrosis, generalized	327	18794	0.964 (0.844,1.1)	0.588	FALSE	5.14e-05	FALSE
All of Us	740.3	Osteoarthrosis involving more than one site, but not specified as generalized	91	18794	1.06 (0.827,1.36)	0.643	FALSE	5.14e-05	FALSE
MGI	740.9	Osteoarthrosis NOS	967	2034	0.97 (0.867,1.08)	0.59	FALSE	5.61e-05	FALSE
UKB	740.9	Osteoarthrosis NOS	246	7342	1.02 (0.822,1.27)	0.852	FALSE	0.000169	FALSE
All of Us	740.9	Osteoarthrosis NOS	1734	18794	0.911 (0.857,0.968)	0.00264	TRUE	5.14e-05	FALSE
MGI	741	Symptoms and disorders of the joints	674	2244	0.906 (0.806,1.02)	0.099	FALSE	5.61e-05	FALSE
UKB	741	Symptoms and disorders of the joints	87	7586	1.14 (0.797,1.63)	0.467	FALSE	0.000169	FALSE
All of Us	741	Symptoms and disorders of the joints	1216	20368	0.872 (0.814,0.933)	7.03e-05	TRUE	5.14e-05	FALSE
MGI	741.2	Stiffness of joint	95	2244	0.869 (0.661,1.14)	0.299	FALSE	5.61e-05	FALSE
MGI	741.3	Difficulty in walking	209	2244	0.853 (0.698,1.04)	0.115	FALSE	5.61e-05	FALSE
MGI	741.4	Joint effusions	247	2244	0.858 (0.72,1.02)	0.0847	FALSE	5.61e-05	FALSE
All of Us	741.4	Joint effusions	926	20368	0.893 (0.827,0.965)	0.00397	TRUE	5.14e-05	FALSE
MGI	742	Derangement of joint, non-traumatic	280	2244	1.02 (0.861,1.2)	0.836	FALSE	5.61e-05	FALSE
UKB	742	Derangement of joint, non-traumatic	58	7586	0.88 (0.567,1.36)	0.554	FALSE	0.000169	FALSE
All of Us	742	Derangement of joint, non-traumatic	207	20368	0.797 (0.68,0.935)	0.00467	TRUE	5.14e-05	FALSE
MGI	742.9	Other derangement of joint	260	2244	1.04 (0.874,1.24)	0.663	FALSE	5.61e-05	FALSE
All of Us	742.9	Other derangement of joint	130	20368	0.874 (0.715,1.07)	0.186	FALSE	5.14e-05	FALSE
MGI	743	Osteoporosis, osteopenia and pathological fracture	490	2546	0.991 (0.867,1.13)	0.89	FALSE	5.61e-05	FALSE
UKB	743	Osteoporosis, osteopenia and pathological fracture	68	7659	1.17 (0.784,1.75)	0.431	FALSE	0.000169	FALSE
All of Us	743	Osteoporosis, osteopenia and pathological fracture	900	20790	0.865 (0.799,0.936)	0.000319	TRUE	5.14e-05	FALSE
MGI	743.1	Osteoporosis	117	2546	0.961 (0.749,1.23)	0.754	FALSE	5.61e-05	FALSE
UKB	743.1	Osteoporosis	53	7659	1.41 (0.895,2.22)	0.128	FALSE	0.000169	FALSE
All of Us	743.1	Osteoporosis	505	20790	0.906 (0.817,1)	0.0607	FALSE	5.14e-05	FALSE
MGI	743.11	Osteoporosis NOS	114	2546	0.955 (0.743,1.23)	0.717	FALSE	5.61e-05	FALSE
All of Us	743.11	Osteoporosis NOS	468	20790	0.893 (0.802,0.994)	0.0368	TRUE	5.14e-05	FALSE
All of Us	743.13	Other specified osteoporosis	77	20790	1.02 (0.798,1.32)	0.858	FALSE	5.14e-05	FALSE
MGI	743.9	Osteopenia or other disorder of bone and cartilage	412	2546	0.996 (0.862,1.15)	0.953	FALSE	5.61e-05	FALSE
All of Us	743.9	Osteopenia or other disorder of bone and cartilage	553	20790	0.842 (0.764,0.928)	0.000516	TRUE	5.14e-05	FALSE
MGI	745	Pain in joint	1564	1472	1.05 (0.952,1.15)	0.345	FALSE	5.61e-05	FALSE
UKB	745	Pain in joint	184	7543	0.838 (0.654,1.07)	0.159	FALSE	0.000169	FALSE
MGI	747	Cardiac and circulatory congenital anomalies	122	2914	1.02 (0.798,1.3)	0.892	FALSE	5.61e-05	FALSE
All of Us	747	Cardiac and circulatory congenital anomalies	222	21468	0.853 (0.733,0.995)	0.0395	TRUE	5.14e-05	FALSE
MGI	747.1	Cardiac congenital anomalies	91	2914	1.02 (0.77,1.34)	0.896	FALSE	5.61e-05	FALSE
All of Us	747.1	Cardiac congenital anomalies	162	21468	0.794 (0.667,0.948)	0.00917	TRUE	5.14e-05	FALSE
All of Us	747.11	Cardiac shunt/ heart septal defect	86	21468	0.865 (0.681,1.1)	0.224	FALSE	5.14e-05	FALSE
All of Us	747.2	Congenital anomalies of peripheral vascular system	60	21468	0.939 (0.699,1.27)	0.672	FALSE	5.14e-05	FALSE
All of Us	750	Digestive congenital anomalies	120	21371	0.964 (0.784,1.19)	0.725	FALSE	5.14e-05	FALSE
All of Us	750.1	Upper gastrointestinal congenital anomalies	53	21371	0.858 (0.625,1.19)	0.332	FALSE	5.14e-05	FALSE
All of Us	750.2	Lower gastrointestinal congenital anomalies	70	21371	0.952 (0.734,1.24)	0.708	FALSE	5.14e-05	FALSE
MGI	751	Genitourinary congenital anomalies	134	2862	1.39 (1.1,1.75)	0.00427	TRUE	5.61e-05	FALSE
All of Us	751	Genitourinary congenital anomalies	211	21371	0.78 (0.67,0.91)	0.00132	TRUE	5.14e-05	FALSE
MGI	751.2	Congenital anomalies of urinary system	82	2862	1.38 (1.03,1.84)	0.0262	TRUE	5.61e-05	FALSE
All of Us	751.2	Congenital anomalies of urinary system	162	21371	0.817 (0.688,0.973)	0.0208	TRUE	5.14e-05	FALSE
MGI	751.21	Cystic kidney disease	62	2862	1.25 (0.896,1.75)	0.168	FALSE	5.61e-05	FALSE
All of Us	751.21	Cystic kidney disease	116	21371	0.904 (0.735,1.12)	0.339	FALSE	5.14e-05	FALSE
MGI	752	Nervous system congenital anomalies	70	2934	1.23 (0.895,1.68)	0.186	FALSE	5.61e-05	FALSE
All of Us	752	Nervous system congenital anomalies	74	21472	0.782 (0.606,1.01)	0.0543	FALSE	5.14e-05	FALSE
MGI	752.1	Neural tube defects	56	2934	1.16 (0.815,1.65)	0.386	FALSE	5.61e-05	FALSE
All of Us	753	Congenital anomalies of the eye	51	21472	1.14 (0.826,1.6)	0.407	FALSE	5.14e-05	FALSE
MGI	754	Congenital musculoskeletal deformities of spine	57	2830	1.3 (0.912,1.84)	0.132	FALSE	5.61e-05	FALSE
All of Us	754	Congenital musculoskeletal deformities of spine	100	21404	0.812 (0.652,1.02)	0.0607	FALSE	5.14e-05	FALSE
MGI	755	Congenital anomalies of limbs	66	2830	1.28 (0.931,1.77)	0.112	FALSE	5.61e-05	FALSE
All of Us	755	Congenital anomalies of limbs	158	21404	0.98 (0.813,1.19)	0.834	FALSE	5.14e-05	FALSE
All of Us	755.1	Congenital deformities of feet	113	21404	1.11 (0.882,1.4)	0.371	FALSE	5.14e-05	FALSE
MGI	756	Other congenital musculoskeletal anomalies	95	2830	1.15 (0.876,1.51)	0.3	FALSE	5.61e-05	FALSE
MGI	756.5	Congenital osteodystrophies	70	2830	1.1 (0.799,1.5)	0.555	FALSE	5.61e-05	FALSE
[truncated: 161 more rows]
