# Supplementary material for: Uncovering associations between pre-existing conditions and COVID-19 Severity: A polygenic risk score approach across three large biobanks
Source: PLoS Genet. 2023 Dec 19;19(12):e1010907. doi: 10.1371/journal.pgen.1010907 (PMC10763941; doi:10.1371/journal.pgen.1010907)
Supplement: S6 Table — (XLSX) [file pgen.1010907.s021.xlsx]

## Sheet: S6 Table
S6 Table	Cohort-specific "B1_ALL" PRS PheWAS Results for AFR Ancestry, Adjusted for BMI
Cohort	Phecode	Description	n Cases	n Controls	OR	P	Nominal Significant	Significance Threshold	Phenome Wide Significant
MGI	008	Intestinal infection	322	2703	1.02 (0.876,1.19)	0.779	FALSE	5.61e-05	FALSE
UKB	008	Intestinal infection	171	7438	0.963 (0.744,1.25)	0.772	FALSE	0.000173	FALSE
All of Us	008	Intestinal infection	534	20963	0.888 (0.805,0.981)	0.0179	TRUE	5.14e-05	FALSE
MGI	008.5	Bacterial enteritis	122	2703	0.972 (0.762,1.24)	0.818	FALSE	5.61e-05	FALSE
UKB	008.5	Bacterial enteritis	85	7438	1.02 (0.705,1.46)	0.93	FALSE	0.000173	FALSE
All of Us	008.5	Bacterial enteritis	219	20963	0.927 (0.797,1.08)	0.323	FALSE	5.14e-05	FALSE
MGI	008.52	Intestinal infection due to C. difficile	71	2703	0.936 (0.682,1.28)	0.671	FALSE	5.61e-05	FALSE
All of Us	008.52	Intestinal infection due to C. difficile	56	20963	1.08 (0.794,1.49)	0.61	FALSE	5.14e-05	FALSE
MGI	008.6	Viral Enteritis	135	2703	1.26 (0.999,1.58)	0.0474	TRUE	5.61e-05	FALSE
All of Us	008.6	Viral Enteritis	229	20963	0.876 (0.754,1.02)	0.0826	FALSE	5.14e-05	FALSE
All of Us	010	Tuberculosis	104	19987	0.945 (0.763,1.18)	0.604	FALSE	5.14e-05	FALSE
MGI	038	Septicemia	182	2369	0.983 (0.803,1.2)	0.866	FALSE	5.61e-05	FALSE
UKB	038	Septicemia	74	7275	1.08 (0.734,1.6)	0.682	FALSE	0.000173	FALSE
All of Us	038	Septicemia	399	19987	0.948 (0.844,1.07)	0.374	FALSE	5.14e-05	FALSE
All of Us	038.1	Gram negative septicemia	75	19987	0.932 (0.717,1.22)	0.589	FALSE	5.14e-05	FALSE
MGI	038.3	Bacteremia	107	2369	1.04 (0.802,1.35)	0.755	FALSE	5.61e-05	FALSE
MGI	041	Bacterial infection NOS	587	2369	0.938 (0.831,1.06)	0.298	FALSE	5.61e-05	FALSE
UKB	041	Bacterial infection NOS	268	7275	0.887 (0.72,1.09)	0.256	FALSE	0.000173	FALSE
All of Us	041	Bacterial infection NOS	1220	19987	0.92 (0.86,0.984)	0.0148	TRUE	5.14e-05	FALSE
MGI	041.1	Staphylococcus infections	126	2369	0.959 (0.753,1.22)	0.732	FALSE	5.61e-05	FALSE
UKB	041.1	Staphylococcus infections	53	7275	0.785 (0.496,1.24)	0.282	FALSE	0.000173	FALSE
All of Us	041.1	Staphylococcus infections	214	19987	0.927 (0.795,1.08)	0.335	FALSE	5.14e-05	FALSE
MGI	041.11	Methicillin sensitive Staphylococcus aureus	62	2369	1.07 (0.766,1.51)	0.662	FALSE	5.61e-05	FALSE
All of Us	041.11	Methicillin sensitive Staphylococcus aureus	93	19987	0.94 (0.745,1.19)	0.597	FALSE	5.14e-05	FALSE
MGI	041.12	Methicillin resistant Staphylococcus aureus	63	2369	1.05 (0.746,1.47)	0.775	FALSE	5.61e-05	FALSE
All of Us	041.12	Methicillin resistant Staphylococcus aureus	95	19987	0.941 (0.748,1.19)	0.596	FALSE	5.14e-05	FALSE
MGI	041.2	Streptococcus infection	110	2369	1.01 (0.778,1.31)	0.942	FALSE	5.61e-05	FALSE
All of Us	041.2	Streptococcus infection	150	19987	0.95 (0.793,1.14)	0.573	FALSE	5.14e-05	FALSE
MGI	041.4	E. coli	90	2369	0.914 (0.69,1.21)	0.516	FALSE	5.61e-05	FALSE
UKB	041.4	E. coli	59	7275	0.748 (0.482,1.16)	0.179	FALSE	0.000173	FALSE
All of Us	041.4	E. coli	124	19987	0.822 (0.673,1.01)	0.0511	FALSE	5.14e-05	FALSE
MGI	041.8	H. pylori	86	2369	0.796 (0.593,1.06)	0.115	FALSE	5.61e-05	FALSE
All of Us	041.8	H. pylori	260	19987	0.881 (0.767,1.01)	0.0705	FALSE	5.14e-05	FALSE
All of Us	041.9	Infection with drug-resistant microorganisms	56	19987	0.935 (0.684,1.29)	0.667	FALSE	5.14e-05	FALSE
MGI	053	Herpes zoster	83	2073	0.987 (0.739,1.32)	0.927	FALSE	5.61e-05	FALSE
All of Us	053	Herpes zoster	282	18509	0.94 (0.821,1.08)	0.374	FALSE	5.14e-05	FALSE
All of Us	053.1	Herpes zoster with nervous system complications	62	18509	0.965 (0.725,1.29)	0.805	FALSE	5.14e-05	FALSE
MGI	054	Herpes simplex	151	2073	1.05 (0.841,1.3)	0.678	FALSE	5.61e-05	FALSE
All of Us	054	Herpes simplex	555	18509	0.836 (0.759,0.921)	0.000247	TRUE	5.14e-05	FALSE
MGI	070	Viral hepatitis	88	2073	0.984 (0.737,1.32)	0.912	FALSE	5.61e-05	FALSE
UKB	070	Viral hepatitis	58	7429	0.91 (0.582,1.42)	0.668	FALSE	0.000173	FALSE
All of Us	070	Viral hepatitis	605	18509	0.943 (0.855,1.04)	0.241	FALSE	5.14e-05	FALSE
All of Us	070.2	Viral hepatitis B	141	18509	0.848 (0.694,1.04)	0.105	FALSE	5.14e-05	FALSE
MGI	070.3	Viral hepatitis C	63	2073	0.873 (0.623,1.22)	0.415	FALSE	5.61e-05	FALSE
All of Us	070.3	Viral hepatitis C	482	18509	0.977 (0.875,1.09)	0.68	FALSE	5.14e-05	FALSE
All of Us	070.4	Chronic hepatitis	79	18509	0.811 (0.629,1.05)	0.0994	FALSE	5.14e-05	FALSE
MGI	070.9	Hepatitis NOS	78	2073	0.957 (0.706,1.3)	0.774	FALSE	5.61e-05	FALSE
All of Us	070.9	Hepatitis NOS	115	18509	0.976 (0.785,1.22)	0.826	FALSE	5.14e-05	FALSE
All of Us	071	Human immunodeficiency virus [HIV] disease	597	18509	1.03 (0.936,1.15)	0.507	FALSE	5.14e-05	FALSE
All of Us	071.1	HIV infection, symptomatic	495	18509	0.977 (0.876,1.09)	0.677	FALSE	5.14e-05	FALSE
MGI	078	Viral warts & HPV	229	2073	1.03 (0.856,1.23)	0.771	FALSE	5.61e-05	FALSE
All of Us	078	Viral warts & HPV	510	18509	0.869 (0.785,0.962)	0.00635	TRUE	5.14e-05	FALSE
MGI	079	Viral infection	595	2073	1.05 (0.931,1.19)	0.415	FALSE	5.61e-05	FALSE
UKB	079	Viral infection	62	7429	0.906 (0.592,1.39)	0.64	FALSE	0.000173	FALSE
All of Us	079	Viral infection	1356	18509	0.835 (0.784,0.89)	2.4e-08	TRUE	5.14e-05	TRUE
MGI	079.1	Varicella infection	211	2073	1 (0.831,1.21)	0.966	FALSE	5.61e-05	FALSE
All of Us	079.1	Varicella infection	59	18509	0.61 (0.461,0.81)	0.000363	TRUE	5.14e-05	FALSE
MGI	079.9	Viremia, NOS	126	2073	1.18 (0.922,1.5)	0.184	FALSE	5.61e-05	FALSE
All of Us	079.9	Viremia, NOS	342	18509	0.91 (0.802,1.03)	0.146	FALSE	5.14e-05	FALSE
MGI	080	Postoperative infection	145	2796	1.04 (0.834,1.31)	0.706	FALSE	5.61e-05	FALSE
UKB	080	Postoperative infection	92	7488	0.876 (0.619,1.24)	0.445	FALSE	0.000173	FALSE
All of Us	080	Postoperative infection	97	21345	0.977 (0.775,1.24)	0.843	FALSE	5.14e-05	FALSE
MGI	081	Infection/inflammation of internal prosthetic device; implant; and graft	117	2796	0.928 (0.722,1.19)	0.548	FALSE	5.61e-05	FALSE
All of Us	081	Infection/inflammation of internal prosthetic device; implant; and graft	69	21345	0.882 (0.665,1.18)	0.373	FALSE	5.14e-05	FALSE
MGI	090	Sexually transmitted infections (not HIV or hepatitis)	220	2805	1.06 (0.884,1.28)	0.519	FALSE	5.61e-05	FALSE
All of Us	090	Sexually transmitted infections (not HIV or hepatitis)	435	21062	1.06 (0.94,1.19)	0.361	FALSE	5.14e-05	FALSE
All of Us	090.2	Gonococcal infections	123	21062	1.18 (0.955,1.47)	0.121	FALSE	5.14e-05	FALSE
All of Us	090.3	Venereal diseases due to Chlamydia trachomatis	64	21062	0.831 (0.626,1.11)	0.19	FALSE	5.14e-05	FALSE
MGI	110	Dermatophytosis / Dermatomycosis	436	2253	1.06 (0.922,1.23)	0.4	FALSE	5.61e-05	FALSE
All of Us	110	Dermatophytosis / Dermatomycosis	1385	19214	0.834 (0.782,0.89)	3.6e-08	TRUE	5.14e-05	TRUE
MGI	110.1	Dermatophytosis	401	2253	1.03 (0.888,1.2)	0.689	FALSE	5.61e-05	FALSE
All of Us	110.1	Dermatophytosis	1280	19214	0.838 (0.783,0.896)	2.2e-07	TRUE	5.14e-05	TRUE
MGI	110.11	Dermatophytosis of nail	257	2253	1.12 (0.931,1.35)	0.226	FALSE	5.61e-05	FALSE
All of Us	110.11	Dermatophytosis of nail	769	19214	0.885 (0.812,0.965)	0.0056	TRUE	5.14e-05	FALSE
MGI	110.12	Althete's foot	127	2253	0.95 (0.731,1.23)	0.696	FALSE	5.61e-05	FALSE
All of Us	110.12	Althete's foot	440	19214	0.869 (0.776,0.973)	0.0139	TRUE	5.14e-05	FALSE
MGI	110.13	Dermatophytosis of the body	87	2253	0.968 (0.728,1.29)	0.817	FALSE	5.61e-05	FALSE
All of Us	110.13	Dermatophytosis of the body	255	19214	0.774 (0.671,0.894)	0.000416	TRUE	5.14e-05	FALSE
MGI	110.2	Dermatomycoses	51	2253	1.32 (0.912,1.9)	0.125	FALSE	5.61e-05	FALSE
All of Us	110.2	Dermatomycoses	171	19214	0.863 (0.729,1.03)	0.0875	FALSE	5.14e-05	FALSE
MGI	112	Candidiasis	431	2253	0.99 (0.859,1.14)	0.885	FALSE	5.61e-05	FALSE
All of Us	112	Candidiasis	1143	19214	0.869 (0.811,0.931)	6.95e-05	TRUE	5.14e-05	FALSE
MGI	112.3	Candidiasis of skin and nails	53	2253	0.993 (0.688,1.43)	0.97	FALSE	5.61e-05	FALSE
All of Us	112.3	Candidiasis of skin and nails	126	19214	0.865 (0.703,1.07)	0.169	FALSE	5.14e-05	FALSE
All of Us	117	Mycoses	75	19214	0.862 (0.662,1.13)	0.263	FALSE	5.14e-05	FALSE
MGI	131	Protozoan infection	79	2664	1.1 (0.823,1.48)	0.495	FALSE	5.61e-05	FALSE
All of Us	131	Protozoan infection	402	20873	1.15 (1.02,1.3)	0.0238	TRUE	5.14e-05	FALSE
All of Us	132	Infestation (lice, mites)	124	20873	0.917 (0.752,1.12)	0.384	FALSE	5.14e-05	FALSE
UKB	133	Arthropod-borne diseases	96	7504	1.25 (0.88,1.79)	0.202	FALSE	0.000173	FALSE
MGI	136	Other infectious and parasitic diseases	260	2664	1.03 (0.868,1.22)	0.748	FALSE	5.61e-05	FALSE
All of Us	136	Other infectious and parasitic diseases	91	20873	1.17 (0.916,1.52)	0.199	FALSE	5.14e-05	FALSE
MGI	153	Colorectal cancer	68	2342	1.21 (0.877,1.68)	0.228	FALSE	5.61e-05	FALSE
UKB	153	Colorectal cancer	54	7291	1.1 (0.7,1.73)	0.665	FALSE	0.000173	FALSE
All of Us	153	Colorectal cancer	117	20212	0.83 (0.673,1.03)	0.0773	FALSE	5.14e-05	FALSE
All of Us	153.2	Colon cancer	71	20212	0.755 (0.579,0.99)	0.0339	TRUE	5.14e-05	FALSE
All of Us	153.3	Malignant neoplasm of rectum, rectosigmoid junction, and anus	61	20212	0.932 (0.697,1.26)	0.628	FALSE	5.14e-05	FALSE
MGI	158	Neoplasm of unspecified nature of digestive system	75	2336	0.982 (0.725,1.33)	0.905	FALSE	5.61e-05	FALSE
All of Us	158	Neoplasm of unspecified nature of digestive system	73	21056	1 (0.779,1.3)	0.972	FALSE	5.14e-05	FALSE
MGI	159	Malignant neoplasm of other and ill-defined sites within the digestive organs and peritoneum	69	2336	1.05 (0.767,1.45)	0.734	FALSE	5.61e-05	FALSE
UKB	159	Malignant neoplasm of other and ill-defined sites within the digestive organs and peritoneum	72	7441	0.805 (0.54,1.2)	0.273	FALSE	0.000173	FALSE
All of Us	165	Cancer within the respiratory system	66	21421	0.862 (0.655,1.14)	0.277	FALSE	5.14e-05	FALSE
All of Us	165.1	Cancer of bronchus; lung	62	21421	0.873 (0.658,1.17)	0.338	FALSE	5.14e-05	FALSE
MGI	170	Cancer of bone and connective tissue	68	2957	0.904 (0.656,1.25)	0.521	FALSE	5.61e-05	FALSE
MGI	170.2	Cancer of connective tissue	55	2957	0.922 (0.645,1.31)	0.635	FALSE	5.61e-05	FALSE
MGI	172	Skin cancer	57	2924	1.05 (0.738,1.48)	0.79	FALSE	5.61e-05	FALSE
All of Us	172	Skin cancer	58	21167	0.778 (0.586,1.04)	0.0733	FALSE	5.14e-05	FALSE
All of Us	173	Neoplasm of uncertain behavior of skin	287	21167	0.813 (0.715,0.926)	0.00163	TRUE	5.14e-05	FALSE
MGI	174	Breast cancer	151	2480	1.24 (0.988,1.56)	0.0618	FALSE	5.61e-05	FALSE
UKB	174	Breast cancer	125	7317	1.06 (0.785,1.43)	0.707	FALSE	0.000173	FALSE
All of Us	174	Breast cancer	298	20411	0.912 (0.799,1.04)	0.168	FALSE	5.14e-05	FALSE
MGI	174.1	Breast cancer [female]	144	1320	1.29 (1.02,1.63)	0.0344	TRUE	5.61e-05	FALSE
UKB	174.1	Breast cancer [female]	120	4106	1.08 (0.792,1.46)	0.638	FALSE	0.000173	FALSE
All of Us	174.1	Breast cancer [female]	290	11325	0.917 (0.802,1.05)	0.2	FALSE	5.14e-05	FALSE
MGI	174.11	Malignant neoplasm of female breast	140	1320	1.22 (0.963,1.56)	0.0968	FALSE	5.61e-05	FALSE
UKB	174.11	Malignant neoplasm of female breast	111	4106	1.07 (0.78,1.47)	0.667	FALSE	0.000173	FALSE
All of Us	174.11	Malignant neoplasm of female breast	276	11325	0.941 (0.821,1.08)	0.386	FALSE	5.14e-05	FALSE
MGI	175	Acquired absence of breast	59	1133	1.29 (0.905,1.85)	0.147	FALSE	5.61e-05	FALSE
All of Us	175	Acquired absence of breast	66	11289	0.945 (0.723,1.24)	0.676	FALSE	5.14e-05	FALSE
MGI	180	Cervical cancer and dysplasia	144	998	1.07 (0.849,1.34)	0.581	FALSE	5.61e-05	FALSE
UKB	180	Cervical cancer and dysplasia	89	3444	0.767 (0.536,1.1)	0.138	FALSE	0.000173	FALSE
All of Us	180	Cervical cancer and dysplasia	353	10862	0.822 (0.731,0.924)	0.000929	TRUE	5.14e-05	FALSE
MGI	180.3	Cervical intraepithelial neoplasia [CIN] [Cervical dysplasia]	132	998	1.04 (0.822,1.32)	0.727	FALSE	5.61e-05	FALSE
UKB	180.3	Cervical intraepithelial neoplasia [CIN] [Cervical dysplasia]	87	3444	0.75 (0.522,1.08)	0.111	FALSE	0.000173	FALSE
All of Us	180.3	Cervical intraepithelial neoplasia [CIN] [Cervical dysplasia]	333	10862	0.829 (0.735,0.935)	0.00205	TRUE	5.14e-05	FALSE
MGI	184	Cancer of other female genital organs	54	1391	0.978 (0.678,1.41)	0.899	FALSE	5.61e-05	FALSE
All of Us	184	Cancer of other female genital organs	78	11637	0.702 (0.55,0.898)	0.00355	TRUE	5.14e-05	FALSE
MGI	185	Cancer of prostate	141	849	0.912 (0.683,1.22)	0.532	FALSE	5.61e-05	FALSE
UKB	185	Cancer of prostate	153	2903	1.05 (0.777,1.4)	0.767	FALSE	0.000173	FALSE
All of Us	185	Cancer of prostate	178	8816	0.826 (0.687,0.995)	0.041	TRUE	5.14e-05	FALSE
MGI	189	Cancer of urinary organs (incl. kidney and bladder)	106	2919	1.01 (0.777,1.32)	0.933	FALSE	5.61e-05	FALSE
All of Us	189	Cancer of urinary organs (incl. kidney and bladder)	76	21421	1.02 (0.785,1.32)	0.897	FALSE	5.14e-05	FALSE
MGI	189.1	Cancer of kidney and renal pelvis	66	2919	1.18 (0.852,1.64)	0.298	FALSE	5.61e-05	FALSE
MGI	189.11	Malignant neoplasm of kidney, except pelvis	59	2919	1.19 (0.845,1.69)	0.294	FALSE	5.61e-05	FALSE
MGI	189.2	Cancer of bladder	53	2919	0.858 (0.59,1.25)	0.4	FALSE	5.61e-05	FALSE
All of Us	191	Manlignant and unknown neoplasms of brain and nervous system	61	21347	0.659 (0.501,0.871)	0.00219	TRUE	5.14e-05	FALSE
All of Us	193	Thyroid cancer	55	21264	1.11 (0.815,1.54)	0.491	FALSE	5.14e-05	FALSE
MGI	195	Cancer, suspected or other	577	2245	1.02 (0.895,1.17)	0.748	FALSE	5.61e-05	FALSE
UKB	195	Cancer, suspected or other	214	7055	1.29 (1.03,1.63)	0.0289	TRUE	0.000173	FALSE
All of Us	195	Cancer, suspected or other	137	20913	0.893 (0.74,1.08)	0.236	FALSE	5.14e-05	FALSE
MGI	195.1	Malignant neoplasm, other	561	2245	1.03 (0.9,1.18)	0.679	FALSE	5.61e-05	FALSE
UKB	195.1	Malignant neoplasm, other	207	7055	1.32 (1.05,1.68)	0.0191	TRUE	0.000173	FALSE
All of Us	195.1	Malignant neoplasm, other	110	20913	0.852 (0.692,1.05)	0.125	FALSE	5.14e-05	FALSE
MGI	196	Radiotherapy	92	2245	1.02 (0.773,1.36)	0.865	FALSE	5.61e-05	FALSE
MGI	197	Chemotherapy	200	2245	1.08 (0.885,1.32)	0.447	FALSE	5.61e-05	FALSE
UKB	197	Chemotherapy	346	7055	1.11 (0.925,1.34)	0.255	FALSE	0.000173	FALSE
MGI	198	Secondary malignant neoplasm	167	2245	1.09 (0.876,1.36)	0.437	FALSE	5.61e-05	FALSE
UKB	198	Secondary malignant neoplasm	106	7055	1.17 (0.844,1.62)	0.336	FALSE	0.000173	FALSE
All of Us	198	Secondary malignant neoplasm	157	20913	0.943 (0.788,1.13)	0.522	FALSE	5.14e-05	FALSE
MGI	198.1	Secondary malignancy of lymph nodes	78	2245	1.1 (0.815,1.49)	0.521	FALSE	5.61e-05	FALSE
UKB	198.1	Secondary malignancy of lymph nodes	56	7055	1.13 (0.724,1.76)	0.584	FALSE	0.000173	FALSE
All of Us	198.1	Secondary malignancy of lymph nodes	89	20913	0.982 (0.776,1.25)	0.877	FALSE	5.14e-05	FALSE
MGI	199	Neoplasm of uncertain behavior	299	2245	1.05 (0.885,1.23)	0.6	FALSE	5.61e-05	FALSE
All of Us	199	Neoplasm of uncertain behavior	378	20913	0.766 (0.682,0.86)	5.62e-06	TRUE	5.14e-05	TRUE
MGI	200	Myeloproliferative disease	64	2865	0.779 (0.561,1.08)	0.117	FALSE	5.61e-05	FALSE
All of Us	200	Myeloproliferative disease	113	21210	0.791 (0.64,0.982)	0.0286	TRUE	5.14e-05	FALSE
MGI	202	Cancer of other lymphoid, histiocytic tissue	94	2865	1.12 (0.85,1.47)	0.41	FALSE	5.61e-05	FALSE
All of Us	202	Cancer of other lymphoid, histiocytic tissue	91	21210	0.707 (0.563,0.89)	0.00232	TRUE	5.14e-05	FALSE
MGI	202.2	Non-Hodgkins lymphoma	81	2865	1.12 (0.834,1.5)	0.44	FALSE	5.61e-05	FALSE
All of Us	202.2	Non-Hodgkins lymphoma	90	21210	0.707 (0.562,0.893)	0.00265	TRUE	5.14e-05	FALSE
MGI	202.21	Nodular lymphoma	51	2865	1.09 (0.761,1.57)	0.608	FALSE	5.61e-05	FALSE
All of Us	204	Leukemia	108	21210	1.11 (0.881,1.41)	0.369	FALSE	5.14e-05	FALSE
All of Us	204.4	Multiple myeloma	61	21210	1.22 (0.882,1.7)	0.217	FALSE	5.14e-05	FALSE
MGI	208	Benign neoplasm of colon	607	2399	1.01 (0.893,1.15)	0.854	FALSE	5.61e-05	FALSE
UKB	208	Benign neoplasm of colon	250	7332	1.16 (0.937,1.45)	0.166	FALSE	0.000173	FALSE
All of Us	208	Benign neoplasm of colon	1131	20296	0.974 (0.905,1.05)	0.475	FALSE	5.14e-05	FALSE
MGI	210	Benign neoplasm of lip, oral cavity, and pharynx	79	2911	1.1 (0.813,1.48)	0.526	FALSE	5.61e-05	FALSE
MGI	211	Benign neoplasm of other parts of digestive system	507	2413	0.938 (0.824,1.07)	0.331	FALSE	5.61e-05	FALSE
UKB	211	Benign neoplasm of other parts of digestive system	60	7455	1.62 (1.06,2.5)	0.0224	TRUE	0.000173	FALSE
All of Us	211	Benign neoplasm of other parts of digestive system	164	21136	0.826 (0.694,0.985)	0.0301	TRUE	5.14e-05	FALSE
MGI	212	Benign neoplasm of respiratory and intrathoracic organs	99	2926	1.02 (0.784,1.34)	0.864	FALSE	5.61e-05	FALSE
MGI	213	Benign neoplasm of bone and articular cartilage	93	1236	1.05 (0.793,1.39)	0.734	FALSE	5.61e-05	FALSE
MGI	214	Lipoma	131	2580	0.786 (0.62,0.997)	0.0435	TRUE	5.61e-05	FALSE
UKB	214	Lipoma	181	7403	1.13 (0.88,1.46)	0.328	FALSE	0.000173	FALSE
All of Us	214	Lipoma	352	20920	0.852 (0.754,0.964)	0.0101	TRUE	5.14e-05	FALSE
MGI	214.1	Lipoma of skin and subcutaneous tissue	96	2580	0.846 (0.643,1.11)	0.219	FALSE	5.61e-05	FALSE
UKB	214.1	Lipoma of skin and subcutaneous tissue	154	7403	1.06 (0.805,1.39)	0.686	FALSE	0.000173	FALSE
All of Us	214.1	Lipoma of skin and subcutaneous tissue	203	20920	0.831 (0.71,0.973)	0.0194	TRUE	5.14e-05	FALSE
MGI	215	Other benign neoplasm of connective and other soft tissue	413	2580	0.984 (0.856,1.13)	0.816	FALSE	5.61e-05	FALSE
All of Us	215	Other benign neoplasm of connective and other soft tissue	250	20920	0.828 (0.714,0.961)	0.0115	TRUE	5.14e-05	FALSE
MGI	216	Benign neoplasm of skin	430	2585	1.08 (0.947,1.24)	0.242	FALSE	5.61e-05	FALSE
UKB	216	Benign neoplasm of skin	54	7549	0.971 (0.621,1.52)	0.895	FALSE	0.000173	FALSE
All of Us	216	Benign neoplasm of skin	525	20939	0.772 (0.7,0.851)	1.7e-07	TRUE	5.14e-05	TRUE
All of Us	217	Vascular hamartomas and non-neoplastic nevi	71	20939	0.811 (0.627,1.06)	0.104	FALSE	5.14e-05	FALSE
All of Us	217.1	Nevus, non-neoplastic	63	20939	0.905 (0.688,1.2)	0.463	FALSE	5.14e-05	FALSE
MGI	218	Benign neoplasm of uterus	609	1106	0.913 (0.801,1.04)	0.176	FALSE	5.61e-05	FALSE
UKB	218	Benign neoplasm of uterus	757	3539	0.862 (0.753,0.985)	0.0298	TRUE	0.000173	FALSE
All of Us	218	Benign neoplasm of uterus	1040	11007	0.895 (0.831,0.963)	0.0031	TRUE	5.14e-05	FALSE
MGI	218.1	Uterine leiomyoma	437	1106	0.881 (0.761,1.02)	0.0912	FALSE	5.61e-05	FALSE
UKB	218.1	Uterine leiomyoma	752	3539	0.87 (0.76,0.996)	0.043	TRUE	0.000173	FALSE
All of Us	218.1	Uterine leiomyoma	1029	11007	0.89 (0.827,0.959)	0.00202	TRUE	5.14e-05	FALSE
MGI	218.2	Other benign neoplasm of uterus	413	1106	0.934 (0.802,1.09)	0.381	FALSE	5.61e-05	FALSE
All of Us	220	Benign neoplasm of ovary	59	10800	0.829 (0.633,1.09)	0.163	FALSE	5.14e-05	FALSE
MGI	221	Benign neoplasm of other female genital organs	148	1024	1.02 (0.81,1.29)	0.855	FALSE	5.61e-05	FALSE
MGI	222	Benign neoplasm of male genital organs	59	986	1.06 (0.743,1.52)	0.732	FALSE	5.61e-05	FALSE
MGI	223	Benign neoplasm of kidney and other urinary organs	73	1236	0.641 (0.462,0.882)	0.00565	TRUE	5.61e-05	FALSE
All of Us	225	Benign neoplasm of brain and other parts of nervous system	72	21347	0.779 (0.601,1.01)	0.0535	FALSE	5.14e-05	FALSE
All of Us	225.1	Benign neoplasm of brain, cranial nerves, meninges	69	21347	0.826 (0.633,1.08)	0.151	FALSE	5.14e-05	FALSE
MGI	226	Benign neoplasm of thyroid glands	131	2783	1.05 (0.833,1.34)	0.653	FALSE	5.61e-05	FALSE
MGI	227	Benign neoplasm of other endocrine glands and related structures	109	2783	1.03 (0.794,1.33)	0.837	FALSE	5.61e-05	FALSE
All of Us	227	Benign neoplasm of other endocrine glands and related structures	164	21264	0.972 (0.813,1.17)	0.757	FALSE	5.14e-05	FALSE
All of Us	227.1	Benign neoplasm of adrenal gland	74	21264	0.954 (0.732,1.25)	0.721	FALSE	5.14e-05	FALSE
All of Us	227.3	Benign neoplasm of pituitary gland and craniopharyngeal duct (pouch)	75	21264	0.948 (0.73,1.24)	0.681	FALSE	5.14e-05	FALSE
All of Us	228	Hemangioma and lymphangioma, any site	119	21378	0.842 (0.687,1.03)	0.0909	FALSE	5.14e-05	FALSE
MGI	229	Benign neoplasm of unspecified sites	319	2706	1.11 (0.946,1.29)	0.205	FALSE	5.61e-05	FALSE
All of Us	229	Benign neoplasm of unspecified sites	109	21388	0.846 (0.688,1.04)	0.107	FALSE	5.14e-05	FALSE
MGI	229.1	Benign neoplasm of lymph nodes	196	2706	1.02 (0.837,1.24)	0.863	FALSE	5.61e-05	FALSE
MGI	240	Simple and unspecified goiter	188	2372	0.938 (0.765,1.15)	0.533	FALSE	5.61e-05	FALSE
All of Us	240	Simple and unspecified goiter	280	19936	0.984 (0.854,1.14)	0.828	FALSE	5.14e-05	FALSE
MGI	241	Nontoxic nodular goiter	301	2372	1.04 (0.88,1.23)	0.646	FALSE	5.61e-05	FALSE
All of Us	241	Nontoxic nodular goiter	720	19936	0.924 (0.846,1.01)	0.0776	FALSE	5.14e-05	FALSE
MGI	241.1	Nontoxic uninodular goiter	199	2372	1.14 (0.926,1.39)	0.219	FALSE	5.61e-05	FALSE
All of Us	241.1	Nontoxic uninodular goiter	489	19936	0.927 (0.834,1.03)	0.162	FALSE	5.14e-05	FALSE
MGI	241.2	Nontoxic multinodular goiter	156	2372	0.987 (0.787,1.24)	0.91	FALSE	5.61e-05	FALSE
All of Us	241.2	Nontoxic multinodular goiter	374	19936	0.934 (0.827,1.06)	0.269	FALSE	5.14e-05	FALSE
MGI	242	Thyrotoxicosis with or without goiter	155	2372	0.799 (0.639,0.999)	0.0465	TRUE	5.61e-05	FALSE
UKB	242	Thyrotoxicosis with or without goiter	64	7385	0.992 (0.655,1.5)	0.971	FALSE	0.000173	FALSE
All of Us	242	Thyrotoxicosis with or without goiter	313	19936	1.03 (0.905,1.18)	0.623	FALSE	5.14e-05	FALSE
MGI	242.1	Graves' disease	73	2372	0.784 (0.569,1.08)	0.123	FALSE	5.61e-05	FALSE
All of Us	242.1	Graves' disease	107	19936	1.08 (0.861,1.36)	0.497	FALSE	5.14e-05	FALSE
All of Us	242.3	Exophthalmos	73	19936	1.01 (0.765,1.35)	0.935	FALSE	5.14e-05	FALSE
MGI	244	Hypothyroidism	336	2372	0.898 (0.766,1.05)	0.185	FALSE	5.61e-05	FALSE
UKB	244	Hypothyroidism	129	7385	0.979 (0.73,1.31)	0.884	FALSE	0.000173	FALSE
All of Us	244	Hypothyroidism	770	19936	0.921 (0.846,1)	0.057	FALSE	5.14e-05	FALSE
MGI	244.1	Secondary hypothyroidism	121	2372	0.81 (0.629,1.04)	0.0969	FALSE	5.61e-05	FALSE
All of Us	244.1	Secondary hypothyroidism	198	19936	1.07 (0.907,1.28)	0.404	FALSE	5.14e-05	FALSE
MGI	244.2	Acquired hypothyroidism	54	2372	0.978 (0.678,1.41)	0.9	FALSE	5.61e-05	FALSE
All of Us	244.2	Acquired hypothyroidism	133	19936	0.881 (0.722,1.08)	0.204	FALSE	5.14e-05	FALSE
MGI	244.4	Hypothyroidism NOS	299	2372	0.912 (0.771,1.08)	0.283	FALSE	5.61e-05	FALSE
UKB	244.4	Hypothyroidism NOS	113	7385	0.947 (0.692,1.3)	0.731	FALSE	0.000173	FALSE
All of Us	244.4	Hypothyroidism NOS	683	19936	0.88 (0.805,0.963)	0.00522	TRUE	5.14e-05	FALSE
All of Us	245	Thyroiditis	76	19936	0.926 (0.718,1.2)	0.549	FALSE	5.14e-05	FALSE
MGI	246	Other disorders of thyroid	299	2372	0.922 (0.781,1.09)	0.34	FALSE	5.61e-05	FALSE
All of Us	246	Other disorders of thyroid	318	19936	0.892 (0.784,1.02)	0.084	FALSE	5.14e-05	FALSE
MGI	246.7	Abnormal results of function study of thyroid	76	2372	0.711 (0.52,0.97)	0.0263	TRUE	5.61e-05	FALSE
MGI	249	Secondary diabetes mellitus	147	1784	0.87 (0.661,1.15)	0.313	FALSE	5.61e-05	FALSE
All of Us	249	Secondary diabetes mellitus	206	18141	1.01 (0.855,1.19)	0.926	FALSE	5.14e-05	FALSE
MGI	250	Diabetes mellitus	1232	1784	1.02 (0.916,1.14)	0.7	FALSE	5.61e-05	FALSE
UKB	250	Diabetes mellitus	771	6838	1.08 (0.948,1.24)	0.24	FALSE	0.000173	FALSE
All of Us	250	Diabetes mellitus	2992	18141	0.987 (0.94,1.04)	0.612	FALSE	5.14e-05	FALSE
MGI	250.1	Type 1 diabetes	235	1784	0.909 (0.723,1.14)	0.404	FALSE	5.61e-05	FALSE
UKB	250.1	Type 1 diabetes	117	6838	1.43 (1.05,1.95)	0.0209	TRUE	0.000173	FALSE
All of Us	250.1	Type 1 diabetes	364	18141	0.861 (0.763,0.972)	0.0148	TRUE	5.14e-05	FALSE
MGI	250.13	Type 1 diabetes with ophthalmic manifestations	64	1784	0.959 (0.61,1.5)	0.846	FALSE	5.61e-05	FALSE
MGI	250.14	Type 1 diabetes with neurological manifestations	53	1784	1.01 (0.629,1.62)	0.971	FALSE	5.61e-05	FALSE
All of Us	250.14	Type 1 diabetes with neurological manifestations	66	18141	0.95 (0.712,1.28)	0.722	FALSE	5.14e-05	FALSE
MGI	250.2	Type 2 diabetes	868	1784	1.03 (0.903,1.17)	0.672	FALSE	5.61e-05	FALSE
UKB	250.2	Type 2 diabetes	690	6838	1.06 (0.919,1.22)	0.434	FALSE	0.000173	FALSE
All of Us	250.2	Type 2 diabetes	2963	18141	0.99 (0.942,1.04)	0.676	FALSE	5.14e-05	FALSE
All of Us	250.21	Type 2 diabetes with ketoacidosis	85	18141	1.07 (0.825,1.39)	0.619	FALSE	5.14e-05	FALSE
MGI	250.22	Type 2 diabetes with renal manifestations	261	1784	0.998 (0.804,1.24)	0.987	FALSE	5.61e-05	FALSE
All of Us	250.22	Type 2 diabetes with renal manifestations	545	18141	1.05 (0.945,1.17)	0.368	FALSE	5.14e-05	FALSE
MGI	250.23	Type 2 diabetes with ophthalmic manifestations	213	1784	0.778 (0.606,0.998)	0.0463	TRUE	5.61e-05	FALSE
UKB	250.23	Type 2 diabetes with ophthalmic manifestations	57	6838	1.07 (0.695,1.65)	0.746	FALSE	0.000173	FALSE
All of Us	250.23	Type 2 diabetes with ophthalmic manifestations	345	18141	0.942 (0.829,1.07)	0.357	FALSE	5.14e-05	FALSE
MGI	250.24	Type 2 diabetes with neurological manifestations	286	1784	0.928 (0.743,1.16)	0.506	FALSE	5.61e-05	FALSE
All of Us	250.24	Type 2 diabetes with neurological manifestations	698	18141	1.07 (0.974,1.18)	0.159	FALSE	5.14e-05	FALSE
MGI	250.25	Diabetes type 2 with peripheral circulatory disorders	116	1784	0.824 (0.601,1.13)	0.217	FALSE	5.61e-05	FALSE
All of Us	250.25	Diabetes type 2 with peripheral circulatory disorders	249	18141	0.98 (0.843,1.14)	0.788	FALSE	5.14e-05	FALSE
MGI	250.3	Insulin pump user	356	1784	0.959 (0.788,1.17)	0.671	FALSE	5.61e-05	FALSE
MGI	250.4	Abnormal glucose	827	1784	1.01 (0.897,1.15)	0.815	FALSE	5.61e-05	FALSE
All of Us	250.4	Abnormal glucose	760	18141	0.997 (0.913,1.09)	0.943	FALSE	5.14e-05	FALSE
MGI	250.41	Impaired fasting glucose	128	1784	0.976 (0.757,1.26)	0.851	FALSE	5.61e-05	FALSE
All of Us	250.41	Impaired fasting glucose	399	18141	0.995 (0.884,1.12)	0.937	FALSE	5.14e-05	FALSE
MGI	250.42	Other abnormal glucose	771	1784	1.03 (0.905,1.17)	0.674	FALSE	5.61e-05	FALSE
All of Us	250.42	Other abnormal glucose	407	18141	1.04 (0.92,1.17)	0.559	FALSE	5.14e-05	FALSE
MGI	250.6	Polyneuropathy in diabetes	244	1784	0.955 (0.751,1.21)	0.705	FALSE	5.61e-05	FALSE
All of Us	250.6	Polyneuropathy in diabetes	419	18141	1.01 (0.898,1.14)	0.849	FALSE	5.14e-05	FALSE
MGI	250.7	Diabetic retinopathy	209	2392	0.796 (0.636,0.996)	0.0446	TRUE	5.61e-05	FALSE
UKB	250.7	Diabetic retinopathy	67	7285	1.24 (0.827,1.87)	0.282	FALSE	0.000173	FALSE
All of Us	250.7	Diabetic retinopathy	273	19712	0.912 (0.791,1.05)	0.207	FALSE	5.14e-05	FALSE
MGI	251	Other disorders of pancreatic internal secretion	93	2481	0.784 (0.587,1.05)	0.0925	FALSE	5.61e-05	FALSE
MGI	251.1	Hypoglycemia	128	1626	0.79 (0.597,1.05)	0.0953	FALSE	5.61e-05	FALSE
All of Us	251.1	Hypoglycemia	218	17709	0.924 (0.789,1.08)	0.326	FALSE	5.14e-05	FALSE
MGI	252	Disorders of parathyroid gland	188	2481	0.915 (0.746,1.12)	0.39	FALSE	5.61e-05	FALSE
All of Us	252	Disorders of parathyroid gland	209	20530	1.18 (0.998,1.39)	0.0522	FALSE	5.14e-05	FALSE
MGI	252.1	Hyperparathyroidism	173	2481	0.952 (0.771,1.18)	0.649	FALSE	5.61e-05	FALSE
All of Us	252.1	Hyperparathyroidism	200	20530	1.17 (0.987,1.38)	0.0704	FALSE	5.14e-05	FALSE
MGI	253	Disorders of the pituitary gland and its hypothalamic control	73	2481	0.712 (0.518,0.977)	0.03	TRUE	5.61e-05	FALSE
All of Us	253	Disorders of the pituitary gland and its hypothalamic control	157	20530	0.903 (0.752,1.09)	0.268	FALSE	5.14e-05	FALSE
All of Us	253.1	Pituitary hyperfunction	56	20530	0.952 (0.705,1.3)	0.743	FALSE	5.14e-05	FALSE
MGI	255	Disorders of adrenal glands	105	2481	0.998 (0.763,1.3)	0.987	FALSE	5.61e-05	FALSE
All of Us	255	Disorders of adrenal glands	189	20530	0.925 (0.782,1.1)	0.357	FALSE	5.14e-05	FALSE
All of Us	255.2	Adrenal hypofunction	51	20530	1.1 (0.798,1.53)	0.553	FALSE	5.14e-05	FALSE
MGI	256	Ovarian dysfunction	77	1524	1.09 (0.809,1.48)	0.55	FALSE	5.61e-05	FALSE
All of Us	256	Ovarian dysfunction	151	11733	0.741 (0.62,0.887)	0.000876	TRUE	5.14e-05	FALSE
All of Us	256.4	Polycystic ovaries	124	11733	0.753 (0.618,0.919)	0.00438	TRUE	5.14e-05	FALSE
MGI	257	Testicular dysfunction	58	957	1.09 (0.739,1.6)	0.659	FALSE	5.61e-05	FALSE
All of Us	257	Testicular dysfunction	81	9207	1.08 (0.805,1.45)	0.612	FALSE	5.14e-05	FALSE
MGI	257.1	Testicular hypofunction	55	957	0.963 (0.643,1.44)	0.851	FALSE	5.61e-05	FALSE
All of Us	257.1	Testicular hypofunction	80	9207	1.05 (0.783,1.41)	0.747	FALSE	5.14e-05	FALSE
MGI	259	Other endocrine disorders	81	2481	1.02 (0.755,1.38)	0.894	FALSE	5.61e-05	FALSE
All of Us	259	Other endocrine disorders	109	20530	0.658 (0.535,0.81)	5.43e-05	TRUE	5.14e-05	FALSE
MGI	260	Protein-calorie malnutrition	178	2042	1.02 (0.83,1.26)	0.841	FALSE	5.61e-05	FALSE
All of Us	260	Protein-calorie malnutrition	249	19415	1.02 (0.877,1.18)	0.838	FALSE	5.14e-05	FALSE
MGI	260.2	severe protein-calorie malnutrition	99	2042	0.793 (0.603,1.04)	0.0876	FALSE	5.61e-05	FALSE
All of Us	260.2	severe protein-calorie malnutrition	105	19415	1.08 (0.858,1.36)	0.514	FALSE	5.14e-05	FALSE
MGI	260.6	Anorexia	71	2042	0.673 (0.489,0.925)	0.0117	TRUE	5.61e-05	FALSE
MGI	261	Vitamin deficiency	787	2042	0.999 (0.891,1.12)	0.986	FALSE	5.61e-05	FALSE
All of Us	261	Vitamin deficiency	1845	19415	0.959 (0.905,1.02)	0.156	FALSE	5.14e-05	FALSE
MGI	261.2	Vitamin B-complex deficiencies	64	2042	0.829 (0.591,1.16)	0.262	FALSE	5.61e-05	FALSE
All of Us	261.2	Vitamin B-complex deficiencies	388	19415	0.909 (0.808,1.02)	0.114	FALSE	5.14e-05	FALSE
MGI	261.4	Vitamin D deficiency	771	2042	0.991 (0.883,1.11)	0.88	FALSE	5.61e-05	FALSE
All of Us	261.4	Vitamin D deficiency	1640	19415	0.965 (0.908,1.03)	0.251	FALSE	5.14e-05	FALSE
MGI	262	Mineral deficiency NEC	114	2042	0.899 (0.695,1.16)	0.409	FALSE	5.61e-05	FALSE
All of Us	262	Mineral deficiency NEC	175	19415	0.943 (0.799,1.11)	0.48	FALSE	5.14e-05	FALSE
MGI	263	Other nutritional deficiency	141	2042	1.09 (0.871,1.38)	0.435	FALSE	5.61e-05	FALSE
MGI	269	Proteinuria	252	2710	1.13 (0.942,1.34)	0.19	FALSE	5.61e-05	FALSE
MGI	270	Disorders of protein plasma/amino-acid transport and metabolism	82	2710	0.949 (0.707,1.27)	0.717	FALSE	5.61e-05	FALSE
All of Us	270	Disorders of protein plasma/amino-acid transport and metabolism	270	21217	1.09 (0.947,1.26)	0.224	FALSE	5.14e-05	FALSE
MGI	270.3	Disorders of plasma protein metabolism	71	2710	0.967 (0.706,1.32)	0.825	FALSE	5.61e-05	FALSE
All of Us	270.3	Disorders of plasma protein metabolism	235	21217	1.11 (0.949,1.29)	0.196	FALSE	5.14e-05	FALSE
All of Us	270.31	Polyclonal hypergammaglobulinemia	57	21217	0.885 (0.65,1.22)	0.425	FALSE	5.14e-05	FALSE
All of Us	270.32	Paraproteinemia	103	21217	0.989 (0.789,1.25)	0.921	FALSE	5.14e-05	FALSE
All of Us	270.38	Other specified disorders of plasma protein metabolism	100	21217	1.23 (0.973,1.56)	0.0808	FALSE	5.14e-05	FALSE
MGI	271	Disorders of carbohydrate transport and metabolism	367	2658	1 (0.867,1.16)	0.969	FALSE	5.61e-05	FALSE
All of Us	271	Disorders of carbohydrate transport and metabolism	102	21395	0.734 (0.588,0.919)	0.00539	TRUE	5.14e-05	FALSE
MGI	271.3	Intestinal disaccharidase deficiencies and disaccharide malabsorption	365	2658	1 (0.868,1.16)	0.948	FALSE	5.61e-05	FALSE
All of Us	271.3	Intestinal disaccharidase deficiencies and disaccharide malabsorption	84	21395	0.723 (0.568,0.926)	0.00759	TRUE	5.14e-05	FALSE
MGI	272	Disorders of lipoid metabolism	1067	1958	0.976 (0.87,1.1)	0.686	FALSE	5.61e-05	FALSE
UKB	272	Disorders of lipoid metabolism	673	6936	1.04 (0.906,1.2)	0.557	FALSE	0.000173	FALSE
All of Us	272	Disorders of lipoid metabolism	3632	17865	0.888 (0.848,0.929)	3.18e-07	TRUE	5.14e-05	TRUE
MGI	272.1	Hyperlipidemia	1063	1958	0.97 (0.864,1.09)	0.602	FALSE	5.61e-05	FALSE
UKB	272.1	Hyperlipidemia	673	6936	1.04 (0.906,1.2)	0.557	FALSE	0.000173	FALSE
All of Us	272.1	Hyperlipidemia	3627	17865	0.887 (0.848,0.929)	3.12e-07	TRUE	5.14e-05	TRUE
MGI	272.11	Hypercholesterolemia	349	1958	0.973 (0.82,1.15)	0.751	FALSE	5.61e-05	FALSE
UKB	272.11	Hypercholesterolemia	628	6936	1.05 (0.905,1.21)	0.543	FALSE	0.000173	FALSE
All of Us	272.11	Hypercholesterolemia	1360	17865	0.818 (0.765,0.875)	4.69e-09	TRUE	5.14e-05	TRUE
All of Us	272.12	Hyperglyceridemia	133	17865	0.954 (0.781,1.17)	0.644	FALSE	5.14e-05	FALSE
MGI	272.13	Mixed hyperlipidemia	221	1958	0.907 (0.728,1.13)	0.38	FALSE	5.61e-05	FALSE
All of Us	272.13	Mixed hyperlipidemia	799	17865	0.86 (0.789,0.938)	0.000637	TRUE	5.14e-05	FALSE
All of Us	272.9	Unspecified disorder of lipoid metabolism	75	17865	0.83 (0.637,1.09)	0.161	FALSE	5.14e-05	FALSE
MGI	274	Gout and other crystal arthropathies	215	2810	1.03 (0.85,1.25)	0.757	FALSE	5.61e-05	FALSE
UKB	274	Gout and other crystal arthropathies	60	7549	0.812 (0.522,1.26)	0.337	FALSE	0.000173	FALSE
All of Us	274	Gout and other crystal arthropathies	428	21069	1.18 (1.05,1.33)	0.00641	TRUE	5.14e-05	FALSE
MGI	274.1	Gout	205	2810	1.04 (0.852,1.27)	0.704	FALSE	5.61e-05	FALSE
UKB	274.1	Gout	53	7549	0.764 (0.477,1.22)	0.243	FALSE	0.000173	FALSE
All of Us	274.1	Gout	407	21069	1.19 (1.05,1.35)	0.00485	TRUE	5.14e-05	FALSE
MGI	274.11	Gouty arthropathy	109	2810	0.829 (0.634,1.08)	0.16	FALSE	5.61e-05	FALSE
All of Us	274.11	Gouty arthropathy	175	21069	1.19 (0.99,1.44)	0.0635	FALSE	5.14e-05	FALSE
MGI	275	Disorders of mineral metabolism	353	2672	0.923 (0.793,1.07)	0.299	FALSE	5.61e-05	FALSE
All of Us	275	Disorders of mineral metabolism	749	20748	1.01 (0.925,1.1)	0.833	FALSE	5.14e-05	FALSE
MGI	275.3	Disorders of magnesium metabolism	105	2672	0.909 (0.697,1.18)	0.47	FALSE	5.61e-05	FALSE
All of Us	275.3	Disorders of magnesium metabolism	330	20748	1.1 (0.963,1.25)	0.161	FALSE	5.14e-05	FALSE
MGI	275.5	Disorders of calcium/phosphorus metabolism	269	2672	0.921 (0.776,1.09)	0.347	FALSE	5.61e-05	FALSE
All of Us	275.5	Disorders of calcium/phosphorus metabolism	297	20748	1 (0.877,1.15)	0.961	FALSE	5.14e-05	FALSE
MGI	275.51	Hypocalcemia	58	2672	1.04 (0.734,1.49)	0.8	FALSE	5.61e-05	FALSE
All of Us	275.51	Hypocalcemia	125	20748	1.23 (0.991,1.52)	0.0589	FALSE	5.14e-05	FALSE
MGI	275.53	Disorders of phosphorus metabolism	136	2672	0.976 (0.772,1.23)	0.84	FALSE	5.61e-05	FALSE
All of Us	275.53	Disorders of phosphorus metabolism	170	20748	0.942 (0.79,1.13)	0.503	FALSE	5.14e-05	FALSE
MGI	275.6	Hypercalcemia	126	2672	0.918 (0.718,1.17)	0.488	FALSE	5.61e-05	FALSE
All of Us	275.6	Hypercalcemia	222	20748	1.06 (0.901,1.24)	0.503	FALSE	5.14e-05	FALSE
MGI	276	Disorders of fluid, electrolyte, and acid-base balance	716	2298	1 (0.891,1.12)	0.996	FALSE	5.61e-05	FALSE
UKB	276	Disorders of fluid, electrolyte, and acid-base balance	138	7469	1.02 (0.767,1.36)	0.882	FALSE	0.000173	FALSE
All of Us	276	Disorders of fluid, electrolyte, and acid-base balance	1911	19451	0.967 (0.913,1.02)	0.24	FALSE	5.14e-05	FALSE
MGI	276.1	Electrolyte imbalance	515	2298	0.955 (0.836,1.09)	0.497	FALSE	5.61e-05	FALSE
UKB	276.1	Electrolyte imbalance	80	7469	1.3 (0.896,1.88)	0.158	FALSE	0.000173	FALSE
All of Us	276.1	Electrolyte imbalance	1465	19451	0.981 (0.92,1.05)	0.568	FALSE	5.14e-05	FALSE
MGI	276.11	Hyperosmolality and/or hypernatremia	53	2298	1.08 (0.739,1.57)	0.679	FALSE	5.61e-05	FALSE
All of Us	276.11	Hyperosmolality and/or hypernatremia	81	19451	1.1 (0.843,1.43)	0.486	FALSE	5.14e-05	FALSE
MGI	276.12	Hyposmolality and/or hyponatremia	139	2298	0.82 (0.649,1.03)	0.0885	FALSE	5.61e-05	FALSE
All of Us	276.12	Hyposmolality and/or hyponatremia	357	19451	1.02 (0.896,1.16)	0.797	FALSE	5.14e-05	FALSE
MGI	276.13	Hyperpotassemia	245	2298	0.851 (0.707,1.02)	0.0869	FALSE	5.61e-05	FALSE
All of Us	276.13	Hyperpotassemia	383	19451	1.09 (0.965,1.24)	0.164	FALSE	5.14e-05	FALSE
MGI	276.14	Hypopotassemia	241	2298	0.959 (0.801,1.15)	0.644	FALSE	5.61e-05	FALSE
All of Us	276.14	Hypopotassemia	961	19451	0.947 (0.876,1.02)	0.173	FALSE	5.14e-05	FALSE
MGI	276.4	Acid-base balance disorder	157	2298	0.959 (0.767,1.2)	0.711	FALSE	5.61e-05	FALSE
All of Us	276.4	Acid-base balance disorder	467	19451	0.971 (0.87,1.09)	0.604	FALSE	5.14e-05	FALSE
MGI	276.41	Acidosis	137	2298	0.961 (0.757,1.22)	0.736	FALSE	5.61e-05	FALSE
All of Us	276.41	Acidosis	416	19451	0.959 (0.854,1.08)	0.477	FALSE	5.14e-05	FALSE
All of Us	276.42	Alkalosis	68	19451	1.03 (0.78,1.38)	0.808	FALSE	5.14e-05	FALSE
MGI	276.5	Hypovolemia	331	2298	0.994 (0.85,1.16)	0.935	FALSE	5.61e-05	FALSE
UKB	276.5	Hypovolemia	59	7469	0.899 (0.583,1.38)	0.617	FALSE	0.000173	FALSE
All of Us	276.5	Hypovolemia	765	19451	0.931 (0.855,1.01)	0.099	FALSE	5.14e-05	FALSE
MGI	276.6	Fluid overload	151	2298	1.08 (0.86,1.35)	0.518	FALSE	5.61e-05	FALSE
All of Us	276.6	Fluid overload	198	19451	0.925 (0.784,1.1)	0.358	FALSE	5.14e-05	FALSE
MGI	277	Other disorders of metabolism	403	2572	0.942 (0.818,1.09)	0.409	FALSE	5.61e-05	FALSE
All of Us	277.4	Disorders of bilirubin excretion	53	21154	0.83 (0.602,1.16)	0.243	FALSE	5.14e-05	FALSE
MGI	277.5	Other disorders of lipoid metabolism	72	2572	0.937 (0.689,1.27)	0.667	FALSE	5.61e-05	FALSE
All of Us	277.5	Other disorders of lipoid metabolism	103	21154	0.914 (0.734,1.14)	0.416	FALSE	5.14e-05	FALSE
MGI	277.51	Lipoprotein disorders	61	2572	0.935 (0.67,1.3)	0.684	FALSE	5.61e-05	FALSE
All of Us	277.51	Lipoprotein disorders	67	21154	0.947 (0.717,1.26)	0.697	FALSE	5.14e-05	FALSE
MGI	277.7	Dysmetabolic syndrome X	94	2572	0.74 (0.55,0.992)	0.0405	TRUE	5.61e-05	FALSE
All of Us	277.7	Dysmetabolic syndrome X	150	21154	0.807 (0.671,0.974)	0.0222	TRUE	5.14e-05	FALSE
MGI	278	Overweight, obesity and other hyperalimentation	1571	1454	0.993 (0.878,1.12)	0.909	FALSE	5.61e-05	FALSE
UKB	278	Overweight, obesity and other hyperalimentation	327	7282	1.22 (0.998,1.49)	0.052	FALSE	0.000173	FALSE
All of Us	278	Overweight, obesity and other hyperalimentation	3738	17759	0.882 (0.843,0.923)	7.69e-08	TRUE	5.14e-05	TRUE
MGI	278.1	Obesity	1446	1454	1.02 (0.889,1.16)	0.822	FALSE	5.61e-05	FALSE
UKB	278.1	Obesity	322	7282	1.23 (1,1.51)	0.045	TRUE	0.000173	FALSE
All of Us	278.1	Obesity	3727	17759	0.883 (0.843,0.924)	9.46e-08	TRUE	5.14e-05	TRUE
MGI	278.11	Morbid obesity	827	1454	0.874 (0.717,1.06)	0.181	FALSE	5.61e-05	FALSE
All of Us	278.11	Morbid obesity	1680	17759	0.857 (0.801,0.917)	7.32e-06	TRUE	5.14e-05	TRUE
All of Us	278.3	Localized adiposity	73	17759	0.849 (0.649,1.12)	0.222	FALSE	5.14e-05	FALSE
MGI	278.4	Abnormal weight gain	197	1454	0.979 (0.778,1.23)	0.857	FALSE	5.61e-05	FALSE
MGI	279	Disorders involving the immune mechanism	243	2470	1.05 (0.885,1.26)	0.55	FALSE	5.61e-05	FALSE
All of Us	279	Disorders involving the immune mechanism	225	21272	1.01 (0.862,1.19)	0.889	FALSE	5.14e-05	FALSE
MGI	279.1	Immunity deficiency	92	2470	1.07 (0.814,1.41)	0.614	FALSE	5.61e-05	FALSE
All of Us	279.1	Immunity deficiency	107	21272	1.3 (1.02,1.67)	0.0295	TRUE	5.14e-05	FALSE
MGI	279.2	Autoimmune disease NEC	65	2470	0.993 (0.718,1.37)	0.965	FALSE	5.61e-05	FALSE
MGI	279.7	Other immunological findings	435	2470	0.957 (0.834,1.1)	0.531	FALSE	5.61e-05	FALSE
MGI	279.8	Other specified disorders involving the immune mechanism	54	2470	0.881 (0.617,1.26)	0.465	FALSE	5.61e-05	FALSE
MGI	280	Iron deficiency anemias	587	1751	0.9 (0.79,1.02)	0.112	FALSE	5.61e-05	FALSE
UKB	280	Iron deficiency anemias	239	6758	0.971 (0.779,1.21)	0.789	FALSE	0.000173	FALSE
All of Us	280	Iron deficiency anemias	1296	18212	0.909 (0.85,0.972)	0.00526	TRUE	5.14e-05	FALSE
MGI	280.1	Iron deficiency anemias, unspecified or not due to blood loss	573	1751	0.905 (0.794,1.03)	0.137	FALSE	5.61e-05	FALSE
UKB	280.1	Iron deficiency anemias, unspecified or not due to blood loss	211	6758	0.992 (0.786,1.25)	0.945	FALSE	0.000173	FALSE
All of Us	280.1	Iron deficiency anemias, unspecified or not due to blood loss	1162	18212	0.905 (0.844,0.971)	0.00527	TRUE	5.14e-05	FALSE
MGI	280.2	Iron deficiency anemia secondary to blood loss (chronic)	233	1751	0.898 (0.747,1.08)	0.247	FALSE	5.61e-05	FALSE
All of Us	280.2	Iron deficiency anemia secondary to blood loss (chronic)	372	18212	0.877 (0.778,0.989)	0.0302	TRUE	5.14e-05	FALSE
All of Us	281	Other deficiency anemia	229	18212	0.761 (0.658,0.882)	0.000224	TRUE	5.14e-05	FALSE
All of Us	281.1	Megaloblastic anemia	126	18212	0.739 (0.61,0.897)	0.00175	TRUE	5.14e-05	FALSE
All of Us	281.12	Other vitamin B12 deficiency anemia	88	18212	0.725 (0.579,0.91)	0.00427	TRUE	5.14e-05	FALSE
All of Us	281.9	Deficiency anemias	108	18212	0.82 (0.661,1.02)	0.0672	FALSE	5.14e-05	FALSE
MGI	282	Hereditary hemolytic anemias	139	1751	0.866 (0.687,1.09)	0.216	FALSE	5.61e-05	FALSE
UKB	282	Hereditary hemolytic anemias	360	6758	1 (0.834,1.2)	0.999	FALSE	0.000173	FALSE
All of Us	282	Hereditary hemolytic anemias	406	18212	0.864 (0.77,0.97)	0.0122	TRUE	5.14e-05	FALSE
MGI	282.5	Sickle cell anemia	90	1751	0.887 (0.668,1.18)	0.393	FALSE	5.61e-05	FALSE
UKB	282.5	Sickle cell anemia	314	6758	0.981 (0.809,1.19)	0.843	FALSE	0.000173	FALSE
All of Us	282.5	Sickle cell anemia	312	18212	0.868 (0.762,0.99)	0.0322	TRUE	5.14e-05	FALSE
MGI	282.8	Other hemoglobinopathies	53	1751	0.954 (0.664,1.37)	0.788	FALSE	5.61e-05	FALSE
UKB	282.8	Other hemoglobinopathies	58	6758	1.34 (0.856,2.09)	0.189	FALSE	0.000173	FALSE
All of Us	282.8	Other hemoglobinopathies	97	18212	0.883 (0.702,1.12)	0.28	FALSE	5.14e-05	FALSE
All of Us	284	Aplastic anemia	109	18212	0.981 (0.784,1.23)	0.867	FALSE	5.14e-05	FALSE
All of Us	284.1	Pancytopenia	92	18212	1.02 (0.797,1.31)	0.884	FALSE	5.14e-05	FALSE
MGI	285	Other anemias	1152	1751	0.978 (0.882,1.08)	0.666	FALSE	5.61e-05	FALSE
UKB	285	Other anemias	379	6758	0.921 (0.772,1.1)	0.358	FALSE	0.000173	FALSE
All of Us	285	Other anemias	2626	18212	0.9 (0.857,0.945)	2.42e-05	TRUE	5.14e-05	TRUE
MGI	285.1	Acute posthemorrhagic anemia	253	1751	1.02 (0.859,1.22)	0.784	FALSE	5.61e-05	FALSE
All of Us	285.1	Acute posthemorrhagic anemia	428	18212	0.843 (0.755,0.943)	0.00252	TRUE	5.14e-05	FALSE
MGI	285.2	Anemia of chronic disease	223	1751	0.832 (0.685,1.01)	0.062	FALSE	5.61e-05	FALSE
All of Us	285.2	Anemia of chronic disease	446	18212	1.05 (0.936,1.17)	0.417	FALSE	5.14e-05	FALSE
MGI	285.21	Anemia in chronic kidney disease	148	1751	0.707 (0.556,0.895)	0.00382	TRUE	5.61e-05	FALSE
All of Us	285.21	Anemia in chronic kidney disease	283	18212	1.01 (0.882,1.17)	0.839	FALSE	5.14e-05	FALSE
MGI	286	Coagulation defects	291	2569	0.981 (0.834,1.15)	0.812	FALSE	5.61e-05	FALSE
All of Us	286	Coagulation defects	229	20924	0.931 (0.8,1.09)	0.355	FALSE	5.14e-05	FALSE
MGI	286.2	Encounter for long-term (current) use of anticoagulants	191	2569	1.01 (0.823,1.23)	0.94	FALSE	5.61e-05	FALSE
All of Us	286.3	Coagulation defects complicating pregnancy or postpartum	59	12012	0.859 (0.643,1.15)	0.287	FALSE	5.14e-05	FALSE
MGI	286.6	Defibrination syndrome	176	2569	0.995 (0.81,1.22)	0.958	FALSE	5.61e-05	FALSE
MGI	286.7	Other and unspecified coagulation defects	222	2569	0.962 (0.801,1.15)	0.675	FALSE	5.61e-05	FALSE
All of Us	286.7	Other and unspecified coagulation defects	145	20924	0.923 (0.76,1.12)	0.416	FALSE	5.14e-05	FALSE
MGI	286.8	Hypercoagulable state	55	2569	0.859 (0.6,1.23)	0.382	FALSE	5.61e-05	FALSE
All of Us	286.8	Hypercoagulable state	83	20924	0.845 (0.664,1.08)	0.161	FALSE	5.14e-05	FALSE
MGI	286.81	Primary hypercoagulable state	53	2569	0.857 (0.596,1.23)	0.382	FALSE	5.61e-05	FALSE
All of Us	286.81	Primary hypercoagulable state	83	20924	0.845 (0.664,1.08)	0.161	FALSE	5.14e-05	FALSE
MGI	286.9	Abnormal coagulation profile	119	2569	0.985 (0.768,1.26)	0.906	FALSE	5.61e-05	FALSE
MGI	287	Purpura and other hemorrhagic conditions	168	2569	1.12 (0.904,1.38)	0.298	FALSE	5.61e-05	FALSE
All of Us	287	Purpura and other hemorrhagic conditions	384	20924	0.914 (0.812,1.03)	0.134	FALSE	5.14e-05	FALSE
MGI	287.3	Thrombocytopenia	153	2569	1.18 (0.941,1.47)	0.148	FALSE	5.61e-05	FALSE
All of Us	287.3	Thrombocytopenia	351	20924	0.896 (0.793,1.01)	0.0782	FALSE	5.14e-05	FALSE
All of Us	287.32	Secondary thrombocytopenia	75	20924	0.956 (0.739,1.24)	0.727	FALSE	5.14e-05	FALSE
MGI	288	Diseases of white blood cells	359	2292	0.945 (0.813,1.1)	0.455	FALSE	5.61e-05	FALSE
UKB	288	Diseases of white blood cells	67	7430	1.1 (0.734,1.66)	0.625	FALSE	0.000173	FALSE
All of Us	288	Diseases of white blood cells	500	20100	0.935 (0.844,1.04)	0.198	FALSE	5.14e-05	FALSE
MGI	288.1	Decreased white blood cell count	137	2292	0.971 (0.771,1.22)	0.801	FALSE	5.61e-05	FALSE
UKB	288.1	Decreased white blood cell count	56	7430	1.1 (0.706,1.72)	0.658	FALSE	0.000173	FALSE
All of Us	288.1	Decreased white blood cell count	255	20100	1.15 (0.99,1.33)	0.0665	FALSE	5.14e-05	FALSE
MGI	288.11	Neutropenia	86	2292	1.11 (0.834,1.48)	0.464	FALSE	5.61e-05	FALSE
UKB	288.11	Neutropenia	56	7430	1.1 (0.706,1.72)	0.658	FALSE	0.000173	FALSE
All of Us	288.11	Neutropenia	114	20100	1.13 (0.905,1.41)	0.283	FALSE	5.14e-05	FALSE
MGI	288.2	Elevated white blood cell count	303	2292	0.897 (0.764,1.05)	0.184	FALSE	5.61e-05	FALSE
All of Us	288.2	Elevated white blood cell count	451	20100	0.925 (0.831,1.03)	0.155	FALSE	5.14e-05	FALSE
MGI	289	Other diseases of blood and blood-forming organs	214	2292	1.05 (0.869,1.26)	0.625	FALSE	5.61e-05	FALSE
All of Us	289	Other diseases of blood and blood-forming organs	95	20100	1.03 (0.816,1.29)	0.826	FALSE	5.14e-05	FALSE
MGI	289.3	Personal history of diseases of blood and blood-forming organs	129	2292	0.959 (0.758,1.21)	0.725	FALSE	5.61e-05	FALSE
MGI	289.4	Lymphadenitis	311	2292	0.988 (0.844,1.16)	0.882	FALSE	5.61e-05	FALSE
UKB	289.4	Lymphadenitis	84	7430	0.816 (0.568,1.17)	0.261	FALSE	0.000173	FALSE
All of Us	289.4	Lymphadenitis	738	20100	0.891 (0.818,0.972)	0.00867	TRUE	5.14e-05	FALSE
MGI	289.9	Abnormality of red blood cells	59	2292	0.902 (0.639,1.27)	0.538	FALSE	5.61e-05	FALSE
MGI	290	Delirium dementia and amnestic and other cognitive disorders	65	2563	0.952 (0.679,1.33)	0.767	FALSE	5.61e-05	FALSE
All of Us	290	Delirium dementia and amnestic and other cognitive disorders	139	21156	0.885 (0.733,1.07)	0.204	FALSE	5.14e-05	FALSE
All of Us	290.1	Dementias	82	21156	0.799 (0.627,1.02)	0.0658	FALSE	5.14e-05	FALSE
All of Us	290.2	Delirium due to conditions classified elsewhere	61	21156	1 (0.749,1.35)	0.984	FALSE	5.14e-05	FALSE
All of Us	290.3	Other persistent mental disorders due to conditions classified elsewhere	94	21156	1.06 (0.834,1.34)	0.647	FALSE	5.14e-05	FALSE
MGI	291	Other specified nonpsychotic and/or transient mental disorders	192	2563	0.979 (0.806,1.19)	0.826	FALSE	5.61e-05	FALSE
All of Us	291	Other specified nonpsychotic and/or transient mental disorders	121	21156	0.905 (0.736,1.12)	0.341	FALSE	5.14e-05	FALSE
All of Us	291.4	Specific nonpsychotic mental disorders due to brain damage	104	21156	0.942 (0.753,1.18)	0.597	FALSE	5.14e-05	FALSE
MGI	291.8	Alteration of consciousness	149	2563	0.955 (0.767,1.19)	0.677	FALSE	5.61e-05	FALSE
MGI	292	Neurological disorders	354	2563	1.02 (0.882,1.19)	0.748	FALSE	5.61e-05	FALSE
UKB	292	Neurological disorders	74	7494	1.46 (0.985,2.16)	0.053	FALSE	0.000173	FALSE
MGI	292.1	Aphasia/speech disturbance	115	2563	0.946 (0.736,1.22)	0.658	FALSE	5.61e-05	FALSE
MGI	292.3	Memory loss	125	2563	0.934 (0.736,1.19)	0.571	FALSE	5.61e-05	FALSE
MGI	292.4	Altered mental status	156	2563	1.04 (0.832,1.29)	0.748	FALSE	5.61e-05	FALSE
UKB	293	Symptoms involving head and neck	56	7530	0.889 (0.569,1.39)	0.591	FALSE	0.000173	FALSE
MGI	293.1	Swelling, mass, or lump in head and neck [Space-occupying lesion, intracranial NOS]	382	2611	1.04 (0.901,1.2)	0.579	FALSE	5.61e-05	FALSE
All of Us	293.1	Swelling, mass, or lump in head and neck [Space-occupying lesion, intracranial NOS]	153	21344	1.01 (0.833,1.22)	0.937	FALSE	5.14e-05	FALSE
MGI	295	Schizophrenia and other psychotic disorders	83	1406	0.732 (0.539,0.992)	0.04	TRUE	5.61e-05	FALSE
UKB	295	Schizophrenia and other psychotic disorders	76	7075	1.05 (0.712,1.53)	0.817	FALSE	0.000173	FALSE
All of Us	295	Schizophrenia and other psychotic disorders	720	16936	0.886 (0.811,0.969)	0.00756	TRUE	5.14e-05	FALSE
UKB	295.1	Schizophrenia	66	7075	0.965 (0.64,1.45)	0.861	FALSE	0.000173	FALSE
All of Us	295.1	Schizophrenia	557	16936	0.87 (0.787,0.963)	0.00686	TRUE	5.14e-05	FALSE
All of Us	295.2	Paranoid disorders	102	16936	0.928 (0.739,1.17)	0.51	FALSE	5.14e-05	FALSE
MGI	295.3	Psychosis	57	1406	0.786 (0.544,1.13)	0.178	FALSE	5.61e-05	FALSE
All of Us	295.3	Psychosis	262	16936	0.845 (0.734,0.975)	0.0189	TRUE	5.14e-05	FALSE
MGI	296	Mood disorders	1010	1406	1.02 (0.913,1.14)	0.734	FALSE	5.61e-05	FALSE
UKB	296	Mood disorders	196	7075	0.94 (0.739,1.19)	0.611	FALSE	0.000173	FALSE
All of Us	296	Mood disorders	3210	16936	0.887 (0.848,0.928)	1.53e-07	TRUE	5.14e-05	TRUE
MGI	296.1	Bipolar	105	1406	0.964 (0.737,1.26)	0.784	FALSE	5.61e-05	FALSE
All of Us	296.1	Bipolar	805	16936	0.834 (0.768,0.907)	1.81e-05	TRUE	5.14e-05	TRUE
MGI	296.2	Depression	968	1406	1 (0.897,1.12)	0.958	FALSE	5.61e-05	FALSE
UKB	296.2	Depression	170	7075	0.936 (0.724,1.21)	0.612	FALSE	0.000173	FALSE
All of Us	296.2	Depression	2817	16936	0.876 (0.836,0.919)	4.29e-08	TRUE	5.14e-05	TRUE
MGI	296.22	Major depressive disorder	897	1406	1.01 (0.898,1.13)	0.912	FALSE	5.61e-05	FALSE
All of Us	296.22	Major depressive disorder	2217	16936	0.879 (0.834,0.927)	1.45e-06	TRUE	5.14e-05	TRUE
MGI	297	Suicidal ideation or attempt	106	1406	0.954 (0.731,1.24)	0.727	FALSE	5.61e-05	FALSE
All of Us	297	Suicidal ideation or attempt	164	16936	0.803 (0.675,0.957)	0.0125	TRUE	5.14e-05	FALSE
MGI	297.1	Suicidal ideation	87	1406	0.962 (0.718,1.29)	0.793	FALSE	5.61e-05	FALSE
All of Us	297.2	Suicide or self-inflicted injury	66	16936	0.819 (0.629,1.07)	0.129	FALSE	5.14e-05	FALSE
MGI	300	Anxiety disorders	964	1406	1.05 (0.941,1.18)	0.371	FALSE	5.61e-05	FALSE
UKB	300	Anxiety disorders	105	7075	1.12 (0.808,1.54)	0.495	FALSE	0.000173	FALSE
All of Us	300	Anxiety disorders	2322	16936	0.883 (0.839,0.93)	1.99e-06	TRUE	5.14e-05	TRUE
MGI	300.1	Anxiety disorder	876	1406	1.04 (0.931,1.17)	0.463	FALSE	5.61e-05	FALSE
UKB	300.1	Anxiety disorder	87	7075	1.16 (0.815,1.66)	0.396	FALSE	0.000173	FALSE
All of Us	300.1	Anxiety disorder	1753	16936	0.882 (0.833,0.935)	2.09e-05	TRUE	5.14e-05	TRUE
MGI	300.11	Generalized anxiety disorder	330	1406	1.05 (0.887,1.23)	0.591	FALSE	5.61e-05	FALSE
All of Us	300.11	Generalized anxiety disorder	533	16936	0.876 (0.794,0.967)	0.00819	TRUE	5.14e-05	FALSE
MGI	300.12	Agorophobia, social phobia, and panic disorder	102	1406	1.03 (0.781,1.35)	0.847	FALSE	5.61e-05	FALSE
All of Us	300.12	Agorophobia, social phobia, and panic disorder	306	16936	0.845 (0.741,0.964)	0.0113	TRUE	5.14e-05	FALSE
MGI	300.13	Phobia	73	1406	1.05 (0.759,1.45)	0.764	FALSE	5.61e-05	FALSE
MGI	300.4	Dysthymic disorder	165	1406	1.1 (0.885,1.37)	0.384	FALSE	5.61e-05	FALSE
All of Us	300.4	Dysthymic disorder	444	16936	0.83 (0.745,0.925)	0.000653	TRUE	5.14e-05	FALSE
MGI	300.8	Acute reaction to stress	73	1406	1.39 (1.01,1.92)	0.0375	TRUE	5.61e-05	FALSE
All of Us	300.8	Acute reaction to stress	122	16936	0.888 (0.726,1.09)	0.243	FALSE	5.14e-05	FALSE
MGI	300.9	Posttraumatic stress disorder	82	1406	0.992 (0.733,1.34)	0.958	FALSE	5.61e-05	FALSE
All of Us	300.9	Posttraumatic stress disorder	532	16936	0.841 (0.76,0.932)	0.000902	TRUE	5.14e-05	FALSE
All of Us	301	Personality disorders	213	16936	0.775 (0.665,0.904)	0.000994	TRUE	5.14e-05	FALSE
All of Us	301.2	Antisocial/borderline personality disorder	109	16936	0.702 (0.569,0.868)	0.000797	TRUE	5.14e-05	FALSE
MGI	302	Sexual and gender identity disorders	291	1406	0.989 (0.816,1.2)	0.914	FALSE	5.61e-05	FALSE
MGI	303	Psychogenic and somatoform disorders	131	1406	0.918 (0.725,1.16)	0.474	FALSE	5.61e-05	FALSE
All of Us	303	Psychogenic and somatoform disorders	184	16936	1 (0.845,1.2)	0.968	FALSE	5.14e-05	FALSE
MGI	303.3	Psychogenic disorder	100	1406	0.985 (0.753,1.29)	0.908	FALSE	5.61e-05	FALSE
All of Us	303.3	Psychogenic disorder	81	16936	0.879 (0.681,1.14)	0.311	FALSE	5.14e-05	FALSE
MGI	303.31	Gastrointestinal malfunction arising from mental factors	51	1406	0.971 (0.673,1.4)	0.868	FALSE	5.61e-05	FALSE
MGI	303.4	Somatoform disorder	96	1406	0.976 (0.746,1.28)	0.858	FALSE	5.61e-05	FALSE
All of Us	303.4	Somatoform disorder	111	16936	1.01 (0.814,1.26)	0.922	FALSE	5.14e-05	FALSE
MGI	304	Adjustment reaction	390	1406	1.04 (0.89,1.2)	0.654	FALSE	5.61e-05	FALSE
All of Us	304	Adjustment reaction	882	16936	0.839 (0.776,0.907)	1.02e-05	TRUE	5.14e-05	TRUE
MGI	305.2	Eating disorder	89	1406	0.949 (0.704,1.28)	0.729	FALSE	5.61e-05	FALSE
All of Us	305.2	Eating disorder	65	16936	0.597 (0.459,0.781)	9.2e-05	TRUE	5.14e-05	FALSE
MGI	306	Other mental disorder	187	1406	1.03 (0.838,1.26)	0.79	FALSE	5.61e-05	FALSE
UKB	306	Other mental disorder	256	7075	1.14 (0.923,1.41)	0.219	FALSE	0.000173	FALSE
All of Us	306	Other mental disorder	246	16936	0.892 (0.774,1.03)	0.112	FALSE	5.14e-05	FALSE
MGI	306.1	Mental disorders durring/after pregnancy	62	825	0.99 (0.7,1.4)	0.955	FALSE	5.61e-05	FALSE
All of Us	306.1	Mental disorders durring/after pregnancy	198	9268	0.849 (0.726,0.993)	0.0381	TRUE	5.14e-05	FALSE
MGI	306.9	Tension headache	106	1406	1 (0.771,1.31)	0.98	FALSE	5.61e-05	FALSE
All of Us	306.9	Tension headache	239	16936	0.894 (0.774,1.03)	0.127	FALSE	5.14e-05	FALSE
All of Us	312	Conduct disorders	112	21106	0.743 (0.604,0.916)	0.00438	TRUE	5.14e-05	FALSE
All of Us	312.3	Impulse control disorder	59	21106	0.656 (0.493,0.879)	0.00307	TRUE	5.14e-05	FALSE
MGI	313	Pervasive developmental disorders	80	2870	0.851 (0.63,1.15)	0.278	FALSE	5.61e-05	FALSE
All of Us	313	Pervasive developmental disorders	190	21106	0.749 (0.635,0.884)	0.000533	TRUE	5.14e-05	FALSE
MGI	313.1	Attention deficit hyperactivity disorder	63	2870	0.963 (0.687,1.35)	0.818	FALSE	5.61e-05	FALSE
All of Us	313.1	Attention deficit hyperactivity disorder	151	21106	0.71 (0.59,0.857)	0.000267	TRUE	5.14e-05	FALSE
MGI	315	Develomental delays and disorders	58	2870	1.1 (0.776,1.55)	0.58	FALSE	5.61e-05	FALSE
All of Us	315	Develomental delays and disorders	143	21106	0.8 (0.666,0.963)	0.0162	TRUE	5.14e-05	FALSE
All of Us	315.3	Mental retardation	51	21106	0.936 (0.681,1.3)	0.675	FALSE	5.14e-05	FALSE
MGI	316	Substance addiction and disorders	329	2238	0.943 (0.807,1.1)	0.459	FALSE	5.61e-05	FALSE
UKB	316	Substance addiction and disorders	80	7204	1.18 (0.811,1.73)	0.369	FALSE	0.000173	FALSE
All of Us	316	Substance addiction and disorders	1890	17645	0.979 (0.925,1.04)	0.461	FALSE	5.14e-05	FALSE
MGI	317	Alcohol-related disorders	169	2238	0.969 (0.785,1.2)	0.764	FALSE	5.61e-05	FALSE
UKB	317	Alcohol-related disorders	131	7204	0.985 (0.732,1.33)	0.922	FALSE	0.000173	FALSE
All of Us	317	Alcohol-related disorders	1129	17645	0.957 (0.89,1.03)	0.24	FALSE	5.14e-05	FALSE
MGI	317.1	Alcoholism	133	2238	0.992 (0.785,1.25)	0.944	FALSE	5.61e-05	FALSE
UKB	317.1	Alcoholism	92	7204	0.869 (0.61,1.24)	0.429	FALSE	0.000173	FALSE
All of Us	317.1	Alcoholism	923	17645	0.968 (0.893,1.05)	0.424	FALSE	5.14e-05	FALSE
All of Us	317.11	Alcoholic liver damage	73	17645	0.806 (0.613,1.07)	0.114	FALSE	5.14e-05	FALSE
MGI	318	Tobacco use disorder	587	2238	0.944 (0.834,1.07)	0.359	FALSE	5.61e-05	FALSE
UKB	318	Tobacco use disorder	309	7204	1.03 (0.844,1.24)	0.8	FALSE	0.000173	FALSE
All of Us	318	Tobacco use disorder	2794	17645	0.993 (0.946,1.04)	0.763	FALSE	5.14e-05	FALSE
All of Us	320	Meningitis	73	21363	0.816 (0.63,1.06)	0.114	FALSE	5.14e-05	FALSE
MGI	327	Sleep disorders	1078	1934	1.06 (0.954,1.18)	0.276	FALSE	5.61e-05	FALSE
All of Us	327	Sleep disorders	1612	19006	0.92 (0.866,0.978)	0.00722	TRUE	5.14e-05	FALSE
MGI	327.1	Hypersomnia	216	1934	1.02 (0.843,1.24)	0.807	FALSE	5.61e-05	FALSE
All of Us	327.1	Hypersomnia	344	19006	1 (0.878,1.14)	0.997	FALSE	5.14e-05	FALSE
MGI	327.3	Sleep apnea	826	1934	0.998 (0.885,1.13)	0.976	FALSE	5.61e-05	FALSE
UKB	327.3	Sleep apnea	108	7493	0.778 (0.561,1.08)	0.125	FALSE	0.000173	FALSE
All of Us	327.3	Sleep apnea	1619	19006	0.873 (0.82,0.93)	2.66e-05	TRUE	5.14e-05	TRUE
All of Us	327.31	Central/nonobstroctive sleep apnea	70	19006	0.896 (0.674,1.2)	0.437	FALSE	5.14e-05	FALSE
MGI	327.32	Obstructive sleep apnea	719	1934	1 (0.883,1.14)	0.965	FALSE	5.61e-05	FALSE
All of Us	327.32	Obstructive sleep apnea	1438	19006	0.877 (0.821,0.938)	0.000128	TRUE	5.14e-05	FALSE
MGI	327.4	Insomnia	435	1934	1.05 (0.908,1.21)	0.522	FALSE	5.61e-05	FALSE
All of Us	327.4	Insomnia	1064	19006	0.913 (0.849,0.982)	0.0142	TRUE	5.14e-05	FALSE
MGI	327.41	Organic or persistent insomnia	87	1934	1.1 (0.817,1.48)	0.529	FALSE	5.61e-05	FALSE
All of Us	327.41	Organic or persistent insomnia	159	19006	0.782 (0.657,0.933)	0.00543	TRUE	5.14e-05	FALSE
All of Us	327.5	Parasomnia	88	19006	0.828 (0.645,1.07)	0.133	FALSE	5.14e-05	FALSE
All of Us	327.6	Circadian rhythm sleep disorder	58	19006	0.943 (0.706,1.27)	0.684	FALSE	5.14e-05	FALSE
MGI	327.7	Sleep related movement disorders	65	1934	1.02 (0.725,1.45)	0.892	FALSE	5.61e-05	FALSE
All of Us	327.7	Sleep related movement disorders	138	19006	0.882 (0.73,1.07)	0.192	FALSE	5.14e-05	FALSE
All of Us	327.71	Restless legs syndrome	101	19006	0.8 (0.642,1)	0.0448	TRUE	5.14e-05	FALSE
All of Us	331	Other cerebral degenerations	65	20166	0.719 (0.545,0.954)	0.0167	TRUE	5.14e-05	FALSE
MGI	333	Extrapyramidal disease and abnormal movement disorders	109	2416	0.929 (0.718,1.2)	0.565	FALSE	5.61e-05	FALSE
All of Us	333	Extrapyramidal disease and abnormal movement disorders	126	20166	0.807 (0.662,0.988)	0.0331	TRUE	5.14e-05	FALSE
All of Us	333.4	Torsion dystonia	51	20166	0.721 (0.527,0.993)	0.0346	TRUE	5.14e-05	FALSE
MGI	334	Degenerative disease of the spinal cord	61	2416	0.923 (0.657,1.29)	0.627	FALSE	5.61e-05	FALSE
All of Us	334	Degenerative disease of the spinal cord	186	20166	0.831 (0.703,0.984)	0.0285	TRUE	5.14e-05	FALSE
All of Us	335	Multiple sclerosis	91	20166	0.838 (0.661,1.07)	0.139	FALSE	5.14e-05	FALSE
MGI	337	Disorders of the autonomic nervous system	54	2416	0.92 (0.637,1.33)	0.64	FALSE	5.61e-05	FALSE
All of Us	337	Disorders of the autonomic nervous system	87	20166	0.956 (0.747,1.23)	0.718	FALSE	5.14e-05	FALSE
All of Us	337.1	Peripheral autonomic neuropathy	60	20166	1.1 (0.815,1.51)	0.511	FALSE	5.14e-05	FALSE
MGI	338	Pain	1417	1608	1.03 (0.94,1.14)	0.49	FALSE	5.61e-05	FALSE
MGI	338.1	Acute pain	980	1608	1.02 (0.918,1.14)	0.679	FALSE	5.61e-05	FALSE
MGI	338.2	Chronic pain	949	1608	0.997 (0.894,1.11)	0.956	FALSE	5.61e-05	FALSE
MGI	339	Other headache syndromes	854	2008	1.11 (0.995,1.24)	0.0631	FALSE	5.61e-05	FALSE
UKB	339	Other headache syndromes	215	7356	1.16 (0.925,1.47)	0.192	FALSE	0.000173	FALSE
All of Us	339	Other headache syndromes	276	20242	0.963 (0.838,1.11)	0.595	FALSE	5.14e-05	FALSE
MGI	340	Migraine	523	2008	1.08 (0.946,1.23)	0.26	FALSE	5.61e-05	FALSE
UKB	340	Migraine	51	7356	1.02 (0.64,1.61)	0.945	FALSE	0.000173	FALSE
All of Us	340	Migraine	1094	20242	0.882 (0.822,0.947)	0.000475	TRUE	5.14e-05	FALSE
MGI	340.1	Migrain with aura	253	2008	1.07 (0.898,1.28)	0.442	FALSE	5.61e-05	FALSE
All of Us	340.1	Migrain with aura	218	20242	0.834 (0.718,0.971)	0.0176	TRUE	5.14e-05	FALSE
All of Us	341	Other demyelinating diseases of central nervous system	59	20166	0.839 (0.627,1.13)	0.224	FALSE	5.14e-05	FALSE
All of Us	342	Hemiplegia	110	20166	0.852 (0.687,1.06)	0.139	FALSE	5.14e-05	FALSE
All of Us	344	Other paralytic syndromes	82	20166	0.685 (0.534,0.882)	0.0024	TRUE	5.14e-05	FALSE
MGI	345	Epilepsy, recurrent seizures, convulsions	156	2416	0.928 (0.747,1.15)	0.493	FALSE	5.61e-05	FALSE
UKB	345	Epilepsy, recurrent seizures, convulsions	60	7395	0.957 (0.618,1.48)	0.839	FALSE	0.000173	FALSE
All of Us	345	Epilepsy, recurrent seizures, convulsions	387	20166	0.924 (0.822,1.04)	0.187	FALSE	5.14e-05	FALSE
All of Us	345.1	Epilepsy	195	20166	0.923 (0.785,1.09)	0.331	FALSE	5.14e-05	FALSE
All of Us	345.11	Generalized convulsive epilepsy	97	20166	0.866 (0.695,1.08)	0.195	FALSE	5.14e-05	FALSE
All of Us	345.12	Partial epilepsy	97	20166	1.02 (0.801,1.31)	0.862	FALSE	5.14e-05	FALSE
MGI	345.3	Convulsions	145	2416	0.912 (0.73,1.14)	0.414	FALSE	5.61e-05	FALSE
MGI	346.1	Nonspecific abnormal findings on radiological and other examination of skull and head	130	2416	0.921 (0.727,1.17)	0.488	FALSE	5.61e-05	FALSE
MGI	348	Other conditions of brain	118	2416	1.04 (0.811,1.32)	0.768	FALSE	5.61e-05	FALSE
All of Us	348	Other conditions of brain	283	20166	0.832 (0.726,0.953)	0.00745	TRUE	5.14e-05	FALSE
MGI	348.2	Cerebral edema and compression of brain	52	2416	1.11 (0.772,1.59)	0.554	FALSE	5.61e-05	FALSE
All of Us	348.2	Cerebral edema and compression of brain	132	20166	0.835 (0.687,1.02)	0.0674	FALSE	5.14e-05	FALSE
MGI	348.8	Encephalopathy, not elsewhere classified	66	2416	1.09 (0.788,1.51)	0.593	FALSE	5.61e-05	FALSE
All of Us	348.8	Encephalopathy, not elsewhere classified	124	20166	0.92 (0.743,1.14)	0.437	FALSE	5.14e-05	FALSE
MGI	348.9	Other conditions of brain, NOS	148	2416	0.857 (0.686,1.07)	0.166	FALSE	5.61e-05	FALSE
All of Us	348.9	Other conditions of brain, NOS	254	20166	0.736 (0.64,0.848)	1.64e-05	TRUE	5.14e-05	TRUE
All of Us	349	Other and unspecified disorders of the nervous system	103	20166	0.863 (0.69,1.08)	0.192	FALSE	5.14e-05	FALSE
MGI	350	Abnormal movement	443	2561	1.01 (0.881,1.16)	0.87	FALSE	5.61e-05	FALSE
All of Us	350	Abnormal movement	160	21292	0.88 (0.737,1.05)	0.153	FALSE	5.14e-05	FALSE
MGI	350.1	Abnormal involuntary movements	221	2561	1.06 (0.88,1.27)	0.541	FALSE	5.61e-05	FALSE
All of Us	350.1	Abnormal involuntary movements	160	21292	0.88 (0.737,1.05)	0.153	FALSE	5.14e-05	FALSE
MGI	350.2	Abnormality of gait	254	2561	0.945 (0.792,1.13)	0.533	FALSE	5.61e-05	FALSE
MGI	350.3	Lack of coordination	61	2561	0.97 (0.69,1.36)	0.853	FALSE	5.61e-05	FALSE
MGI	351	Other peripheral nerve disorders	562	2196	0.971 (0.855,1.1)	0.658	FALSE	5.61e-05	FALSE
UKB	351	Other peripheral nerve disorders	209	7365	1.26 (1,1.59)	0.0483	TRUE	0.000173	FALSE
All of Us	351	Other peripheral nerve disorders	1280	19805	0.903 (0.844,0.966)	0.00294	TRUE	5.14e-05	FALSE
MGI	352	Disorders of other cranial nerves	86	2196	1.35 (1.02,1.8)	0.0318	TRUE	5.61e-05	FALSE
All of Us	352	Disorders of other cranial nerves	178	19805	0.784 (0.662,0.93)	0.00452	TRUE	5.14e-05	FALSE
All of Us	352.1	Trigeminal nerve disorders [CN5]	64	19805	0.721 (0.555,0.941)	0.0123	TRUE	5.14e-05	FALSE
All of Us	352.2	Facial nerve disorders [CN7]	112	19805	0.849 (0.685,1.06)	0.131	FALSE	5.14e-05	FALSE
MGI	353	Nerve root and plexus disorders	328	2196	0.917 (0.783,1.08)	0.286	FALSE	5.61e-05	FALSE
All of Us	353	Nerve root and plexus disorders	123	19805	0.662 (0.545,0.806)	2.61e-05	TRUE	5.14e-05	TRUE
All of Us	353.1	Nerve plexus lesions	52	19805	0.691 (0.512,0.94)	0.0132	TRUE	5.14e-05	FALSE
All of Us	353.2	Nerve root lesions	61	19805	0.585 (0.451,0.763)	3.67e-05	TRUE	5.14e-05	TRUE
All of Us	355	Complex regional/central pain syndrome	74	19805	1.08 (0.827,1.41)	0.575	FALSE	5.14e-05	FALSE
MGI	355.1	Chronic pain syndrome	103	2196	0.796 (0.61,1.04)	0.0828	FALSE	5.61e-05	FALSE
All of Us	355.1	Chronic pain syndrome	351	19805	0.888 (0.788,1)	0.0506	FALSE	5.14e-05	FALSE
MGI	356	Hereditary and idiopathic peripheral neuropathy	180	2625	1.11 (0.901,1.37)	0.325	FALSE	5.61e-05	FALSE
All of Us	356	Hereditary and idiopathic peripheral neuropathy	429	20568	0.886 (0.792,0.992)	0.0335	TRUE	5.14e-05	FALSE
MGI	357	Inflammatory and toxic neuropathy	246	2625	1.01 (0.839,1.21)	0.941	FALSE	5.61e-05	FALSE
All of Us	357	Inflammatory and toxic neuropathy	632	20568	0.904 (0.824,0.994)	0.035	TRUE	5.14e-05	FALSE
MGI	358	Myoneural disorders	65	2625	0.981 (0.708,1.36)	0.905	FALSE	5.61e-05	FALSE
MGI	359	Muscular dystrophies and other myopathies	111	2625	1.04 (0.809,1.34)	0.751	FALSE	5.61e-05	FALSE
All of Us	359	Muscular dystrophies and other myopathies	70	20568	0.693 (0.532,0.908)	0.00549	TRUE	5.14e-05	FALSE
MGI	359.2	Myopathy	107	2625	1.06 (0.818,1.37)	0.661	FALSE	5.61e-05	FALSE
All of Us	359.2	Myopathy	65	20568	0.736 (0.558,0.977)	0.0262	TRUE	5.14e-05	FALSE
All of Us	360	Disorders of the globe	65	19794	0.771 (0.587,1.02)	0.0544	FALSE	5.14e-05	FALSE
MGI	361	Retinal detachments and defects	57	2459	1.68 (1.18,2.39)	0.00261	TRUE	5.61e-05	FALSE
All of Us	361	Retinal detachments and defects	161	19794	1.13 (0.932,1.37)	0.216	FALSE	5.14e-05	FALSE
MGI	362	Other retinal disorders	264	2392	1.07 (0.896,1.29)	0.438	FALSE	5.61e-05	FALSE
UKB	362	Other retinal disorders	75	7285	0.971 (0.66,1.43)	0.877	FALSE	0.000173	FALSE
All of Us	362	Other retinal disorders	816	19712	0.984 (0.905,1.07)	0.71	FALSE	5.14e-05	FALSE
MGI	362.2	Degeneration of macula and posterior pole of retina	99	2392	0.996 (0.755,1.31)	0.977	FALSE	5.61e-05	FALSE
All of Us	362.2	Degeneration of macula and posterior pole of retina	278	19712	0.907 (0.789,1.04)	0.168	FALSE	5.14e-05	FALSE
All of Us	362.23	Cystoid macular degeneration of retina	114	19712	1.01 (0.81,1.26)	0.952	FALSE	5.14e-05	FALSE
All of Us	362.26	Macular puckering of retina	114	19712	0.821 (0.666,1.02)	0.0622	FALSE	5.14e-05	FALSE
All of Us	362.27	Drusen (degenerative) of retina	60	19712	1.45 (1.04,2.04)	0.0233	TRUE	5.14e-05	FALSE
MGI	362.29	Macular degeneration (senile) of retina NOS	73	2392	0.935 (0.677,1.29)	0.673	FALSE	5.61e-05	FALSE
MGI	362.3	Other nondiabetic retinopathy	130	2392	1.11 (0.855,1.43)	0.433	FALSE	5.61e-05	FALSE
All of Us	362.3	Other nondiabetic retinopathy	279	19712	1.08 (0.931,1.25)	0.318	FALSE	5.14e-05	FALSE
All of Us	362.4	Retinal vascular changes and abnomalities	157	19712	0.955 (0.794,1.15)	0.62	FALSE	5.14e-05	FALSE
All of Us	362.6	Peripheral retinal degenerations	152	19712	1.15 (0.944,1.4)	0.167	FALSE	5.14e-05	FALSE
All of Us	362.8	Retinal hemorrhage/ischemia	98	19712	0.903 (0.719,1.14)	0.373	FALSE	5.14e-05	FALSE
All of Us	362.9	Retinal edema	69	19712	1.11 (0.835,1.49)	0.468	FALSE	5.14e-05	FALSE
All of Us	363	Chorioretinal inflammations, scars, and other disorders of choroid	164	19794	0.956 (0.794,1.15)	0.632	FALSE	5.14e-05	FALSE
All of Us	363.3	Chorioretinal scars	157	19794	0.983 (0.813,1.19)	0.856	FALSE	5.14e-05	FALSE
MGI	364	Corneal opacity and other disorders of cornea	69	2459	1.38 (1.01,1.89)	0.0365	TRUE	5.61e-05	FALSE
All of Us	364	Corneal opacity and other disorders of cornea	168	19794	0.854 (0.715,1.02)	0.0793	FALSE	5.14e-05	FALSE
All of Us	364.1	Corneal opacity	80	19794	0.981 (0.746,1.3)	0.887	FALSE	5.14e-05	FALSE
All of Us	364.4	Corneal degenerations	79	19794	0.972 (0.744,1.28)	0.835	FALSE	5.14e-05	FALSE
MGI	365	Glaucoma	329	2459	1.08 (0.92,1.27)	0.339	FALSE	5.61e-05	FALSE
UKB	365	Glaucoma	180	7327	0.98 (0.757,1.27)	0.874	FALSE	0.000173	FALSE
All of Us	365	Glaucoma	1061	19794	0.964 (0.894,1.04)	0.336	FALSE	5.14e-05	FALSE
MGI	365.1	Open-angle glaucoma	112	2459	1.18 (0.905,1.53)	0.22	FALSE	5.61e-05	FALSE
UKB	365.1	Open-angle glaucoma	67	7327	0.719 (0.471,1.09)	0.115	FALSE	0.000173	FALSE
All of Us	365.1	Open-angle glaucoma	390	19794	0.986 (0.873,1.12)	0.819	FALSE	5.14e-05	FALSE
MGI	365.11	Primary open angle glaucoma	64	2459	1.1 (0.775,1.55)	0.592	FALSE	5.61e-05	FALSE
UKB	365.11	Primary open angle glaucoma	67	7327	0.719 (0.471,1.09)	0.115	FALSE	0.000173	FALSE
All of Us	365.11	Primary open angle glaucoma	140	19794	0.899 (0.739,1.1)	0.282	FALSE	5.14e-05	FALSE
All of Us	365.2	Primary angle-closure glaucoma	109	19794	0.982 (0.791,1.22)	0.865	FALSE	5.14e-05	FALSE
MGI	366	Cataract	529	2496	1 (0.866,1.15)	0.998	FALSE	5.61e-05	FALSE
UKB	366	Cataract	539	7070	1.04 (0.883,1.22)	0.658	FALSE	0.000173	FALSE
All of Us	366	Cataract	1400	20097	0.976 (0.912,1.04)	0.485	FALSE	5.14e-05	FALSE
MGI	366.2	Senile cataract	419	2496	0.975 (0.833,1.14)	0.749	FALSE	5.61e-05	FALSE
UKB	366.2	Senile cataract	142	7070	0.976 (0.729,1.31)	0.866	FALSE	0.000173	FALSE
All of Us	366.2	Senile cataract	1177	20097	0.986 (0.917,1.06)	0.712	FALSE	5.14e-05	FALSE
MGI	367	Disorders of refraction and accommodation; blindness and low vision	938	2087	0.961 (0.864,1.07)	0.458	FALSE	5.61e-05	FALSE
All of Us	367	Disorders of refraction and accommodation; blindness and low vision	1357	20140	0.924 (0.866,0.986)	0.0168	TRUE	5.14e-05	FALSE
MGI	367.1	Myopia	626	2087	1.02 (0.899,1.15)	0.801	FALSE	5.61e-05	FALSE
All of Us	367.1	Myopia	520	20140	0.866 (0.783,0.96)	0.00584	TRUE	5.14e-05	FALSE
MGI	367.2	Astigmatism	448	2087	1.04 (0.902,1.19)	0.617	FALSE	5.61e-05	FALSE
All of Us	367.2	Astigmatism	487	20140	0.902 (0.813,1)	0.0534	FALSE	5.14e-05	FALSE
MGI	367.8	Hypermetropia	208	2087	0.794 (0.651,0.968)	0.0216	TRUE	5.61e-05	FALSE
All of Us	367.8	Hypermetropia	301	20140	0.813 (0.715,0.924)	0.00138	TRUE	5.14e-05	FALSE
MGI	367.9	Blindness and low vision	140	2087	0.976 (0.775,1.23)	0.834	FALSE	5.61e-05	FALSE
All of Us	367.9	Blindness and low vision	361	20140	0.912 (0.807,1.03)	0.142	FALSE	5.14e-05	FALSE
MGI	368	Visual disturbances	424	2594	1 (0.872,1.15)	0.998	FALSE	5.61e-05	FALSE
All of Us	368	Visual disturbances	1101	20396	0.922 (0.859,0.99)	0.0255	TRUE	5.14e-05	FALSE
MGI	368.1	Amblyopia	52	2594	0.775 (0.537,1.12)	0.15	FALSE	5.61e-05	FALSE
All of Us	368.1	Amblyopia	68	20396	0.811 (0.619,1.07)	0.12	FALSE	5.14e-05	FALSE
MGI	368.2	Diplopia and disorders of binocular vision	53	2594	0.832 (0.578,1.2)	0.298	FALSE	5.61e-05	FALSE
All of Us	368.2	Diplopia and disorders of binocular vision	115	20396	0.902 (0.73,1.12)	0.332	FALSE	5.14e-05	FALSE
MGI	368.9	Subjective visual disturbances	83	2594	1.01 (0.754,1.35)	0.953	FALSE	5.61e-05	FALSE
All of Us	368.9	Subjective visual disturbances	123	20396	0.871 (0.714,1.06)	0.166	FALSE	5.14e-05	FALSE
MGI	369	Infection of the eye	345	2362	0.916 (0.787,1.07)	0.258	FALSE	5.61e-05	FALSE
All of Us	369	Infection of the eye	783	19691	0.912 (0.84,0.991)	0.0296	TRUE	5.14e-05	FALSE
All of Us	369.2	Eye infection, viral	114	19691	1.02 (0.822,1.27)	0.851	FALSE	5.14e-05	FALSE
MGI	369.5	Conjunctivitis, infectious	310	2362	0.92 (0.784,1.08)	0.302	FALSE	5.61e-05	FALSE
All of Us	369.5	Conjunctivitis, infectious	679	19691	0.889 (0.814,0.972)	0.0094	TRUE	5.14e-05	FALSE
MGI	370	Keratitis	111	2362	0.996 (0.772,1.29)	0.976	FALSE	5.61e-05	FALSE
All of Us	370	Keratitis	215	19691	1.02 (0.868,1.21)	0.789	FALSE	5.14e-05	FALSE
All of Us	370.3	Keratoconjunctivitis	110	19691	1.04 (0.836,1.31)	0.699	FALSE	5.14e-05	FALSE
All of Us	370.31	Keratoconjunctivitis sicca	91	19691	1.12 (0.871,1.44)	0.378	FALSE	5.14e-05	FALSE
MGI	371	Inflammation of the eye	343	2362	1.04 (0.893,1.21)	0.608	FALSE	5.61e-05	FALSE
UKB	371	Inflammation of the eye	89	7369	0.792 (0.554,1.13)	0.19	FALSE	0.000173	FALSE
All of Us	371	Inflammation of the eye	876	19691	0.921 (0.85,0.997)	0.0419	TRUE	5.14e-05	FALSE
MGI	371.1	Uveitis, noninfectious or NOS	76	2362	1.25 (0.921,1.69)	0.14	FALSE	5.61e-05	FALSE
All of Us	371.1	Uveitis, noninfectious or NOS	206	19691	0.921 (0.786,1.08)	0.311	FALSE	5.14e-05	FALSE
MGI	371.2	Conjunctivitis, noninfectious	108	2362	0.791 (0.609,1.03)	0.0723	FALSE	5.61e-05	FALSE
All of Us	371.2	Conjunctivitis, noninfectious	194	19691	0.878 (0.745,1.04)	0.117	FALSE	5.14e-05	FALSE
MGI	371.21	Allergic conjunctivitis	96	2362	0.789 (0.598,1.04)	0.0843	FALSE	5.61e-05	FALSE
All of Us	371.21	Allergic conjunctivitis	181	19691	0.87 (0.734,1.03)	0.107	FALSE	5.14e-05	FALSE
MGI	371.3	Inflammation of eyelids	225	2362	1.04 (0.859,1.25)	0.715	FALSE	5.61e-05	FALSE
UKB	371.3	Inflammation of eyelids	51	7369	0.787 (0.491,1.26)	0.299	FALSE	0.000173	FALSE
All of Us	371.3	Inflammation of eyelids	562	19691	0.924 (0.837,1.02)	0.116	FALSE	5.14e-05	FALSE
MGI	372	Disorders of conjunctiva	102	2362	0.762 (0.584,0.992)	0.0396	TRUE	5.61e-05	FALSE
UKB	372	Disorders of conjunctiva	79	7369	0.917 (0.627,1.34)	0.644	FALSE	0.000173	FALSE
All of Us	372	Disorders of conjunctiva	315	19691	0.986 (0.863,1.13)	0.84	FALSE	5.14e-05	FALSE
MGI	374	Other disorders of eyelids	182	2362	1.14 (0.931,1.4)	0.202	FALSE	5.61e-05	FALSE
UKB	374	Other disorders of eyelids	76	7369	0.771 (0.524,1.13)	0.175	FALSE	0.000173	FALSE
All of Us	374	Other disorders of eyelids	368	19691	0.899 (0.796,1.02)	0.0878	FALSE	5.14e-05	FALSE
All of Us	374.3	Ptosis of eyelid	114	19691	0.774 (0.626,0.96)	0.0165	TRUE	5.14e-05	FALSE
MGI	375	Disorders of lacrimal system	316	2290	1.06 (0.898,1.24)	0.506	FALSE	5.61e-05	FALSE
All of Us	375	Disorders of lacrimal system	63	19864	1.31 (0.982,1.77)	0.0605	FALSE	5.14e-05	FALSE
MGI	375.1	Dry eyes	365	2290	1.02 (0.875,1.19)	0.799	FALSE	5.61e-05	FALSE
All of Us	375.1	Dry eyes	794	19864	0.904 (0.83,0.985)	0.0199	TRUE	5.14e-05	FALSE
MGI	377	Disorders of optic nerve and visual pathways	108	2290	1.08 (0.83,1.4)	0.574	FALSE	5.61e-05	FALSE
All of Us	377	Disorders of optic nerve and visual pathways	362	19864	0.933 (0.825,1.06)	0.271	FALSE	5.14e-05	FALSE
All of Us	377.1	Optic atrophy	192	19864	0.954 (0.805,1.13)	0.58	FALSE	5.14e-05	FALSE
MGI	377.3	Optic neuritis/neuropathy	59	2290	1.09 (0.769,1.54)	0.62	FALSE	5.61e-05	FALSE
All of Us	377.3	Optic neuritis/neuropathy	221	19864	0.953 (0.815,1.12)	0.541	FALSE	5.14e-05	FALSE
MGI	378	Strabismus and other disorders of binocular eye movements	83	2290	0.923 (0.688,1.24)	0.581	FALSE	5.61e-05	FALSE
All of Us	378	Strabismus and other disorders of binocular eye movements	187	19864	0.832 (0.704,0.984)	0.0286	TRUE	5.14e-05	FALSE
MGI	378.1	Strabismus (not specified as paralytic)	64	2290	0.927 (0.666,1.29)	0.642	FALSE	5.61e-05	FALSE
All of Us	378.1	Strabismus (not specified as paralytic)	116	19864	0.846 (0.688,1.05)	0.111	FALSE	5.14e-05	FALSE
MGI	379	Other disorders of eye	329	2290	1.01 (0.863,1.19)	0.88	FALSE	5.61e-05	FALSE
UKB	379	Other disorders of eye	62	7478	1.07 (0.697,1.65)	0.742	FALSE	0.000173	FALSE
All of Us	379	Other disorders of eye	939	19864	0.954 (0.883,1.03)	0.237	FALSE	5.14e-05	FALSE
MGI	379.2	Disorders of vitreous body	183	2290	1.11 (0.898,1.36)	0.336	FALSE	5.61e-05	FALSE
All of Us	379.2	Disorders of vitreous body	674	19864	0.974 (0.889,1.07)	0.574	FALSE	5.14e-05	FALSE
MGI	379.9	Pain, swelling or discharge of eye	168	2290	0.763 (0.619,0.939)	0.0101	TRUE	5.61e-05	FALSE
MGI	380	Disorders of external ear	159	2751	1.03 (0.833,1.27)	0.782	FALSE	5.61e-05	FALSE
MGI	380.1	Otitis externa	101	2751	0.907 (0.697,1.18)	0.455	FALSE	5.61e-05	FALSE
All of Us	380.1	Otitis externa	381	20569	0.887 (0.79,0.996)	0.0405	TRUE	5.14e-05	FALSE
MGI	380.4	Impacted cerumen	188	2751	1.11 (0.914,1.36)	0.281	FALSE	5.61e-05	FALSE
All of Us	380.4	Impacted cerumen	626	20569	0.98 (0.893,1.08)	0.678	FALSE	5.14e-05	FALSE
MGI	381	Otitis media and Eustachian tube disorders	293	2640	0.997 (0.85,1.17)	0.974	FALSE	5.61e-05	FALSE
All of Us	381	Otitis media and Eustachian tube disorders	717	20744	0.817 (0.751,0.889)	2.49e-06	TRUE	5.14e-05	TRUE
MGI	381.1	Otitis media	202	2640	1.08 (0.89,1.3)	0.443	FALSE	5.61e-05	FALSE
All of Us	381.1	Otitis media	592	20744	0.786 (0.716,0.862)	2.65e-07	TRUE	5.14e-05	TRUE
MGI	381.11	Suppurative and unspecified otitis media	170	2640	1.12 (0.909,1.37)	0.284	FALSE	5.61e-05	FALSE
All of Us	381.11	Suppurative and unspecified otitis media	470	20744	0.747 (0.675,0.828)	2.19e-08	TRUE	5.14e-05	TRUE
MGI	381.2	Eustachian tube disorders	107	2640	0.802 (0.622,1.03)	0.0818	FALSE	5.61e-05	FALSE
All of Us	381.2	Eustachian tube disorders	167	20744	0.957 (0.805,1.14)	0.618	FALSE	5.14e-05	FALSE
MGI	382	Otalgia	162	2640	0.953 (0.772,1.18)	0.652	FALSE	5.61e-05	FALSE
MGI	386	Vertiginous syndromes and other disorders of vestibular system	103	2443	1 (0.769,1.3)	0.989	FALSE	5.61e-05	FALSE
All of Us	386	Vertiginous syndromes and other disorders of vestibular system	306	21191	0.828 (0.726,0.944)	0.00439	TRUE	5.14e-05	FALSE
MGI	386.2	Peripheral or central vertigo	91	2443	1.03 (0.775,1.36)	0.853	FALSE	5.61e-05	FALSE
All of Us	386.2	Peripheral or central vertigo	256	21191	0.86 (0.746,0.992)	0.0358	TRUE	5.14e-05	FALSE
MGI	386.21	Central origin vertigo	66	2443	1.13 (0.813,1.56)	0.46	FALSE	5.61e-05	FALSE
MGI	386.3	Labyrinthitis	81	2443	1.06 (0.79,1.43)	0.681	FALSE	5.61e-05	FALSE
MGI	386.9	Dizziness and giddiness (Light-headedness and vertigo)	563	2443	1.03 (0.907,1.16)	0.675	FALSE	5.61e-05	FALSE
UKB	386.9	Dizziness and giddiness (Light-headedness and vertigo)	106	7480	1.12 (0.807,1.55)	0.496	FALSE	0.000173	FALSE
MGI	388	Other disorders of ear	63	2661	1.13 (0.809,1.57)	0.46	FALSE	5.61e-05	FALSE
All of Us	388	Other disorders of ear	68	20580	0.966 (0.742,1.27)	0.793	FALSE	5.14e-05	FALSE
MGI	389	Hearing loss	348	2661	1.02 (0.881,1.19)	0.75	FALSE	5.61e-05	FALSE
All of Us	389	Hearing loss	883	20580	0.881 (0.814,0.954)	0.00174	TRUE	5.14e-05	FALSE
MGI	389.1	Sensorineural hearing loss	180	2661	1.03 (0.84,1.27)	0.762	FALSE	5.61e-05	FALSE
All of Us	389.1	Sensorineural hearing loss	542	20580	0.844 (0.764,0.932)	0.000726	TRUE	5.14e-05	FALSE
All of Us	389.2	Conductive hearing loss	108	20580	0.816 (0.661,1.01)	0.0556	FALSE	5.14e-05	FALSE
MGI	389.4	Tinnitus	120	2661	0.862 (0.675,1.1)	0.225	FALSE	5.61e-05	FALSE
All of Us	389.5	Disorders of acoustic nerve	104	20580	0.943 (0.753,1.19)	0.605	FALSE	5.14e-05	FALSE
MGI	394	Rheumatic disease of the heart valves	101	2537	0.968 (0.739,1.27)	0.806	FALSE	5.61e-05	FALSE
UKB	394	Rheumatic disease of the heart valves	72	7516	0.756 (0.507,1.13)	0.157	FALSE	0.000173	FALSE
All of Us	394	Rheumatic disease of the heart valves	306	20736	1.08 (0.945,1.25)	0.247	FALSE	5.14e-05	FALSE
All of Us	394.2	Mitral valve disease	77	20736	0.994 (0.762,1.3)	0.965	FALSE	5.14e-05	FALSE
MGI	394.7	Disease of tricuspid valve	61	2537	0.962 (0.687,1.34)	0.811	FALSE	5.61e-05	FALSE
All of Us	394.7	Disease of tricuspid valve	192	20736	1.13 (0.953,1.34)	0.158	FALSE	5.14e-05	FALSE
MGI	395	Heart valve disorders	192	2537	0.99 (0.81,1.21)	0.919	FALSE	5.61e-05	FALSE
UKB	395	Heart valve disorders	60	7516	0.919 (0.595,1.42)	0.695	FALSE	0.000173	FALSE
All of Us	395	Heart valve disorders	674	20736	0.938 (0.857,1.03)	0.162	FALSE	5.14e-05	FALSE
MGI	395.1	Nonrheumatic mitral valve disorders	109	2537	0.973 (0.753,1.26)	0.83	FALSE	5.61e-05	FALSE
All of Us	395.1	Nonrheumatic mitral valve disorders	445	20736	0.951 (0.852,1.06)	0.363	FALSE	5.14e-05	FALSE
MGI	395.2	Nonrheumatic aortic valve disorders	70	2537	0.911 (0.655,1.26)	0.564	FALSE	5.61e-05	FALSE
All of Us	395.2	Nonrheumatic aortic valve disorders	224	20736	0.997 (0.854,1.17)	0.971	FALSE	5.14e-05	FALSE
All of Us	395.3	Nonrheumatic tricuspid valve disorders	220	20736	0.991 (0.845,1.16)	0.907	FALSE	5.14e-05	FALSE
All of Us	395.4	Nonrheumatic pulmonary valve disorders	71	20736	0.981 (0.738,1.31)	0.891	FALSE	5.14e-05	FALSE
MGI	396	Abnormal heart sounds	353	2537	0.965 (0.831,1.12)	0.643	FALSE	5.61e-05	FALSE
MGI	401	Hypertension	1719	1306	1.02 (0.903,1.14)	0.799	FALSE	5.61e-05	FALSE
UKB	401	Hypertension	1939	5656	1.04 (0.941,1.14)	0.465	FALSE	0.000173	FALSE
All of Us	401	Hypertension	5731	15766	0.987 (0.949,1.03)	0.524	FALSE	5.14e-05	FALSE
MGI	401.1	Essential hypertension	1710	1306	1.02 (0.907,1.15)	0.735	FALSE	5.61e-05	FALSE
UKB	401.1	Essential hypertension	1928	5656	1.04 (0.943,1.15)	0.434	FALSE	0.000173	FALSE
All of Us	401.1	Essential hypertension	5632	15766	0.984 (0.946,1.02)	0.432	FALSE	5.14e-05	FALSE
MGI	401.2	Hypertensive heart and/or renal disease	377	1306	1.04 (0.859,1.27)	0.66	FALSE	5.61e-05	FALSE
UKB	401.2	Hypertensive heart and/or renal disease	78	5656	0.582 (0.391,0.863)	0.00634	TRUE	0.000173	FALSE
All of Us	401.2	Hypertensive heart and/or renal disease	1086	15766	0.979 (0.907,1.06)	0.59	FALSE	5.14e-05	FALSE
MGI	401.21	Hypertensive heart disease	107	1306	1.08 (0.795,1.48)	0.608	FALSE	5.61e-05	FALSE
All of Us	401.21	Hypertensive heart disease	583	15766	0.918 (0.829,1.02)	0.103	FALSE	5.14e-05	FALSE
MGI	401.22	Hypertensive chronic kidney disease	292	1306	1.04 (0.838,1.28)	0.739	FALSE	5.61e-05	FALSE
UKB	401.22	Hypertensive chronic kidney disease	59	5656	0.527 (0.332,0.829)	0.00468	TRUE	0.000173	FALSE
All of Us	401.22	Hypertensive chronic kidney disease	608	15766	1 (0.905,1.1)	0.995	FALSE	5.14e-05	FALSE
MGI	401.3	Other hypertensive complications	347	1306	1.07 (0.891,1.3)	0.456	FALSE	5.61e-05	FALSE
All of Us	401.3	Other hypertensive complications	363	15766	1 (0.881,1.14)	0.974	FALSE	5.14e-05	FALSE
MGI	411	Ischemic Heart Disease	516	2458	1.05 (0.912,1.2)	0.518	FALSE	5.61e-05	FALSE
UKB	411	Ischemic Heart Disease	384	7215	1 (0.839,1.2)	0.968	FALSE	0.000173	FALSE
All of Us	411	Ischemic Heart Disease	1370	19996	0.879 (0.823,0.939)	0.00012	TRUE	5.14e-05	FALSE
MGI	411.1	Unstable angina (intermediate coronary syndrome)	71	2458	0.978 (0.695,1.37)	0.893	FALSE	5.61e-05	FALSE
UKB	411.1	Unstable angina (intermediate coronary syndrome)	69	7215	0.981 (0.655,1.47)	0.923	FALSE	0.000173	FALSE
All of Us	411.1	Unstable angina (intermediate coronary syndrome)	209	19996	0.867 (0.741,1.02)	0.0739	FALSE	5.14e-05	FALSE
MGI	411.2	Myocardial infarction	213	2458	0.965 (0.792,1.17)	0.718	FALSE	5.61e-05	FALSE
UKB	411.2	Myocardial infarction	107	7215	0.941 (0.677,1.31)	0.712	FALSE	0.000173	FALSE
All of Us	411.2	Myocardial infarction	481	19996	0.855 (0.769,0.952)	0.00386	TRUE	5.14e-05	FALSE
MGI	411.3	Angina pectoris	149	2458	0.916 (0.723,1.16)	0.462	FALSE	5.61e-05	FALSE
UKB	411.3	Angina pectoris	179	7215	0.949 (0.735,1.23)	0.686	FALSE	0.000173	FALSE
All of Us	411.3	Angina pectoris	462	19996	0.843 (0.757,0.94)	0.00191	TRUE	5.14e-05	FALSE
MGI	411.4	Coronary atherosclerosis	408	2458	1.11 (0.953,1.3)	0.179	FALSE	5.61e-05	FALSE
UKB	411.4	Coronary atherosclerosis	174	7215	0.989 (0.765,1.28)	0.934	FALSE	0.000173	FALSE
All of Us	411.4	Coronary atherosclerosis	977	19996	0.886 (0.819,0.958)	0.00237	TRUE	5.14e-05	FALSE
MGI	411.8	Other chronic ischemic heart disease, unspecified	323	2458	1.09 (0.917,1.29)	0.337	FALSE	5.61e-05	FALSE
UKB	411.8	Other chronic ischemic heart disease, unspecified	172	7215	1.03 (0.793,1.34)	0.824	FALSE	0.000173	FALSE
All of Us	411.8	Other chronic ischemic heart disease, unspecified	276	19996	0.907 (0.791,1.04)	0.164	FALSE	5.14e-05	FALSE
All of Us	411.9	Other acute and subacute forms of ischemic heart disease	74	19996	0.753 (0.583,0.977)	0.0268	TRUE	5.14e-05	FALSE
MGI	414	Other forms of chronic heart disease	217	2458	1.13 (0.934,1.38)	0.2	FALSE	5.61e-05	FALSE
All of Us	414	Other forms of chronic heart disease	315	19996	0.876 (0.767,1)	0.0486	TRUE	5.14e-05	FALSE
MGI	414.2	ASCVD	52	2458	1.48 (1.02,2.16)	0.0303	TRUE	5.61e-05	FALSE
MGI	415	Pulmonary heart disease	305	2612	0.996 (0.85,1.17)	0.965	FALSE	5.61e-05	FALSE
UKB	415	Pulmonary heart disease	76	7463	1.01 (0.691,1.48)	0.948	FALSE	0.000173	FALSE
All of Us	415	Pulmonary heart disease	466	20584	1.01 (0.907,1.13)	0.808	FALSE	5.14e-05	FALSE
MGI	415.1	Acute pulmonary heart disease	165	2612	0.918 (0.745,1.13)	0.413	FALSE	5.61e-05	FALSE
All of Us	415.1	Acute pulmonary heart disease	246	20584	0.979 (0.844,1.14)	0.782	FALSE	5.14e-05	FALSE
MGI	415.11	Pulmonary embolism and infarction, acute	164	2612	0.925 (0.751,1.14)	0.458	FALSE	5.61e-05	FALSE
All of Us	415.11	Pulmonary embolism and infarction, acute	245	20584	0.976 (0.841,1.13)	0.745	FALSE	5.14e-05	FALSE
MGI	415.2	Chronic pulmonary heart disease	192	2612	1 (0.818,1.22)	0.998	FALSE	5.61e-05	FALSE
All of Us	415.2	Chronic pulmonary heart disease	282	20584	1.07 (0.926,1.24)	0.363	FALSE	5.14e-05	FALSE
MGI	415.21	Primary pulmonary hypertension	87	2612	1.02 (0.765,1.37)	0.867	FALSE	5.61e-05	FALSE
All of Us	415.21	Primary pulmonary hypertension	92	20584	1.2 (0.935,1.56)	0.145	FALSE	5.14e-05	FALSE
MGI	416	Cardiomegaly	181	2612	1 (0.812,1.23)	0.993	FALSE	5.61e-05	FALSE
UKB	416	Cardiomegaly	76	7463	1.01 (0.685,1.49)	0.955	FALSE	0.000173	FALSE
All of Us	416	Cardiomegaly	592	20584	0.99 (0.897,1.09)	0.835	FALSE	5.14e-05	FALSE
MGI	418	Nonspecific chest pain	1148	1875	0.986 (0.893,1.09)	0.78	FALSE	5.61e-05	FALSE
UKB	418	Nonspecific chest pain	725	6844	1.01 (0.889,1.16)	0.838	FALSE	0.000173	FALSE
MGI	418.1	Precordial pain	155	1875	1.14 (0.907,1.43)	0.258	FALSE	5.61e-05	FALSE
UKB	418.1	Precordial pain	80	6844	1.27 (0.868,1.84)	0.209	FALSE	0.000173	FALSE
MGI	420	Carditis	125	2745	1.1 (0.862,1.39)	0.445	FALSE	5.61e-05	FALSE
UKB	420	Carditis	61	7519	1.31 (0.852,2.01)	0.202	FALSE	0.000173	FALSE
All of Us	420	Carditis	260	20925	0.91 (0.789,1.05)	0.198	FALSE	5.14e-05	FALSE
MGI	420.2	Pericarditis	77	2745	1.16 (0.857,1.57)	0.32	FALSE	5.61e-05	FALSE
All of Us	420.2	Pericarditis	187	20925	0.934 (0.787,1.11)	0.428	FALSE	5.14e-05	FALSE
All of Us	420.3	Endocarditis	76	20925	0.835 (0.646,1.09)	0.16	FALSE	5.14e-05	FALSE
MGI	425	Cardiomyopathy	198	2745	1.18 (0.97,1.43)	0.0948	FALSE	5.61e-05	FALSE
All of Us	425	Cardiomyopathy	392	20925	1.05 (0.932,1.19)	0.404	FALSE	5.14e-05	FALSE
MGI	425.1	Primary/intrinsic cardiomyopathies	192	2745	1.14 (0.939,1.4)	0.176	FALSE	5.61e-05	FALSE
All of Us	425.1	Primary/intrinsic cardiomyopathies	378	20925	1.04 (0.924,1.18)	0.485	FALSE	5.14e-05	FALSE
All of Us	425.2	Secondary/extrinsic cardiomyopathies	67	20925	1.14 (0.855,1.53)	0.363	FALSE	5.14e-05	FALSE
MGI	426	Cardiac conduction disorders	919	1621	0.982 (0.873,1.1)	0.754	FALSE	5.61e-05	FALSE
UKB	426	Cardiac conduction disorders	73	7291	1 (0.674,1.48)	0.998	FALSE	0.000173	FALSE
All of Us	426	Cardiac conduction disorders	421	20060	0.956 (0.853,1.07)	0.444	FALSE	5.14e-05	FALSE
MGI	426.2	Atrioventricular [AV] block	131	1621	0.976 (0.76,1.26)	0.851	FALSE	5.61e-05	FALSE
All of Us	426.2	Atrioventricular [AV] block	150	20060	1.04 (0.851,1.27)	0.717	FALSE	5.14e-05	FALSE
MGI	426.21	First degree AV block	93	1621	0.991 (0.741,1.33)	0.953	FALSE	5.61e-05	FALSE
All of Us	426.21	First degree AV block	95	20060	1.02 (0.799,1.32)	0.848	FALSE	5.14e-05	FALSE
MGI	426.3	Bundle branch block	116	1621	0.854 (0.658,1.11)	0.229	FALSE	5.61e-05	FALSE
All of Us	426.3	Bundle branch block	221	20060	0.859 (0.74,1)	0.047	TRUE	5.14e-05	FALSE
MGI	426.31	Right bundle branch block	70	1621	0.936 (0.675,1.3)	0.681	FALSE	5.61e-05	FALSE
All of Us	426.31	Right bundle branch block	114	20060	0.848 (0.688,1.05)	0.117	FALSE	5.14e-05	FALSE
MGI	426.32	Left bundle branch block	54	1621	0.865 (0.596,1.25)	0.426	FALSE	5.61e-05	FALSE
All of Us	426.32	Left bundle branch block	124	20060	0.87 (0.716,1.06)	0.159	FALSE	5.14e-05	FALSE
MGI	426.7	Abnormal electrocardiogram [ECG] [EKG]	852	1621	1 (0.887,1.13)	0.994	FALSE	5.61e-05	FALSE
MGI	426.8	Other cardiac conduction disorders	69	1621	1.01 (0.726,1.42)	0.931	FALSE	5.61e-05	FALSE
All of Us	426.8	Other cardiac conduction disorders	84	20060	1.06 (0.816,1.38)	0.662	FALSE	5.14e-05	FALSE
MGI	426.9	Cardiac pacemaker/device in situ	89	1621	1.15 (0.855,1.56)	0.343	FALSE	5.61e-05	FALSE
MGI	426.92	Cardiac defibrillator in situ	67	1621	1.08 (0.769,1.52)	0.65	FALSE	5.61e-05	FALSE
MGI	427	Cardiac dysrhythmias	1114	1621	0.955 (0.858,1.06)	0.392	FALSE	5.61e-05	FALSE
UKB	427	Cardiac dysrhythmias	281	7291	0.913 (0.743,1.12)	0.379	FALSE	0.000173	FALSE
All of Us	427	Cardiac dysrhythmias	1263	20060	0.9 (0.842,0.963)	0.00217	TRUE	5.14e-05	FALSE
MGI	427.1	Paroxysmal tachycardia, unspecified	154	1621	1.22 (0.97,1.54)	0.0869	FALSE	5.61e-05	FALSE
All of Us	427.1	Paroxysmal tachycardia, unspecified	286	20060	0.931 (0.81,1.07)	0.308	FALSE	5.14e-05	FALSE
MGI	427.11	Paroxysmal supraventricular tachycardia	98	1621	1.38 (1.05,1.83)	0.0197	TRUE	5.61e-05	FALSE
All of Us	427.11	Paroxysmal supraventricular tachycardia	162	20060	0.977 (0.814,1.18)	0.803	FALSE	5.14e-05	FALSE
MGI	427.12	Paroxysmal ventricular tachycardia	83	1621	1.09 (0.798,1.48)	0.592	FALSE	5.61e-05	FALSE
All of Us	427.12	Paroxysmal ventricular tachycardia	137	20060	0.857 (0.703,1.05)	0.121	FALSE	5.14e-05	FALSE
MGI	427.2	Atrial fibrillation and flutter	202	1621	0.932 (0.753,1.15)	0.516	FALSE	5.61e-05	FALSE
UKB	427.2	Atrial fibrillation and flutter	91	7291	0.781 (0.547,1.12)	0.167	FALSE	0.000173	FALSE
All of Us	427.2	Atrial fibrillation and flutter	413	20060	0.898 (0.801,1.01)	0.0654	FALSE	5.14e-05	FALSE
MGI	427.21	Atrial fibrillation	197	1621	0.942 (0.761,1.17)	0.586	FALSE	5.61e-05	FALSE
All of Us	427.21	Atrial fibrillation	389	20060	0.892 (0.793,1)	0.0572	FALSE	5.14e-05	FALSE
MGI	427.22	Atrial flutter	56	1621	1.16 (0.793,1.69)	0.437	FALSE	5.61e-05	FALSE
All of Us	427.22	Atrial flutter	111	20060	0.921 (0.738,1.16)	0.464	FALSE	5.14e-05	FALSE
MGI	427.3	Other specified cardiac dysrhythmias	616	1621	0.979 (0.86,1.11)	0.754	FALSE	5.61e-05	FALSE
All of Us	427.3	Other specified cardiac dysrhythmias	458	20060	0.934 (0.837,1.04)	0.225	FALSE	5.14e-05	FALSE
All of Us	427.4	Cardiac arrest and ventricular fibrillation	54	20060	1.08 (0.789,1.49)	0.626	FALSE	5.14e-05	FALSE
MGI	427.5	Arrhythmia (cardiac) NOS	379	1621	0.937 (0.801,1.1)	0.414	FALSE	5.61e-05	FALSE
All of Us	427.5	Arrhythmia (cardiac) NOS	432	20060	0.892 (0.8,0.997)	0.0421	TRUE	5.14e-05	FALSE
MGI	427.6	Premature beats	130	1621	1.02 (0.789,1.32)	0.88	FALSE	5.61e-05	FALSE
All of Us	427.6	Premature beats	241	20060	0.854 (0.737,0.99)	0.0338	TRUE	5.14e-05	FALSE
All of Us	427.61	Supraventricular premature beats	68	20060	1.04 (0.785,1.38)	0.789	FALSE	5.14e-05	FALSE
MGI	427.7	Tachycardia NOS	431	1621	1.02 (0.875,1.18)	0.838	FALSE	5.61e-05	FALSE
MGI	427.8	Sinoatrial node dysfunction (Bradycardia)	55	1621	1.14 (0.765,1.71)	0.499	FALSE	5.61e-05	FALSE
All of Us	427.8	Sinoatrial node dysfunction (Bradycardia)	52	20060	1.09 (0.801,1.51)	0.559	FALSE	5.14e-05	FALSE
MGI	427.9	Palpitations	335	1621	0.987 (0.838,1.16)	0.872	FALSE	5.61e-05	FALSE
UKB	427.9	Palpitations	102	7291	0.971 (0.696,1.35)	0.858	FALSE	0.000173	FALSE
MGI	428	Congestive heart failure; nonhypertensive	326	2001	1.02 (0.865,1.21)	0.792	FALSE	5.61e-05	FALSE
UKB	428	Congestive heart failure; nonhypertensive	80	7500	0.685 (0.468,1)	0.0461	TRUE	0.000173	FALSE
All of Us	428	Congestive heart failure; nonhypertensive	882	20335	0.944 (0.87,1.02)	0.166	FALSE	5.14e-05	FALSE
MGI	428.1	Congestive heart failure (CHF) NOS	288	2001	1.02 (0.854,1.21)	0.84	FALSE	5.61e-05	FALSE
All of Us	428.1	Congestive heart failure (CHF) NOS	661	20335	0.947 (0.862,1.04)	0.258	FALSE	5.14e-05	FALSE
MGI	428.2	Heart failure NOS	286	2001	1.02 (0.856,1.22)	0.811	FALSE	5.61e-05	FALSE
UKB	428.2	Heart failure NOS	62	7500	0.756 (0.492,1.16)	0.186	FALSE	0.000173	FALSE
All of Us	428.2	Heart failure NOS	164	20335	0.894 (0.748,1.07)	0.219	FALSE	5.14e-05	FALSE
MGI	428.3	Heart failure with reduced EF [Systolic or combined heart failure]	161	2001	1.08 (0.867,1.35)	0.478	FALSE	5.61e-05	FALSE
All of Us	428.3	Heart failure with reduced EF [Systolic or combined heart failure]	399	20335	1.03 (0.916,1.17)	0.594	FALSE	5.14e-05	FALSE
MGI	428.4	Heart failure with preserved EF [Diastolic heart failure]	144	2001	0.877 (0.687,1.12)	0.287	FALSE	5.61e-05	FALSE
All of Us	428.4	Heart failure with preserved EF [Diastolic heart failure]	360	20335	1.05 (0.92,1.19)	0.495	FALSE	5.14e-05	FALSE
MGI	429	Ill-defined descriptions and complications of heart disease	939	2001	1.07 (0.96,1.19)	0.229	FALSE	5.61e-05	FALSE
All of Us	429	Ill-defined descriptions and complications of heart disease	426	20335	0.844 (0.755,0.943)	0.00257	TRUE	5.14e-05	FALSE
MGI	429.1	Heart transplant/surgery	63	2001	0.914 (0.647,1.29)	0.598	FALSE	5.61e-05	FALSE
MGI	429.2	Abnormal function study of cardiovascular system	551	2001	1.06 (0.93,1.21)	0.375	FALSE	5.61e-05	FALSE
MGI	429.3	Symptoms involving cardiovascular system	692	2001	1.08 (0.956,1.21)	0.225	FALSE	5.61e-05	FALSE
All of Us	429.3	Symptoms involving cardiovascular system	402	20335	0.847 (0.756,0.95)	0.00434	TRUE	5.14e-05	FALSE
All of Us	430	Intracranial hemorrhage	133	20539	0.905 (0.741,1.11)	0.326	FALSE	5.14e-05	FALSE
All of Us	430.2	Intracerebral hemorrhage	73	20539	0.945 (0.722,1.24)	0.672	FALSE	5.14e-05	FALSE
MGI	433	Cerebrovascular disease	331	2682	0.966 (0.825,1.13)	0.669	FALSE	5.61e-05	FALSE
UKB	433	Cerebrovascular disease	156	7425	1.02 (0.778,1.34)	0.874	FALSE	0.000173	FALSE
All of Us	433	Cerebrovascular disease	895	20539	0.853 (0.788,0.923)	8.35e-05	TRUE	5.14e-05	FALSE
MGI	433.1	Occlusion and stenosis of precerebral arteries	86	2682	0.966 (0.718,1.3)	0.814	FALSE	5.61e-05	FALSE
All of Us	433.1	Occlusion and stenosis of precerebral arteries	266	20539	0.857 (0.745,0.987)	0.0305	TRUE	5.14e-05	FALSE
MGI	433.2	Occlusion of cerebral arteries	179	2682	1.09 (0.891,1.35)	0.383	FALSE	5.61e-05	FALSE
UKB	433.2	Occlusion of cerebral arteries	84	7425	1.11 (0.768,1.6)	0.573	FALSE	0.000173	FALSE
All of Us	433.2	Occlusion of cerebral arteries	410	20539	0.818 (0.73,0.918)	0.00057	TRUE	5.14e-05	FALSE
MGI	433.21	Cerebral artery occlusion, with cerebral infarction	171	2682	1.12 (0.907,1.38)	0.286	FALSE	5.61e-05	FALSE
All of Us	433.21	Cerebral artery occlusion, with cerebral infarction	384	20539	0.812 (0.722,0.915)	0.000538	TRUE	5.14e-05	FALSE
MGI	433.3	Cerebral ischemia	200	2682	0.994 (0.815,1.21)	0.954	FALSE	5.61e-05	FALSE
UKB	433.3	Cerebral ischemia	63	7425	0.839 (0.548,1.29)	0.406	FALSE	0.000173	FALSE
All of Us	433.3	Cerebral ischemia	314	20539	0.929 (0.816,1.06)	0.269	FALSE	5.14e-05	FALSE
MGI	433.31	Transient cerebral ischemia	179	2682	0.984 (0.799,1.21)	0.879	FALSE	5.61e-05	FALSE
All of Us	433.31	Transient cerebral ischemia	209	20539	0.92 (0.787,1.08)	0.291	FALSE	5.14e-05	FALSE
All of Us	433.5	Cerebral aneurysm	79	20539	1.1 (0.843,1.44)	0.48	FALSE	5.14e-05	FALSE
All of Us	433.6	Acute, but ill-defined cerebrovascular disease	88	20539	0.687 (0.544,0.871)	0.00139	TRUE	5.14e-05	FALSE
MGI	433.8	Late effects of cerebrovascular disease	68	2682	0.943 (0.678,1.31)	0.718	FALSE	5.61e-05	FALSE
All of Us	433.8	Late effects of cerebrovascular disease	237	20539	0.735 (0.635,0.852)	3.54e-05	TRUE	5.14e-05	TRUE
MGI	440	Atherosclerosis	161	2564	0.871 (0.695,1.09)	0.226	FALSE	5.61e-05	FALSE
All of Us	440	Atherosclerosis	354	20420	0.988 (0.873,1.12)	0.852	FALSE	5.14e-05	FALSE
MGI	440.2	Atherosclerosis of the extremities	116	2564	0.841 (0.645,1.09)	0.192	FALSE	5.61e-05	FALSE
All of Us	440.2	Atherosclerosis of the extremities	167	20420	0.852 (0.716,1.02)	0.071	FALSE	5.14e-05	FALSE
MGI	440.22	Atherosclerosis of native arteries of the extremities with intermittent claudication	75	2564	0.943 (0.684,1.3)	0.709	FALSE	5.61e-05	FALSE
All of Us	440.22	Atherosclerosis of native arteries of the extremities with intermittent claudication	102	20420	0.772 (0.623,0.96)	0.0165	TRUE	5.14e-05	FALSE
All of Us	440.9	Atherosclerosis of aorta	156	20420	1.14 (0.95,1.38)	0.154	FALSE	5.14e-05	FALSE
MGI	442	Other aneurysm	133	2564	1.02 (0.798,1.3)	0.882	FALSE	5.61e-05	FALSE
All of Us	442	Other aneurysm	207	20420	1.01 (0.859,1.19)	0.89	FALSE	5.14e-05	FALSE
MGI	442.1	Aortic aneurysm	80	2564	0.868 (0.631,1.19)	0.369	FALSE	5.61e-05	FALSE
All of Us	442.1	Aortic aneurysm	111	20420	1.08 (0.861,1.35)	0.514	FALSE	5.14e-05	FALSE
MGI	442.11	Abdominal aortic aneurysm	51	2564	0.805 (0.541,1.19)	0.262	FALSE	5.61e-05	FALSE
MGI	443	Peripheral vascular disease	202	2564	1.08 (0.888,1.32)	0.429	FALSE	5.61e-05	FALSE
UKB	443	Peripheral vascular disease	55	7502	1.29 (0.822,2.03)	0.251	FALSE	0.000173	FALSE
All of Us	443	Peripheral vascular disease	494	20420	0.886 (0.796,0.986)	0.0249	TRUE	5.14e-05	FALSE
All of Us	443.7	Peripheral angiopathy in diseases classified elsewhere	136	20420	0.882 (0.723,1.08)	0.212	FALSE	5.14e-05	FALSE
MGI	443.8	Other specified peripheral vascular diseases	156	2564	1.06 (0.848,1.32)	0.619	FALSE	5.61e-05	FALSE
MGI	443.9	Peripheral vascular disease, unspecified	149	2564	1.09 (0.863,1.36)	0.48	FALSE	5.61e-05	FALSE
All of Us	443.9	Peripheral vascular disease, unspecified	382	20420	0.871 (0.773,0.984)	0.0244	TRUE	5.14e-05	FALSE
MGI	444	Arterial embolism and thrombosis	64	2564	0.929 (0.662,1.3)	0.658	FALSE	5.61e-05	FALSE
All of Us	444	Arterial embolism and thrombosis	75	20420	0.975 (0.753,1.27)	0.847	FALSE	5.14e-05	FALSE
All of Us	446	Polyarteritis nodosa and allied conditions	71	20420	0.89 (0.691,1.15)	0.36	FALSE	5.14e-05	FALSE
MGI	447	Other disorders of arteries and arterioles	180	2564	0.912 (0.74,1.12)	0.383	FALSE	5.61e-05	FALSE
All of Us	447	Other disorders of arteries and arterioles	284	20420	1.05 (0.912,1.21)	0.504	FALSE	5.14e-05	FALSE
All of Us	447.1	Stricture of artery	82	20420	0.881 (0.693,1.13)	0.295	FALSE	5.14e-05	FALSE
All of Us	447.7	Aortic ectasia	86	20420	1.31 (1.01,1.72)	0.0421	TRUE	5.14e-05	FALSE
MGI	450	Noninfectious disorders of lymphatic channels	124	2901	0.817 (0.64,1.04)	0.0967	FALSE	5.61e-05	FALSE
All of Us	450	Noninfectious disorders of lymphatic channels	181	21316	0.903 (0.76,1.08)	0.241	FALSE	5.14e-05	FALSE
UKB	451	Phlebitis and thrombophlebitis	84	6993	0.902 (0.628,1.3)	0.569	FALSE	0.000173	FALSE
All of Us	451	Phlebitis and thrombophlebitis	132	19528	0.861 (0.707,1.05)	0.135	FALSE	5.14e-05	FALSE
UKB	451.2	Phlebitis and thrombophlebitis of lower extremities	76	6993	0.926 (0.633,1.36)	0.687	FALSE	0.000173	FALSE
All of Us	451.2	Phlebitis and thrombophlebitis of lower extremities	68	19528	0.777 (0.595,1.02)	0.0584	FALSE	5.14e-05	FALSE
MGI	452	Other venous embolism and thrombosis	358	2057	0.966 (0.828,1.13)	0.657	FALSE	5.61e-05	FALSE
All of Us	452	Other venous embolism and thrombosis	444	19528	0.886 (0.793,0.991)	0.0324	TRUE	5.14e-05	FALSE
MGI	452.2	Deep vein thrombosis [DVT]	248	2057	0.917 (0.766,1.1)	0.345	FALSE	5.61e-05	FALSE
All of Us	452.2	Deep vein thrombosis [DVT]	322	19528	0.852 (0.748,0.972)	0.0162	TRUE	5.14e-05	FALSE
MGI	454	Varicose veins	129	2057	0.985 (0.775,1.25)	0.9	FALSE	5.61e-05	FALSE
UKB	454	Varicose veins	91	6993	1.12 (0.79,1.58)	0.519	FALSE	0.000173	FALSE
All of Us	454	Varicose veins	328	19528	0.737 (0.652,0.834)	1.01e-06	TRUE	5.14e-05	TRUE
MGI	454.1	Varicose veins of lower extremity	108	2057	1.03 (0.795,1.34)	0.809	FALSE	5.61e-05	FALSE
UKB	454.1	Varicose veins of lower extremity	83	6993	1.09 (0.758,1.56)	0.638	FALSE	0.000173	FALSE
All of Us	454.1	Varicose veins of lower extremity	263	19528	0.727 (0.635,0.834)	3.91e-06	TRUE	5.14e-05	TRUE
MGI	454.11	Varicose veins of lower extremity, symptomtic	69	2057	0.949 (0.688,1.3)	0.74	FALSE	5.61e-05	FALSE
All of Us	454.11	Varicose veins of lower extremity, symptomtic	163	19528	0.685 (0.577,0.816)	1.48e-05	TRUE	5.14e-05	TRUE
MGI	455	Hemorrhoids	443	2057	1.04 (0.9,1.19)	0.623	FALSE	5.61e-05	FALSE
UKB	455	Hemorrhoids	449	6993	1.1 (0.933,1.29)	0.26	FALSE	0.000173	FALSE
All of Us	455	Hemorrhoids	1177	19528	0.859 (0.801,0.92)	1.65e-05	TRUE	5.14e-05	TRUE
MGI	456	Chronic venous insufficiency [CVI]	237	2057	0.995 (0.823,1.2)	0.956	FALSE	5.61e-05	FALSE
All of Us	456	Chronic venous insufficiency [CVI]	307	19528	0.789 (0.693,0.9)	0.000351	TRUE	5.14e-05	FALSE
MGI	457	Encounter for long-term (current) use of anticoagulants, antithrombotics, aspirin	110	2057	0.856 (0.649,1.13)	0.261	FALSE	5.61e-05	FALSE
MGI	457.3	Encounter for long-term (current) use of aspirin	103	2057	0.843 (0.633,1.12)	0.233	FALSE	5.61e-05	FALSE
MGI	458	Hypotension	298	2362	0.927 (0.784,1.1)	0.379	FALSE	5.61e-05	FALSE
UKB	458	Hypotension	83	7263	1.03 (0.71,1.48)	0.889	FALSE	0.000173	FALSE
All of Us	458	Hypotension	548	20760	0.875 (0.792,0.967)	0.00856	TRUE	5.14e-05	FALSE
MGI	458.1	Orthostatic hypotension	80	2362	0.928 (0.683,1.26)	0.619	FALSE	5.61e-05	FALSE
All of Us	458.1	Orthostatic hypotension	182	20760	0.928 (0.784,1.1)	0.386	FALSE	5.14e-05	FALSE
MGI	458.2	Iatrogenic hypotension	71	2362	0.837 (0.601,1.16)	0.272	FALSE	5.61e-05	FALSE
All of Us	458.2	Iatrogenic hypotension	61	20760	0.965 (0.718,1.31)	0.807	FALSE	5.14e-05	FALSE
MGI	458.9	Hypotension NOS	270	2362	0.929 (0.779,1.11)	0.408	FALSE	5.61e-05	FALSE
All of Us	458.9	Hypotension NOS	366	20760	0.833 (0.739,0.941)	0.00287	TRUE	5.14e-05	FALSE
MGI	459	Other disorders of circulatory system	523	2362	0.965 (0.847,1.1)	0.585	FALSE	5.61e-05	FALSE
UKB	459	Other disorders of circulatory system	287	7263	1.08 (0.886,1.32)	0.434	FALSE	0.000173	FALSE
All of Us	459	Other disorders of circulatory system	244	20760	0.782 (0.677,0.904)	0.000786	TRUE	5.14e-05	FALSE
MGI	459.1	Hemorrhage NOS	77	2362	0.817 (0.6,1.11)	0.18	FALSE	5.61e-05	FALSE
MGI	459.7	Blood vessel replaced	61	2362	0.977 (0.689,1.38)	0.892	FALSE	5.61e-05	FALSE
MGI	459.9	Circulatory disease NEC	451	2362	1.02 (0.889,1.17)	0.779	FALSE	5.61e-05	FALSE
UKB	459.9	Circulatory disease NEC	284	7263	1.07 (0.877,1.31)	0.488	FALSE	0.000173	FALSE
All of Us	459.9	Circulatory disease NEC	206	20760	0.767 (0.656,0.898)	0.000824	TRUE	5.14e-05	FALSE
MGI	464	Acute sinusitis	338	1976	1.06 (0.908,1.24)	0.461	FALSE	5.61e-05	FALSE
All of Us	464	Acute sinusitis	898	18145	0.916 (0.846,0.992)	0.0302	TRUE	5.14e-05	FALSE
MGI	465	Acute upper respiratory infections of multiple or unspecified sites	983	1976	0.979 (0.881,1.09)	0.689	FALSE	5.61e-05	FALSE
UKB	465	Acute upper respiratory infections of multiple or unspecified sites	57	7550	0.781 (0.5,1.22)	0.261	FALSE	0.000173	FALSE
All of Us	465	Acute upper respiratory infections of multiple or unspecified sites	3092	18145	0.859 (0.821,0.899)	4.32e-11	TRUE	5.14e-05	TRUE
MGI	465.2	Acute pharyngitis	583	1976	1.06 (0.932,1.2)	0.382	FALSE	5.61e-05	FALSE
All of Us	465.2	Acute pharyngitis	1462	18145	0.8 (0.752,0.852)	2e-12	TRUE	5.14e-05	TRUE
All of Us	465.4	Acute laryngitis and tracheitis	122	18145	0.874 (0.707,1.08)	0.208	FALSE	5.14e-05	FALSE
MGI	470	Septal Deviations/Turbinate Hypertrophy	64	1727	0.798 (0.569,1.12)	0.173	FALSE	5.61e-05	FALSE
All of Us	470	Septal Deviations/Turbinate Hypertrophy	269	18556	0.782 (0.679,0.901)	0.000582	TRUE	5.14e-05	FALSE
All of Us	471	Nasal polyps	63	18556	0.64 (0.488,0.841)	0.000876	TRUE	5.14e-05	FALSE
MGI	472	Chronic pharyngitis and nasopharyngitis	140	1727	1.12 (0.888,1.41)	0.335	FALSE	5.61e-05	FALSE
All of Us	472	Chronic pharyngitis and nasopharyngitis	478	18556	0.872 (0.785,0.97)	0.0107	TRUE	5.14e-05	FALSE
MGI	473	Diseases of the larynx and vocal cords	194	1727	1.08 (0.882,1.32)	0.463	FALSE	5.61e-05	FALSE
All of Us	473	Diseases of the larynx and vocal cords	394	18556	0.862 (0.765,0.973)	0.0151	TRUE	5.14e-05	FALSE
All of Us	473.1	Chronic laryngitis	55	18556	0.841 (0.615,1.16)	0.265	FALSE	5.14e-05	FALSE
All of Us	473.3	Paralysis/spasm of vocal cords or larynx	55	18556	1.09 (0.783,1.53)	0.601	FALSE	5.14e-05	FALSE
MGI	473.4	Voice disturbance	152	1727	1.1 (0.879,1.38)	0.398	FALSE	5.61e-05	FALSE
All of Us	473.4	Voice disturbance	241	18556	0.884 (0.76,1.03)	0.107	FALSE	5.14e-05	FALSE
MGI	474	Acute and chronic tonsillitis	106	1727	0.805 (0.619,1.04)	0.0975	FALSE	5.61e-05	FALSE
UKB	474	Acute and chronic tonsillitis	63	7296	0.711 (0.465,1.09)	0.105	FALSE	0.000173	FALSE
All of Us	474	Acute and chronic tonsillitis	303	18556	0.783 (0.688,0.892)	0.0002	TRUE	5.14e-05	FALSE
All of Us	474.1	Acute tonsillitis	153	18556	0.767 (0.641,0.92)	0.00354	TRUE	5.14e-05	FALSE
MGI	474.2	Chronic tonsillitis and adenoiditis	79	1727	0.914 (0.679,1.23)	0.544	FALSE	5.61e-05	FALSE
All of Us	474.2	Chronic tonsillitis and adenoiditis	150	18556	0.806 (0.671,0.971)	0.0207	TRUE	5.14e-05	FALSE
MGI	475	Chronic sinusitis	291	1727	0.921 (0.779,1.09)	0.334	FALSE	5.61e-05	FALSE
All of Us	475	Chronic sinusitis	1041	18556	0.857 (0.795,0.923)	4.39e-05	TRUE	5.14e-05	TRUE
MGI	475.9	Postnasal drip	81	1727	0.809 (0.6,1.09)	0.152	FALSE	5.61e-05	FALSE
All of Us	475.9	Postnasal drip	209	18556	0.886 (0.754,1.04)	0.136	FALSE	5.14e-05	FALSE
MGI	476	Allergic rhinitis	889	1727	1.01 (0.904,1.12)	0.891	FALSE	5.61e-05	FALSE
All of Us	476	Allergic rhinitis	1658	18556	0.842 (0.793,0.894)	1.39e-08	TRUE	5.14e-05	TRUE
MGI	477	Epistaxis or throat hemorrhage	94	1727	0.715 (0.54,0.947)	0.0168	TRUE	5.61e-05	FALSE
MGI	478	Throat pain	60	1727	0.97 (0.688,1.37)	0.855	FALSE	5.61e-05	FALSE
MGI	479	Other upper respiratory disease	444	1727	0.976 (0.847,1.13)	0.739	FALSE	5.61e-05	FALSE
UKB	479	Other upper respiratory disease	66	7296	1.09 (0.726,1.64)	0.664	FALSE	0.000173	FALSE
All of Us	479	Other upper respiratory disease	774	18556	0.813 (0.748,0.884)	1e-06	TRUE	5.14e-05	TRUE
MGI	480	Pneumonia	393	2391	1.02 (0.881,1.17)	0.818	FALSE	5.61e-05	FALSE
UKB	480	Pneumonia	178	7426	1.25 (0.965,1.61)	0.0881	FALSE	0.000173	FALSE
All of Us	480	Pneumonia	907	19655	0.898 (0.83,0.971)	0.00654	TRUE	5.14e-05	FALSE
MGI	480.1	Bacterial pneumonia	83	2391	0.768 (0.572,1.03)	0.0691	FALSE	5.61e-05	FALSE
UKB	480.1	Bacterial pneumonia	117	7426	1.15 (0.837,1.57)	0.389	FALSE	0.000173	FALSE
All of Us	480.1	Bacterial pneumonia	255	19655	0.867 (0.751,1)	0.05	FALSE	5.14e-05	FALSE
UKB	480.11	Pneumococcal pneumonia	103	7426	1.09 (0.782,1.52)	0.599	FALSE	0.000173	FALSE
All of Us	480.11	Pneumococcal pneumonia	132	19655	0.809 (0.664,0.987)	0.0327	TRUE	5.14e-05	FALSE
MGI	481	Influenza	134	2391	1.09 (0.867,1.38)	0.448	FALSE	5.61e-05	FALSE
All of Us	481	Influenza	490	19655	0.944 (0.85,1.05)	0.287	FALSE	5.14e-05	FALSE
MGI	483	Acute bronchitis and bronchiolitis	268	2391	1.15 (0.97,1.36)	0.108	FALSE	5.61e-05	FALSE
All of Us	483	Acute bronchitis and bronchiolitis	908	19655	0.935 (0.864,1.01)	0.0969	FALSE	5.14e-05	FALSE
MGI	495	Asthma	802	1982	1.11 (0.994,1.24)	0.0649	FALSE	5.61e-05	FALSE
UKB	495	Asthma	528	7039	1.13 (0.97,1.31)	0.116	FALSE	0.000173	FALSE
All of Us	495	Asthma	2182	18430	0.899 (0.853,0.948)	6.79e-05	TRUE	5.14e-05	FALSE
All of Us	495.1	Chronic obstructive asthma	155	18430	0.785 (0.655,0.943)	0.0083	TRUE	5.14e-05	FALSE
All of Us	495.11	Chronic obstructive asthma with exacerbation	57	18430	0.857 (0.637,1.16)	0.293	FALSE	5.14e-05	FALSE
MGI	495.2	Asthma with exacerbation	210	1982	1.1 (0.912,1.33)	0.313	FALSE	5.61e-05	FALSE
All of Us	495.2	Asthma with exacerbation	703	18430	0.876 (0.803,0.957)	0.00305	TRUE	5.14e-05	FALSE
MGI	496	Chronic airway obstruction	304	1982	1.05 (0.882,1.24)	0.599	FALSE	5.61e-05	FALSE
UKB	496	Chronic airway obstruction	80	7039	0.864 (0.594,1.26)	0.435	FALSE	0.000173	FALSE
All of Us	496	Chronic airway obstruction	1053	18430	0.944 (0.876,1.02)	0.137	FALSE	5.14e-05	FALSE
MGI	496.1	Emphysema	100	1982	0.972 (0.736,1.28)	0.838	FALSE	5.61e-05	FALSE
All of Us	496.1	Emphysema	281	18430	0.891 (0.776,1.03)	0.105	FALSE	5.14e-05	FALSE
MGI	496.2	Chronic bronchitis	220	1982	1 (0.826,1.22)	0.96	FALSE	5.61e-05	FALSE
All of Us	496.2	Chronic bronchitis	455	18430	0.964 (0.862,1.08)	0.527	FALSE	5.14e-05	FALSE
MGI	496.21	Obstructive chronic bronchitis	200	1982	1 (0.816,1.23)	0.974	FALSE	5.61e-05	FALSE
All of Us	496.21	Obstructive chronic bronchitis	355	18430	0.981 (0.864,1.12)	0.773	FALSE	5.14e-05	FALSE
All of Us	496.3	Bronchiectasis	82	18430	0.925 (0.721,1.19)	0.536	FALSE	5.14e-05	FALSE
MGI	497	Bronchitis	186	1982	0.968 (0.791,1.18)	0.75	FALSE	5.61e-05	FALSE
All of Us	497	Bronchitis	757	18430	0.912 (0.838,0.993)	0.032	TRUE	5.14e-05	FALSE
All of Us	500	Lung disease due to external agents	60	20294	0.982 (0.734,1.33)	0.903	FALSE	5.14e-05	FALSE
All of Us	501	Pneumonitis due to inhalation of food or vomitus	72	20294	0.784 (0.601,1.03)	0.065	FALSE	5.14e-05	FALSE
MGI	502	Postinflammatory pulmonary fibrosis	67	2476	0.851 (0.618,1.17)	0.305	FALSE	5.61e-05	FALSE
All of Us	502	Postinflammatory pulmonary fibrosis	131	20294	0.968 (0.791,1.19)	0.748	FALSE	5.14e-05	FALSE
MGI	503	Pulmonary congestion and hypostasis	62	2476	1.11 (0.781,1.56)	0.556	FALSE	5.61e-05	FALSE
All of Us	503	Pulmonary congestion and hypostasis	219	20294	0.737 (0.637,0.854)	3.82e-05	TRUE	5.14e-05	TRUE
MGI	504	Other alveolar and parietoalveolar pneumonopathy	52	2476	0.912 (0.638,1.31)	0.596	FALSE	5.61e-05	FALSE
All of Us	504	Other alveolar and parietoalveolar pneumonopathy	89	20294	0.931 (0.737,1.18)	0.541	FALSE	5.14e-05	FALSE
MGI	505	Other pulmonary inflamation or edema	117	2476	1.1 (0.857,1.42)	0.438	FALSE	5.61e-05	FALSE
All of Us	505	Other pulmonary inflamation or edema	77	20294	1.08 (0.833,1.42)	0.54	FALSE	5.14e-05	FALSE
MGI	506	Empyema and pneumothorax	137	2476	1 (0.79,1.26)	0.998	FALSE	5.61e-05	FALSE
All of Us	506	Empyema and pneumothorax	71	20294	0.862 (0.661,1.13)	0.26	FALSE	5.14e-05	FALSE
MGI	507	Pleurisy; pleural effusion	196	2476	1.01 (0.835,1.23)	0.882	FALSE	5.61e-05	FALSE
UKB	507	Pleurisy; pleural effusion	93	7436	1.31 (0.923,1.86)	0.123	FALSE	0.000173	FALSE
All of Us	507	Pleurisy; pleural effusion	379	20294	0.862 (0.768,0.97)	0.0128	TRUE	5.14e-05	FALSE
MGI	508	Pulmonary collapse; interstitial and compensatory emphysema	171	2476	1.13 (0.913,1.4)	0.259	FALSE	5.61e-05	FALSE
All of Us	508	Pulmonary collapse; interstitial and compensatory emphysema	496	20294	0.737 (0.667,0.816)	2.67e-09	TRUE	5.14e-05	TRUE
MGI	509	Respiratory failure, insufficiency, arrest	243	2476	0.927 (0.775,1.11)	0.405	FALSE	5.61e-05	FALSE
All of Us	509	Respiratory failure, insufficiency, arrest	369	20294	0.926 (0.819,1.05)	0.221	FALSE	5.14e-05	FALSE
MGI	509.1	Respiratory failure	128	2476	0.975 (0.767,1.24)	0.83	FALSE	5.61e-05	FALSE
All of Us	509.1	Respiratory failure	320	20294	0.936 (0.821,1.07)	0.32	FALSE	5.14e-05	FALSE
MGI	509.2	Respiratory insufficiency	77	2476	1.12 (0.824,1.51)	0.463	FALSE	5.61e-05	FALSE
MGI	509.3	Pulmonary insufficiency or respiratory failure following trauma and surgery	86	2476	0.952 (0.708,1.28)	0.736	FALSE	5.61e-05	FALSE
MGI	509.8	Dependence on respirator [Ventilator] or supplemental oxygen	119	2476	1.01 (0.786,1.3)	0.923	FALSE	5.61e-05	FALSE
MGI	510	Other diseases of lung	414	2606	1.04 (0.904,1.2)	0.579	FALSE	5.61e-05	FALSE
All of Us	510	Other diseases of lung	483	21014	0.867 (0.781,0.964)	0.00786	TRUE	5.14e-05	FALSE
MGI	512	Other symptoms of respiratory system	1475	1550	1.07 (0.971,1.18)	0.173	FALSE	5.61e-05	FALSE
UKB	512	Other symptoms of respiratory system	201	7408	0.924 (0.728,1.17)	0.512	FALSE	0.000173	FALSE
MGI	512.1	Wheezing	146	1550	0.902 (0.714,1.14)	0.381	FALSE	5.61e-05	FALSE
MGI	512.2	Painful respiration	270	1550	0.925 (0.775,1.1)	0.388	FALSE	5.61e-05	FALSE
MGI	512.7	Shortness of breath	860	1550	1.07 (0.954,1.2)	0.249	FALSE	5.61e-05	FALSE
UKB	512.7	Shortness of breath	136	7408	0.823 (0.617,1.1)	0.178	FALSE	0.000173	FALSE
MGI	512.8	Cough	820	1550	1.04 (0.922,1.16)	0.552	FALSE	5.61e-05	FALSE
UKB	512.8	Cough	68	7408	1.13 (0.753,1.7)	0.537	FALSE	0.000173	FALSE
MGI	512.9	Other dyspnea	876	1550	1.01 (0.904,1.14)	0.807	FALSE	5.61e-05	FALSE
MGI	513	Respiratory abnormalities	1007	2018	1.02 (0.922,1.13)	0.686	FALSE	5.61e-05	FALSE
All of Us	513	Respiratory abnormalities	91	21406	0.996 (0.772,1.29)	0.977	FALSE	5.14e-05	FALSE
MGI	513.3	Hypoventilation	93	2018	1.15 (0.855,1.54)	0.354	FALSE	5.61e-05	FALSE
All of Us	513.3	Hypoventilation	60	21406	1.05 (0.758,1.46)	0.777	FALSE	5.14e-05	FALSE
MGI	513.4	Hyperventilation	51	2018	0.818 (0.564,1.18)	0.263	FALSE	5.61e-05	FALSE
MGI	514	Abnormal findings examination of lungs	275	2717	1.04 (0.881,1.23)	0.622	FALSE	5.61e-05	FALSE
MGI	514.2	Solitary pulmonary nodule	138	2717	0.959 (0.763,1.2)	0.712	FALSE	5.61e-05	FALSE
MGI	516	Abnormal sputum	80	2945	1.11 (0.823,1.49)	0.483	FALSE	5.61e-05	FALSE
MGI	516.1	Hemoptysis	74	2945	1.12 (0.825,1.53)	0.444	FALSE	5.61e-05	FALSE
MGI	519	Other diseases of respiratory system, not elsewhere classified	431	2591	0.976 (0.85,1.12)	0.733	FALSE	5.61e-05	FALSE
UKB	519	Other diseases of respiratory system, not elsewhere classified	170	7439	0.961 (0.742,1.24)	0.76	FALSE	0.000173	FALSE
All of Us	519	Other diseases of respiratory system, not elsewhere classified	150	21338	0.803 (0.67,0.964)	0.0161	TRUE	5.14e-05	FALSE
MGI	519.8	Other diseases of respiratory system, NEC	105	2591	1.04 (0.805,1.35)	0.743	FALSE	5.61e-05	FALSE
UKB	519.8	Other diseases of respiratory system, NEC	155	7439	0.898 (0.685,1.18)	0.43	FALSE	0.000173	FALSE
All of Us	519.8	Other diseases of respiratory system, NEC	78	21338	0.932 (0.72,1.21)	0.586	FALSE	5.14e-05	FALSE
MGI	519.9	Symptoms involving respiratory system and other chest symptoms	308	2591	0.99 (0.842,1.16)	0.902	FALSE	5.61e-05	FALSE
All of Us	520	Disorders of tooth development	100	19891	0.932 (0.743,1.17)	0.536	FALSE	5.14e-05	FALSE
All of Us	520.2	Disturbances in tooth eruption	63	19891	0.954 (0.715,1.28)	0.743	FALSE	5.14e-05	FALSE
MGI	521	Diseases of hard tissues of teeth	113	2634	1.12 (0.871,1.44)	0.366	FALSE	5.61e-05	FALSE
UKB	521	Diseases of hard tissues of teeth	225	7225	0.946 (0.754,1.19)	0.625	FALSE	0.000173	FALSE
All of Us	521	Diseases of hard tissues of teeth	723	19891	1.03 (0.941,1.12)	0.549	FALSE	5.14e-05	FALSE
MGI	521.1	Dental caries	103	2634	1.13 (0.865,1.47)	0.362	FALSE	5.61e-05	FALSE
UKB	521.1	Dental caries	224	7225	0.956 (0.762,1.2)	0.694	FALSE	0.000173	FALSE
All of Us	521.1	Dental caries	698	19891	1.04 (0.951,1.14)	0.392	FALSE	5.14e-05	FALSE
MGI	522	Diseases of pulp and periapical tissues	74	2634	1.03 (0.763,1.4)	0.819	FALSE	5.61e-05	FALSE
UKB	522	Diseases of pulp and periapical tissues	53	7225	1.33 (0.842,2.1)	0.204	FALSE	0.000173	FALSE
All of Us	522	Diseases of pulp and periapical tissues	352	19891	0.955 (0.844,1.08)	0.465	FALSE	5.14e-05	FALSE
All of Us	522.1	Pulpitis and necrosis of tooth pulp	64	19891	1.08 (0.808,1.47)	0.582	FALSE	5.14e-05	FALSE
MGI	522.5	Periapical abscess	67	2634	1.02 (0.743,1.41)	0.881	FALSE	5.61e-05	FALSE
All of Us	522.5	Periapical abscess	291	19891	0.952 (0.832,1.09)	0.478	FALSE	5.14e-05	FALSE
MGI	523	Gingival and periodontal diseases	80	2634	0.95 (0.707,1.28)	0.723	FALSE	5.61e-05	FALSE
UKB	523	Gingival and periodontal diseases	53	7225	0.926 (0.584,1.47)	0.735	FALSE	0.000173	FALSE
All of Us	523	Gingival and periodontal diseases	439	19891	0.96 (0.86,1.07)	0.473	FALSE	5.14e-05	FALSE
All of Us	523.1	Gingivitis	154	19891	0.883 (0.736,1.06)	0.177	FALSE	5.14e-05	FALSE
All of Us	523.3	Periodontitis (acute or chronic)	200	19891	0.915 (0.78,1.08)	0.275	FALSE	5.14e-05	FALSE
All of Us	523.31	Acute periodontitis	179	19891	1 (0.842,1.19)	0.994	FALSE	5.14e-05	FALSE
MGI	525	Other diseases of the teeth and supporting structures	160	2634	0.909 (0.734,1.12)	0.373	FALSE	5.61e-05	FALSE
UKB	525	Other diseases of the teeth and supporting structures	86	7225	1.02 (0.71,1.45)	0.928	FALSE	0.000173	FALSE
All of Us	525	Other diseases of the teeth and supporting structures	831	19891	0.91 (0.84,0.987)	0.0219	TRUE	5.14e-05	FALSE
All of Us	525.1	Loss of teeth or edentulism	226	19891	0.905 (0.778,1.05)	0.191	FALSE	5.14e-05	FALSE
MGI	526	Diseases of the jaws	159	2634	1.05 (0.847,1.3)	0.652	FALSE	5.61e-05	FALSE
All of Us	526	Diseases of the jaws	293	19891	0.927 (0.814,1.06)	0.254	FALSE	5.14e-05	FALSE
MGI	526.4	Temporomandibular joint disorders	68	2634	0.835 (0.607,1.15)	0.25	FALSE	5.61e-05	FALSE
All of Us	526.4	Temporomandibular joint disorders	175	19891	0.983 (0.83,1.17)	0.843	FALSE	5.14e-05	FALSE
All of Us	526.41	Temporomandibular joint disorder, unspecified	143	19891	0.987 (0.818,1.19)	0.89	FALSE	5.14e-05	FALSE
All of Us	526.9	Jaw disease NOS	60	19891	0.834 (0.636,1.1)	0.176	FALSE	5.14e-05	FALSE
MGI	527	Diseases of the salivary glands	104	2749	1.13 (0.87,1.46)	0.356	FALSE	5.61e-05	FALSE
All of Us	527	Diseases of the salivary glands	217	20870	0.886 (0.76,1.04)	0.124	FALSE	5.14e-05	FALSE
All of Us	527.2	Sialoadenitis	78	20870	0.747 (0.581,0.964)	0.0195	TRUE	5.14e-05	FALSE
All of Us	527.7	Disturbance of salivary secretion	95	20870	1.1 (0.868,1.41)	0.413	FALSE	5.14e-05	FALSE
MGI	528	Diseases of the oral soft tissues, excluding lesions specific for gingiva and tongue	179	2749	1.1 (0.901,1.35)	0.34	FALSE	5.61e-05	FALSE
UKB	528	Diseases of the oral soft tissues, excluding lesions specific for gingiva and tongue	57	7527	0.886 (0.567,1.38)	0.582	FALSE	0.000173	FALSE
All of Us	528	Diseases of the oral soft tissues, excluding lesions specific for gingiva and tongue	417	20870	0.947 (0.846,1.06)	0.348	FALSE	5.14e-05	FALSE
All of Us	528.1	Stomatitis and mucositis	111	20870	1.03 (0.836,1.27)	0.777	FALSE	5.14e-05	FALSE
All of Us	528.12	Oral aphthae	54	20870	1.11 (0.833,1.5)	0.459	FALSE	5.14e-05	FALSE
All of Us	528.3	Cellulitis and abscess of oral soft tissues	65	20870	0.847 (0.641,1.13)	0.231	FALSE	5.14e-05	FALSE
All of Us	528.5	Diseases of lips	67	20870	0.976 (0.732,1.31)	0.863	FALSE	5.14e-05	FALSE
All of Us	529	Diseases and other conditions of the tongue	73	20870	0.955 (0.735,1.25)	0.726	FALSE	5.14e-05	FALSE
MGI	530	Diseases of esophagus	1051	1863	0.971 (0.874,1.08)	0.581	FALSE	5.61e-05	FALSE
UKB	530	Diseases of esophagus	462	7058	0.956 (0.814,1.12)	0.583	FALSE	0.000173	FALSE
All of Us	530	Diseases of esophagus	2809	18482	0.896 (0.854,0.941)	8.58e-06	TRUE	5.14e-05	TRUE
MGI	530.1	Esophagitis, GERD and related diseases	1022	1863	0.967 (0.87,1.07)	0.532	FALSE	5.61e-05	FALSE
UKB	530.1	Esophagitis, GERD and related diseases	426	7058	0.976 (0.826,1.15)	0.774	FALSE	0.000173	FALSE
All of Us	530.1	Esophagitis, GERD and related diseases	2739	18482	0.897 (0.854,0.942)	1.18e-05	TRUE	5.14e-05	TRUE
MGI	530.11	GERD	995	1863	0.973 (0.875,1.08)	0.616	FALSE	5.61e-05	FALSE
UKB	530.11	GERD	351	7058	0.93 (0.775,1.12)	0.434	FALSE	0.000173	FALSE
All of Us	530.11	GERD	2632	18482	0.896 (0.853,0.942)	1.46e-05	TRUE	5.14e-05	TRUE
MGI	530.14	Reflux esophagitis	127	1863	0.862 (0.673,1.1)	0.234	FALSE	5.61e-05	FALSE
UKB	530.14	Reflux esophagitis	128	7058	0.79 (0.589,1.06)	0.109	FALSE	0.000173	FALSE
All of Us	530.14	Reflux esophagitis	364	18482	0.91 (0.807,1.03)	0.122	FALSE	5.14e-05	FALSE
All of Us	530.2	Esophageal bleeding (varices/hemorrhage)	113	18482	0.732 (0.593,0.906)	0.00322	TRUE	5.14e-05	FALSE
All of Us	530.3	Stricture and stenosis of esophagus	104	18482	1.08 (0.856,1.37)	0.516	FALSE	5.14e-05	FALSE
MGI	530.5	Disorders of esophageal motility	59	1863	1.07 (0.752,1.51)	0.711	FALSE	5.61e-05	FALSE
All of Us	530.5	Disorders of esophageal motility	71	18482	0.95 (0.722,1.26)	0.709	FALSE	5.14e-05	FALSE
MGI	530.9	Heartburn	127	1863	1.07 (0.838,1.37)	0.579	FALSE	5.61e-05	FALSE
MGI	531	Peptic ulcer (excl. esophageal)	130	2895	0.982 (0.776,1.24)	0.878	FALSE	5.61e-05	FALSE
UKB	531	Peptic ulcer (excl. esophageal)	129	7480	1.07 (0.796,1.44)	0.645	FALSE	0.000173	FALSE
All of Us	531	Peptic ulcer (excl. esophageal)	346	21151	0.913 (0.809,1.03)	0.144	FALSE	5.14e-05	FALSE
MGI	531.2	Gastric ulcer	65	2895	0.881 (0.632,1.23)	0.433	FALSE	5.61e-05	FALSE
UKB	531.2	Gastric ulcer	77	7480	0.958 (0.655,1.4)	0.822	FALSE	0.000173	FALSE
All of Us	531.2	Gastric ulcer	154	21151	1.05 (0.871,1.26)	0.62	FALSE	5.14e-05	FALSE
All of Us	531.3	Duodenal ulcer	57	21151	1.03 (0.759,1.42)	0.825	FALSE	5.14e-05	FALSE
MGI	531.4	Peptic ulcer, site unspecified	58	2895	1 (0.712,1.41)	0.984	FALSE	5.61e-05	FALSE
All of Us	531.4	Peptic ulcer, site unspecified	171	21151	0.862 (0.727,1.02)	0.0858	FALSE	5.14e-05	FALSE
MGI	532	Dysphagia	363	1863	1.12 (0.957,1.31)	0.16	FALSE	5.61e-05	FALSE
UKB	532	Dysphagia	117	7058	1.08 (0.791,1.47)	0.632	FALSE	0.000173	FALSE
All of Us	532	Dysphagia	733	18482	0.949 (0.87,1.04)	0.244	FALSE	5.14e-05	FALSE
MGI	535	Gastritis and duodenitis	241	2538	1.03 (0.86,1.23)	0.764	FALSE	5.61e-05	FALSE
UKB	535	Gastritis and duodenitis	522	7058	0.944 (0.81,1.1)	0.458	FALSE	0.000173	FALSE
All of Us	535	Gastritis and duodenitis	1048	20046	0.826 (0.769,0.887)	1.21e-07	TRUE	5.14e-05	TRUE
MGI	535.1	Acute gastritis	67	2538	0.888 (0.641,1.23)	0.459	FALSE	5.61e-05	FALSE
All of Us	535.1	Acute gastritis	189	20046	0.655 (0.559,0.767)	1.09e-07	TRUE	5.14e-05	TRUE
All of Us	535.2	Atrophic gastritis	348	20046	0.776 (0.689,0.875)	2.75e-05	TRUE	5.14e-05	TRUE
UKB	535.6	Duodenitis	92	7058	0.955 (0.673,1.35)	0.791	FALSE	0.000173	FALSE
All of Us	535.6	Duodenitis	116	20046	0.896 (0.73,1.1)	0.289	FALSE	5.14e-05	FALSE
MGI	535.8	Other specified gastritis	66	2538	0.87 (0.629,1.2)	0.38	FALSE	5.61e-05	FALSE
UKB	535.8	Other specified gastritis	169	7058	0.973 (0.75,1.26)	0.836	FALSE	0.000173	FALSE
All of Us	535.8	Other specified gastritis	207	20046	0.802 (0.688,0.937)	0.00468	TRUE	5.14e-05	FALSE
MGI	535.9	Gastritis and duodenitis, NOS	137	2538	1.16 (0.925,1.46)	0.189	FALSE	5.61e-05	FALSE
All of Us	535.9	Gastritis and duodenitis, NOS	667	20046	0.84 (0.77,0.916)	8.12e-05	TRUE	5.14e-05	FALSE
MGI	536	Disorders of function of stomach	273	2538	0.997 (0.843,1.18)	0.971	FALSE	5.61e-05	FALSE
All of Us	536	Disorders of function of stomach	516	20046	0.818 (0.741,0.903)	6.34e-05	TRUE	5.14e-05	FALSE
MGI	536.3	Gastroparesis	71	2538	0.818 (0.595,1.12)	0.196	FALSE	5.61e-05	FALSE
All of Us	536.3	Gastroparesis	155	20046	0.955 (0.791,1.16)	0.63	FALSE	5.14e-05	FALSE
MGI	536.8	Dyspepsia and other specified disorders of function of stomach	207	2538	1.03 (0.85,1.24)	0.781	FALSE	5.61e-05	FALSE
All of Us	536.8	Dyspepsia and other specified disorders of function of stomach	379	20046	0.753 (0.673,0.842)	5.96e-07	TRUE	5.14e-05	TRUE
MGI	537	Other disorders of stomach and duodenum	238	2538	0.868 (0.726,1.04)	0.116	FALSE	5.61e-05	FALSE
UKB	537	Other disorders of stomach and duodenum	62	7058	1.46 (0.951,2.23)	0.0747	FALSE	0.000173	FALSE
All of Us	537	Other disorders of stomach and duodenum	420	20046	0.831 (0.744,0.929)	0.00106	TRUE	5.14e-05	FALSE
MGI	539	Bariatric surgery	152	2873	1.04 (0.826,1.3)	0.755	FALSE	5.61e-05	FALSE
All of Us	539	Bariatric surgery	63	21434	0.762 (0.585,0.996)	0.0379	TRUE	5.14e-05	FALSE
All of Us	540	Appendiceal conditions	81	21416	0.755 (0.593,0.965)	0.02	TRUE	5.14e-05	FALSE
All of Us	540.1	Appendicitis	74	21416	0.765 (0.594,0.99)	0.0342	TRUE	5.14e-05	FALSE
All of Us	540.11	Acute appendicitis	60	21416	0.719 (0.546,0.951)	0.0155	TRUE	5.14e-05	FALSE
MGI	550	Abdominal hernia	379	2646	0.969 (0.838,1.12)	0.672	FALSE	5.61e-05	FALSE
UKB	550	Abdominal hernia	555	7053	0.892 (0.768,1.03)	0.129	FALSE	0.000173	FALSE
All of Us	550	Abdominal hernia	1092	20405	0.942 (0.877,1.01)	0.104	FALSE	5.14e-05	FALSE
MGI	550.1	Inguinal hernia	67	2646	0.83 (0.598,1.15)	0.248	FALSE	5.61e-05	FALSE
UKB	550.1	Inguinal hernia	126	7053	1.11 (0.816,1.52)	0.489	FALSE	0.000173	FALSE
All of Us	550.1	Inguinal hernia	211	20405	0.921 (0.783,1.08)	0.312	FALSE	5.14e-05	FALSE
MGI	550.2	Diaphragmatic hernia	164	2646	0.945 (0.765,1.17)	0.594	FALSE	5.61e-05	FALSE
UKB	550.2	Diaphragmatic hernia	296	7053	0.801 (0.657,0.977)	0.028	TRUE	0.000173	FALSE
All of Us	550.2	Diaphragmatic hernia	536	20405	0.928 (0.84,1.03)	0.145	FALSE	5.14e-05	FALSE
MGI	550.4	Umbilical hernia	100	2646	1.03 (0.795,1.35)	0.796	FALSE	5.61e-05	FALSE
UKB	550.4	Umbilical hernia	105	7053	0.825 (0.593,1.15)	0.245	FALSE	0.000173	FALSE
All of Us	550.4	Umbilical hernia	264	20405	0.921 (0.8,1.06)	0.257	FALSE	5.14e-05	FALSE
MGI	550.5	Ventral hernia	140	2646	1.12 (0.89,1.41)	0.328	FALSE	5.61e-05	FALSE
UKB	550.5	Ventral hernia	67	7053	1.01 (0.671,1.52)	0.961	FALSE	0.000173	FALSE
All of Us	550.5	Ventral hernia	232	20405	0.981 (0.844,1.14)	0.808	FALSE	5.14e-05	FALSE
MGI	550.6	Incisional hernia	76	2646	1.04 (0.763,1.41)	0.805	FALSE	5.61e-05	FALSE
All of Us	550.6	Incisional hernia	102	20405	0.988 (0.785,1.25)	0.919	FALSE	5.14e-05	FALSE
MGI	555	Inflammatory bowel disease and other gastroenteritis and colitis	80	1832	1.04 (0.773,1.41)	0.78	FALSE	5.61e-05	FALSE
All of Us	555	Inflammatory bowel disease and other gastroenteritis and colitis	153	19694	0.851 (0.709,1.02)	0.081	FALSE	5.14e-05	FALSE
All of Us	555.1	Regional enteritis	93	19694	0.79 (0.628,0.997)	0.0403	TRUE	5.14e-05	FALSE
All of Us	555.2	Ulcerative colitis	86	19694	1.01 (0.79,1.31)	0.908	FALSE	5.14e-05	FALSE
All of Us	556	Ulceration of the lower GI tract	70	19694	0.982 (0.748,1.3)	0.893	FALSE	5.14e-05	FALSE
MGI	557	Intestinal malabsorption (non-celiac)	153	1832	0.834 (0.664,1.04)	0.112	FALSE	5.61e-05	FALSE
All of Us	557	Intestinal malabsorption (non-celiac)	75	19694	0.859 (0.666,1.11)	0.23	FALSE	5.14e-05	FALSE
MGI	558	Noninfectious gastroenteritis	251	1832	1.1 (0.923,1.32)	0.281	FALSE	5.61e-05	FALSE
UKB	558	Noninfectious gastroenteritis	196	6625	1.23 (0.966,1.57)	0.0898	FALSE	0.000173	FALSE
All of Us	558	Noninfectious gastroenteritis	813	19694	0.863 (0.796,0.935)	0.000284	TRUE	5.14e-05	FALSE
MGI	560	Intestinal obstruction without mention of hernia	214	1832	0.954 (0.787,1.16)	0.633	FALSE	5.61e-05	FALSE
UKB	560	Intestinal obstruction without mention of hernia	71	6625	1.17 (0.786,1.75)	0.422	FALSE	0.000173	FALSE
All of Us	560	Intestinal obstruction without mention of hernia	247	19694	0.862 (0.745,1)	0.0467	TRUE	5.14e-05	FALSE
MGI	560.1	Paralytic ileus	112	1832	0.9 (0.694,1.17)	0.42	FALSE	5.61e-05	FALSE
All of Us	560.1	Paralytic ileus	95	19694	0.967 (0.756,1.24)	0.787	FALSE	5.14e-05	FALSE
All of Us	560.2	Impaction of intestine	66	19694	0.842 (0.637,1.12)	0.217	FALSE	5.14e-05	FALSE
MGI	560.4	Other intestinal obstruction	104	1832	0.848 (0.648,1.11)	0.219	FALSE	5.61e-05	FALSE
UKB	560.4	Other intestinal obstruction	64	6625	1.23 (0.807,1.88)	0.321	FALSE	0.000173	FALSE
All of Us	560.4	Other intestinal obstruction	97	19694	0.849 (0.677,1.07)	0.149	FALSE	5.14e-05	FALSE
MGI	561	Symptoms involving digestive system	160	1832	0.925 (0.743,1.15)	0.479	FALSE	5.61e-05	FALSE
UKB	561	Symptoms involving digestive system	228	6625	0.84 (0.67,1.05)	0.13	FALSE	0.000173	FALSE
MGI	562	Diverticulosis and diverticulitis	315	1832	0.972 (0.818,1.15)	0.748	FALSE	5.61e-05	FALSE
UKB	562	Diverticulosis and diverticulitis	241	6625	1.14 (0.91,1.42)	0.258	FALSE	0.000173	FALSE
All of Us	562	Diverticulosis and diverticulitis	632	19694	0.8 (0.727,0.88)	4.16e-06	TRUE	5.14e-05	TRUE
MGI	562.1	Diverticulosis	310	1832	0.983 (0.826,1.17)	0.848	FALSE	5.61e-05	FALSE
UKB	562.1	Diverticulosis	241	6625	1.14 (0.91,1.42)	0.258	FALSE	0.000173	FALSE
All of Us	562.1	Diverticulosis	531	19694	0.8 (0.721,0.887)	2.07e-05	TRUE	5.14e-05	TRUE
MGI	562.2	Diverticulitis	74	1832	0.902 (0.661,1.23)	0.502	FALSE	5.61e-05	FALSE
All of Us	562.2	Diverticulitis	190	19694	0.923 (0.78,1.1)	0.352	FALSE	5.14e-05	FALSE
MGI	564	Functional digestive disorders	826	1832	0.963 (0.86,1.08)	0.521	FALSE	5.61e-05	FALSE
UKB	564	Functional digestive disorders	310	6625	1.12 (0.918,1.36)	0.269	FALSE	0.000173	FALSE
All of Us	564	Functional digestive disorders	386	19694	0.835 (0.745,0.937)	0.00204	TRUE	5.14e-05	FALSE
MGI	564.1	Irritable Bowel Syndrome	181	1832	0.834 (0.677,1.03)	0.0878	FALSE	5.61e-05	FALSE
UKB	564.1	Irritable Bowel Syndrome	75	6625	1.12 (0.762,1.65)	0.55	FALSE	0.000173	FALSE
All of Us	564.1	Irritable Bowel Syndrome	306	19694	0.8 (0.704,0.911)	0.000629	TRUE	5.14e-05	FALSE
MGI	564.9	Personal history of diseases of digestive system	186	1832	0.944 (0.77,1.16)	0.571	FALSE	5.61e-05	FALSE
UKB	564.9	Personal history of diseases of digestive system	214	6625	1.24 (0.979,1.57)	0.0721	FALSE	0.000173	FALSE
MGI	565	Anal and rectal conditions	222	2344	1.17 (0.975,1.41)	0.089	FALSE	5.61e-05	FALSE
UKB	565	Anal and rectal conditions	249	7236	0.945 (0.762,1.17)	0.608	FALSE	0.000173	FALSE
All of Us	565	Anal and rectal conditions	580	20421	0.888 (0.806,0.979)	0.0162	TRUE	5.14e-05	FALSE
MGI	565.1	Anal and rectal polyp	85	2344	1.19 (0.885,1.59)	0.24	FALSE	5.61e-05	FALSE
UKB	565.1	Anal and rectal polyp	90	7236	0.872 (0.614,1.24)	0.434	FALSE	0.000173	FALSE
All of Us	565.1	Anal and rectal polyp	199	20421	0.897 (0.762,1.06)	0.193	FALSE	5.14e-05	FALSE
MGI	567	Peritonitis and retroperitoneal infections	80	2344	0.982 (0.727,1.32)	0.901	FALSE	5.61e-05	FALSE
All of Us	567	Peritonitis and retroperitoneal infections	88	20421	1.02 (0.8,1.31)	0.861	FALSE	5.14e-05	FALSE
MGI	568	Other disorders of peritoneum	119	2344	1.07 (0.839,1.37)	0.575	FALSE	5.61e-05	FALSE
UKB	568	Other disorders of peritoneum	63	7236	1.03 (0.675,1.56)	0.903	FALSE	0.000173	FALSE
All of Us	568	Other disorders of peritoneum	169	20421	0.968 (0.812,1.16)	0.719	FALSE	5.14e-05	FALSE
MGI	568.1	Peritoneal adhesions (postoperative) (postinfection)	88	2344	0.965 (0.73,1.28)	0.797	FALSE	5.61e-05	FALSE
UKB	568.1	Peritoneal adhesions (postoperative) (postinfection)	57	7236	1.05 (0.674,1.62)	0.834	FALSE	0.000173	FALSE
All of Us	568.1	Peritoneal adhesions (postoperative) (postinfection)	129	20421	0.924 (0.755,1.13)	0.436	FALSE	5.14e-05	FALSE
MGI	569	Other disorders of intestine	490	2344	1.06 (0.924,1.21)	0.424	FALSE	5.61e-05	FALSE
UKB	569	Other disorders of intestine	82	7236	1.26 (0.871,1.82)	0.21	FALSE	0.000173	FALSE
All of Us	569	Other disorders of intestine	462	20421	0.921 (0.829,1.02)	0.127	FALSE	5.14e-05	FALSE
MGI	569.2	Gastrointestinal complications	101	2344	1.18 (0.902,1.53)	0.22	FALSE	5.61e-05	FALSE
All of Us	569.2	Gastrointestinal complications	157	20421	0.83 (0.694,0.994)	0.0389	TRUE	5.14e-05	FALSE
MGI	571	Chronic liver disease and cirrhosis	239	2281	1.08 (0.902,1.3)	0.39	FALSE	5.61e-05	FALSE
All of Us	571	Chronic liver disease and cirrhosis	705	20393	0.833 (0.765,0.908)	3.17e-05	TRUE	5.14e-05	TRUE
MGI	571.5	Other chronic nonalcoholic liver disease	221	2281	1.11 (0.917,1.34)	0.284	FALSE	5.61e-05	FALSE
All of Us	571.5	Other chronic nonalcoholic liver disease	676	20393	0.814 (0.746,0.889)	4.17e-06	TRUE	5.14e-05	TRUE
MGI	571.51	Cirrhosis of liver without mention of alcohol	52	2281	0.981 (0.675,1.43)	0.915	FALSE	5.61e-05	FALSE
All of Us	571.51	Cirrhosis of liver without mention of alcohol	172	20393	0.927 (0.776,1.11)	0.397	FALSE	5.14e-05	FALSE
MGI	571.8	Liver abscess and sequelae of chronic liver disease	53	2281	1.03 (0.71,1.49)	0.873	FALSE	5.61e-05	FALSE
All of Us	571.8	Liver abscess and sequelae of chronic liver disease	74	20393	1.02 (0.786,1.33)	0.883	FALSE	5.14e-05	FALSE
MGI	572	Ascites (non malignant)	142	2281	1.01 (0.802,1.27)	0.933	FALSE	5.61e-05	FALSE
All of Us	572	Ascites (non malignant)	178	20393	0.851 (0.717,1.01)	0.0614	FALSE	5.14e-05	FALSE
MGI	573	Other disorders of liver	322	2281	1.04 (0.886,1.22)	0.63	FALSE	5.61e-05	FALSE
All of Us	573	Other disorders of liver	395	20393	0.831 (0.742,0.933)	0.00152	TRUE	5.14e-05	FALSE
All of Us	573.3	Hepatomegaly	249	20393	0.91 (0.788,1.05)	0.201	FALSE	5.14e-05	FALSE
MGI	573.6	Nonspecific elevation of levels of transaminase or lactic acid dehydrogenase [LDH]	193	2281	1.01 (0.831,1.24)	0.885	FALSE	5.61e-05	FALSE
MGI	573.7	Abnormal results of function study of liver	189	2281	0.937 (0.764,1.15)	0.53	FALSE	5.61e-05	FALSE
UKB	573.7	Abnormal results of function study of liver	66	7436	0.827 (0.546,1.25)	0.358	FALSE	0.000173	FALSE
MGI	573.9	Abnormal serum enzyme levels	398	2281	1.05 (0.907,1.21)	0.516	FALSE	5.61e-05	FALSE
MGI	574	Cholelithiasis and cholecystitis	192	2789	1.01 (0.833,1.23)	0.889	FALSE	5.61e-05	FALSE
UKB	574	Cholelithiasis and cholecystitis	144	7447	1.02 (0.77,1.35)	0.894	FALSE	0.000173	FALSE
All of Us	574	Cholelithiasis and cholecystitis	524	20829	0.867 (0.786,0.957)	0.00441	TRUE	5.14e-05	FALSE
MGI	574.1	Cholelithiasis	179	2789	1.01 (0.825,1.24)	0.922	FALSE	5.61e-05	FALSE
UKB	574.1	Cholelithiasis	119	7447	0.917 (0.675,1.25)	0.575	FALSE	0.000173	FALSE
All of Us	574.1	Cholelithiasis	458	20829	0.836 (0.754,0.928)	0.000723	TRUE	5.14e-05	FALSE
All of Us	574.11	Cholelithiasis with acute cholecystitis	69	20829	0.708 (0.555,0.905)	0.0043	TRUE	5.14e-05	FALSE
All of Us	574.12	Cholelithiasis with other cholecystitis	110	20829	0.744 (0.605,0.917)	0.00444	TRUE	5.14e-05	FALSE
MGI	574.2	Calculus of bile duct	53	2789	1.1 (0.768,1.58)	0.584	FALSE	5.61e-05	FALSE
All of Us	574.2	Calculus of bile duct	79	20829	0.874 (0.683,1.12)	0.275	FALSE	5.14e-05	FALSE
MGI	574.3	Cholecystitis without cholelithiasis	54	2789	1.13 (0.789,1.61)	0.489	FALSE	5.61e-05	FALSE
All of Us	574.3	Cholecystitis without cholelithiasis	145	20829	0.738 (0.619,0.882)	0.000635	TRUE	5.14e-05	FALSE
MGI	575	Other biliary tract disease	115	2789	1.05 (0.819,1.35)	0.686	FALSE	5.61e-05	FALSE
All of Us	575	Other biliary tract disease	272	20829	0.843 (0.737,0.965)	0.012	TRUE	5.14e-05	FALSE
MGI	575.7	Other disorders of gallbladder	56	2789	1.03 (0.725,1.47)	0.861	FALSE	5.61e-05	FALSE
All of Us	575.7	Other disorders of gallbladder	122	20829	0.74 (0.609,0.902)	0.0022	TRUE	5.14e-05	FALSE
MGI	575.8	Other disorders of biliary tract	56	2789	0.878 (0.611,1.26)	0.457	FALSE	5.61e-05	FALSE
All of Us	575.8	Other disorders of biliary tract	128	20829	1.09 (0.888,1.33)	0.42	FALSE	5.14e-05	FALSE
MGI	577	Diseases of pancreas	141	2884	1.1 (0.876,1.38)	0.4	FALSE	5.61e-05	FALSE
All of Us	577	Diseases of pancreas	265	21232	1.06 (0.923,1.23)	0.392	FALSE	5.14e-05	FALSE
MGI	577.1	Acute pancreatitis	95	2884	0.908 (0.688,1.2)	0.484	FALSE	5.61e-05	FALSE
All of Us	577.1	Acute pancreatitis	118	21232	1.06 (0.86,1.32)	0.562	FALSE	5.14e-05	FALSE
All of Us	577.2	Chronic pancreatitis	85	21232	0.905 (0.709,1.16)	0.413	FALSE	5.14e-05	FALSE
All of Us	577.3	Cyst and pseudocyst of pancreas	55	21232	0.999 (0.742,1.35)	0.992	FALSE	5.14e-05	FALSE
MGI	578	Gastrointestinal hemorrhage	387	2372	1.04 (0.903,1.21)	0.564	FALSE	5.61e-05	FALSE
UKB	578	Gastrointestinal hemorrhage	431	7118	1.15 (0.977,1.36)	0.0916	FALSE	0.000173	FALSE
All of Us	578	Gastrointestinal hemorrhage	979	20473	0.896 (0.832,0.966)	0.00398	TRUE	5.14e-05	FALSE
MGI	578.1	Hematemesis	56	2372	1.32 (0.922,1.9)	0.112	FALSE	5.61e-05	FALSE
All of Us	578.1	Hematemesis	115	20473	0.826 (0.668,1.02)	0.0733	FALSE	5.14e-05	FALSE
MGI	578.2	Blood in stool	220	2372	0.991 (0.821,1.2)	0.92	FALSE	5.61e-05	FALSE
All of Us	578.2	Blood in stool	296	20473	0.979 (0.857,1.12)	0.757	FALSE	5.14e-05	FALSE
MGI	578.8	Hemorrhage of rectum and anus	228	2372	0.979 (0.815,1.17)	0.814	FALSE	5.61e-05	FALSE
UKB	578.8	Hemorrhage of rectum and anus	269	7118	1.14 (0.926,1.4)	0.216	FALSE	0.000173	FALSE
All of Us	578.8	Hemorrhage of rectum and anus	594	20473	0.892 (0.812,0.981)	0.0176	TRUE	5.14e-05	FALSE
MGI	578.9	Hemorrhage of gastrointestinal tract	123	2372	1.04 (0.816,1.33)	0.737	FALSE	5.61e-05	FALSE
UKB	578.9	Hemorrhage of gastrointestinal tract	116	7118	1.23 (0.896,1.69)	0.193	FALSE	0.000173	FALSE
All of Us	578.9	Hemorrhage of gastrointestinal tract	299	20473	0.849 (0.744,0.97)	0.0147	TRUE	5.14e-05	FALSE
MGI	579	Other symptoms involving abdomen and pelvis	325	2372	0.986 (0.843,1.15)	0.859	FALSE	5.61e-05	FALSE
All of Us	579	Other symptoms involving abdomen and pelvis	61	20473	0.719 (0.539,0.967)	0.022	TRUE	5.14e-05	FALSE
All of Us	579.2	Splenomegaly	61	20473	0.719 (0.539,0.967)	0.022	TRUE	5.14e-05	FALSE
MGI	579.8	Nonspecific abnormal findings in stool contents	113	2372	0.88 (0.683,1.13)	0.309	FALSE	5.61e-05	FALSE
MGI	580	Nephritis; nephrosis; renal sclerosis	235	2115	0.904 (0.743,1.1)	0.312	FALSE	5.61e-05	FALSE
UKB	580	Nephritis; nephrosis; renal sclerosis	58	7306	0.77 (0.494,1.2)	0.231	FALSE	0.000173	FALSE
All of Us	580	Nephritis; nephrosis; renal sclerosis	283	19365	0.878 (0.766,1.01)	0.0607	FALSE	5.14e-05	FALSE
MGI	580.1	Glomerulonephritis	59	2115	0.843 (0.586,1.21)	0.333	FALSE	5.61e-05	FALSE
All of Us	580.1	Glomerulonephritis	78	19365	1 (0.782,1.3)	0.97	FALSE	5.14e-05	FALSE
All of Us	580.2	Nephrotic syndrome without mention of glomerulonephritis	80	19365	0.825 (0.644,1.06)	0.123	FALSE	5.14e-05	FALSE
MGI	580.3	Nephritis and nephropathy without mention of glomerulonephritis	210	2115	0.961 (0.781,1.18)	0.704	FALSE	5.61e-05	FALSE
All of Us	580.3	Nephritis and nephropathy without mention of glomerulonephritis	174	19365	0.889 (0.748,1.06)	0.174	FALSE	5.14e-05	FALSE
MGI	580.31	Nephritis and nephropathy in diseases classified elsewhere	161	2115	0.929 (0.733,1.18)	0.542	FALSE	5.61e-05	FALSE
All of Us	580.31	Nephritis and nephropathy in diseases classified elsewhere	114	19365	0.935 (0.758,1.16)	0.527	FALSE	5.14e-05	FALSE
MGI	580.32	Nephritis and nephropathy with pathological lesion	80	2115	1.07 (0.782,1.47)	0.663	FALSE	5.61e-05	FALSE
All of Us	580.32	Nephritis and nephropathy with pathological lesion	76	19365	0.901 (0.695,1.18)	0.425	FALSE	5.14e-05	FALSE
All of Us	580.4	Renal sclerosis, NOS	59	19365	0.841 (0.625,1.14)	0.243	FALSE	5.14e-05	FALSE
MGI	585	Renal failure	619	2115	0.953 (0.835,1.09)	0.479	FALSE	5.61e-05	FALSE
UKB	585	Renal failure	207	7306	1.01 (0.8,1.29)	0.903	FALSE	0.000173	FALSE
All of Us	585	Renal failure	1520	19365	0.961 (0.902,1.02)	0.225	FALSE	5.14e-05	FALSE
MGI	585.1	Acute renal failure	385	2115	0.89 (0.758,1.04)	0.15	FALSE	5.61e-05	FALSE
UKB	585.1	Acute renal failure	124	7306	0.992 (0.733,1.34)	0.96	FALSE	0.000173	FALSE
All of Us	585.1	Acute renal failure	886	19365	0.961 (0.886,1.04)	0.348	FALSE	5.14e-05	FALSE
MGI	585.2	Renal failure NOS	118	2115	0.856 (0.654,1.12)	0.247	FALSE	5.61e-05	FALSE
All of Us	585.2	Renal failure NOS	112	19365	0.981 (0.783,1.23)	0.864	FALSE	5.14e-05	FALSE
MGI	585.3	Chronic renal failure [CKD]	483	2115	0.961 (0.83,1.11)	0.594	FALSE	5.61e-05	FALSE
UKB	585.3	Chronic renal failure [CKD]	92	7306	1.09 (0.766,1.55)	0.627	FALSE	0.000173	FALSE
All of Us	585.3	Chronic renal failure [CKD]	998	19365	0.98 (0.906,1.06)	0.602	FALSE	5.14e-05	FALSE
MGI	585.31	Renal dialysis	147	2115	0.953 (0.749,1.21)	0.693	FALSE	5.61e-05	FALSE
All of Us	585.31	Renal dialysis	144	19365	1.07 (0.878,1.3)	0.512	FALSE	5.14e-05	FALSE
MGI	585.32	End stage renal disease	167	2115	0.962 (0.766,1.21)	0.734	FALSE	5.61e-05	FALSE
All of Us	585.32	End stage renal disease	265	19365	1.07 (0.918,1.24)	0.403	FALSE	5.14e-05	FALSE
MGI	585.33	Chronic Kidney Disease, Stage III	289	2115	0.91 (0.756,1.1)	0.317	FALSE	5.61e-05	FALSE
All of Us	585.33	Chronic Kidney Disease, Stage III	535	19365	1.07 (0.961,1.19)	0.222	FALSE	5.14e-05	FALSE
MGI	585.34	Chronic Kidney Disease, Stage IV	128	2115	0.821 (0.632,1.07)	0.132	FALSE	5.61e-05	FALSE
All of Us	585.34	Chronic Kidney Disease, Stage IV	186	19365	1.13 (0.946,1.34)	0.181	FALSE	5.14e-05	FALSE
MGI	585.4	Chronic kidney disease, Stage I or II	155	2115	0.911 (0.716,1.16)	0.439	FALSE	5.61e-05	FALSE
All of Us	585.4	Chronic kidney disease, Stage I or II	327	19365	1.1 (0.962,1.26)	0.162	FALSE	5.14e-05	FALSE
MGI	586	Other disorders of the kidney and ureters	586	2115	0.997 (0.872,1.14)	0.964	FALSE	5.61e-05	FALSE
UKB	586	Other disorders of the kidney and ureters	78	7306	0.921 (0.631,1.34)	0.661	FALSE	0.000173	FALSE
All of Us	586	Other disorders of the kidney and ureters	874	19365	0.967 (0.892,1.05)	0.419	FALSE	5.14e-05	FALSE
MGI	586.2	Cyst of kidney, acquired	103	2115	1.22 (0.92,1.62)	0.16	FALSE	5.61e-05	FALSE
All of Us	586.2	Cyst of kidney, acquired	362	19365	0.895 (0.793,1.01)	0.0714	FALSE	5.14e-05	FALSE
MGI	586.4	Stricture/obstruction of ureter	91	2115	0.82 (0.608,1.1)	0.179	FALSE	5.61e-05	FALSE
All of Us	586.4	Stricture/obstruction of ureter	99	19365	1.08 (0.847,1.39)	0.523	FALSE	5.14e-05	FALSE
MGI	587	Kidney replaced by transpant	102	2115	1.07 (0.806,1.42)	0.63	FALSE	5.61e-05	FALSE
All of Us	587	Kidney replaced by transpant	68	19365	1.43 (1.06,1.94)	0.0164	TRUE	5.14e-05	FALSE
MGI	588	Disorders resulting from impaired renal function	145	2115	0.714 (0.558,0.913)	0.00653	TRUE	5.61e-05	FALSE
All of Us	588	Disorders resulting from impaired renal function	165	19365	1.03 (0.855,1.24)	0.779	FALSE	5.14e-05	FALSE
MGI	588.2	Secondary hyperparathyroidism (of renal origin)	124	2115	0.704 (0.54,0.914)	0.00758	TRUE	5.61e-05	FALSE
All of Us	588.2	Secondary hyperparathyroidism (of renal origin)	140	19365	1.05 (0.86,1.29)	0.622	FALSE	5.14e-05	FALSE
MGI	589	Abnormal results of function study of kidney	101	2115	1.15 (0.862,1.53)	0.335	FALSE	5.61e-05	FALSE
MGI	590	Pyelonephritis	119	2042	1.04 (0.806,1.33)	0.781	FALSE	5.61e-05	FALSE
All of Us	590	Pyelonephritis	275	19029	0.828 (0.723,0.949)	0.00607	TRUE	5.14e-05	FALSE
MGI	591	Urinary tract infection	754	2042	1.09 (0.968,1.22)	0.161	FALSE	5.61e-05	FALSE
UKB	591	Urinary tract infection	217	7070	0.97 (0.769,1.22)	0.793	FALSE	0.000173	FALSE
All of Us	591	Urinary tract infection	1799	19029	0.884 (0.836,0.936)	1.98e-05	TRUE	5.14e-05	TRUE
MGI	592	Cystitis and urethritis	239	2042	1.19 (0.996,1.43)	0.0541	FALSE	5.61e-05	FALSE
UKB	592	Cystitis and urethritis	61	7070	1.08 (0.704,1.64)	0.726	FALSE	0.000173	FALSE
All of Us	592	Cystitis and urethritis	566	19029	0.848 (0.769,0.935)	0.000856	TRUE	5.14e-05	FALSE
MGI	592.1	Cystitis	216	2042	1.15 (0.956,1.39)	0.134	FALSE	5.61e-05	FALSE
UKB	592.1	Cystitis	60	7070	1.07 (0.7,1.65)	0.734	FALSE	0.000173	FALSE
All of Us	592.1	Cystitis	463	19029	0.829 (0.745,0.923)	0.000565	TRUE	5.14e-05	FALSE
MGI	592.11	Acute cystitis	152	2042	1.22 (0.981,1.52)	0.071	FALSE	5.61e-05	FALSE
All of Us	592.11	Acute cystitis	326	19029	0.822 (0.726,0.933)	0.00212	TRUE	5.14e-05	FALSE
All of Us	592.2	Urethritis and urethral syndrome	111	19029	0.873 (0.699,1.1)	0.227	FALSE	5.14e-05	FALSE
MGI	593	Hematuria	387	2042	1.05 (0.905,1.22)	0.523	FALSE	5.61e-05	FALSE
UKB	593	Hematuria	302	7070	0.96 (0.786,1.17)	0.683	FALSE	0.000173	FALSE
All of Us	593	Hematuria	627	19029	0.927 (0.845,1.02)	0.107	FALSE	5.14e-05	FALSE
MGI	593.1	Gross hematuria	86	2042	0.984 (0.731,1.33)	0.915	FALSE	5.61e-05	FALSE
All of Us	593.1	Gross hematuria	147	19029	1.07 (0.888,1.3)	0.459	FALSE	5.14e-05	FALSE
MGI	593.2	Microscopic hematuria	120	2042	1.05 (0.817,1.34)	0.709	FALSE	5.61e-05	FALSE
All of Us	593.2	Microscopic hematuria	164	19029	0.865 (0.724,1.04)	0.107	FALSE	5.14e-05	FALSE
MGI	594	Urinary calculus	263	2712	1.08 (0.912,1.28)	0.369	FALSE	5.61e-05	FALSE
UKB	594	Urinary calculus	87	7508	1.28 (0.894,1.84)	0.165	FALSE	0.000173	FALSE
All of Us	594	Urinary calculus	406	20972	0.803 (0.72,0.898)	9.4e-05	TRUE	5.14e-05	FALSE
MGI	594.1	Calculus of kidney	240	2712	1.11 (0.927,1.32)	0.26	FALSE	5.61e-05	FALSE
All of Us	594.1	Calculus of kidney	377	20972	0.815 (0.728,0.915)	0.000442	TRUE	5.14e-05	FALSE
MGI	594.3	Calculus of ureter	56	2712	1.03 (0.727,1.47)	0.85	FALSE	5.61e-05	FALSE
All of Us	594.3	Calculus of ureter	82	20972	0.793 (0.623,1.01)	0.0553	FALSE	5.14e-05	FALSE
MGI	595	Hydronephrosis	83	2712	0.906 (0.675,1.21)	0.495	FALSE	5.61e-05	FALSE
All of Us	595	Hydronephrosis	198	20972	0.937 (0.801,1.1)	0.409	FALSE	5.14e-05	FALSE
MGI	596	Other disorders of bladder	180	2720	0.864 (0.703,1.06)	0.161	FALSE	5.61e-05	FALSE
UKB	596	Other disorders of bladder	173	7368	1.12 (0.866,1.46)	0.378	FALSE	0.000173	FALSE
All of Us	596	Other disorders of bladder	330	20958	0.978 (0.862,1.11)	0.726	FALSE	5.14e-05	FALSE
MGI	596.5	Functional disorders of bladder	104	2720	0.977 (0.75,1.27)	0.859	FALSE	5.61e-05	FALSE
All of Us	596.5	Functional disorders of bladder	200	20958	0.97 (0.826,1.14)	0.713	FALSE	5.14e-05	FALSE
MGI	597	Other disorders of urethra and urinary tract	65	2720	0.924 (0.659,1.29)	0.631	FALSE	5.61e-05	FALSE
UKB	597	Other disorders of urethra and urinary tract	74	7368	1.16 (0.78,1.71)	0.458	FALSE	0.000173	FALSE
All of Us	597	Other disorders of urethra and urinary tract	71	20958	0.655 (0.508,0.848)	0.000817	TRUE	5.14e-05	FALSE
UKB	597.1	Urethral stricture (not specified as infectious)	60	7368	1.24 (0.803,1.92)	0.315	FALSE	0.000173	FALSE
UKB	598	Abnormal findings on examination of urine	82	7527	0.997 (0.685,1.45)	0.988	FALSE	0.000173	FALSE
MGI	599	Other symptoms/disorders or the urinary system	1062	1905	0.953 (0.86,1.06)	0.357	FALSE	5.61e-05	FALSE
UKB	599	Other symptoms/disorders or the urinary system	315	7233	0.902 (0.743,1.1)	0.298	FALSE	0.000173	FALSE
All of Us	599	Other symptoms/disorders or the urinary system	89	21133	0.65 (0.52,0.814)	0.000115	TRUE	5.14e-05	FALSE
MGI	599.2	Retention of urine	210	1905	0.978 (0.801,1.19)	0.826	FALSE	5.61e-05	FALSE
UKB	599.2	Retention of urine	98	7233	0.908 (0.639,1.29)	0.584	FALSE	0.000173	FALSE
All of Us	599.2	Retention of urine	281	21133	0.814 (0.713,0.93)	0.00227	TRUE	5.14e-05	FALSE
MGI	599.3	Dysuria	387	1905	0.986 (0.85,1.14)	0.852	FALSE	5.61e-05	FALSE
MGI	599.4	Urinary incontinence	368	1905	1.02 (0.869,1.19)	0.822	FALSE	5.61e-05	FALSE
UKB	599.4	Urinary incontinence	110	7233	0.844 (0.615,1.16)	0.286	FALSE	0.000173	FALSE
MGI	599.5	Frequency of urination and polyuria	462	1905	0.999 (0.869,1.15)	0.994	FALSE	5.61e-05	FALSE
UKB	599.5	Frequency of urination and polyuria	86	7233	0.929 (0.643,1.34)	0.688	FALSE	0.000173	FALSE
MGI	599.8	Other symptoms involving urinary system	344	1905	0.9 (0.766,1.06)	0.197	FALSE	5.61e-05	FALSE
MGI	599.9	Other abnormality of urination	210	1905	0.989 (0.813,1.2)	0.912	FALSE	5.61e-05	FALSE
MGI	600	Hyperplasia of prostate	160	849	0.856 (0.655,1.12)	0.253	FALSE	5.61e-05	FALSE
UKB	600	Hyperplasia of prostate	171	2903	1.06 (0.798,1.42)	0.671	FALSE	0.000173	FALSE
All of Us	600	Hyperplasia of prostate	471	8816	0.858 (0.761,0.966)	0.0113	TRUE	5.14e-05	FALSE
MGI	601	Inflammatory diseases of prostate	73	849	1.24 (0.89,1.73)	0.196	FALSE	5.61e-05	FALSE
All of Us	601	Inflammatory diseases of prostate	201	8816	0.902 (0.762,1.07)	0.228	FALSE	5.14e-05	FALSE
All of Us	601.1	Prostatitis	68	8816	0.878 (0.664,1.17)	0.354	FALSE	5.14e-05	FALSE
All of Us	601.3	Orchitis and epididymitis	84	8816	0.821 (0.639,1.06)	0.118	FALSE	5.14e-05	FALSE
All of Us	603	Other disorders of testis	98	8399	1 (0.788,1.29)	0.975	FALSE	5.14e-05	FALSE
All of Us	603.1	Hydrocele	72	8399	1.01 (0.764,1.34)	0.946	FALSE	5.14e-05	FALSE
MGI	604	Disorders of penis	58	685	1.18 (0.821,1.7)	0.353	FALSE	5.61e-05	FALSE
All of Us	604	Disorders of penis	145	8399	0.816 (0.673,0.994)	0.0383	TRUE	5.14e-05	FALSE
MGI	605	Erectile dysfunction [ED]	299	685	1.15 (0.941,1.41)	0.173	FALSE	5.61e-05	FALSE
All of Us	605	Erectile dysfunction [ED]	611	8399	0.974 (0.875,1.08)	0.632	FALSE	5.14e-05	FALSE
MGI	608	Other disorders of male genital organs	137	685	0.888 (0.687,1.15)	0.361	FALSE	5.61e-05	FALSE
All of Us	608	Other disorders of male genital organs	220	8399	0.844 (0.718,0.994)	0.039	TRUE	5.14e-05	FALSE
MGI	610	Benign mammary dysplasias	312	1189	1.14 (0.97,1.35)	0.111	FALSE	5.61e-05	FALSE
UKB	610	Benign mammary dysplasias	57	4245	1.27 (0.816,1.97)	0.278	FALSE	0.000173	FALSE
All of Us	610	Benign mammary dysplasias	471	11361	0.837 (0.755,0.93)	0.000798	TRUE	5.14e-05	FALSE
MGI	610.1	Cystic mastopathy	92	1189	1.12 (0.838,1.49)	0.441	FALSE	5.61e-05	FALSE
All of Us	610.1	Cystic mastopathy	244	11361	0.746 (0.648,0.859)	3.67e-05	TRUE	5.14e-05	TRUE
MGI	610.4	Benign neoplasm of breast	271	1189	1.14 (0.955,1.36)	0.15	FALSE	5.61e-05	FALSE
All of Us	610.4	Benign neoplasm of breast	227	11361	0.874 (0.753,1.02)	0.0732	FALSE	5.14e-05	FALSE
MGI	610.8	Other specified benign mammary dysplasias	68	1189	1.09 (0.785,1.52)	0.589	FALSE	5.61e-05	FALSE
All of Us	610.8	Other specified benign mammary dysplasias	90	11361	0.953 (0.751,1.22)	0.688	FALSE	5.14e-05	FALSE
MGI	611	Abnormal findings on mammogram or breast exam	527	2315	1.16 (1.01,1.33)	0.031	TRUE	5.61e-05	FALSE
All of Us	611	Abnormal findings on mammogram or breast exam	117	20397	0.905 (0.739,1.11)	0.334	FALSE	5.14e-05	FALSE
MGI	611.1	Abnormal mammogram	395	2315	1.11 (0.954,1.3)	0.174	FALSE	5.61e-05	FALSE
All of Us	611.1	Abnormal mammogram	117	20397	0.905 (0.739,1.11)	0.334	FALSE	5.14e-05	FALSE
MGI	611.11	Mammographic microcalcification	82	2315	1.17 (0.858,1.61)	0.307	FALSE	5.61e-05	FALSE
All of Us	611.11	Mammographic microcalcification	117	20397	0.905 (0.739,1.11)	0.334	FALSE	5.14e-05	FALSE
MGI	611.3	Lump or mass in breast	329	2315	1.15 (0.982,1.36)	0.0831	FALSE	5.61e-05	FALSE
MGI	612	Breast conditions, congenital or relating to hormones	154	2315	1.2 (0.963,1.49)	0.102	FALSE	5.61e-05	FALSE
All of Us	612	Breast conditions, congenital or relating to hormones	261	20397	0.943 (0.821,1.09)	0.409	FALSE	5.14e-05	FALSE
All of Us	612.1	Galactorrhea	53	20397	1.09 (0.807,1.49)	0.551	FALSE	5.14e-05	FALSE
MGI	612.2	Hypertrophy of breast (Gynecomastia)	127	2315	1.12 (0.882,1.42)	0.347	FALSE	5.61e-05	FALSE
All of Us	612.2	Hypertrophy of breast (Gynecomastia)	193	20397	0.891 (0.759,1.05)	0.158	FALSE	5.14e-05	FALSE
MGI	613	Other nonmalignant breast conditions	378	2647	1.19 (1.02,1.38)	0.0242	TRUE	5.61e-05	FALSE
All of Us	613	Other nonmalignant breast conditions	562	20935	0.819 (0.744,0.901)	3.65e-05	TRUE	5.14e-05	TRUE
MGI	613.1	Inflammatory disease of breast	69	2647	1.27 (0.92,1.76)	0.133	FALSE	5.61e-05	FALSE
All of Us	613.1	Inflammatory disease of breast	98	20935	0.746 (0.602,0.928)	0.0067	TRUE	5.14e-05	FALSE
MGI	613.5	Mastodynia	214	2647	0.994 (0.823,1.2)	0.949	FALSE	5.61e-05	FALSE
MGI	613.7	Other signs and symptoms in breast	79	2647	1.15 (0.855,1.55)	0.339	FALSE	5.61e-05	FALSE
All of Us	613.7	Other signs and symptoms in breast	52	20935	0.823 (0.604,1.13)	0.203	FALSE	5.14e-05	FALSE
MGI	613.8	Other specified disorders of breast	70	2647	1.33 (0.971,1.84)	0.0665	FALSE	5.61e-05	FALSE
All of Us	613.8	Other specified disorders of breast	371	20935	0.835 (0.744,0.939)	0.00237	TRUE	5.14e-05	FALSE
MGI	613.9	Breast disorder NOS	104	2647	1.31 (1.01,1.72)	0.0406	TRUE	5.61e-05	FALSE
All of Us	613.9	Breast disorder NOS	99	20935	0.813 (0.658,1.01)	0.0526	FALSE	5.14e-05	FALSE
MGI	614	Inflammatory diseases of female pelvic organs	619	1192	0.994 (0.874,1.13)	0.931	FALSE	5.61e-05	FALSE
UKB	614	Inflammatory diseases of female pelvic organs	203	4123	0.847 (0.667,1.07)	0.169	FALSE	0.000173	FALSE
All of Us	614	Inflammatory diseases of female pelvic organs	1704	10613	0.866 (0.816,0.918)	1.36e-06	TRUE	5.14e-05	TRUE
UKB	614.1	Pelvic peritoneal adhesions, female (postoperative) (postinfection)	113	4123	0.76 (0.552,1.04)	0.0869	FALSE	0.000173	FALSE
All of Us	614.1	Pelvic peritoneal adhesions, female (postoperative) (postinfection)	80	10613	0.835 (0.653,1.07)	0.141	FALSE	5.14e-05	FALSE
MGI	614.3	Pelvic inflammatory disease (PID)	89	1192	0.985 (0.738,1.32)	0.915	FALSE	5.61e-05	FALSE
UKB	614.3	Pelvic inflammatory disease (PID)	52	4123	0.963 (0.606,1.53)	0.87	FALSE	0.000173	FALSE
All of Us	614.3	Pelvic inflammatory disease (PID)	262	10613	0.925 (0.805,1.06)	0.27	FALSE	5.14e-05	FALSE
All of Us	614.31	Acute inflammatory pelvic disease	56	10613	0.97 (0.72,1.31)	0.836	FALSE	5.14e-05	FALSE
All of Us	614.32	Chronic inflammatory pelvic disease	51	10613	0.794 (0.593,1.07)	0.108	FALSE	5.14e-05	FALSE
MGI	614.33	Pelvic inflammatory disease, NOS	54	1192	0.969 (0.674,1.4)	0.861	FALSE	5.61e-05	FALSE
All of Us	614.33	Pelvic inflammatory disease, NOS	168	10613	0.948 (0.796,1.13)	0.541	FALSE	5.14e-05	FALSE
All of Us	614.4	Inflammatory diseases of uterus, except cervix	58	10613	0.921 (0.695,1.23)	0.557	FALSE	5.14e-05	FALSE
MGI	614.5	Inflammatory disease of cervix, vagina, and vulva	576	1192	1.02 (0.896,1.17)	0.739	FALSE	5.61e-05	FALSE
UKB	614.5	Inflammatory disease of cervix, vagina, and vulva	54	4123	0.822 (0.523,1.29)	0.378	FALSE	0.000173	FALSE
All of Us	614.5	Inflammatory disease of cervix, vagina, and vulva	1546	10613	0.855 (0.804,0.909)	5.15e-07	TRUE	5.14e-05	TRUE
MGI	614.51	Cervicitis and endocervicitis	55	1192	0.953 (0.674,1.35)	0.776	FALSE	5.61e-05	FALSE
All of Us	614.51	Cervicitis and endocervicitis	323	10613	0.867 (0.765,0.984)	0.0255	TRUE	5.14e-05	FALSE
MGI	614.52	Vaginitis and vulvovaginitis	541	1192	1.02 (0.892,1.17)	0.764	FALSE	5.61e-05	FALSE
All of Us	614.52	Vaginitis and vulvovaginitis	1289	10613	0.843 (0.789,0.9)	3.69e-07	TRUE	5.14e-05	TRUE
All of Us	614.53	Cyst or abscess of Bartholin's gland	53	10613	0.872 (0.643,1.19)	0.363	FALSE	5.14e-05	FALSE
All of Us	614.54	Abscess or ulceration of vulva	104	10613	0.862 (0.691,1.08)	0.181	FALSE	5.14e-05	FALSE
MGI	615	Endometriosis	110	1192	0.784 (0.606,1.01)	0.0595	FALSE	5.61e-05	FALSE
UKB	615	Endometriosis	107	4123	0.865 (0.625,1.2)	0.372	FALSE	0.000173	FALSE
All of Us	615	Endometriosis	235	10613	0.897 (0.774,1.04)	0.146	FALSE	5.14e-05	FALSE
MGI	618	Genital prolapse	91	1769	0.997 (0.759,1.31)	0.984	FALSE	5.61e-05	FALSE
UKB	618	Genital prolapse	91	4295	0.954 (0.677,1.35)	0.784	FALSE	0.000173	FALSE
All of Us	618	Genital prolapse	164	12243	1.01 (0.844,1.2)	0.941	FALSE	5.14e-05	FALSE
UKB	618.1	Prolapse of vaginal walls	64	4295	1.07 (0.715,1.61)	0.728	FALSE	0.000173	FALSE
All of Us	618.1	Prolapse of vaginal walls	105	12243	0.963 (0.777,1.2)	0.727	FALSE	5.14e-05	FALSE
All of Us	618.2	Uterine/Uterovaginal prolapse	64	12243	1.07 (0.811,1.42)	0.623	FALSE	5.14e-05	FALSE
MGI	619	Noninflammatory female genital disorders	718	1142	0.974 (0.86,1.1)	0.673	FALSE	5.61e-05	FALSE
UKB	619	Noninflammatory female genital disorders	182	4214	0.832 (0.648,1.07)	0.147	FALSE	0.000173	FALSE
All of Us	619	Noninflammatory female genital disorders	1505	10902	0.881 (0.828,0.937)	5.05e-05	TRUE	5.14e-05	TRUE
MGI	619.1	Noninflammatory disorders of ovary, fallopian tube, and broad ligament	125	1142	0.999 (0.789,1.27)	0.993	FALSE	5.61e-05	FALSE
All of Us	619.1	Noninflammatory disorders of ovary, fallopian tube, and broad ligament	149	10902	0.902 (0.752,1.09)	0.266	FALSE	5.14e-05	FALSE
MGI	619.2	Disorders of uterus, NEC	93	1142	0.926 (0.704,1.22)	0.573	FALSE	5.61e-05	FALSE
UKB	619.2	Disorders of uterus, NEC	66	4214	0.872 (0.58,1.31)	0.498	FALSE	0.000173	FALSE
All of Us	619.2	Disorders of uterus, NEC	293	10902	0.74 (0.653,0.839)	2.01e-06	TRUE	5.14e-05	TRUE
MGI	619.3	Noninflammatory disorders of cervix	53	1142	1.12 (0.784,1.59)	0.527	FALSE	5.61e-05	FALSE
UKB	619.3	Noninflammatory disorders of cervix	57	4214	1.05 (0.676,1.63)	0.826	FALSE	0.000173	FALSE
All of Us	619.3	Noninflammatory disorders of cervix	162	10902	0.912 (0.768,1.08)	0.288	FALSE	5.14e-05	FALSE
MGI	619.4	Noninflammatory disorders of vagina	469	1142	1.01 (0.873,1.16)	0.916	FALSE	5.61e-05	FALSE
All of Us	619.4	Noninflammatory disorders of vagina	1014	10902	0.892 (0.828,0.96)	0.00228	TRUE	5.14e-05	FALSE
MGI	619.5	Noninflammatory disorders of vulva and perineum	110	1142	0.989 (0.769,1.27)	0.933	FALSE	5.61e-05	FALSE
All of Us	619.5	Noninflammatory disorders of vulva and perineum	144	10902	0.799 (0.665,0.963)	0.0162	TRUE	5.14e-05	FALSE
All of Us	621	Endometrial hyperplasia	55	11951	0.872 (0.654,1.17)	0.336	FALSE	5.14e-05	FALSE
MGI	622	Polyp of female genital organs	141	1614	0.888 (0.705,1.12)	0.307	FALSE	5.61e-05	FALSE
UKB	622	Polyp of female genital organs	183	4165	1.12 (0.873,1.43)	0.376	FALSE	0.000173	FALSE
All of Us	622	Polyp of female genital organs	232	11951	0.92 (0.797,1.06)	0.255	FALSE	5.14e-05	FALSE
MGI	622.1	Polyp of corpus uteri	122	1614	0.912 (0.713,1.17)	0.46	FALSE	5.61e-05	FALSE
UKB	622.1	Polyp of corpus uteri	149	4165	1.09 (0.828,1.43)	0.543	FALSE	0.000173	FALSE
All of Us	622.1	Polyp of corpus uteri	179	11951	0.932 (0.79,1.1)	0.396	FALSE	5.14e-05	FALSE
All of Us	622.2	Mucous polyp of cervix	71	11951	0.924 (0.715,1.2)	0.537	FALSE	5.14e-05	FALSE
MGI	623	Hypertrophy of female genital organs	91	1614	0.917 (0.695,1.21)	0.531	FALSE	5.61e-05	FALSE
All of Us	623	Hypertrophy of female genital organs	184	11951	0.971 (0.821,1.15)	0.735	FALSE	5.14e-05	FALSE
MGI	624	Symptoms involving female genital tract	324	1068	0.998 (0.845,1.18)	0.977	FALSE	5.61e-05	FALSE
MGI	624.9	stress incontinence, female	89	1068	0.949 (0.71,1.27)	0.716	FALSE	5.61e-05	FALSE
MGI	625	Pain and other symptoms associated with female genital organs	664	1068	0.924 (0.813,1.05)	0.223	FALSE	5.61e-05	FALSE
UKB	625	Pain and other symptoms associated with female genital organs	60	4293	0.9 (0.585,1.38)	0.622	FALSE	0.000173	FALSE
All of Us	625	Pain and other symptoms associated with female genital organs	86	12296	1.03 (0.799,1.33)	0.825	FALSE	5.14e-05	FALSE
MGI	625.1	Dyspareunia	85	1068	1.05 (0.79,1.41)	0.721	FALSE	5.61e-05	FALSE
MGI	626	Disorders of menstruation and other abnormal bleeding from female genital tract	764	944	0.991 (0.871,1.13)	0.888	FALSE	5.61e-05	FALSE
UKB	626	Disorders of menstruation and other abnormal bleeding from female genital tract	580	3621	0.883 (0.76,1.03)	0.107	FALSE	0.000173	FALSE
All of Us	626	Disorders of menstruation and other abnormal bleeding from female genital tract	1164	10572	0.856 (0.799,0.918)	1.1e-05	TRUE	5.14e-05	TRUE
MGI	626.1	Irregular menstrual cycle/bleeding	624	944	0.968 (0.845,1.11)	0.644	FALSE	5.61e-05	FALSE
UKB	626.1	Irregular menstrual cycle/bleeding	500	3621	0.867 (0.738,1.02)	0.0801	FALSE	0.000173	FALSE
All of Us	626.1	Irregular menstrual cycle/bleeding	400	10572	0.863 (0.77,0.968)	0.011	TRUE	5.14e-05	FALSE
MGI	626.11	Absent or infrequent menstruation	172	944	1.17 (0.932,1.46)	0.18	FALSE	5.61e-05	FALSE
MGI	626.12	Excessive or frequent menstruation	351	944	0.945 (0.801,1.11)	0.5	FALSE	5.61e-05	FALSE
UKB	626.12	Excessive or frequent menstruation	412	3621	0.818 (0.686,0.974)	0.0242	TRUE	0.000173	FALSE
MGI	626.13	Irregular menstrual cycle	281	944	1.02 (0.852,1.22)	0.83	FALSE	5.61e-05	FALSE
MGI	626.14	Irregular menstrual bleeding	147	944	1.1 (0.876,1.39)	0.403	FALSE	5.61e-05	FALSE
UKB	626.14	Irregular menstrual bleeding	64	3621	1.11 (0.73,1.69)	0.618	FALSE	0.000173	FALSE
MGI	626.2	Dysmenorrhea	216	944	1.06 (0.871,1.3)	0.552	FALSE	5.61e-05	FALSE
UKB	626.2	Dysmenorrhea	63	3621	0.982 (0.645,1.49)	0.93	FALSE	0.000173	FALSE
All of Us	626.2	Dysmenorrhea	360	10572	0.835 (0.74,0.943)	0.00337	TRUE	5.14e-05	FALSE
MGI	626.8	Infertility, female	111	944	1.22 (0.939,1.6)	0.135	FALSE	5.61e-05	FALSE
UKB	626.8	Infertility, female	52	3621	0.993 (0.618,1.59)	0.975	FALSE	0.000173	FALSE
All of Us	626.8	Infertility, female	143	10572	0.825 (0.684,0.998)	0.0429	TRUE	5.14e-05	FALSE
MGI	627	Menopausal and postmenopausal disorders	338	944	0.87 (0.735,1.03)	0.104	FALSE	5.61e-05	FALSE
UKB	627	Menopausal and postmenopausal disorders	159	3621	0.828 (0.635,1.08)	0.16	FALSE	0.000173	FALSE
All of Us	627	Menopausal and postmenopausal disorders	574	10572	1.01 (0.915,1.12)	0.825	FALSE	5.14e-05	FALSE
MGI	627.1	Postmenopausal bleeding	102	944	0.869 (0.648,1.16)	0.342	FALSE	5.61e-05	FALSE
UKB	627.1	Postmenopausal bleeding	136	3621	0.82 (0.616,1.09)	0.17	FALSE	0.000173	FALSE
MGI	627.2	Symptomatic menopause	200	944	0.873 (0.71,1.07)	0.195	FALSE	5.61e-05	FALSE
All of Us	627.2	Symptomatic menopause	218	10572	0.996 (0.852,1.17)	0.959	FALSE	5.14e-05	FALSE
All of Us	627.3	Postmenopausal atrophic vaginitis	234	10572	1.08 (0.925,1.26)	0.333	FALSE	5.14e-05	FALSE
MGI	627.4	Premenopausal menorrhagia	61	944	0.872 (0.62,1.23)	0.422	FALSE	5.61e-05	FALSE
All of Us	627.5	Premature menopause and other ovarian failure	115	10572	0.924 (0.748,1.15)	0.457	FALSE	5.14e-05	FALSE
MGI	628	Ovarian cyst	200	944	0.992 (0.81,1.21)	0.937	FALSE	5.61e-05	FALSE
UKB	628	Ovarian cyst	124	3621	1.01 (0.745,1.36)	0.968	FALSE	0.000173	FALSE
All of Us	628	Ovarian cyst	461	10572	0.963 (0.864,1.07)	0.496	FALSE	5.14e-05	FALSE
MGI	634	Miscarriage; stillbirth	120	1603	1.25 (0.981,1.6)	0.0686	FALSE	5.61e-05	FALSE
UKB	634	Miscarriage; stillbirth	270	4017	0.988 (0.792,1.23)	0.917	FALSE	0.000173	FALSE
All of Us	634	Miscarriage; stillbirth	337	11761	0.774 (0.686,0.873)	2.91e-05	TRUE	5.14e-05	TRUE
MGI	634.1	Missed abortion/Hydatidiform mole	54	1603	1.19 (0.842,1.7)	0.3	FALSE	5.61e-05	FALSE
All of Us	634.1	Missed abortion/Hydatidiform mole	119	11761	0.709 (0.583,0.864)	0.000497	TRUE	5.14e-05	FALSE
All of Us	634.3	Ectopic pregnancy	108	11761	0.887 (0.719,1.1)	0.255	FALSE	5.14e-05	FALSE
MGI	635	Hemorrhage during pregnancy; childbirth and postpartum	91	1603	1.26 (0.953,1.67)	0.0993	FALSE	5.61e-05	FALSE
UKB	635	Hemorrhage during pregnancy; childbirth and postpartum	91	4017	1.56 (1.09,2.23)	0.0144	TRUE	0.000173	FALSE
All of Us	635	Hemorrhage during pregnancy; childbirth and postpartum	247	11761	0.663 (0.578,0.76)	3.13e-09	TRUE	5.14e-05	TRUE
MGI	635.2	Antepartum hemorrhage, abruptio placentae, and placenta previa	57	1603	1.23 (0.872,1.75)	0.221	FALSE	5.61e-05	FALSE
All of Us	635.2	Antepartum hemorrhage, abruptio placentae, and placenta previa	180	11761	0.66 (0.563,0.773)	1.94e-07	TRUE	5.14e-05	TRUE
MGI	635.3	Placenta previa and abruptio placenta	51	1603	1.47 (1.02,2.12)	0.0331	TRUE	5.61e-05	FALSE
UKB	635.3	Placenta previa and abruptio placenta	60	4017	1.58 (1.02,2.46)	0.0376	TRUE	0.000173	FALSE
All of Us	635.3	Placenta previa and abruptio placenta	83	11761	0.584 (0.462,0.737)	3.85e-06	TRUE	5.14e-05	TRUE
MGI	636	Early or threatened labor; hemorrhage in early pregnancy	179	1603	1.14 (0.929,1.4)	0.207	FALSE	5.61e-05	FALSE
UKB	636	Early or threatened labor; hemorrhage in early pregnancy	118	4017	0.979 (0.711,1.35)	0.896	FALSE	0.000173	FALSE
All of Us	636	Early or threatened labor; hemorrhage in early pregnancy	319	11761	0.713 (0.631,0.805)	4.76e-08	TRUE	5.14e-05	TRUE
MGI	636.1	Threatened premature labor	74	1603	1.42 (1.04,1.95)	0.0249	TRUE	5.61e-05	FALSE
MGI	636.3	Hemorrhage in early pregnancy	81	1603	1.17 (0.876,1.56)	0.281	FALSE	5.61e-05	FALSE
All of Us	636.3	Hemorrhage in early pregnancy	289	11761	0.702 (0.618,0.798)	4.67e-08	TRUE	5.14e-05	TRUE
MGI	642	Hypertension complicating pregnancy, childbirth, and the puerperium	100	1760	1.21 (0.929,1.58)	0.152	FALSE	5.61e-05	FALSE
UKB	642	Hypertension complicating pregnancy, childbirth, and the puerperium	62	4335	0.838 (0.539,1.3)	0.417	FALSE	0.000173	FALSE
All of Us	642	Hypertension complicating pregnancy, childbirth, and the puerperium	310	12097	0.867 (0.764,0.984)	0.0265	TRUE	5.14e-05	FALSE
MGI	642.1	Preeclampsia and eclampsia	60	1760	1.21 (0.868,1.69)	0.247	FALSE	5.61e-05	FALSE
All of Us	642.1	Preeclampsia and eclampsia	136	12097	0.844 (0.701,1.02)	0.0706	FALSE	5.14e-05	FALSE
MGI	643	Excessive vomiting in pregnancy	57	1803	1.37 (0.964,1.94)	0.0697	FALSE	5.61e-05	FALSE
All of Us	643	Excessive vomiting in pregnancy	222	12185	0.756 (0.651,0.879)	0.000236	TRUE	5.14e-05	FALSE
All of Us	643.1	Hyperemesis gravidarum	138	12185	0.732 (0.605,0.885)	0.00105	TRUE	5.14e-05	FALSE
MGI	644	Anemia during pregnancy	69	1791	1.36 (0.989,1.89)	0.053	FALSE	5.61e-05	FALSE
All of Us	644	Anemia during pregnancy	385	12022	0.747 (0.667,0.838)	5.17e-07	TRUE	5.14e-05	TRUE
MGI	646	Other complications of pregnancy NEC	150	1710	1.04 (0.83,1.3)	0.744	FALSE	5.61e-05	FALSE
UKB	646	Other complications of pregnancy NEC	124	4273	0.861 (0.63,1.17)	0.34	FALSE	0.000173	FALSE
All of Us	646	Other complications of pregnancy NEC	598	11809	0.702 (0.639,0.77)	8.49e-14	TRUE	5.14e-05	TRUE
All of Us	647	Infectious and parasitic complications affecting pregnancy	231	12019	0.805 (0.696,0.932)	0.00326	TRUE	5.14e-05	FALSE
MGI	647.1	Infections of genitourinary tract during pregnancy	52	1781	1.32 (0.922,1.89)	0.118	FALSE	5.61e-05	FALSE
All of Us	647.1	Infections of genitourinary tract during pregnancy	208	12019	0.776 (0.667,0.904)	0.00102	TRUE	5.14e-05	FALSE
MGI	649	Other conditions or status of the mother complicating pregnancy, childbirth, or the puerperium	190	1646	1.25 (1.02,1.53)	0.031	TRUE	5.61e-05	FALSE
All of Us	649	Other conditions or status of the mother complicating pregnancy, childbirth, or the puerperium	752	11593	0.708 (0.649,0.771)	2.25e-15	TRUE	5.14e-05	TRUE
MGI	649.1	Diabetes or abnormal glucose tolerance complicating pregnancy	59	1646	1.27 (0.905,1.78)	0.154	FALSE	5.61e-05	FALSE
All of Us	649.1	Diabetes or abnormal glucose tolerance complicating pregnancy	193	11593	0.768 (0.656,0.898)	0.000844	TRUE	5.14e-05	FALSE
MGI	653	Problems associated with amniotic cavity and membranes	78	1738	1.29 (0.957,1.75)	0.0877	FALSE	5.61e-05	FALSE
UKB	653	Problems associated with amniotic cavity and membranes	62	4278	0.878 (0.568,1.35)	0.549	FALSE	0.000173	FALSE
All of Us	653	Problems associated with amniotic cavity and membranes	251	12032	0.618 (0.539,0.707)	2.63e-12	TRUE	5.14e-05	TRUE
All of Us	654.1	Abnormality of organs and soft tissues of pelvis complicating pregnancy, childbirth, or the puerperium	148	12032	0.781 (0.651,0.937)	0.00685	TRUE	5.14e-05	FALSE
MGI	655	Known or suspected fetal abnormality affecting management of mother	217	1643	1.17 (0.965,1.41)	0.112	FALSE	5.61e-05	FALSE
UKB	655	Known or suspected fetal abnormality affecting management of mother	205	4192	1.04 (0.809,1.33)	0.768	FALSE	0.000173	FALSE
All of Us	655	Known or suspected fetal abnormality affecting management of mother	509	11898	0.711 (0.643,0.786)	2.23e-11	TRUE	5.14e-05	TRUE
MGI	655.1	Abnormality in fetal heart rate or rhythm	94	1643	1.28 (0.974,1.69)	0.0726	FALSE	5.61e-05	FALSE
All of Us	655.1	Abnormality in fetal heart rate or rhythm	159	11898	0.696 (0.585,0.827)	3.3e-05	TRUE	5.14e-05	TRUE
MGI	656	Other perinatal conditions of fetus or newborn	135	2890	1.26 (0.993,1.59)	0.0554	FALSE	5.61e-05	FALSE
MGI	669	Complications of labor and delivery NEC	122	1738	1.13 (0.887,1.45)	0.314	FALSE	5.61e-05	FALSE
UKB	669	Complications of labor and delivery NEC	122	4118	0.796 (0.576,1.1)	0.162	FALSE	0.000173	FALSE
All of Us	669	Complications of labor and delivery NEC	54	12353	0.673 (0.507,0.892)	0.00422	TRUE	5.14e-05	FALSE
All of Us	671	Venous/cerebrovascular complications embolism in pregnancy and the puerperium	57	12302	0.767 (0.574,1.03)	0.0627	FALSE	5.14e-05	FALSE
MGI	681	Superficial cellulitis and abscess	490	2414	1.09 (0.955,1.24)	0.203	FALSE	5.61e-05	FALSE
UKB	681	Superficial cellulitis and abscess	84	7413	1.02 (0.714,1.47)	0.898	FALSE	0.000173	FALSE
All of Us	681	Superficial cellulitis and abscess	1656	19569	0.882 (0.832,0.936)	3.05e-05	TRUE	5.14e-05	TRUE
MGI	681.1	Cellulitis and abscess of fingers/toes	90	2414	1.13 (0.854,1.51)	0.371	FALSE	5.61e-05	FALSE
All of Us	681.1	Cellulitis and abscess of fingers/toes	328	19569	0.816 (0.72,0.925)	0.00134	TRUE	5.14e-05	FALSE
MGI	681.2	Cellulitis and abscess of face/neck	72	2414	1.32 (0.966,1.81)	0.0707	FALSE	5.61e-05	FALSE
All of Us	681.2	Cellulitis and abscess of face/neck	204	19569	1.05 (0.891,1.24)	0.57	FALSE	5.14e-05	FALSE
MGI	681.3	Cellulitis and abscess of arm/hand	158	2414	1.13 (0.912,1.41)	0.256	FALSE	5.61e-05	FALSE
UKB	681.3	Cellulitis and abscess of arm/hand	55	7413	1.16 (0.748,1.81)	0.486	FALSE	0.000173	FALSE
All of Us	681.3	Cellulitis and abscess of arm/hand	293	19569	0.941 (0.823,1.08)	0.379	FALSE	5.14e-05	FALSE
MGI	681.5	Cellulitis and abscess of leg, except foot	164	2414	1.11 (0.9,1.38)	0.319	FALSE	5.61e-05	FALSE
UKB	681.5	Cellulitis and abscess of leg, except foot	55	7413	1.16 (0.748,1.81)	0.486	FALSE	0.000173	FALSE
All of Us	681.5	Cellulitis and abscess of leg, except foot	401	19569	0.869 (0.774,0.976)	0.0171	TRUE	5.14e-05	FALSE
MGI	681.6	Cellulitis and abscess of foot, toe	108	2414	0.988 (0.761,1.28)	0.926	FALSE	5.61e-05	FALSE
UKB	681.6	Cellulitis and abscess of foot, toe	55	7413	1.16 (0.748,1.81)	0.486	FALSE	0.000173	FALSE
All of Us	681.6	Cellulitis and abscess of foot, toe	68	19569	0.895 (0.675,1.19)	0.427	FALSE	5.14e-05	FALSE
MGI	681.7	Cellulitis and abscess of trunk	148	2414	1.04 (0.83,1.3)	0.737	FALSE	5.61e-05	FALSE
All of Us	681.7	Cellulitis and abscess of trunk	376	19569	0.868 (0.771,0.977)	0.0182	TRUE	5.14e-05	FALSE
MGI	686	Other local infections of skin and subcutaneous tissue	158	2414	1.02 (0.823,1.27)	0.828	FALSE	5.61e-05	FALSE
All of Us	686	Other local infections of skin and subcutaneous tissue	285	19569	0.878 (0.768,1)	0.0549	FALSE	5.14e-05	FALSE
MGI	686.1	Carbuncle and furuncle	91	2414	0.929 (0.702,1.23)	0.597	FALSE	5.61e-05	FALSE
UKB	686.1	Carbuncle and furuncle	90	7413	0.819 (0.574,1.17)	0.26	FALSE	0.000173	FALSE
All of Us	686.1	Carbuncle and furuncle	224	19569	0.933 (0.801,1.09)	0.375	FALSE	5.14e-05	FALSE
All of Us	686.2	Impetigo	51	19569	0.748 (0.552,1.02)	0.0538	FALSE	5.14e-05	FALSE
MGI	687	Symptoms affecting skin	101	2060	1.39 (1.06,1.82)	0.016	TRUE	5.61e-05	FALSE
MGI	687.1	Rash and other nonspecific skin eruption	574	2060	1.1 (0.974,1.25)	0.123	FALSE	5.61e-05	FALSE
All of Us	687.1	Rash and other nonspecific skin eruption	1382	20086	0.865 (0.812,0.921)	6.12e-06	TRUE	5.14e-05	TRUE
MGI	687.4	Disturbance of skin sensation	547	2060	1.09 (0.959,1.24)	0.191	FALSE	5.61e-05	FALSE
UKB	687.4	Disturbance of skin sensation	67	7516	1.18 (0.791,1.77)	0.403	FALSE	0.000173	FALSE
MGI	689	Disorder of skin and subcutaneous tissue NOS	427	2598	1.05 (0.912,1.2)	0.521	FALSE	5.61e-05	FALSE
UKB	689	Disorder of skin and subcutaneous tissue NOS	63	7546	0.676 (0.443,1.03)	0.0607	FALSE	0.000173	FALSE
All of Us	689	Disorder of skin and subcutaneous tissue NOS	774	20723	0.84 (0.773,0.913)	3.52e-05	TRUE	5.14e-05	TRUE
MGI	690	Erythematosquamous dermatosis	184	2415	1.03 (0.841,1.25)	0.789	FALSE	5.61e-05	FALSE
All of Us	690	Erythematosquamous dermatosis	326	20105	0.907 (0.799,1.03)	0.135	FALSE	5.14e-05	FALSE
MGI	690.1	Seborrheic dermatitis	183	2415	1.03 (0.841,1.26)	0.786	FALSE	5.61e-05	FALSE
All of Us	690.1	Seborrheic dermatitis	321	20105	0.914 (0.803,1.04)	0.169	FALSE	5.14e-05	FALSE
All of Us	691	Congenital anomalies of skin	112	20105	0.871 (0.702,1.08)	0.202	FALSE	5.14e-05	FALSE
MGI	694	Dyschromia and Vitiligo	201	2415	0.918 (0.758,1.11)	0.375	FALSE	5.61e-05	FALSE
All of Us	694	Dyschromia and Vitiligo	365	20105	0.917 (0.814,1.03)	0.154	FALSE	5.14e-05	FALSE
MGI	694.2	Other dyschromia	186	2415	0.923 (0.756,1.12)	0.421	FALSE	5.61e-05	FALSE
All of Us	694.2	Other dyschromia	327	20105	0.895 (0.79,1.02)	0.0821	FALSE	5.14e-05	FALSE
MGI	695	Erythematous conditions	261	2415	1.09 (0.921,1.3)	0.307	FALSE	5.61e-05	FALSE
UKB	695	Erythematous conditions	60	7480	0.827 (0.542,1.26)	0.365	FALSE	0.000173	FALSE
All of Us	695	Erythematous conditions	618	20105	0.954 (0.869,1.05)	0.322	FALSE	5.14e-05	FALSE
MGI	695.4	Lupus (localized and systemic)	99	2392	1.13 (0.867,1.48)	0.351	FALSE	5.61e-05	FALSE
All of Us	695.4	Lupus (localized and systemic)	232	20040	1.06 (0.911,1.24)	0.449	FALSE	5.14e-05	FALSE
MGI	695.41	Cutaneous lupus erythematosus	53	2392	1.03 (0.722,1.49)	0.847	FALSE	5.61e-05	FALSE
All of Us	695.41	Cutaneous lupus erythematosus	82	20040	1.23 (0.958,1.6)	0.0971	FALSE	5.14e-05	FALSE
MGI	695.42	Systemic lupus erythematosus	93	2392	1.12 (0.846,1.47)	0.425	FALSE	5.61e-05	FALSE
All of Us	695.42	Systemic lupus erythematosus	217	20040	1.06 (0.905,1.24)	0.478	FALSE	5.14e-05	FALSE
MGI	695.7	Prurigo and Lichen	70	2415	1.24 (0.905,1.69)	0.168	FALSE	5.61e-05	FALSE
All of Us	695.7	Prurigo and Lichen	258	20105	0.911 (0.791,1.05)	0.199	FALSE	5.14e-05	FALSE
MGI	695.8	Other specified erythematous conditions	70	2415	0.858 (0.625,1.18)	0.327	FALSE	5.61e-05	FALSE
All of Us	695.8	Other specified erythematous conditions	100	20105	0.94 (0.749,1.18)	0.584	FALSE	5.14e-05	FALSE
MGI	696	Psoriasis and related disorders	68	2333	1.22 (0.885,1.67)	0.209	FALSE	5.61e-05	FALSE
All of Us	696	Psoriasis and related disorders	186	19886	0.734 (0.625,0.863)	0.000144	TRUE	5.14e-05	FALSE
All of Us	696.3	Pityriasis	64	20105	0.895 (0.68,1.18)	0.414	FALSE	5.14e-05	FALSE
All of Us	696.4	Psoriasis	122	19886	0.668 (0.548,0.816)	5.21e-05	TRUE	5.14e-05	FALSE
All of Us	696.41	Psoriasis vulgaris	110	19886	0.656 (0.532,0.81)	5.9e-05	TRUE	5.14e-05	FALSE
MGI	697	Sarcoidosis	75	2415	0.917 (0.676,1.24)	0.565	FALSE	5.61e-05	FALSE
All of Us	697	Sarcoidosis	163	20105	1.03 (0.859,1.25)	0.722	FALSE	5.14e-05	FALSE
MGI	698	Pruritus and related conditions	294	2731	0.999 (0.851,1.17)	0.99	FALSE	5.61e-05	FALSE
All of Us	698	Pruritus and related conditions	895	20602	0.975 (0.902,1.05)	0.524	FALSE	5.14e-05	FALSE
MGI	700	Corns and callosities	214	2361	1.06 (0.867,1.29)	0.588	FALSE	5.61e-05	FALSE
All of Us	700	Corns and callosities	431	20319	1.04 (0.927,1.17)	0.497	FALSE	5.14e-05	FALSE
MGI	701	Other hypertrophic and atrophic conditions of skin	538	2361	1.02 (0.899,1.15)	0.772	FALSE	5.61e-05	FALSE
UKB	701	Other hypertrophic and atrophic conditions of skin	86	7523	1.12 (0.782,1.61)	0.52	FALSE	0.000173	FALSE
All of Us	701	Other hypertrophic and atrophic conditions of skin	885	20319	0.874 (0.809,0.946)	0.000781	TRUE	5.14e-05	FALSE
All of Us	701.1	Keratoderma, acquired	192	20319	0.932 (0.787,1.11)	0.408	FALSE	5.14e-05	FALSE
MGI	701.2	Scar conditions and fibrosis of skin	116	2361	1.06 (0.828,1.37)	0.623	FALSE	5.61e-05	FALSE
All of Us	701.2	Scar conditions and fibrosis of skin	203	20319	0.854 (0.732,0.999)	0.0445	TRUE	5.14e-05	FALSE
MGI	701.4	Keloid scar	124	2361	0.96 (0.754,1.22)	0.735	FALSE	5.61e-05	FALSE
All of Us	701.4	Keloid scar	195	20319	0.947 (0.8,1.12)	0.529	FALSE	5.14e-05	FALSE
All of Us	701.6	Acquired acanthosis nigricans	86	20319	0.855 (0.674,1.09)	0.19	FALSE	5.14e-05	FALSE
MGI	702	Degenerative skin conditions and other dermatoses	131	2320	1.07 (0.841,1.35)	0.592	FALSE	5.61e-05	FALSE
All of Us	702	Degenerative skin conditions and other dermatoses	333	20139	0.766 (0.678,0.866)	1.76e-05	TRUE	5.14e-05	TRUE
MGI	702.2	Seborrheic keratosis	115	2894	1.01 (0.788,1.29)	0.938	FALSE	5.61e-05	FALSE
All of Us	702.2	Seborrheic keratosis	309	21164	0.771 (0.68,0.875)	4.98e-05	TRUE	5.14e-05	TRUE
MGI	703	Diseases of nail, NOS	172	2516	1.2 (0.964,1.48)	0.1	FALSE	5.61e-05	FALSE
All of Us	703	Diseases of nail, NOS	402	20179	0.895 (0.796,1.01)	0.0619	FALSE	5.14e-05	FALSE
MGI	703.1	Ingrowing nail	86	2516	1.51 (1.13,2.02)	0.00476	TRUE	5.61e-05	FALSE
All of Us	703.1	Ingrowing nail	224	20179	0.956 (0.82,1.12)	0.559	FALSE	5.14e-05	FALSE
MGI	704	Diseases of hair and hair follicles	337	2516	1.21 (1.04,1.41)	0.0132	TRUE	5.61e-05	FALSE
UKB	704	Diseases of hair and hair follicles	105	7495	1.02 (0.736,1.41)	0.9	FALSE	0.000173	FALSE
All of Us	704	Diseases of hair and hair follicles	820	20179	0.887 (0.817,0.963)	0.004	TRUE	5.14e-05	FALSE
MGI	704.1	Alopecia	196	2516	1.27 (1.05,1.55)	0.015	TRUE	5.61e-05	FALSE
All of Us	704.1	Alopecia	410	20179	0.872 (0.779,0.977)	0.0172	TRUE	5.14e-05	FALSE
MGI	704.2	Hirsutism	57	2516	0.796 (0.562,1.13)	0.179	FALSE	5.61e-05	FALSE
All of Us	704.2	Hirsutism	121	20179	0.688 (0.56,0.847)	0.000301	TRUE	5.14e-05	FALSE
MGI	704.8	Other specified diseases of hair and hair follicles	156	2516	1.17 (0.947,1.46)	0.138	FALSE	5.61e-05	FALSE
All of Us	704.8	Other specified diseases of hair and hair follicles	363	20179	0.909 (0.805,1.03)	0.129	FALSE	5.14e-05	FALSE
MGI	705	Disorders of sweat glands	135	2377	1.04 (0.828,1.31)	0.716	FALSE	5.61e-05	FALSE
All of Us	705	Disorders of sweat glands	253	19898	0.784 (0.682,0.902)	0.000556	TRUE	5.14e-05	FALSE
All of Us	705.1	Dyshidrosis	66	19898	0.527 (0.41,0.679)	2.9e-07	TRUE	5.14e-05	TRUE
MGI	705.3	Hidradenitis	95	2377	1.13 (0.858,1.48)	0.38	FALSE	5.61e-05	FALSE
All of Us	705.3	Hidradenitis	167	19898	0.926 (0.777,1.11)	0.384	FALSE	5.14e-05	FALSE
MGI	705.8	Hyperhidrosis	110	2377	0.917 (0.712,1.18)	0.493	FALSE	5.61e-05	FALSE
All of Us	705.8	Hyperhidrosis	260	19898	1.02 (0.882,1.18)	0.783	FALSE	5.14e-05	FALSE
MGI	706	Diseases of sebaceous glands	536	2377	0.973 (0.858,1.1)	0.675	FALSE	5.61e-05	FALSE
UKB	706	Diseases of sebaceous glands	131	7456	0.863 (0.642,1.16)	0.318	FALSE	0.000173	FALSE
All of Us	706	Diseases of sebaceous glands	1274	19898	0.886 (0.829,0.946)	0.0003	TRUE	5.14e-05	FALSE
MGI	706.1	Acne	269	2377	1.04 (0.881,1.24)	0.62	FALSE	5.61e-05	FALSE
All of Us	706.1	Acne	558	19898	0.888 (0.806,0.979)	0.0161	TRUE	5.14e-05	FALSE
MGI	706.2	Sebaceous cyst	213	2377	0.997 (0.827,1.2)	0.971	FALSE	5.61e-05	FALSE
UKB	706.2	Sebaceous cyst	127	7456	0.864 (0.64,1.16)	0.329	FALSE	0.000173	FALSE
All of Us	706.2	Sebaceous cyst	484	19898	0.887 (0.8,0.985)	0.0241	TRUE	5.14e-05	FALSE
MGI	706.8	Other specified diseases of sebaceous glands	152	2377	0.909 (0.724,1.14)	0.403	FALSE	5.61e-05	FALSE
All of Us	706.8	Other specified diseases of sebaceous glands	436	19898	0.923 (0.826,1.03)	0.154	FALSE	5.14e-05	FALSE
MGI	707	Chronic ulcer of skin	195	2830	1.03 (0.846,1.26)	0.757	FALSE	5.61e-05	FALSE
All of Us	707	Chronic ulcer of skin	343	21154	0.862 (0.762,0.978)	0.0192	TRUE	5.14e-05	FALSE
MGI	707.1	Decubitus ulcer	52	2830	1.08 (0.746,1.57)	0.661	FALSE	5.61e-05	FALSE
All of Us	707.1	Decubitus ulcer	68	21154	1.02 (0.765,1.36)	0.915	FALSE	5.14e-05	FALSE
MGI	707.2	Chronic ulcer of leg or foot	96	2830	0.855 (0.644,1.13)	0.264	FALSE	5.61e-05	FALSE
All of Us	707.2	Chronic ulcer of leg or foot	230	21154	0.854 (0.733,0.998)	0.0439	TRUE	5.14e-05	FALSE
MGI	707.3	Chronic ulcer of unspecified site	109	2830	0.995 (0.77,1.29)	0.971	FALSE	5.61e-05	FALSE
All of Us	707.3	Chronic ulcer of unspecified site	127	21154	0.872 (0.716,1.07)	0.173	FALSE	5.14e-05	FALSE
MGI	709	Diffuse diseases of connective tissue	135	2365	1.02 (0.81,1.29)	0.853	FALSE	5.61e-05	FALSE
UKB	709	Diffuse diseases of connective tissue	81	7410	1.3 (0.905,1.88)	0.145	FALSE	0.000173	FALSE
All of Us	709	Diffuse diseases of connective tissue	189	20015	0.925 (0.784,1.09)	0.348	FALSE	5.14e-05	FALSE
All of Us	709.2	Sicca syndrome	96	20015	1.01 (0.791,1.29)	0.958	FALSE	5.14e-05	FALSE
MGI	709.7	Unspecified diffuse connective tissue disease	80	2365	1.09 (0.811,1.48)	0.545	FALSE	5.61e-05	FALSE
UKB	709.7	Unspecified diffuse connective tissue disease	57	7410	1.23 (0.798,1.9)	0.334	FALSE	0.000173	FALSE
All of Us	709.7	Unspecified diffuse connective tissue disease	57	20015	0.867 (0.66,1.14)	0.291	FALSE	5.14e-05	FALSE
MGI	710	Osteomyelitis, periostitis, and other infections involving bone	93	2064	0.83 (0.624,1.1)	0.191	FALSE	5.61e-05	FALSE
All of Us	710	Osteomyelitis, periostitis, and other infections involving bone	133	20002	0.998 (0.815,1.23)	0.983	FALSE	5.14e-05	FALSE
MGI	710.1	Osteomyelitis	90	2064	0.79 (0.591,1.05)	0.103	FALSE	5.61e-05	FALSE
All of Us	710.1	Osteomyelitis	132	20002	1.01 (0.822,1.24)	0.943	FALSE	5.14e-05	FALSE
MGI	710.11	Acute osteomyelitis	56	2064	0.926 (0.644,1.33)	0.663	FALSE	5.61e-05	FALSE
All of Us	710.11	Acute osteomyelitis	57	20002	1.02 (0.744,1.41)	0.908	FALSE	5.14e-05	FALSE
MGI	710.19	Unspecified osteomyelitis	84	2064	0.799 (0.592,1.08)	0.131	FALSE	5.61e-05	FALSE
All of Us	710.19	Unspecified osteomyelitis	105	20002	0.966 (0.77,1.22)	0.764	FALSE	5.14e-05	FALSE
All of Us	711	Arthropathy associated with infections	62	20002	0.823 (0.609,1.12)	0.193	FALSE	5.14e-05	FALSE
All of Us	713	Arthropathy associated with other disorders classified elsewhere	52	20002	0.985 (0.718,1.37)	0.925	FALSE	5.14e-05	FALSE
MGI	714	Rheumatoid arthritis and other inflammatory polyarthropathies	166	2090	0.905 (0.729,1.12)	0.362	FALSE	5.61e-05	FALSE
UKB	714	Rheumatoid arthritis and other inflammatory polyarthropathies	90	6917	0.949 (0.67,1.34)	0.762	FALSE	0.000173	FALSE
All of Us	714	Rheumatoid arthritis and other inflammatory polyarthropathies	365	20015	0.994 (0.88,1.12)	0.928	FALSE	5.14e-05	FALSE
MGI	714.1	Rheumatoid arthritis	133	2090	0.9 (0.707,1.14)	0.383	FALSE	5.61e-05	FALSE
UKB	714.1	Rheumatoid arthritis	80	6917	1.13 (0.782,1.63)	0.507	FALSE	0.000173	FALSE
All of Us	714.1	Rheumatoid arthritis	297	20015	0.993 (0.867,1.14)	0.915	FALSE	5.14e-05	FALSE
MGI	715	Other inflammatory spondylopathies	77	2090	0.913 (0.671,1.24)	0.549	FALSE	5.61e-05	FALSE
All of Us	715	Other inflammatory spondylopathies	250	20015	0.987 (0.854,1.14)	0.865	FALSE	5.14e-05	FALSE
All of Us	715.1	Sacroiliitis NEC	136	20015	1.11 (0.91,1.36)	0.301	FALSE	5.14e-05	FALSE
MGI	716	Other arthropathies	834	2064	1.02 (0.903,1.14)	0.802	FALSE	5.61e-05	FALSE
UKB	716	Other arthropathies	632	6894	1.02 (0.881,1.18)	0.811	FALSE	0.000173	FALSE
All of Us	716	Other arthropathies	980	20002	0.952 (0.881,1.03)	0.21	FALSE	5.14e-05	FALSE
UKB	716.2	Unspecified monoarthritis	292	6894	1.13 (0.926,1.38)	0.226	FALSE	0.000173	FALSE
MGI	716.9	Arthropathy NOS	830	2064	1.02 (0.908,1.15)	0.731	FALSE	5.61e-05	FALSE
UKB	716.9	Arthropathy NOS	620	6894	1.02 (0.884,1.18)	0.755	FALSE	0.000173	FALSE
All of Us	716.9	Arthropathy NOS	923	20002	0.947 (0.874,1.03)	0.177	FALSE	5.14e-05	FALSE
MGI	720	Spinal stenosis	227	2347	0.834 (0.688,1.01)	0.0622	FALSE	5.61e-05	FALSE
UKB	720	Spinal stenosis	93	7303	1.11 (0.787,1.57)	0.539	FALSE	0.000173	FALSE
All of Us	720	Spinal stenosis	736	19116	0.877 (0.803,0.959)	0.00382	TRUE	5.14e-05	FALSE
MGI	720.1	Spinal stenosis of lumbar region	159	2347	0.863 (0.687,1.08)	0.198	FALSE	5.61e-05	FALSE
All of Us	720.1	Spinal stenosis of lumbar region	417	19116	0.866 (0.772,0.972)	0.0141	TRUE	5.14e-05	FALSE
MGI	721	Spondylosis and allied disorders	359	2347	0.935 (0.802,1.09)	0.391	FALSE	5.61e-05	FALSE
UKB	721	Spondylosis and allied disorders	131	7303	1.28 (0.952,1.71)	0.0989	FALSE	0.000173	FALSE
All of Us	721	Spondylosis and allied disorders	1555	19116	0.878 (0.825,0.934)	4.11e-05	TRUE	5.14e-05	TRUE
MGI	721.1	Spondylosis without myelopathy	335	2347	0.921 (0.786,1.08)	0.301	FALSE	5.61e-05	FALSE
UKB	721.1	Spondylosis without myelopathy	78	7303	1.31 (0.898,1.91)	0.153	FALSE	0.000173	FALSE
All of Us	721.1	Spondylosis without myelopathy	1485	19116	0.885 (0.83,0.943)	0.000166	TRUE	5.14e-05	FALSE
All of Us	721.2	Spondylosis with myelopathy	146	19116	0.699 (0.579,0.847)	0.000176	TRUE	5.14e-05	FALSE
All of Us	721.8	Other allied disorders of spine	123	19116	0.879 (0.716,1.08)	0.214	FALSE	5.14e-05	FALSE
MGI	722	Intervertebral disc disorders	381	2347	0.975 (0.839,1.13)	0.741	FALSE	5.61e-05	FALSE
UKB	722	Intervertebral disc disorders	176	7303	1.04 (0.81,1.35)	0.738	FALSE	0.000173	FALSE
All of Us	722	Intervertebral disc disorders	1424	19116	0.893 (0.837,0.953)	0.000589	TRUE	5.14e-05	FALSE
MGI	722.1	Displacement of intervertebral disc	227	2347	0.975 (0.809,1.17)	0.791	FALSE	5.61e-05	FALSE
All of Us	722.1	Displacement of intervertebral disc	642	19116	0.864 (0.788,0.947)	0.00173	TRUE	5.14e-05	FALSE
MGI	722.6	Degeneration of intervertebral disc	244	2347	0.955 (0.795,1.15)	0.618	FALSE	5.61e-05	FALSE
UKB	722.6	Degeneration of intervertebral disc	56	7303	1.26 (0.812,1.96)	0.285	FALSE	0.000173	FALSE
All of Us	722.6	Degeneration of intervertebral disc	1070	19116	0.881 (0.819,0.949)	0.000778	TRUE	5.14e-05	FALSE
All of Us	722.7	Intervertebral disc disorder with myelopathy	93	19116	0.722 (0.573,0.913)	0.00508	TRUE	5.14e-05	FALSE
All of Us	722.8	Postlaminectomy syndrome	83	19116	0.921 (0.722,1.18)	0.497	FALSE	5.14e-05	FALSE
MGI	722.9	Other and unspecified disc disorder	111	2347	0.814 (0.629,1.05)	0.111	FALSE	5.61e-05	FALSE
UKB	722.9	Other and unspecified disc disorder	76	7303	0.772 (0.527,1.13)	0.171	FALSE	0.000173	FALSE
All of Us	722.9	Other and unspecified disc disorder	190	19116	0.777 (0.659,0.918)	0.00259	TRUE	5.14e-05	FALSE
MGI	723	Other disorders of cervical region	66	2347	0.917 (0.661,1.27)	0.587	FALSE	5.61e-05	FALSE
All of Us	723	Other disorders of cervical region	171	19116	0.868 (0.729,1.04)	0.108	FALSE	5.14e-05	FALSE
All of Us	723.1	Torticollis	91	19116	0.941 (0.742,1.2)	0.611	FALSE	5.14e-05	FALSE
MGI	724	Other and unspecified disorders of back	288	2347	1.07 (0.903,1.26)	0.444	FALSE	5.61e-05	FALSE
All of Us	724	Other and unspecified disorders of back	487	19116	0.943 (0.848,1.05)	0.284	FALSE	5.14e-05	FALSE
MGI	724.1	Disorders of sacrum	163	2347	1.07 (0.862,1.33)	0.537	FALSE	5.61e-05	FALSE
All of Us	724.1	Disorders of sacrum	250	19116	1.01 (0.868,1.17)	0.92	FALSE	5.14e-05	FALSE
All of Us	724.2	Disorders of coccyx	200	19116	1.06 (0.898,1.25)	0.491	FALSE	5.14e-05	FALSE
MGI	724.8	Other symptoms referable to back	85	2347	1.08 (0.809,1.44)	0.592	FALSE	5.61e-05	FALSE
All of Us	724.8	Other symptoms referable to back	145	19116	0.929 (0.766,1.13)	0.451	FALSE	5.14e-05	FALSE
MGI	724.9	Other unspecified back disorders	80	2347	1.14 (0.847,1.54)	0.369	FALSE	5.61e-05	FALSE
All of Us	724.9	Other unspecified back disorders	128	19116	0.784 (0.646,0.954)	0.0129	TRUE	5.14e-05	FALSE
MGI	726	Peripheral enthesopathies and allied syndromes	760	1749	1.06 (0.943,1.19)	0.332	FALSE	5.61e-05	FALSE
UKB	726	Peripheral enthesopathies and allied syndromes	237	7106	0.945 (0.76,1.18)	0.609	FALSE	0.000173	FALSE
All of Us	726	Peripheral enthesopathies and allied syndromes	1718	18524	0.919 (0.866,0.976)	0.00554	TRUE	5.14e-05	FALSE
MGI	726.1	Enthesopathy	588	1749	1.06 (0.936,1.21)	0.345	FALSE	5.61e-05	FALSE
UKB	726.1	Enthesopathy	149	7106	0.835 (0.635,1.1)	0.191	FALSE	0.000173	FALSE
All of Us	726.1	Enthesopathy	1065	18524	0.934 (0.867,1.01)	0.0691	FALSE	5.14e-05	FALSE
MGI	726.2	Synoviopathy	73	1749	1.07 (0.779,1.48)	0.656	FALSE	5.61e-05	FALSE
All of Us	726.2	Synoviopathy	119	18524	1.09 (0.882,1.36)	0.412	FALSE	5.14e-05	FALSE
MGI	726.3	Bursitis	176	1749	1.03 (0.838,1.28)	0.751	FALSE	5.61e-05	FALSE
All of Us	726.3	Bursitis	262	18524	0.903 (0.783,1.04)	0.156	FALSE	5.14e-05	FALSE
MGI	726.4	Calcaneal spur; Exostosis NOS	107	1749	1.13 (0.871,1.48)	0.343	FALSE	5.61e-05	FALSE
All of Us	726.4	Calcaneal spur; Exostosis NOS	62	18524	0.666 (0.505,0.881)	0.00301	TRUE	5.14e-05	FALSE
MGI	727	Other disorders of synovium, tendon, and bursa	591	1749	1.07 (0.946,1.22)	0.27	FALSE	5.61e-05	FALSE
UKB	727	Other disorders of synovium, tendon, and bursa	172	7106	1.01 (0.78,1.3)	0.956	FALSE	0.000173	FALSE
All of Us	727	Other disorders of synovium, tendon, and bursa	1200	18524	0.833 (0.777,0.893)	2.42e-07	TRUE	5.14e-05	TRUE
MGI	727.1	Synovitis and tenosynovitis	258	1749	1.04 (0.873,1.24)	0.661	FALSE	5.61e-05	FALSE
UKB	727.1	Synovitis and tenosynovitis	58	7106	1.08 (0.704,1.66)	0.709	FALSE	0.000173	FALSE
All of Us	727.1	Synovitis and tenosynovitis	658	18524	0.852 (0.777,0.934)	0.000578	TRUE	5.14e-05	FALSE
All of Us	727.2	Bursitis disorders	116	18524	0.789 (0.649,0.96)	0.0153	TRUE	5.14e-05	FALSE
MGI	727.4	Ganglion and cyst of synovium, tendon, and bursa	109	1749	1.12 (0.865,1.45)	0.387	FALSE	5.61e-05	FALSE
UKB	727.4	Ganglion and cyst of synovium, tendon, and bursa	82	7106	0.932 (0.642,1.35)	0.702	FALSE	0.000173	FALSE
All of Us	727.4	Ganglion and cyst of synovium, tendon, and bursa	240	18524	0.776 (0.67,0.9)	0.000662	TRUE	5.14e-05	FALSE
All of Us	727.5	Rupture of synovium	142	18524	1.05 (0.866,1.28)	0.624	FALSE	5.14e-05	FALSE
MGI	727.6	Rupture of tendon, nontraumatic	175	1749	1.14 (0.92,1.42)	0.225	FALSE	5.61e-05	FALSE
All of Us	727.6	Rupture of tendon, nontraumatic	177	18524	0.881 (0.745,1.04)	0.136	FALSE	5.14e-05	FALSE
MGI	727.7	Contracture of tendon (sheath)	54	1749	0.981 (0.682,1.41)	0.912	FALSE	5.61e-05	FALSE
MGI	728	Disorders of muscle, ligament, and fascia	374	1749	1.04 (0.891,1.21)	0.631	FALSE	5.61e-05	FALSE
MGI	728.7	Fasciitis	224	1749	1.05 (0.864,1.26)	0.647	FALSE	5.61e-05	FALSE
All of Us	728.7	Fasciitis	515	18524	0.881 (0.796,0.976)	0.0147	TRUE	5.14e-05	FALSE
MGI	729	Other disorders of soft tissues	331	1749	1.07 (0.912,1.26)	0.395	FALSE	5.61e-05	FALSE
UKB	729	Other disorders of soft tissues	137	7106	1.02 (0.763,1.35)	0.915	FALSE	0.000173	FALSE
All of Us	729	Other disorders of soft tissues	993	18524	0.819 (0.76,0.882)	1.31e-07	TRUE	5.14e-05	TRUE
All of Us	731	Osteitis deformans and osteopathies associated with other disorders classified elsewhere	91	19324	1.18 (0.917,1.53)	0.191	FALSE	5.14e-05	FALSE
MGI	733	Other disorders of bone and cartilage	229	2217	1.01 (0.842,1.22)	0.876	FALSE	5.61e-05	FALSE
All of Us	733	Other disorders of bone and cartilage	667	19324	0.898 (0.819,0.986)	0.023	TRUE	5.14e-05	FALSE
MGI	733.4	Aseptic necrosis of bone	51	2217	1.06 (0.723,1.55)	0.76	FALSE	5.61e-05	FALSE
All of Us	733.4	Aseptic necrosis of bone	112	19324	0.967 (0.771,1.22)	0.766	FALSE	5.14e-05	FALSE
MGI	733.6	Costochondritis	74	2217	1.23 (0.9,1.67)	0.181	FALSE	5.61e-05	FALSE
All of Us	733.6	Costochondritis	247	19324	0.885 (0.767,1.02)	0.0936	FALSE	5.14e-05	FALSE
All of Us	733.8	Malunion and nonunion of fracture	56	19324	0.906 (0.678,1.22)	0.492	FALSE	5.14e-05	FALSE
All of Us	733.9	Chondromalacia	59	19324	0.853 (0.632,1.16)	0.288	FALSE	5.14e-05	FALSE
MGI	735	Acquired foot deformities	372	2430	1.05 (0.905,1.22)	0.52	FALSE	5.61e-05	FALSE
UKB	735	Acquired foot deformities	126	7401	0.989 (0.736,1.33)	0.943	FALSE	0.000173	FALSE
All of Us	735	Acquired foot deformities	832	20040	0.887 (0.817,0.964)	0.00436	TRUE	5.14e-05	FALSE
MGI	735.1	Flat foot	143	2430	1.11 (0.879,1.39)	0.381	FALSE	5.61e-05	FALSE
All of Us	735.1	Flat foot	296	20040	0.925 (0.804,1.07)	0.276	FALSE	5.14e-05	FALSE
MGI	735.2	Acquired toe deformities	145	2430	1.24 (0.976,1.57)	0.0748	FALSE	5.61e-05	FALSE
All of Us	735.2	Acquired toe deformities	338	20040	0.898 (0.791,1.02)	0.0944	FALSE	5.14e-05	FALSE
MGI	735.21	Hammer toe (acquired)	103	2430	1.33 (1,1.77)	0.0424	TRUE	5.61e-05	FALSE
All of Us	735.21	Hammer toe (acquired)	263	20040	0.905 (0.783,1.05)	0.175	FALSE	5.14e-05	FALSE
All of Us	735.23	Hallux rigidus	60	20040	0.822 (0.623,1.09)	0.157	FALSE	5.14e-05	FALSE
MGI	735.3	Hallux valgus (Bunion)	184	2430	1.13 (0.926,1.39)	0.217	FALSE	5.61e-05	FALSE
UKB	735.3	Hallux valgus (Bunion)	102	7401	1 (0.723,1.39)	0.98	FALSE	0.000173	FALSE
All of Us	735.3	Hallux valgus (Bunion)	399	20040	0.866 (0.771,0.973)	0.0145	TRUE	5.14e-05	FALSE
MGI	736	Other acquired deformities of limbs	287	2430	1.09 (0.921,1.28)	0.324	FALSE	5.61e-05	FALSE
All of Us	736	Other acquired deformities of limbs	191	20040	0.934 (0.792,1.1)	0.417	FALSE	5.14e-05	FALSE
MGI	737	Curvature of spine	82	2430	0.908 (0.678,1.22)	0.502	FALSE	5.61e-05	FALSE
All of Us	737	Curvature of spine	269	20040	0.83 (0.726,0.951)	0.00648	TRUE	5.14e-05	FALSE
MGI	737.3	Kyphoscoliosis and scoliosis	51	2430	0.793 (0.552,1.14)	0.184	FALSE	5.61e-05	FALSE
All of Us	737.3	Kyphoscoliosis and scoliosis	188	20040	0.87 (0.742,1.02)	0.0841	FALSE	5.14e-05	FALSE
MGI	738	Other acquired musculoskeletal deformity	112	2430	1.03 (0.794,1.33)	0.835	FALSE	5.61e-05	FALSE
All of Us	738	Other acquired musculoskeletal deformity	378	20040	0.906 (0.804,1.02)	0.103	FALSE	5.14e-05	FALSE
MGI	738.4	Acquired spondylolisthesis	56	2430	1.36 (0.943,1.97)	0.0857	FALSE	5.61e-05	FALSE
All of Us	738.4	Acquired spondylolisthesis	275	20040	0.898 (0.781,1.03)	0.13	FALSE	5.14e-05	FALSE
All of Us	739	Contracture of joint	92	20040	0.836 (0.657,1.07)	0.141	FALSE	5.14e-05	FALSE
MGI	740	Osteoarthrosis	999	2026	0.958 (0.856,1.07)	0.453	FALSE	5.61e-05	FALSE
UKB	740	Osteoarthrosis	377	7232	1 (0.838,1.2)	0.977	FALSE	0.000173	FALSE
All of Us	740	Osteoarthrosis	2864	18633	0.912 (0.868,0.959)	0.000329	TRUE	5.14e-05	FALSE
MGI	740.1	Osteoarthritis; localized	530	2026	0.978 (0.85,1.13)	0.758	FALSE	5.61e-05	FALSE
UKB	740.1	Osteoarthritis; localized	156	7232	1.06 (0.806,1.38)	0.689	FALSE	0.000173	FALSE
All of Us	740.1	Osteoarthritis; localized	2167	18633	0.922 (0.871,0.976)	0.00478	TRUE	5.14e-05	FALSE
MGI	740.11	Osteoarthrosis, localized, primary	473	2026	1.02 (0.878,1.18)	0.815	FALSE	5.61e-05	FALSE
UKB	740.11	Osteoarthrosis, localized, primary	106	7232	1.03 (0.744,1.43)	0.854	FALSE	0.000173	FALSE
All of Us	740.11	Osteoarthrosis, localized, primary	1972	18633	0.914 (0.862,0.969)	0.00271	TRUE	5.14e-05	FALSE
MGI	740.12	Osteoarthrosis, localized, secondary	54	2026	0.973 (0.672,1.4)	0.879	FALSE	5.61e-05	FALSE
All of Us	740.12	Osteoarthrosis, localized, secondary	110	18633	1.01 (0.809,1.28)	0.902	FALSE	5.14e-05	FALSE
MGI	740.2	Osteoarthrosis, generalized	94	2026	1.13 (0.847,1.52)	0.39	FALSE	5.61e-05	FALSE
All of Us	740.2	Osteoarthrosis, generalized	324	18633	0.951 (0.831,1.09)	0.462	FALSE	5.14e-05	FALSE
All of Us	740.3	Osteoarthrosis involving more than one site, but not specified as generalized	90	18633	1.05 (0.813,1.36)	0.717	FALSE	5.14e-05	FALSE
MGI	740.9	Osteoarthrosis NOS	964	2026	0.956 (0.853,1.07)	0.437	FALSE	5.61e-05	FALSE
UKB	740.9	Osteoarthrosis NOS	243	7232	1.02 (0.823,1.27)	0.838	FALSE	0.000173	FALSE
All of Us	740.9	Osteoarthrosis NOS	1707	18633	0.899 (0.845,0.957)	0.000754	TRUE	5.14e-05	FALSE
MGI	741	Symptoms and disorders of the joints	674	2233	0.9 (0.801,1.01)	0.0796	FALSE	5.61e-05	FALSE
UKB	741	Symptoms and disorders of the joints	86	7470	1.17 (0.822,1.68)	0.366	FALSE	0.000173	FALSE
All of Us	741	Symptoms and disorders of the joints	1203	20189	0.869 (0.811,0.93)	5.25e-05	TRUE	5.14e-05	FALSE
MGI	741.2	Stiffness of joint	95	2233	0.868 (0.661,1.14)	0.294	FALSE	5.61e-05	FALSE
MGI	741.3	Difficulty in walking	209	2233	0.853 (0.698,1.04)	0.117	FALSE	5.61e-05	FALSE
MGI	741.4	Joint effusions	247	2233	0.853 (0.716,1.02)	0.0729	FALSE	5.61e-05	FALSE
All of Us	741.4	Joint effusions	916	20189	0.891 (0.825,0.964)	0.00364	TRUE	5.14e-05	FALSE
MGI	742	Derangement of joint, non-traumatic	280	2233	1.01 (0.858,1.2)	0.873	FALSE	5.61e-05	FALSE
UKB	742	Derangement of joint, non-traumatic	57	7470	0.908 (0.583,1.41)	0.658	FALSE	0.000173	FALSE
All of Us	742	Derangement of joint, non-traumatic	206	20189	0.782 (0.667,0.919)	0.00233	TRUE	5.14e-05	FALSE
MGI	742.9	Other derangement of joint	260	2233	1.03 (0.87,1.23)	0.7	FALSE	5.61e-05	FALSE
All of Us	742.9	Other derangement of joint	129	20189	0.852 (0.696,1.05)	0.118	FALSE	5.14e-05	FALSE
MGI	743	Osteoporosis, osteopenia and pathological fracture	488	2537	0.996 (0.871,1.14)	0.95	FALSE	5.61e-05	FALSE
UKB	743	Osteoporosis, osteopenia and pathological fracture	67	7542	1.22 (0.815,1.83)	0.322	FALSE	0.000173	FALSE
All of Us	743	Osteoporosis, osteopenia and pathological fracture	893	20604	0.869 (0.803,0.941)	0.000543	TRUE	5.14e-05	FALSE
MGI	743.1	Osteoporosis	117	2537	0.974 (0.758,1.25)	0.831	FALSE	5.61e-05	FALSE
UKB	743.1	Osteoporosis	53	7542	1.41 (0.897,2.22)	0.124	FALSE	0.000173	FALSE
All of Us	743.1	Osteoporosis	500	20604	0.912 (0.822,1.01)	0.081	FALSE	5.14e-05	FALSE
MGI	743.11	Osteoporosis NOS	114	2537	0.969 (0.753,1.25)	0.803	FALSE	5.61e-05	FALSE
All of Us	743.11	Osteoporosis NOS	463	20604	0.9 (0.808,1)	0.054	FALSE	5.14e-05	FALSE
All of Us	743.13	Other specified osteoporosis	77	20604	1.04 (0.811,1.34)	0.754	FALSE	5.14e-05	FALSE
MGI	743.9	Osteopenia or other disorder of bone and cartilage	410	2537	1 (0.866,1.16)	0.982	FALSE	5.61e-05	FALSE
All of Us	743.9	Osteopenia or other disorder of bone and cartilage	551	20604	0.844 (0.765,0.931)	0.00063	TRUE	5.14e-05	FALSE
MGI	745	Pain in joint	1561	1464	1.04 (0.945,1.15)	0.419	FALSE	5.61e-05	FALSE
UKB	745	Pain in joint	181	7428	0.839 (0.654,1.08)	0.164	FALSE	0.000173	FALSE
MGI	747	Cardiac and circulatory congenital anomalies	122	2903	1.01 (0.796,1.29)	0.908	FALSE	5.61e-05	FALSE
All of Us	747	Cardiac and circulatory congenital anomalies	213	21284	0.87 (0.746,1.02)	0.0775	FALSE	5.14e-05	FALSE
MGI	747.1	Cardiac congenital anomalies	91	2903	1.01 (0.768,1.34)	0.918	FALSE	5.61e-05	FALSE
All of Us	747.1	Cardiac congenital anomalies	155	21284	0.809 (0.677,0.969)	0.0189	TRUE	5.14e-05	FALSE
All of Us	747.11	Cardiac shunt/ heart septal defect	83	21284	0.898 (0.704,1.15)	0.374	FALSE	5.14e-05	FALSE
All of Us	747.2	Congenital anomalies of peripheral vascular system	58	21284	0.954 (0.705,1.3)	0.756	FALSE	5.14e-05	FALSE
All of Us	750	Digestive congenital anomalies	119	21185	0.947 (0.77,1.17)	0.603	FALSE	5.14e-05	FALSE
All of Us	750.1	Upper gastrointestinal congenital anomalies	52	21185	0.816 (0.593,1.13)	0.198	FALSE	5.14e-05	FALSE
All of Us	750.2	Lower gastrointestinal congenital anomalies	70	21185	0.955 (0.736,1.25)	0.723	FALSE	5.14e-05	FALSE
MGI	751	Genitourinary congenital anomalies	134	2851	1.38 (1.1,1.74)	0.00489	TRUE	5.61e-05	FALSE
All of Us	751	Genitourinary congenital anomalies	205	21185	0.787 (0.675,0.919)	0.00216	TRUE	5.14e-05	FALSE
MGI	751.2	Congenital anomalies of urinary system	82	2851	1.37 (1.03,1.84)	0.0272	TRUE	5.61e-05	FALSE
All of Us	751.2	Congenital anomalies of urinary system	158	21185	0.831 (0.698,0.991)	0.0357	TRUE	5.14e-05	FALSE
MGI	751.21	Cystic kidney disease	62	2851	1.25 (0.894,1.75)	0.172	FALSE	5.61e-05	FALSE
All of Us	751.21	Cystic kidney disease	112	21185	0.93 (0.753,1.15)	0.495	FALSE	5.14e-05	FALSE
MGI	752	Nervous system congenital anomalies	70	2923	1.24 (0.901,1.7)	0.171	FALSE	5.61e-05	FALSE
All of Us	752	Nervous system congenital anomalies	71	21283	0.762 (0.589,0.99)	0.034	TRUE	5.14e-05	FALSE
MGI	752.1	Neural tube defects	56	2923	1.16 (0.819,1.66)	0.372	FALSE	5.61e-05	FALSE
All of Us	753	Congenital anomalies of the eye	51	21283	1.15 (0.829,1.61)	0.39	FALSE	5.14e-05	FALSE
MGI	754	Congenital musculoskeletal deformities of spine	57	2819	1.29 (0.911,1.84)	0.132	FALSE	5.61e-05	FALSE
All of Us	754	Congenital musculoskeletal deformities of spine	98	21213	0.787 (0.631,0.985)	0.031	TRUE	5.14e-05	FALSE
MGI	755	Congenital anomalies of limbs	66	2819	1.28 (0.927,1.76)	0.118	FALSE	5.61e-05	FALSE
All of Us	755	Congenital anomalies of limbs	158	21213	0.976 (0.809,1.18)	0.796	FALSE	5.14e-05	FALSE
All of Us	755.1	Congenital deformities of feet	113	21213	1.1 (0.878,1.4)	0.391	FALSE	5.14e-05	FALSE
MGI	756	Other congenital musculoskeletal anomalies	95	2819	1.15 (0.879,1.52)	0.288	FALSE	5.61e-05	FALSE
MGI	756.5	Congenital osteodystrophies	70	2819	1.1 (0.8,1.5)	0.552	FALSE	5.61e-05	FALSE
All of Us	759	Other and unspecified congenital anomalies	56	21353	0.914 (0.664,1.27)	0.567	FALSE	5.14e-05	FALSE
MGI	760	Back pain	1327	1698	1.04 (0.942,1.14)	0.449	FALSE	5.61e-05	FALSE
UKB	760	Back pain	320	7289	1.11 (0.92,1.35)	0.268	FALSE	0.000173	FALSE
MGI	761	Cervicalgia	550	2475	1.01 (0.89,1.14)	0.908	FALSE	5.61e-05	FALSE
MGI	763	Thoracic or lumbosacral neuritis or radiculitis, unspecified	246	2419	1.03 (0.859,1.22)	0.782	FALSE	5.61e-05	FALSE
All of Us	763	Thoracic or lumbosacral neuritis or radiculitis, unspecified	951	19430	0.874 (0.809,0.944)	0.000603	TRUE	5.14e-05	FALSE
MGI	764	Sciatica	329	2419	1.06 (0.911,1.24)	0.429	FALSE	5.61e-05	FALSE
[truncated: 154 more rows]
