# Supplementary material for: Uncovering associations between pre-existing conditions and COVID-19 Severity: A polygenic risk score approach across three large biobanks
Source: PLoS Genet. 2023 Dec 19;19(12):e1010907. doi: 10.1371/journal.pgen.1010907 (PMC10763941; doi:10.1371/journal.pgen.1010907)
Supplement: S7 Table — (XLSX) [file pgen.1010907.s022.xlsx]

## Sheet: S7 Table
S7 Table	Cohort-specific "B1_ALL" PRS PheWAS Results for EAS Ancestry, Unadjusted for BMI
Cohort	Phecode	Description	n Cases	n Controls	OR	P	Nominal Significant	Significance Threshold	Phenome Wide Significant
MGI	008	Intestinal infection	114	998	1.02 (0.837,1.25)	0.817	FALSE	0.000159	FALSE
MGI	041	Bacterial infection NOS	124	955	0.937 (0.77,1.14)	0.513	FALSE	0.000159	FALSE
UKB	041	Bacterial infection NOS	53	2413	0.904 (0.671,1.22)	0.492	FALSE	0.000833	FALSE
All of Us	041	Bacterial infection NOS	63	1973	0.917 (0.71,1.18)	0.492	FALSE	0.000355	FALSE
MGI	041.8	H. pylori	56	955	1.04 (0.781,1.38)	0.783	FALSE	0.000159	FALSE
MGI	078	Viral warts & HPV	104	753	1.05 (0.847,1.3)	0.653	FALSE	0.000159	FALSE
All of Us	078	Viral warts & HPV	73	1799	0.864 (0.681,1.09)	0.214	FALSE	0.000355	FALSE
MGI	079	Viral infection	204	753	1.02 (0.869,1.2)	0.808	FALSE	0.000159	FALSE
All of Us	079	Viral infection	112	1799	0.851 (0.698,1.04)	0.103	FALSE	0.000355	FALSE
MGI	079.1	Varicella infection	63	753	1.11 (0.853,1.44)	0.424	FALSE	0.000159	FALSE
MGI	110	Dermatophytosis / Dermatomycosis	104	953	0.884 (0.713,1.09)	0.254	FALSE	0.000159	FALSE
All of Us	110	Dermatophytosis / Dermatomycosis	73	1952	0.95 (0.749,1.2)	0.667	FALSE	0.000355	FALSE
MGI	110.1	Dermatophytosis	84	953	0.862 (0.678,1.09)	0.218	FALSE	0.000159	FALSE
All of Us	110.1	Dermatophytosis	63	1952	0.941 (0.728,1.22)	0.634	FALSE	0.000355	FALSE
MGI	112	Candidiasis	63	953	0.963 (0.742,1.25)	0.773	FALSE	0.000159	FALSE
MGI	136	Other infectious and parasitic diseases	87	1013	1.06 (0.849,1.33)	0.582	FALSE	0.000159	FALSE
All of Us	173	Neoplasm of uncertain behavior of skin	56	2001	0.914 (0.692,1.2)	0.51	FALSE	0.000355	FALSE
MGI	174	Breast cancer	70	904	1.09 (0.838,1.43)	0.506	FALSE	0.000159	FALSE
UKB	174	Breast cancer	65	2349	1.05 (0.8,1.37)	0.73	FALSE	0.000833	FALSE
All of Us	174	Breast cancer	51	1938	0.875 (0.651,1.17)	0.357	FALSE	0.000355	FALSE
MGI	174.1	Breast cancer [female]	68	426	1.14 (0.872,1.5)	0.332	FALSE	0.000159	FALSE
UKB	174.1	Breast cancer [female]	65	1516	1.05 (0.799,1.37)	0.732	FALSE	0.000833	FALSE
MGI	174.11	Malignant neoplasm of female breast	66	426	1.13 (0.86,1.48)	0.384	FALSE	0.000159	FALSE
UKB	174.11	Malignant neoplasm of female breast	62	1516	1.04 (0.786,1.36)	0.799	FALSE	0.000833	FALSE
MGI	180	Cervical cancer and dysplasia	51	379	1.11 (0.834,1.49)	0.461	FALSE	0.000159	FALSE
MGI	195	Cancer, suspected or other	157	904	1.05 (0.875,1.26)	0.588	FALSE	0.000159	FALSE
MGI	195.1	Malignant neoplasm, other	154	904	1.06 (0.879,1.27)	0.545	FALSE	0.000159	FALSE
MGI	197	Chemotherapy	59	904	0.899 (0.676,1.19)	0.449	FALSE	0.000159	FALSE
UKB	197	Chemotherapy	67	2355	1.05 (0.807,1.36)	0.716	FALSE	0.000833	FALSE
MGI	198	Secondary malignant neoplasm	54	904	0.827 (0.613,1.11)	0.193	FALSE	0.000159	FALSE
MGI	199	Neoplasm of uncertain behavior	85	904	0.949 (0.745,1.21)	0.666	FALSE	0.000159	FALSE
MGI	208	Benign neoplasm of colon	234	875	0.981 (0.827,1.16)	0.824	FALSE	0.000159	FALSE
UKB	208	Benign neoplasm of colon	72	2396	1.11 (0.861,1.44)	0.408	FALSE	0.000833	FALSE
All of Us	208	Benign neoplasm of colon	113	1942	0.764 (0.62,0.94)	0.0103	TRUE	0.000355	FALSE
MGI	211	Benign neoplasm of other parts of digestive system	154	935	0.998 (0.828,1.2)	0.982	FALSE	0.000159	FALSE
MGI	215	Other benign neoplasm of connective and other soft tissue	100	999	0.964 (0.777,1.19)	0.737	FALSE	0.000159	FALSE
MGI	216	Benign neoplasm of skin	264	844	1.06 (0.918,1.23)	0.417	FALSE	0.000159	FALSE
All of Us	216	Benign neoplasm of skin	155	1897	0.947 (0.8,1.12)	0.522	FALSE	0.000355	FALSE
MGI	218	Benign neoplasm of uterus	158	417	1 (0.83,1.21)	0.985	FALSE	0.000159	FALSE
UKB	218	Benign neoplasm of uterus	108	1492	0.833 (0.673,1.03)	0.0896	FALSE	0.000833	FALSE
All of Us	218	Benign neoplasm of uterus	68	1218	0.787 (0.609,1.01)	0.0589	FALSE	0.000355	FALSE
MGI	218.1	Uterine leiomyoma	84	417	0.997 (0.783,1.27)	0.98	FALSE	0.000159	FALSE
UKB	218.1	Uterine leiomyoma	111	1492	0.873 (0.708,1.08)	0.199	FALSE	0.000833	FALSE
All of Us	218.1	Uterine leiomyoma	68	1218	0.787 (0.609,1.01)	0.0589	FALSE	0.000355	FALSE
MGI	218.2	Other benign neoplasm of uterus	112	417	1.04 (0.84,1.28)	0.737	FALSE	0.000159	FALSE
MGI	229	Benign neoplasm of unspecified sites	90	1022	0.889 (0.706,1.11)	0.304	FALSE	0.000159	FALSE
MGI	241	Nontoxic nodular goiter	68	915	1.03 (0.794,1.34)	0.814	FALSE	0.000159	FALSE
All of Us	241	Nontoxic nodular goiter	56	1907	0.903 (0.683,1.19)	0.456	FALSE	0.000355	FALSE
MGI	241.1	Nontoxic uninodular goiter	52	915	0.945 (0.7,1.27)	0.705	FALSE	0.000159	FALSE
MGI	242	Thyrotoxicosis with or without goiter	53	915	1.08 (0.812,1.45)	0.573	FALSE	0.000159	FALSE
MGI	244	Hypothyroidism	117	915	0.843 (0.687,1.03)	0.0974	FALSE	0.000159	FALSE
All of Us	244	Hypothyroidism	98	1907	0.888 (0.716,1.1)	0.266	FALSE	0.000355	FALSE
MGI	244.4	Hypothyroidism NOS	108	915	0.831 (0.672,1.02)	0.0827	FALSE	0.000159	FALSE
All of Us	244.4	Hypothyroidism NOS	87	1907	0.842 (0.671,1.05)	0.128	FALSE	0.000355	FALSE
MGI	246	Other disorders of thyroid	106	915	0.933 (0.752,1.16)	0.525	FALSE	0.000159	FALSE
MGI	250	Diabetes mellitus	324	785	0.999 (0.858,1.16)	0.989	FALSE	0.000159	FALSE
UKB	250	Diabetes mellitus	119	2357	1.04 (0.85,1.27)	0.694	FALSE	0.000833	FALSE
All of Us	250	Diabetes mellitus	145	1855	0.987 (0.825,1.18)	0.88	FALSE	0.000355	FALSE
MGI	250.2	Type 2 diabetes	137	785	0.944 (0.757,1.17)	0.605	FALSE	0.000159	FALSE
UKB	250.2	Type 2 diabetes	112	2357	1.04 (0.847,1.29)	0.685	FALSE	0.000833	FALSE
All of Us	250.2	Type 2 diabetes	143	1855	1 (0.839,1.2)	0.962	FALSE	0.000355	FALSE
MGI	250.4	Abnormal glucose	279	785	0.975 (0.832,1.14)	0.756	FALSE	0.000159	FALSE
All of Us	250.4	Abnormal glucose	91	1855	0.855 (0.684,1.07)	0.156	FALSE	0.000355	FALSE
MGI	250.41	Impaired fasting glucose	54	785	1.05 (0.768,1.44)	0.749	FALSE	0.000159	FALSE
All of Us	250.41	Impaired fasting glucose	60	1855	0.844 (0.643,1.11)	0.206	FALSE	0.000355	FALSE
MGI	250.42	Other abnormal glucose	257	785	0.962 (0.816,1.13)	0.641	FALSE	0.000159	FALSE
MGI	261	Vitamin deficiency	221	841	1.04 (0.888,1.22)	0.624	FALSE	0.000159	FALSE
All of Us	261	Vitamin deficiency	195	1845	0.954 (0.819,1.11)	0.547	FALSE	0.000355	FALSE
MGI	261.4	Vitamin D deficiency	216	841	1.04 (0.889,1.22)	0.612	FALSE	0.000159	FALSE
All of Us	261.4	Vitamin D deficiency	180	1845	0.965 (0.823,1.13)	0.654	FALSE	0.000355	FALSE
MGI	271	Disorders of carbohydrate transport and metabolism	173	939	0.906 (0.758,1.08)	0.277	FALSE	0.000159	FALSE
MGI	271.3	Intestinal disaccharidase deficiencies and disaccharide malabsorption	173	939	0.906 (0.758,1.08)	0.277	FALSE	0.000159	FALSE
MGI	272	Disorders of lipoid metabolism	364	748	1.04 (0.891,1.21)	0.633	FALSE	0.000159	FALSE
UKB	272	Disorders of lipoid metabolism	137	2339	0.847 (0.698,1.03)	0.0893	FALSE	0.000833	FALSE
All of Us	272	Disorders of lipoid metabolism	338	1724	1 (0.883,1.14)	0.961	FALSE	0.000355	FALSE
MGI	272.1	Hyperlipidemia	363	748	1.04 (0.892,1.21)	0.625	FALSE	0.000159	FALSE
UKB	272.1	Hyperlipidemia	136	2339	0.849 (0.699,1.03)	0.0946	FALSE	0.000833	FALSE
All of Us	272.1	Hyperlipidemia	338	1724	1 (0.883,1.14)	0.961	FALSE	0.000355	FALSE
MGI	272.11	Hypercholesterolemia	107	748	0.913 (0.71,1.17)	0.475	FALSE	0.000159	FALSE
UKB	272.11	Hypercholesterolemia	130	2339	0.862 (0.707,1.05)	0.135	FALSE	0.000833	FALSE
All of Us	272.11	Hypercholesterolemia	145	1724	1.01 (0.842,1.2)	0.945	FALSE	0.000355	FALSE
MGI	272.12	Hyperglyceridemia	70	748	1.01 (0.765,1.32)	0.958	FALSE	0.000159	FALSE
MGI	272.13	Mixed hyperlipidemia	91	748	1.08 (0.828,1.42)	0.561	FALSE	0.000159	FALSE
All of Us	272.13	Mixed hyperlipidemia	74	1724	1 (0.789,1.27)	0.981	FALSE	0.000355	FALSE
MGI	275	Disorders of mineral metabolism	57	1055	0.916 (0.691,1.21)	0.528	FALSE	0.000159	FALSE
MGI	276	Disorders of fluid, electrolyte, and acid-base balance	112	996	1.02 (0.832,1.26)	0.828	FALSE	0.000159	FALSE
All of Us	276	Disorders of fluid, electrolyte, and acid-base balance	78	1974	0.945 (0.75,1.19)	0.622	FALSE	0.000355	FALSE
MGI	276.1	Electrolyte imbalance	73	996	0.939 (0.724,1.21)	0.626	FALSE	0.000159	FALSE
All of Us	276.1	Electrolyte imbalance	64	1974	0.909 (0.704,1.17)	0.45	FALSE	0.000355	FALSE
MGI	276.5	Hypovolemia	57	996	1.09 (0.825,1.44)	0.53	FALSE	0.000159	FALSE
MGI	277	Other disorders of metabolism	97	1000	1.01 (0.81,1.25)	0.939	FALSE	0.000159	FALSE
MGI	278	Overweight, obesity and other hyperalimentation	213	899	0.9 (0.77,1.05)	0.186	FALSE	0.000159	FALSE
All of Us	278	Overweight, obesity and other hyperalimentation	102	1960	0.978 (0.8,1.19)	0.828	FALSE	0.000355	FALSE
MGI	278.1	Obesity	113	899	0.909 (0.74,1.11)	0.354	FALSE	0.000159	FALSE
All of Us	278.1	Obesity	99	1960	0.964 (0.786,1.18)	0.72	FALSE	0.000355	FALSE
MGI	279.7	Other immunological findings	103	998	0.978 (0.79,1.21)	0.839	FALSE	0.000159	FALSE
MGI	280	Iron deficiency anemias	86	894	0.99 (0.783,1.25)	0.934	FALSE	0.000159	FALSE
All of Us	280	Iron deficiency anemias	60	1885	1.11 (0.858,1.44)	0.411	FALSE	0.000355	FALSE
MGI	280.1	Iron deficiency anemias, unspecified or not due to blood loss	85	894	0.986 (0.779,1.25)	0.903	FALSE	0.000159	FALSE
All of Us	280.1	Iron deficiency anemias, unspecified or not due to blood loss	51	1885	1.29 (0.972,1.7)	0.0688	FALSE	0.000355	FALSE
MGI	285	Other anemias	196	894	0.898 (0.761,1.06)	0.199	FALSE	0.000159	FALSE
UKB	285	Other anemias	63	2383	1.06 (0.811,1.39)	0.656	FALSE	0.000833	FALSE
All of Us	285	Other anemias	132	1885	1.02 (0.85,1.21)	0.862	FALSE	0.000355	FALSE
MGI	288	Diseases of white blood cells	95	913	1.08 (0.865,1.35)	0.484	FALSE	0.000159	FALSE
MGI	288.2	Elevated white blood cell count	83	913	1.08 (0.853,1.38)	0.5	FALSE	0.000159	FALSE
MGI	289.4	Lymphadenitis	78	913	1.05 (0.822,1.33)	0.711	FALSE	0.000159	FALSE
All of Us	289.4	Lymphadenitis	66	1934	0.909 (0.709,1.16)	0.437	FALSE	0.000355	FALSE
MGI	292	Neurological disorders	76	996	1.02 (0.797,1.29)	0.892	FALSE	0.000159	FALSE
MGI	293.1	Swelling, mass, or lump in head and neck [Space-occupying lesion, intracranial NOS]	123	965	0.99 (0.813,1.2)	0.917	FALSE	0.000159	FALSE
MGI	296	Mood disorders	176	736	0.954 (0.803,1.13)	0.595	FALSE	0.000159	FALSE
All of Us	296	Mood disorders	151	1807	0.976 (0.824,1.16)	0.776	FALSE	0.000355	FALSE
MGI	296.2	Depression	167	736	0.951 (0.797,1.13)	0.576	FALSE	0.000159	FALSE
All of Us	296.2	Depression	141	1807	0.957 (0.803,1.14)	0.62	FALSE	0.000355	FALSE
MGI	296.22	Major depressive disorder	157	736	0.958 (0.8,1.15)	0.636	FALSE	0.000159	FALSE
All of Us	296.22	Major depressive disorder	124	1807	0.922 (0.766,1.11)	0.388	FALSE	0.000355	FALSE
MGI	300	Anxiety disorders	218	736	0.919 (0.784,1.08)	0.294	FALSE	0.000159	FALSE
All of Us	300	Anxiety disorders	152	1807	0.919 (0.776,1.09)	0.317	FALSE	0.000355	FALSE
MGI	300.1	Anxiety disorder	203	736	0.896 (0.762,1.05)	0.184	FALSE	0.000159	FALSE
All of Us	300.1	Anxiety disorder	131	1807	0.938 (0.783,1.12)	0.483	FALSE	0.000355	FALSE
MGI	300.11	Generalized anxiety disorder	68	736	0.838 (0.641,1.09)	0.185	FALSE	0.000159	FALSE
All of Us	300.11	Generalized anxiety disorder	55	1807	0.852 (0.644,1.12)	0.244	FALSE	0.000355	FALSE
MGI	303	Psychogenic and somatoform disorders	84	736	0.871 (0.677,1.12)	0.277	FALSE	0.000159	FALSE
MGI	303.3	Psychogenic disorder	78	736	0.9 (0.694,1.16)	0.418	FALSE	0.000159	FALSE
MGI	304	Adjustment reaction	79	736	0.936 (0.736,1.19)	0.585	FALSE	0.000159	FALSE
All of Us	304	Adjustment reaction	65	1807	1.02 (0.796,1.32)	0.849	FALSE	0.000355	FALSE
MGI	306	Other mental disorder	64	736	0.879 (0.671,1.15)	0.334	FALSE	0.000159	FALSE
UKB	306	Other mental disorder	52	2379	0.746 (0.553,1)	0.0488	TRUE	0.000833	FALSE
MGI	318	Tobacco use disorder	59	1012	0.946 (0.718,1.24)	0.685	FALSE	0.000159	FALSE
UKB	318	Tobacco use disorder	56	2410	1.04 (0.783,1.38)	0.786	FALSE	0.000833	FALSE
MGI	327	Sleep disorders	250	860	1.03 (0.883,1.19)	0.732	FALSE	0.000159	FALSE
All of Us	327	Sleep disorders	125	1890	1.01 (0.846,1.21)	0.883	FALSE	0.000355	FALSE
MGI	327.1	Hypersomnia	55	860	1.01 (0.757,1.33)	0.967	FALSE	0.000159	FALSE
MGI	327.3	Sleep apnea	138	860	1.09 (0.898,1.33)	0.368	FALSE	0.000159	FALSE
All of Us	327.3	Sleep apnea	110	1890	1.04 (0.859,1.27)	0.666	FALSE	0.000355	FALSE
MGI	327.32	Obstructive sleep apnea	114	860	1.08 (0.874,1.34)	0.462	FALSE	0.000159	FALSE
All of Us	327.32	Obstructive sleep apnea	96	1890	1 (0.818,1.23)	0.963	FALSE	0.000355	FALSE
MGI	327.4	Insomnia	127	860	1.05 (0.862,1.29)	0.613	FALSE	0.000159	FALSE
All of Us	327.4	Insomnia	76	1890	1.02 (0.811,1.27)	0.883	FALSE	0.000355	FALSE
MGI	338	Pain	321	791	1.01 (0.882,1.16)	0.881	FALSE	0.000159	FALSE
MGI	338.1	Acute pain	184	791	1.1 (0.93,1.29)	0.273	FALSE	0.000159	FALSE
MGI	338.2	Chronic pain	192	791	1 (0.844,1.18)	0.995	FALSE	0.000159	FALSE
MGI	339	Other headache syndromes	199	867	1.15 (0.982,1.36)	0.0815	FALSE	0.000159	FALSE
MGI	340	Migraine	108	867	1.04 (0.845,1.28)	0.71	FALSE	0.000159	FALSE
All of Us	340	Migraine	74	1976	1.05 (0.827,1.33)	0.679	FALSE	0.000355	FALSE
MGI	350	Abnormal movement	89	1016	0.87 (0.689,1.1)	0.232	FALSE	0.000159	FALSE
MGI	351	Other peripheral nerve disorders	121	935	1.19 (0.974,1.45)	0.0872	FALSE	0.000159	FALSE
UKB	351	Other peripheral nerve disorders	52	2416	0.796 (0.59,1.07)	0.125	FALSE	0.000833	FALSE
All of Us	351	Other peripheral nerve disorders	64	1978	0.872 (0.673,1.13)	0.284	FALSE	0.000355	FALSE
MGI	362	Other retinal disorders	99	918	0.928 (0.734,1.17)	0.528	FALSE	0.000159	FALSE
All of Us	362	Other retinal disorders	101	1879	1.05 (0.855,1.29)	0.624	FALSE	0.000355	FALSE
MGI	365	Glaucoma	97	925	1.02 (0.813,1.29)	0.839	FALSE	0.000159	FALSE
All of Us	365	Glaucoma	78	1885	1.29 (1.02,1.64)	0.0287	TRUE	0.000355	FALSE
MGI	366	Cataract	195	917	1.01 (0.816,1.25)	0.937	FALSE	0.000159	FALSE
UKB	366	Cataract	151	2325	1.05 (0.867,1.26)	0.641	FALSE	0.000833	FALSE
All of Us	366	Cataract	134	1928	1.17 (0.963,1.42)	0.113	FALSE	0.000355	FALSE
MGI	366.2	Senile cataract	162	917	0.989 (0.785,1.25)	0.927	FALSE	0.000159	FALSE
UKB	366.2	Senile cataract	61	2325	1.07 (0.807,1.42)	0.626	FALSE	0.000833	FALSE
All of Us	366.2	Senile cataract	115	1928	1.13 (0.924,1.39)	0.226	FALSE	0.000355	FALSE
MGI	367	Disorders of refraction and accommodation; blindness and low vision	521	591	0.97 (0.856,1.1)	0.629	FALSE	0.000159	FALSE
All of Us	367	Disorders of refraction and accommodation; blindness and low vision	176	1886	0.926 (0.789,1.08)	0.336	FALSE	0.000355	FALSE
MGI	367.1	Myopia	425	591	0.969 (0.851,1.1)	0.635	FALSE	0.000159	FALSE
All of Us	367.1	Myopia	123	1886	0.865 (0.718,1.04)	0.124	FALSE	0.000355	FALSE
MGI	367.2	Astigmatism	284	591	0.958 (0.824,1.11)	0.579	FALSE	0.000159	FALSE
All of Us	367.2	Astigmatism	94	1886	0.812 (0.654,1.01)	0.0535	FALSE	0.000355	FALSE
MGI	367.8	Hypermetropia	68	591	0.977 (0.737,1.29)	0.868	FALSE	0.000159	FALSE
MGI	368	Visual disturbances	146	962	1.02 (0.848,1.23)	0.811	FALSE	0.000159	FALSE
All of Us	368	Visual disturbances	109	1953	0.901 (0.739,1.1)	0.298	FALSE	0.000355	FALSE
MGI	369	Infection of the eye	176	754	1.02 (0.862,1.21)	0.813	FALSE	0.000159	FALSE
All of Us	369	Infection of the eye	87	1853	0.982 (0.79,1.22)	0.869	FALSE	0.000355	FALSE
MGI	369.5	Conjunctivitis, infectious	162	754	0.996 (0.836,1.19)	0.96	FALSE	0.000159	FALSE
All of Us	369.5	Conjunctivitis, infectious	78	1853	0.912 (0.724,1.15)	0.42	FALSE	0.000355	FALSE
MGI	370	Keratitis	51	754	0.866 (0.636,1.17)	0.343	FALSE	0.000159	FALSE
MGI	371	Inflammation of the eye	220	754	0.897 (0.762,1.05)	0.19	FALSE	0.000159	FALSE
All of Us	371	Inflammation of the eye	96	1853	0.973 (0.79,1.2)	0.791	FALSE	0.000355	FALSE
MGI	371.2	Conjunctivitis, noninfectious	87	754	0.887 (0.703,1.12)	0.308	FALSE	0.000159	FALSE
MGI	371.21	Allergic conjunctivitis	79	754	0.884 (0.694,1.12)	0.31	FALSE	0.000159	FALSE
MGI	371.3	Inflammation of eyelids	158	754	0.845 (0.699,1.02)	0.081	FALSE	0.000159	FALSE
All of Us	371.3	Inflammation of eyelids	65	1853	0.903 (0.701,1.16)	0.417	FALSE	0.000355	FALSE
MGI	372	Disorders of conjunctiva	60	754	0.776 (0.573,1.04)	0.0899	FALSE	0.000159	FALSE
MGI	374	Other disorders of eyelids	108	754	0.955 (0.764,1.19)	0.685	FALSE	0.000159	FALSE
All of Us	374	Other disorders of eyelids	66	1853	1.17 (0.909,1.5)	0.214	FALSE	0.000355	FALSE
MGI	375	Disorders of lacrimal system	165	801	1 (0.83,1.21)	0.979	FALSE	0.000159	FALSE
MGI	375.1	Dry eyes	186	801	0.938 (0.783,1.12)	0.491	FALSE	0.000159	FALSE
All of Us	375.1	Dry eyes	108	1844	1.12 (0.92,1.37)	0.245	FALSE	0.000355	FALSE
MGI	379	Other disorders of eye	170	801	0.963 (0.799,1.16)	0.693	FALSE	0.000159	FALSE
All of Us	379	Other disorders of eye	135	1844	1.1 (0.915,1.32)	0.307	FALSE	0.000355	FALSE
MGI	379.2	Disorders of vitreous body	121	801	1.01 (0.799,1.27)	0.939	FALSE	0.000159	FALSE
All of Us	379.2	Disorders of vitreous body	113	1844	1.16 (0.95,1.42)	0.139	FALSE	0.000355	FALSE
MGI	380	Disorders of external ear	72	981	0.83 (0.645,1.06)	0.135	FALSE	0.000159	FALSE
MGI	380.1	Otitis externa	55	981	0.818 (0.618,1.08)	0.144	FALSE	0.000159	FALSE
MGI	380.4	Impacted cerumen	83	981	0.819 (0.646,1.04)	0.092	FALSE	0.000159	FALSE
All of Us	380.4	Impacted cerumen	63	1988	1.09 (0.842,1.4)	0.515	FALSE	0.000355	FALSE
MGI	381	Otitis media and Eustachian tube disorders	123	955	1.02 (0.846,1.24)	0.803	FALSE	0.000159	FALSE
All of Us	381	Otitis media and Eustachian tube disorders	58	1993	0.748 (0.574,0.972)	0.0262	TRUE	0.000355	FALSE
MGI	381.1	Otitis media	84	955	1.06 (0.844,1.33)	0.606	FALSE	0.000159	FALSE
MGI	381.11	Suppurative and unspecified otitis media	67	955	1.05 (0.817,1.36)	0.679	FALSE	0.000159	FALSE
MGI	381.2	Eustachian tube disorders	53	955	0.895 (0.673,1.19)	0.427	FALSE	0.000159	FALSE
MGI	382	Otalgia	53	955	1 (0.746,1.34)	0.997	FALSE	0.000159	FALSE
MGI	386	Vertiginous syndromes and other disorders of vestibular system	57	895	0.907 (0.679,1.21)	0.496	FALSE	0.000159	FALSE
MGI	386.9	Dizziness and giddiness (Light-headedness and vertigo)	206	895	0.907 (0.771,1.07)	0.235	FALSE	0.000159	FALSE
MGI	389	Hearing loss	153	949	1.08 (0.903,1.3)	0.391	FALSE	0.000159	FALSE
All of Us	389	Hearing loss	98	1960	0.953 (0.772,1.18)	0.651	FALSE	0.000355	FALSE
MGI	389.1	Sensorineural hearing loss	76	949	1.14 (0.882,1.48)	0.306	FALSE	0.000159	FALSE
All of Us	389.1	Sensorineural hearing loss	55	1960	1.1 (0.827,1.46)	0.504	FALSE	0.000355	FALSE
MGI	389.4	Tinnitus	59	949	0.979 (0.74,1.29)	0.875	FALSE	0.000159	FALSE
All of Us	395	Heart valve disorders	63	1989	0.996 (0.767,1.29)	0.978	FALSE	0.000355	FALSE
MGI	396	Abnormal heart sounds	86	1002	0.802 (0.634,1.01)	0.0592	FALSE	0.000159	FALSE
MGI	401	Hypertension	290	822	0.906 (0.775,1.06)	0.213	FALSE	0.000159	FALSE
UKB	401	Hypertension	323	2147	0.994 (0.871,1.14)	0.933	FALSE	0.000833	FALSE
All of Us	401	Hypertension	296	1766	1.01 (0.885,1.16)	0.863	FALSE	0.000355	FALSE
MGI	401.1	Essential hypertension	289	822	0.908 (0.777,1.06)	0.226	FALSE	0.000159	FALSE
UKB	401.1	Essential hypertension	322	2147	0.996 (0.872,1.14)	0.953	FALSE	0.000833	FALSE
All of Us	401.1	Essential hypertension	288	1766	1.03 (0.901,1.18)	0.641	FALSE	0.000355	FALSE
MGI	411	Ischemic Heart Disease	79	1020	1.27 (0.982,1.65)	0.066	FALSE	0.000159	FALSE
UKB	411	Ischemic Heart Disease	87	2389	1.09 (0.86,1.39)	0.465	FALSE	0.000833	FALSE
All of Us	411	Ischemic Heart Disease	81	1971	1.01 (0.803,1.27)	0.928	FALSE	0.000355	FALSE
MGI	411.4	Coronary atherosclerosis	64	1020	1.23 (0.926,1.65)	0.147	FALSE	0.000159	FALSE
UKB	411.4	Coronary atherosclerosis	53	2389	1.05 (0.78,1.41)	0.741	FALSE	0.000833	FALSE
All of Us	411.4	Coronary atherosclerosis	65	1971	0.93 (0.721,1.2)	0.569	FALSE	0.000355	FALSE
MGI	418	Nonspecific chest pain	333	779	1.1 (0.955,1.27)	0.189	FALSE	0.000159	FALSE
UKB	418	Nonspecific chest pain	130	2334	1.13 (0.934,1.37)	0.205	FALSE	0.000833	FALSE
MGI	426	Cardiac conduction disorders	147	781	0.963 (0.792,1.17)	0.705	FALSE	0.000159	FALSE
MGI	426.7	Abnormal electrocardiogram [ECG] [EKG]	129	781	0.915 (0.745,1.12)	0.392	FALSE	0.000159	FALSE
MGI	427	Cardiac dysrhythmias	285	781	1.06 (0.913,1.23)	0.445	FALSE	0.000159	FALSE
UKB	427	Cardiac dysrhythmias	75	2389	1.02 (0.797,1.31)	0.855	FALSE	0.000833	FALSE
All of Us	427	Cardiac dysrhythmias	71	1981	0.862 (0.674,1.1)	0.222	FALSE	0.000355	FALSE
MGI	427.3	Other specified cardiac dysrhythmias	117	781	1.09 (0.885,1.35)	0.411	FALSE	0.000159	FALSE
MGI	427.5	Arrhythmia (cardiac) NOS	94	781	1.23 (0.97,1.56)	0.0878	FALSE	0.000159	FALSE
MGI	427.7	Tachycardia NOS	71	781	1.08 (0.836,1.39)	0.555	FALSE	0.000159	FALSE
MGI	427.9	Palpitations	132	781	1.02 (0.837,1.25)	0.838	FALSE	0.000159	FALSE
MGI	429	Ill-defined descriptions and complications of heart disease	227	878	1.04 (0.893,1.22)	0.594	FALSE	0.000159	FALSE
MGI	429.2	Abnormal function study of cardiovascular system	84	878	0.859 (0.674,1.09)	0.209	FALSE	0.000159	FALSE
MGI	429.3	Symptoms involving cardiovascular system	186	878	1.1 (0.931,1.3)	0.26	FALSE	0.000159	FALSE
MGI	433	Cerebrovascular disease	57	1049	0.967 (0.718,1.3)	0.822	FALSE	0.000159	FALSE
All of Us	433	Cerebrovascular disease	56	2001	1.04 (0.792,1.37)	0.756	FALSE	0.000355	FALSE
MGI	455	Hemorrhoids	234	804	0.93 (0.787,1.1)	0.388	FALSE	0.000159	FALSE
UKB	455	Hemorrhoids	186	2246	0.968 (0.822,1.14)	0.69	FALSE	0.000833	FALSE
All of Us	455	Hemorrhoids	145	1879	0.787 (0.656,0.943)	0.00895	TRUE	0.000355	FALSE
MGI	459	Other disorders of circulatory system	83	1005	0.958 (0.755,1.21)	0.718	FALSE	0.000159	FALSE
MGI	459.9	Circulatory disease NEC	57	1005	1.06 (0.802,1.4)	0.67	FALSE	0.000159	FALSE
MGI	464	Acute sinusitis	115	631	0.985 (0.8,1.21)	0.886	FALSE	0.000159	FALSE
All of Us	464	Acute sinusitis	64	1790	0.692 (0.532,0.895)	0.00437	TRUE	0.000355	FALSE
MGI	465	Acute upper respiratory infections of multiple or unspecified sites	458	631	0.984 (0.868,1.11)	0.797	FALSE	0.000159	FALSE
All of Us	465	Acute upper respiratory infections of multiple or unspecified sites	249	1790	0.853 (0.744,0.976)	0.0205	TRUE	0.000355	FALSE
MGI	465.2	Acute pharyngitis	286	631	0.996 (0.862,1.15)	0.958	FALSE	0.000159	FALSE
All of Us	465.2	Acute pharyngitis	127	1790	0.819 (0.68,0.984)	0.032	TRUE	0.000355	FALSE
MGI	473	Diseases of the larynx and vocal cords	54	593	0.891 (0.65,1.21)	0.459	FALSE	0.000159	FALSE
MGI	475	Chronic sinusitis	98	593	0.947 (0.759,1.18)	0.626	FALSE	0.000159	FALSE
All of Us	475	Chronic sinusitis	76	1760	0.875 (0.691,1.11)	0.256	FALSE	0.000355	FALSE
MGI	476	Allergic rhinitis	384	593	0.886 (0.774,1.01)	0.0793	FALSE	0.000159	FALSE
All of Us	476	Allergic rhinitis	201	1760	1.01 (0.873,1.18)	0.859	FALSE	0.000355	FALSE
MGI	477	Epistaxis or throat hemorrhage	57	593	1.01 (0.759,1.34)	0.939	FALSE	0.000159	FALSE
MGI	479	Other upper respiratory disease	145	593	0.958 (0.793,1.15)	0.652	FALSE	0.000159	FALSE
All of Us	479	Other upper respiratory disease	53	1760	0.844 (0.636,1.12)	0.22	FALSE	0.000355	FALSE
MGI	480	Pneumonia	75	924	1.13 (0.88,1.45)	0.332	FALSE	0.000159	FALSE
All of Us	480	Pneumonia	53	1939	0.967 (0.732,1.27)	0.804	FALSE	0.000355	FALSE
MGI	483	Acute bronchitis and bronchiolitis	104	924	1.06 (0.86,1.31)	0.572	FALSE	0.000159	FALSE
All of Us	483	Acute bronchitis and bronchiolitis	69	1939	0.81 (0.632,1.03)	0.0851	FALSE	0.000355	FALSE
MGI	495	Asthma	148	889	1.13 (0.941,1.35)	0.193	FALSE	0.000159	FALSE
UKB	495	Asthma	102	2363	1.1 (0.886,1.36)	0.393	FALSE	0.000833	FALSE
All of Us	495	Asthma	134	1883	0.981 (0.822,1.17)	0.829	FALSE	0.000355	FALSE
MGI	497	Bronchitis	71	889	1.3 (1.02,1.67)	0.0321	TRUE	0.000159	FALSE
MGI	510	Other diseases of lung	92	1020	1.18 (0.935,1.49)	0.159	FALSE	0.000159	FALSE
MGI	512	Other symptoms of respiratory system	482	630	1.07 (0.943,1.21)	0.299	FALSE	0.000159	FALSE
MGI	512.2	Painful respiration	57	630	1.06 (0.797,1.4)	0.699	FALSE	0.000159	FALSE
MGI	512.7	Shortness of breath	141	630	1.04 (0.847,1.27)	0.714	FALSE	0.000159	FALSE
MGI	512.8	Cough	352	630	1.08 (0.939,1.23)	0.294	FALSE	0.000159	FALSE
MGI	512.9	Other dyspnea	173	630	1.05 (0.876,1.26)	0.599	FALSE	0.000159	FALSE
MGI	513	Respiratory abnormalities	198	914	1.12 (0.95,1.31)	0.182	FALSE	0.000159	FALSE
MGI	514	Abnormal findings examination of lungs	51	1056	1.07 (0.779,1.45)	0.68	FALSE	0.000159	FALSE
MGI	519	Other diseases of respiratory system, not elsewhere classified	79	1033	0.962 (0.758,1.22)	0.747	FALSE	0.000159	FALSE
MGI	519.9	Symptoms involving respiratory system and other chest symptoms	51	1033	0.92 (0.68,1.24)	0.57	FALSE	0.000159	FALSE
MGI	526	Diseases of the jaws	60	1027	0.955 (0.73,1.25)	0.728	FALSE	0.000159	FALSE
MGI	528	Diseases of the oral soft tissues, excluding lesions specific for gingiva and tongue	82	996	0.917 (0.726,1.16)	0.458	FALSE	0.000159	FALSE
MGI	530	Diseases of esophagus	257	829	1.01 (0.87,1.18)	0.882	FALSE	0.000159	FALSE
UKB	530	Diseases of esophagus	110	2336	1.01 (0.824,1.25)	0.891	FALSE	0.000833	FALSE
All of Us	530	Diseases of esophagus	187	1854	0.885 (0.757,1.03)	0.119	FALSE	0.000355	FALSE
MGI	530.1	Esophagitis, GERD and related diseases	254	829	1.01 (0.87,1.18)	0.875	FALSE	0.000159	FALSE
UKB	530.1	Esophagitis, GERD and related diseases	99	2336	1.03 (0.825,1.28)	0.815	FALSE	0.000833	FALSE
All of Us	530.1	Esophagitis, GERD and related diseases	177	1854	0.874 (0.746,1.02)	0.0938	FALSE	0.000355	FALSE
MGI	530.11	GERD	246	829	1.01 (0.871,1.18)	0.852	FALSE	0.000159	FALSE
UKB	530.11	GERD	77	2336	0.964 (0.752,1.23)	0.765	FALSE	0.000833	FALSE
All of Us	530.11	GERD	154	1854	0.853 (0.72,1.01)	0.0625	FALSE	0.000355	FALSE
MGI	532	Dysphagia	85	829	1.01 (0.792,1.28)	0.959	FALSE	0.000159	FALSE
MGI	535	Gastritis and duodenitis	114	913	1.06 (0.867,1.31)	0.545	FALSE	0.000159	FALSE
UKB	535	Gastritis and duodenitis	147	2320	0.798 (0.665,0.956)	0.0141	TRUE	0.000833	FALSE
All of Us	535	Gastritis and duodenitis	81	1946	1.01 (0.799,1.27)	0.952	FALSE	0.000355	FALSE
MGI	535.9	Gastritis and duodenitis, NOS	68	913	1.04 (0.802,1.33)	0.783	FALSE	0.000159	FALSE
MGI	536	Disorders of function of stomach	118	913	1.06 (0.862,1.31)	0.563	FALSE	0.000159	FALSE
MGI	536.8	Dyspepsia and other specified disorders of function of stomach	114	913	1.05 (0.851,1.3)	0.632	FALSE	0.000159	FALSE
MGI	537	Other disorders of stomach and duodenum	79	913	1.04 (0.808,1.33)	0.761	FALSE	0.000159	FALSE
UKB	550	Abdominal hernia	99	2377	0.86 (0.692,1.07)	0.168	FALSE	0.000833	FALSE
UKB	550.2	Diaphragmatic hernia	67	2377	0.836 (0.642,1.09)	0.173	FALSE	0.000833	FALSE
UKB	558	Noninfectious gastroenteritis	52	2243	1 (0.746,1.35)	0.977	FALSE	0.000833	FALSE
UKB	561	Symptoms involving digestive system	70	2243	0.891 (0.684,1.16)	0.383	FALSE	0.000833	FALSE
MGI	562	Diverticulosis and diverticulitis	80	800	1.25 (0.937,1.67)	0.124	FALSE	0.000159	FALSE
MGI	562.1	Diverticulosis	78	800	1.25 (0.935,1.67)	0.128	FALSE	0.000159	FALSE
MGI	564	Functional digestive disorders	195	800	1.03 (0.872,1.22)	0.724	FALSE	0.000159	FALSE
UKB	564	Functional digestive disorders	81	2243	1.18 (0.93,1.5)	0.166	FALSE	0.000833	FALSE
UKB	564.9	Personal history of diseases of digestive system	54	2243	1.46 (1.09,1.95)	0.00943	TRUE	0.000833	FALSE
MGI	565	Anal and rectal conditions	77	920	1.07 (0.827,1.37)	0.615	FALSE	0.000159	FALSE
MGI	569	Other disorders of intestine	137	920	1.02 (0.835,1.24)	0.849	FALSE	0.000159	FALSE
MGI	571	Chronic liver disease and cirrhosis	106	817	0.863 (0.693,1.07)	0.182	FALSE	0.000159	FALSE
All of Us	571	Chronic liver disease and cirrhosis	103	1935	1.02 (0.831,1.24)	0.87	FALSE	0.000355	FALSE
MGI	571.5	Other chronic nonalcoholic liver disease	103	817	0.818 (0.653,1.02)	0.0745	FALSE	0.000159	FALSE
All of Us	571.5	Other chronic nonalcoholic liver disease	103	1935	1.02 (0.831,1.24)	0.87	FALSE	0.000355	FALSE
MGI	573	Other disorders of liver	138	817	0.865 (0.711,1.05)	0.142	FALSE	0.000159	FALSE
All of Us	573	Other disorders of liver	75	1935	1.01 (0.797,1.28)	0.922	FALSE	0.000355	FALSE
MGI	573.6	Nonspecific elevation of levels of transaminase or lactic acid dehydrogenase [LDH]	80	817	0.83 (0.649,1.06)	0.126	FALSE	0.000159	FALSE
MGI	573.7	Abnormal results of function study of liver	107	817	0.906 (0.73,1.12)	0.368	FALSE	0.000159	FALSE
MGI	573.9	Abnormal serum enzyme levels	134	817	0.844 (0.693,1.02)	0.0859	FALSE	0.000159	FALSE
MGI	574	Cholelithiasis and cholecystitis	55	1029	0.852 (0.64,1.13)	0.254	FALSE	0.000159	FALSE
UKB	574	Cholelithiasis and cholecystitis	61	2408	1.18 (0.898,1.55)	0.226	FALSE	0.000833	FALSE
MGI	574.1	Cholelithiasis	54	1029	0.861 (0.646,1.14)	0.287	FALSE	0.000159	FALSE
UKB	574.1	Cholelithiasis	54	2408	1.19 (0.891,1.58)	0.228	FALSE	0.000833	FALSE
MGI	575	Other biliary tract disease	51	1029	0.849 (0.628,1.14)	0.264	FALSE	0.000159	FALSE
MGI	578	Gastrointestinal hemorrhage	130	932	1.19 (0.985,1.44)	0.07	FALSE	0.000159	FALSE
UKB	578	Gastrointestinal hemorrhage	123	2334	0.832 (0.682,1.01)	0.0647	FALSE	0.000833	FALSE
All of Us	578	Gastrointestinal hemorrhage	68	1991	0.819 (0.636,1.05)	0.11	FALSE	0.000355	FALSE
MGI	578.2	Blood in stool	69	932	1.2 (0.935,1.55)	0.141	FALSE	0.000159	FALSE
MGI	578.8	Hemorrhage of rectum and anus	77	932	1.04 (0.813,1.32)	0.757	FALSE	0.000159	FALSE
UKB	578.8	Hemorrhage of rectum and anus	70	2334	0.844 (0.652,1.09)	0.186	FALSE	0.000833	FALSE
MGI	579	Other symptoms involving abdomen and pelvis	56	932	0.709 (0.526,0.948)	0.0179	TRUE	0.000159	FALSE
MGI	585	Renal failure	77	964	0.795 (0.613,1.02)	0.0748	FALSE	0.000159	FALSE
All of Us	585	Renal failure	59	1946	0.892 (0.685,1.16)	0.385	FALSE	0.000355	FALSE
MGI	585.3	Chronic renal failure [CKD]	63	964	0.733 (0.55,0.971)	0.0286	TRUE	0.000159	FALSE
MGI	586	Other disorders of the kidney and ureters	96	964	0.918 (0.73,1.15)	0.457	FALSE	0.000159	FALSE
All of Us	586	Other disorders of the kidney and ureters	60	1946	1.2 (0.919,1.56)	0.171	FALSE	0.000355	FALSE
MGI	591	Urinary tract infection	213	833	0.923 (0.785,1.08)	0.331	FALSE	0.000159	FALSE
UKB	591	Urinary tract infection	55	2332	0.873 (0.653,1.17)	0.346	FALSE	0.000833	FALSE
All of Us	591	Urinary tract infection	94	1913	0.937 (0.756,1.16)	0.546	FALSE	0.000355	FALSE
MGI	592	Cystitis and urethritis	59	833	0.954 (0.726,1.25)	0.725	FALSE	0.000159	FALSE
MGI	592.1	Cystitis	55	833	0.944 (0.712,1.25)	0.68	FALSE	0.000159	FALSE
MGI	593	Hematuria	114	833	0.925 (0.753,1.14)	0.456	FALSE	0.000159	FALSE
UKB	593	Hematuria	86	2332	0.837 (0.662,1.06)	0.129	FALSE	0.000833	FALSE
All of Us	593	Hematuria	51	1913	0.933 (0.702,1.24)	0.621	FALSE	0.000355	FALSE
MGI	594	Urinary calculus	74	1028	1.15 (0.893,1.47)	0.276	FALSE	0.000159	FALSE
MGI	594.1	Calculus of kidney	68	1028	1.17 (0.908,1.52)	0.211	FALSE	0.000159	FALSE
MGI	599	Other symptoms/disorders or the urinary system	286	815	1.05 (0.914,1.21)	0.479	FALSE	0.000159	FALSE
UKB	599	Other symptoms/disorders or the urinary system	74	2388	0.85 (0.662,1.09)	0.193	FALSE	0.000833	FALSE
MGI	599.3	Dysuria	132	815	1.05 (0.873,1.27)	0.58	FALSE	0.000159	FALSE
MGI	599.4	Urinary incontinence	51	815	1.22 (0.91,1.65)	0.171	FALSE	0.000159	FALSE
MGI	599.5	Frequency of urination and polyuria	119	815	1.08 (0.879,1.32)	0.475	FALSE	0.000159	FALSE
MGI	599.8	Other symptoms involving urinary system	68	815	0.943 (0.724,1.22)	0.657	FALSE	0.000159	FALSE
MGI	599.9	Other abnormality of urination	52	815	1.07 (0.793,1.45)	0.64	FALSE	0.000159	FALSE
MGI	610	Benign mammary dysplasias	130	350	0.836 (0.673,1.03)	0.104	FALSE	0.000159	FALSE
All of Us	610	Benign mammary dysplasias	56	1232	1 (0.759,1.32)	0.988	FALSE	0.000355	FALSE
MGI	610.4	Benign neoplasm of breast	106	350	0.839 (0.663,1.06)	0.14	FALSE	0.000159	FALSE
MGI	611	Abnormal findings on mammogram or breast exam	249	827	0.941 (0.79,1.12)	0.492	FALSE	0.000159	FALSE
MGI	611.1	Abnormal mammogram	210	827	0.926 (0.767,1.12)	0.424	FALSE	0.000159	FALSE
MGI	611.3	Lump or mass in breast	136	827	0.904 (0.734,1.11)	0.337	FALSE	0.000159	FALSE
MGI	613	Other nonmalignant breast conditions	129	983	1.07 (0.873,1.3)	0.529	FALSE	0.000159	FALSE
All of Us	613	Other nonmalignant breast conditions	59	2003	0.722 (0.546,0.951)	0.0178	TRUE	0.000355	FALSE
MGI	613.5	Mastodynia	74	983	1.02 (0.793,1.31)	0.88	FALSE	0.000159	FALSE
MGI	614	Inflammatory diseases of female pelvic organs	143	470	1.06 (0.877,1.29)	0.541	FALSE	0.000159	FALSE
All of Us	614	Inflammatory diseases of female pelvic organs	102	1224	1 (0.816,1.23)	0.979	FALSE	0.000355	FALSE
MGI	614.5	Inflammatory disease of cervix, vagina, and vulva	130	470	1.03 (0.844,1.26)	0.766	FALSE	0.000159	FALSE
All of Us	614.5	Inflammatory disease of cervix, vagina, and vulva	94	1224	1.01 (0.813,1.25)	0.944	FALSE	0.000355	FALSE
MGI	614.52	Vaginitis and vulvovaginitis	109	470	1.02 (0.823,1.26)	0.854	FALSE	0.000159	FALSE
All of Us	614.52	Vaginitis and vulvovaginitis	56	1224	1.19 (0.909,1.57)	0.189	FALSE	0.000355	FALSE
MGI	619	Noninflammatory female genital disorders	237	395	0.905 (0.768,1.07)	0.237	FALSE	0.000159	FALSE
UKB	619	Noninflammatory female genital disorders	62	1579	0.94 (0.713,1.24)	0.65	FALSE	0.000833	FALSE
All of Us	619	Noninflammatory female genital disorders	129	1209	0.942 (0.783,1.13)	0.521	FALSE	0.000355	FALSE
MGI	619.1	Noninflammatory disorders of ovary, fallopian tube, and broad ligament	52	395	0.859 (0.642,1.14)	0.293	FALSE	0.000159	FALSE
MGI	619.4	Noninflammatory disorders of vagina	136	395	0.971 (0.796,1.18)	0.768	FALSE	0.000159	FALSE
All of Us	619.4	Noninflammatory disorders of vagina	72	1209	1.13 (0.886,1.44)	0.318	FALSE	0.000355	FALSE
MGI	622	Polyp of female genital organs	75	526	0.931 (0.727,1.19)	0.566	FALSE	0.000159	FALSE
UKB	622	Polyp of female genital organs	87	1544	0.932 (0.738,1.18)	0.546	FALSE	0.000833	FALSE
MGI	622.1	Polyp of corpus uteri	57	526	0.961 (0.73,1.26)	0.773	FALSE	0.000159	FALSE
UKB	622.1	Polyp of corpus uteri	65	1544	0.978 (0.749,1.28)	0.87	FALSE	0.000833	FALSE
MGI	624	Symptoms involving female genital tract	75	391	1.04 (0.811,1.34)	0.747	FALSE	0.000159	FALSE
MGI	625	Pain and other symptoms associated with female genital organs	208	391	1.07 (0.897,1.27)	0.462	FALSE	0.000159	FALSE
MGI	626	Disorders of menstruation and other abnormal bleeding from female genital tract	284	284	1.03 (0.871,1.21)	0.756	FALSE	0.000159	FALSE
UKB	626	Disorders of menstruation and other abnormal bleeding from female genital tract	131	1425	0.982 (0.809,1.19)	0.855	FALSE	0.000833	FALSE
All of Us	626	Disorders of menstruation and other abnormal bleeding from female genital tract	98	1175	0.959 (0.776,1.18)	0.695	FALSE	0.000355	FALSE
MGI	626.1	Irregular menstrual cycle/bleeding	235	284	1.04 (0.875,1.24)	0.661	FALSE	0.000159	FALSE
UKB	626.1	Irregular menstrual cycle/bleeding	101	1425	0.996 (0.801,1.24)	0.968	FALSE	0.000833	FALSE
MGI	626.11	Absent or infrequent menstruation	67	284	1.05 (0.8,1.39)	0.717	FALSE	0.000159	FALSE
MGI	626.12	Excessive or frequent menstruation	86	284	0.943 (0.736,1.21)	0.646	FALSE	0.000159	FALSE
UKB	626.12	Excessive or frequent menstruation	71	1425	1.14 (0.881,1.47)	0.314	FALSE	0.000833	FALSE
MGI	626.13	Irregular menstrual cycle	138	284	1.04 (0.85,1.28)	0.683	FALSE	0.000159	FALSE
MGI	626.8	Infertility, female	57	284	0.871 (0.65,1.16)	0.352	FALSE	0.000159	FALSE
MGI	627	Menopausal and postmenopausal disorders	143	284	0.905 (0.723,1.13)	0.385	FALSE	0.000159	FALSE
UKB	627	Menopausal and postmenopausal disorders	58	1425	0.933 (0.7,1.24)	0.626	FALSE	0.000833	FALSE
UKB	627.1	Postmenopausal bleeding	56	1425	0.917 (0.684,1.23)	0.551	FALSE	0.000833	FALSE
MGI	627.2	Symptomatic menopause	75	284	0.872 (0.655,1.16)	0.346	FALSE	0.000159	FALSE
MGI	628	Ovarian cyst	70	284	0.911 (0.702,1.18)	0.482	FALSE	0.000159	FALSE
MGI	634	Miscarriage; stillbirth	53	524	0.865 (0.648,1.15)	0.307	FALSE	0.000159	FALSE
UKB	634	Miscarriage; stillbirth	85	1527	0.849 (0.665,1.08)	0.184	FALSE	0.000833	FALSE
MGI	636	Early or threatened labor; hemorrhage in early pregnancy	61	524	1.07 (0.821,1.39)	0.612	FALSE	0.000159	FALSE
MGI	649	Other conditions or status of the mother complicating pregnancy, childbirth, or the puerperium	70	535	1.03 (0.801,1.32)	0.809	FALSE	0.000159	FALSE
MGI	655	Known or suspected fetal abnormality affecting management of mother	107	525	1.09 (0.882,1.34)	0.434	FALSE	0.000159	FALSE
MGI	681	Superficial cellulitis and abscess	97	966	1.06 (0.857,1.32)	0.567	FALSE	0.000159	FALSE
All of Us	681	Superficial cellulitis and abscess	60	1974	0.981 (0.755,1.27)	0.883	FALSE	0.000355	FALSE
MGI	687.1	Rash and other nonspecific skin eruption	241	769	0.891 (0.767,1.03)	0.133	FALSE	0.000159	FALSE
All of Us	687.1	Rash and other nonspecific skin eruption	132	1920	0.994 (0.83,1.19)	0.949	FALSE	0.000355	FALSE
MGI	687.4	Disturbance of skin sensation	130	769	1.07 (0.874,1.3)	0.529	FALSE	0.000159	FALSE
MGI	689	Disorder of skin and subcutaneous tissue NOS	190	922	0.969 (0.821,1.14)	0.706	FALSE	0.000159	FALSE
All of Us	689	Disorder of skin and subcutaneous tissue NOS	79	1983	0.812 (0.641,1.03)	0.0753	FALSE	0.000355	FALSE
MGI	690	Erythematosquamous dermatosis	107	899	0.899 (0.722,1.12)	0.332	FALSE	0.000159	FALSE
MGI	690.1	Seborrheic dermatitis	107	899	0.899 (0.722,1.12)	0.332	FALSE	0.000159	FALSE
MGI	694	Dyschromia and Vitiligo	68	899	1.08 (0.833,1.39)	0.563	FALSE	0.000159	FALSE
All of Us	694	Dyschromia and Vitiligo	63	1915	1.01 (0.781,1.3)	0.951	FALSE	0.000355	FALSE
MGI	694.2	Other dyschromia	62	899	1.09 (0.834,1.42)	0.516	FALSE	0.000159	FALSE
All of Us	694.2	Other dyschromia	60	1915	0.994 (0.765,1.29)	0.961	FALSE	0.000355	FALSE
MGI	695	Erythematous conditions	66	899	0.838 (0.64,1.09)	0.184	FALSE	0.000159	FALSE
All of Us	695	Erythematous conditions	56	1915	1.07 (0.818,1.39)	0.618	FALSE	0.000355	FALSE
MGI	698	Pruritus and related conditions	98	1014	1.17 (0.942,1.45)	0.153	FALSE	0.000159	FALSE
All of Us	698	Pruritus and related conditions	72	1990	0.928 (0.73,1.18)	0.526	FALSE	0.000355	FALSE
MGI	701	Other hypertrophic and atrophic conditions of skin	216	881	0.999 (0.856,1.16)	0.985	FALSE	0.000159	FALSE
All of Us	701	Other hypertrophic and atrophic conditions of skin	103	1946	1 (0.818,1.23)	0.988	FALSE	0.000355	FALSE
MGI	701.2	Scar conditions and fibrosis of skin	51	881	1.01 (0.763,1.34)	0.921	FALSE	0.000159	FALSE
MGI	702	Degenerative skin conditions and other dermatoses	99	823	0.772 (0.602,0.985)	0.0381	TRUE	0.000159	FALSE
All of Us	702	Degenerative skin conditions and other dermatoses	96	1888	1.03 (0.828,1.29)	0.765	FALSE	0.000355	FALSE
MGI	702.2	Seborrheic keratosis	95	1013	0.78 (0.61,0.993)	0.0436	TRUE	0.000159	FALSE
All of Us	702.2	Seborrheic keratosis	95	1966	1.05 (0.844,1.32)	0.633	FALSE	0.000355	FALSE
MGI	704	Diseases of hair and hair follicles	85	986	0.954 (0.756,1.2)	0.683	FALSE	0.000159	FALSE
All of Us	704	Diseases of hair and hair follicles	74	1954	0.904 (0.715,1.14)	0.389	FALSE	0.000355	FALSE
MGI	704.1	Alopecia	54	986	0.873 (0.654,1.16)	0.34	FALSE	0.000159	FALSE
MGI	706	Diseases of sebaceous glands	227	869	1.01 (0.869,1.17)	0.902	FALSE	0.000159	FALSE
All of Us	706	Diseases of sebaceous glands	148	1897	0.966 (0.815,1.14)	0.681	FALSE	0.000355	FALSE
MGI	706.1	Acne	121	869	0.998 (0.816,1.22)	0.984	FALSE	0.000159	FALSE
All of Us	706.1	Acne	76	1897	1.03 (0.816,1.3)	0.792	FALSE	0.000355	FALSE
MGI	706.2	Sebaceous cyst	97	869	1.05 (0.844,1.3)	0.668	FALSE	0.000159	FALSE
All of Us	706.2	Sebaceous cyst	59	1897	0.93 (0.714,1.21)	0.579	FALSE	0.000355	FALSE
MGI	716	Other arthropathies	155	944	1.15 (0.95,1.38)	0.153	FALSE	0.000159	FALSE
UKB	716	Other arthropathies	99	2363	0.994 (0.796,1.24)	0.96	FALSE	0.000833	FALSE
MGI	716.9	Arthropathy NOS	153	944	1.15 (0.948,1.38)	0.159	FALSE	0.000159	FALSE
UKB	716.9	Arthropathy NOS	95	2363	0.993 (0.791,1.24)	0.948	FALSE	0.000833	FALSE
All of Us	720	Spinal stenosis	51	1899	0.784 (0.592,1.03)	0.0774	FALSE	0.000355	FALSE
MGI	721	Spondylosis and allied disorders	61	965	1.1 (0.834,1.46)	0.485	FALSE	0.000159	FALSE
All of Us	721	Spondylosis and allied disorders	96	1899	0.929 (0.749,1.15)	0.495	FALSE	0.000355	FALSE
MGI	721.1	Spondylosis without myelopathy	61	965	1.1 (0.834,1.46)	0.485	FALSE	0.000159	FALSE
All of Us	721.1	Spondylosis without myelopathy	92	1899	0.931 (0.748,1.16)	0.513	FALSE	0.000355	FALSE
MGI	722	Intervertebral disc disorders	67	965	1.2 (0.921,1.55)	0.17	FALSE	0.000159	FALSE
All of Us	722	Intervertebral disc disorders	91	1899	0.916 (0.734,1.14)	0.425	FALSE	0.000355	FALSE
All of Us	722.6	Degeneration of intervertebral disc	64	1899	0.927 (0.714,1.2)	0.556	FALSE	0.000355	FALSE
MGI	724	Other and unspecified disorders of back	67	965	1.14 (0.883,1.47)	0.307	FALSE	0.000159	FALSE
MGI	726	Peripheral enthesopathies and allied syndromes	274	694	1.04 (0.89,1.2)	0.656	FALSE	0.000159	FALSE
All of Us	726	Peripheral enthesopathies and allied syndromes	148	1818	0.813 (0.682,0.968)	0.019	TRUE	0.000355	FALSE
MGI	726.1	Enthesopathy	193	694	1.11 (0.933,1.32)	0.244	FALSE	0.000159	FALSE
All of Us	726.1	Enthesopathy	89	1818	0.771 (0.616,0.963)	0.0198	TRUE	0.000355	FALSE
MGI	726.3	Bursitis	54	694	1.15 (0.859,1.55)	0.334	FALSE	0.000159	FALSE
MGI	727	Other disorders of synovium, tendon, and bursa	193	694	1.04 (0.873,1.24)	0.669	FALSE	0.000159	FALSE
All of Us	727	Other disorders of synovium, tendon, and bursa	81	1818	0.796 (0.63,1)	0.0495	TRUE	0.000355	FALSE
MGI	727.1	Synovitis and tenosynovitis	101	694	1.03 (0.821,1.28)	0.816	FALSE	0.000159	FALSE
All of Us	727.1	Synovitis and tenosynovitis	51	1818	0.787 (0.585,1.05)	0.0995	FALSE	0.000355	FALSE
MGI	728	Disorders of muscle, ligament, and fascia	63	694	1.09 (0.827,1.43)	0.539	FALSE	0.000159	FALSE
MGI	728.7	Fasciitis	74	694	1.18 (0.91,1.54)	0.206	FALSE	0.000159	FALSE
All of Us	729	Other disorders of soft tissues	52	1818	0.909 (0.686,1.2)	0.489	FALSE	0.000355	FALSE
MGI	733	Other disorders of bone and cartilage	130	867	0.909 (0.727,1.13)	0.396	FALSE	0.000159	FALSE
All of Us	733	Other disorders of bone and cartilage	89	1897	0.898 (0.711,1.13)	0.353	FALSE	0.000355	FALSE
MGI	735	Acquired foot deformities	68	981	1.02 (0.79,1.32)	0.869	FALSE	0.000159	FALSE
MGI	736	Other acquired deformities of limbs	60	981	1.25 (0.955,1.63)	0.0971	FALSE	0.000159	FALSE
MGI	740	Osteoarthrosis	183	929	1.07 (0.887,1.29)	0.479	FALSE	0.000159	FALSE
UKB	740	Osteoarthrosis	54	2422	1.13 (0.842,1.51)	0.405	FALSE	0.000833	FALSE
All of Us	740	Osteoarthrosis	137	1925	0.896 (0.742,1.08)	0.246	FALSE	0.000355	FALSE
MGI	740.1	Osteoarthritis; localized	102	929	1.22 (0.964,1.55)	0.097	FALSE	0.000159	FALSE
All of Us	740.1	Osteoarthritis; localized	105	1925	0.939 (0.759,1.16)	0.557	FALSE	0.000355	FALSE
MGI	740.11	Osteoarthrosis, localized, primary	95	929	1.27 (0.992,1.62)	0.0574	FALSE	0.000159	FALSE
All of Us	740.11	Osteoarthrosis, localized, primary	95	1925	0.928 (0.741,1.16)	0.506	FALSE	0.000355	FALSE
MGI	740.9	Osteoarthrosis NOS	168	929	1.09 (0.895,1.32)	0.402	FALSE	0.000159	FALSE
All of Us	740.9	Osteoarthrosis NOS	71	1925	0.842 (0.651,1.09)	0.179	FALSE	0.000355	FALSE
MGI	741	Symptoms and disorders of the joints	192	869	1.08 (0.92,1.27)	0.338	FALSE	0.000159	FALSE
All of Us	741	Symptoms and disorders of the joints	71	1978	0.913 (0.716,1.16)	0.45	FALSE	0.000355	FALSE
MGI	741.4	Joint effusions	67	869	0.953 (0.737,1.23)	0.709	FALSE	0.000159	FALSE
MGI	742	Derangement of joint, non-traumatic	89	869	1.03 (0.829,1.29)	0.769	FALSE	0.000159	FALSE
MGI	742.9	Other derangement of joint	82	869	1.02 (0.813,1.28)	0.851	FALSE	0.000159	FALSE
MGI	743	Osteoporosis, osteopenia and pathological fracture	178	934	0.963 (0.802,1.16)	0.688	FALSE	0.000159	FALSE
All of Us	743	Osteoporosis, osteopenia and pathological fracture	125	1937	1 (0.815,1.23)	0.996	FALSE	0.000355	FALSE
MGI	743.1	Osteoporosis	63	934	0.954 (0.684,1.32)	0.774	FALSE	0.000159	FALSE
All of Us	743.1	Osteoporosis	85	1937	1.01 (0.794,1.3)	0.904	FALSE	0.000355	FALSE
MGI	743.11	Osteoporosis NOS	62	934	0.957 (0.686,1.33)	0.791	FALSE	0.000159	FALSE
All of Us	743.11	Osteoporosis NOS	82	1937	0.984 (0.766,1.26)	0.897	FALSE	0.000355	FALSE
MGI	743.9	Osteopenia or other disorder of bone and cartilage	154	934	0.93 (0.763,1.13)	0.469	FALSE	0.000159	FALSE
All of Us	743.9	Osteopenia or other disorder of bone and cartilage	71	1937	1.06 (0.815,1.37)	0.665	FALSE	0.000355	FALSE
MGI	745	Pain in joint	557	555	0.995 (0.88,1.13)	0.942	FALSE	0.000159	FALSE
MGI	760	Back pain	370	742	1.07 (0.938,1.23)	0.305	FALSE	0.000159	FALSE
MGI	761	Cervicalgia	178	934	1.01 (0.854,1.2)	0.895	FALSE	0.000159	FALSE
MGI	764	Sciatica	57	991	1.12 (0.846,1.49)	0.41	FALSE	0.000159	FALSE
All of Us	764	Sciatica	55	1947	0.813 (0.616,1.07)	0.13	FALSE	0.000355	FALSE
MGI	766	Neuralgia, neuritis, and radiculitis NOS	64	991	1.07 (0.821,1.39)	0.605	FALSE	0.000159	FALSE
MGI	770	Myalgia and myositis unspecified	108	1004	0.883 (0.716,1.09)	0.238	FALSE	0.000159	FALSE
MGI	771	Musculoskeletal symptoms referable to limbs	80	968	1.17 (0.922,1.48)	0.189	FALSE	0.000159	FALSE
MGI	771.1	Swelling of limb	59	968	0.718 (0.538,0.95)	0.0192	TRUE	0.000159	FALSE
MGI	782.3	Edema	51	1045	1.33 (0.987,1.78)	0.0536	FALSE	0.000159	FALSE
MGI	783	Fever of unknown origin	151	961	0.922 (0.772,1.1)	0.36	FALSE	0.000159	FALSE
MGI	785	Abdominal pain	426	686	1.03 (0.909,1.18)	0.61	FALSE	0.000159	FALSE
UKB	785	Abdominal pain	241	2235	1.01 (0.872,1.16)	0.927	FALSE	0.000833	FALSE
MGI	788	Syncope and collapse	75	1037	1.37 (1.08,1.73)	0.00853	TRUE	0.000159	FALSE
MGI	789	Nausea and vomiting	184	928	1.07 (0.907,1.26)	0.435	FALSE	0.000159	FALSE
UKB	789	Nausea and vomiting	56	2420	1.1 (0.826,1.46)	0.502	FALSE	0.000833	FALSE
All of Us	789	Nausea and vomiting	61	2001	0.837 (0.645,1.09)	0.169	FALSE	0.000355	FALSE
MGI	790	Nonspecific findings on examination of blood	51	866	0.943 (0.696,1.27)	0.693	FALSE	0.000159	FALSE
MGI	790.6	Other abnormal blood chemistry	224	866	0.995 (0.851,1.16)	0.954	FALSE	0.000159	FALSE
MGI	792	Abnormal Papanicolaou smear of cervix and cervical HPV	90	379	0.979 (0.771,1.24)	0.863	FALSE	0.000159	FALSE
MGI	798	Malaise and fatigue	282	830	0.95 (0.822,1.1)	0.483	FALSE	0.000159	FALSE
MGI	809	Fracture of unspecified bones	51	964	1.01 (0.758,1.35)	0.932	FALSE	0.000159	FALSE
MGI	830	Dislocation	100	986	0.968 (0.783,1.2)	0.762	FALSE	0.000159	FALSE
MGI	835	Internal derangement of knee	55	986	0.984 (0.744,1.3)	0.905	FALSE	0.000159	FALSE
MGI	840	Sprains and strains	305	768	0.971 (0.847,1.11)	0.677	FALSE	0.000159	FALSE
All of Us	840	Sprains and strains	112	1914	0.834 (0.684,1.02)	0.0668	FALSE	0.000355	FALSE
MGI	840.3	Joint/ligament sprain	138	768	0.892 (0.736,1.08)	0.239	FALSE	0.000159	FALSE
MGI	841	Sprains and strains of back and neck	83	768	0.979 (0.778,1.23)	0.857	FALSE	0.000159	FALSE
MGI	870	Open wounds of head; neck; and trunk	58	991	0.96 (0.733,1.25)	0.758	FALSE	0.000159	FALSE
MGI	871	Open wounds of extremities	73	991	0.821 (0.64,1.05)	0.109	FALSE	0.000159	FALSE
MGI	916	Contusion	109	1003	0.949 (0.774,1.16)	0.614	FALSE	0.000159	FALSE
MGI	938	Dermatitis due to solar radiation	56	634	0.947 (0.686,1.3)	0.735	FALSE	0.000159	FALSE
MGI	939	Atopic/contact dermatitis due to other or unspecified	287	634	0.932 (0.805,1.08)	0.346	FALSE	0.000159	FALSE
All of Us	939	Atopic/contact dermatitis due to other or unspecified	201	1807	1.01 (0.87,1.17)	0.9	FALSE	0.000355	FALSE
MGI	947	Urticaria	109	634	0.949 (0.76,1.18)	0.636	FALSE	0.000159	FALSE
All of Us	947	Urticaria	62	1807	1.16 (0.885,1.58)	0.213	FALSE	0.000355	FALSE
MGI	949	Allergies, other	220	634	0.868 (0.736,1.02)	0.0919	FALSE	0.000159	FALSE
UKB	960	Poisoning by antibiotics	86	2345	0.959 (0.759,1.21)	0.721	FALSE	0.000833	FALSE
UKB	960.2	Allergy/adverse effect of penicillin	77	2345	0.967 (0.756,1.24)	0.786	FALSE	0.000833	FALSE
MGI	979	Adverse drug events and drug allergies	72	980	0.918 (0.717,1.17)	0.489	FALSE	0.000159	FALSE
