# Supplementary material for: Uncovering associations between pre-existing conditions and COVID-19 Severity: A polygenic risk score approach across three large biobanks
Source: PLoS Genet. 2023 Dec 19;19(12):e1010907. doi: 10.1371/journal.pgen.1010907 (PMC10763941; doi:10.1371/journal.pgen.1010907)
Supplement: S8 Table — (XLSX) [file pgen.1010907.s023.xlsx]

## Sheet: S8 Table
S8 Table	Cohort-specific "B1_ALL" PRS PheWAS Results for EAS Ancestry, Adjusted for BMI
Cohort	Phecode	Description	n Cases	n Controls	OR	P	Nominal Significant	Significance Threshold	Phenome Wide Significant
MGI	008	Intestinal infection	113	996	1.02 (0.834,1.25)	0.829	FALSE	0.000159	FALSE
MGI	041	Bacterial infection NOS	124	952	0.938 (0.77,1.14)	0.516	FALSE	0.000159	FALSE
All of Us	041	Bacterial infection NOS	61	1943	0.943 (0.728,1.22)	0.647	FALSE	0.00036	FALSE
MGI	041.8	H. pylori	56	952	1.04 (0.778,1.38)	0.793	FALSE	0.000159	FALSE
MGI	078	Viral warts & HPV	104	751	1.05 (0.849,1.3)	0.636	FALSE	0.000159	FALSE
All of Us	078	Viral warts & HPV	73	1767	0.864 (0.681,1.09)	0.215	FALSE	0.00036	FALSE
MGI	079	Viral infection	203	751	1.02 (0.868,1.2)	0.812	FALSE	0.000159	FALSE
All of Us	079	Viral infection	112	1767	0.853 (0.699,1.04)	0.107	FALSE	0.00036	FALSE
MGI	079.1	Varicella infection	63	751	1.11 (0.855,1.45)	0.41	FALSE	0.000159	FALSE
MGI	110	Dermatophytosis / Dermatomycosis	104	950	0.886 (0.714,1.1)	0.262	FALSE	0.000159	FALSE
All of Us	110	Dermatophytosis / Dermatomycosis	71	1922	0.928 (0.728,1.18)	0.531	FALSE	0.00036	FALSE
MGI	110.1	Dermatophytosis	84	950	0.864 (0.678,1.1)	0.224	FALSE	0.000159	FALSE
All of Us	110.1	Dermatophytosis	61	1922	0.916 (0.705,1.19)	0.493	FALSE	0.00036	FALSE
MGI	112	Candidiasis	63	950	0.962 (0.741,1.25)	0.767	FALSE	0.000159	FALSE
MGI	136	Other infectious and parasitic diseases	87	1010	1.07 (0.851,1.34)	0.564	FALSE	0.000159	FALSE
All of Us	173	Neoplasm of uncertain behavior of skin	56	1969	0.915 (0.693,1.21)	0.514	FALSE	0.00036	FALSE
MGI	174	Breast cancer	70	901	1.11 (0.851,1.46)	0.428	FALSE	0.000159	FALSE
UKB	174	Breast cancer	65	2336	1.05 (0.799,1.37)	0.738	FALSE	0.000847	FALSE
All of Us	174	Breast cancer	51	1908	0.859 (0.638,1.15)	0.298	FALSE	0.00036	FALSE
MGI	174.1	Breast cancer [female]	68	426	1.16 (0.887,1.53)	0.272	FALSE	0.000159	FALSE
UKB	174.1	Breast cancer [female]	65	1505	1.05 (0.799,1.37)	0.739	FALSE	0.000847	FALSE
MGI	174.11	Malignant neoplasm of female breast	66	426	1.15 (0.875,1.52)	0.314	FALSE	0.000159	FALSE
UKB	174.11	Malignant neoplasm of female breast	62	1505	1.03 (0.785,1.36)	0.808	FALSE	0.000847	FALSE
MGI	180	Cervical cancer and dysplasia	51	379	1.12 (0.836,1.5)	0.443	FALSE	0.000159	FALSE
MGI	195	Cancer, suspected or other	157	901	1.06 (0.878,1.27)	0.564	FALSE	0.000159	FALSE
MGI	195.1	Malignant neoplasm, other	154	901	1.06 (0.882,1.28)	0.523	FALSE	0.000159	FALSE
MGI	197	Chemotherapy	59	901	0.909 (0.682,1.2)	0.498	FALSE	0.000159	FALSE
UKB	197	Chemotherapy	67	2341	1.05 (0.808,1.36)	0.709	FALSE	0.000847	FALSE
MGI	198	Secondary malignant neoplasm	54	901	0.829 (0.614,1.11)	0.199	FALSE	0.000159	FALSE
MGI	199	Neoplasm of uncertain behavior	85	901	0.954 (0.748,1.21)	0.696	FALSE	0.000159	FALSE
MGI	208	Benign neoplasm of colon	234	872	0.984 (0.829,1.17)	0.853	FALSE	0.000159	FALSE
UKB	208	Benign neoplasm of colon	72	2382	1.12 (0.863,1.44)	0.394	FALSE	0.000847	FALSE
All of Us	208	Benign neoplasm of colon	113	1910	0.772 (0.625,0.951)	0.0141	TRUE	0.00036	FALSE
MGI	211	Benign neoplasm of other parts of digestive system	154	932	0.999 (0.829,1.2)	0.995	FALSE	0.000159	FALSE
MGI	215	Other benign neoplasm of connective and other soft tissue	100	996	0.969 (0.78,1.2)	0.771	FALSE	0.000159	FALSE
MGI	216	Benign neoplasm of skin	264	841	1.07 (0.921,1.24)	0.389	FALSE	0.000159	FALSE
All of Us	216	Benign neoplasm of skin	154	1866	0.95 (0.802,1.12)	0.546	FALSE	0.00036	FALSE
MGI	218	Benign neoplasm of uterus	158	417	1 (0.831,1.21)	0.971	FALSE	0.000159	FALSE
UKB	218	Benign neoplasm of uterus	108	1481	0.836 (0.676,1.03)	0.0939	FALSE	0.000847	FALSE
All of Us	218	Benign neoplasm of uterus	67	1201	0.786 (0.606,1.02)	0.0595	FALSE	0.00036	FALSE
MGI	218.1	Uterine leiomyoma	84	417	0.998 (0.783,1.27)	0.985	FALSE	0.000159	FALSE
UKB	218.1	Uterine leiomyoma	111	1481	0.875 (0.71,1.08)	0.208	FALSE	0.000847	FALSE
All of Us	218.1	Uterine leiomyoma	67	1201	0.786 (0.606,1.02)	0.0595	FALSE	0.00036	FALSE
MGI	218.2	Other benign neoplasm of uterus	112	417	1.04 (0.842,1.28)	0.724	FALSE	0.000159	FALSE
MGI	229	Benign neoplasm of unspecified sites	90	1019	0.889 (0.707,1.12)	0.305	FALSE	0.000159	FALSE
MGI	241	Nontoxic nodular goiter	68	913	1.03 (0.795,1.34)	0.809	FALSE	0.000159	FALSE
All of Us	241	Nontoxic nodular goiter	55	1878	0.908 (0.684,1.2)	0.488	FALSE	0.00036	FALSE
MGI	241.1	Nontoxic uninodular goiter	52	913	0.947 (0.701,1.27)	0.711	FALSE	0.000159	FALSE
MGI	242	Thyrotoxicosis with or without goiter	52	913	1.09 (0.816,1.47)	0.533	FALSE	0.000159	FALSE
MGI	244	Hypothyroidism	117	913	0.844 (0.688,1.03)	0.0973	FALSE	0.000159	FALSE
All of Us	244	Hypothyroidism	95	1878	0.896 (0.72,1.11)	0.311	FALSE	0.00036	FALSE
MGI	244.4	Hypothyroidism NOS	108	913	0.831 (0.672,1.02)	0.0832	FALSE	0.000159	FALSE
All of Us	244.4	Hypothyroidism NOS	85	1878	0.843 (0.67,1.06)	0.134	FALSE	0.00036	FALSE
MGI	246	Other disorders of thyroid	105	913	0.936 (0.754,1.16)	0.542	FALSE	0.000159	FALSE
MGI	250	Diabetes mellitus	323	783	0.994 (0.853,1.16)	0.935	FALSE	0.000159	FALSE
UKB	250	Diabetes mellitus	118	2344	1.05 (0.847,1.29)	0.67	FALSE	0.000847	FALSE
All of Us	250	Diabetes mellitus	140	1828	0.974 (0.811,1.17)	0.773	FALSE	0.00036	FALSE
MGI	250.2	Type 2 diabetes	137	783	0.939 (0.751,1.17)	0.573	FALSE	0.000159	FALSE
UKB	250.2	Type 2 diabetes	111	2344	1.05 (0.841,1.31)	0.672	FALSE	0.000847	FALSE
All of Us	250.2	Type 2 diabetes	138	1828	0.993 (0.825,1.19)	0.937	FALSE	0.00036	FALSE
MGI	250.4	Abnormal glucose	278	783	0.971 (0.829,1.14)	0.72	FALSE	0.000159	FALSE
All of Us	250.4	Abnormal glucose	91	1828	0.861 (0.689,1.07)	0.177	FALSE	0.00036	FALSE
MGI	250.41	Impaired fasting glucose	54	783	1.04 (0.759,1.41)	0.817	FALSE	0.000159	FALSE
All of Us	250.41	Impaired fasting glucose	60	1828	0.855 (0.651,1.12)	0.24	FALSE	0.00036	FALSE
MGI	250.42	Other abnormal glucose	256	783	0.959 (0.814,1.13)	0.619	FALSE	0.000159	FALSE
MGI	261	Vitamin deficiency	220	839	1.03 (0.882,1.21)	0.682	FALSE	0.000159	FALSE
All of Us	261	Vitamin deficiency	192	1819	0.946 (0.811,1.1)	0.48	FALSE	0.00036	FALSE
MGI	261.4	Vitamin D deficiency	215	839	1.03 (0.882,1.21)	0.673	FALSE	0.000159	FALSE
All of Us	261.4	Vitamin D deficiency	177	1819	0.957 (0.816,1.12)	0.585	FALSE	0.00036	FALSE
MGI	271	Disorders of carbohydrate transport and metabolism	173	936	0.909 (0.76,1.08)	0.289	FALSE	0.000159	FALSE
MGI	271.3	Intestinal disaccharidase deficiencies and disaccharide malabsorption	173	936	0.909 (0.76,1.08)	0.289	FALSE	0.000159	FALSE
MGI	272	Disorders of lipoid metabolism	363	746	1.04 (0.888,1.21)	0.658	FALSE	0.000159	FALSE
UKB	272	Disorders of lipoid metabolism	135	2327	0.849 (0.696,1.03)	0.1	FALSE	0.000847	FALSE
All of Us	272	Disorders of lipoid metabolism	334	1696	0.995 (0.875,1.13)	0.944	FALSE	0.00036	FALSE
MGI	272.1	Hyperlipidemia	362	746	1.04 (0.889,1.21)	0.651	FALSE	0.000159	FALSE
UKB	272.1	Hyperlipidemia	134	2327	0.85 (0.697,1.04)	0.106	FALSE	0.000847	FALSE
All of Us	272.1	Hyperlipidemia	334	1696	0.995 (0.875,1.13)	0.944	FALSE	0.00036	FALSE
MGI	272.11	Hypercholesterolemia	107	746	0.905 (0.704,1.16)	0.434	FALSE	0.000159	FALSE
UKB	272.11	Hypercholesterolemia	128	2327	0.863 (0.706,1.06)	0.149	FALSE	0.000847	FALSE
All of Us	272.11	Hypercholesterolemia	143	1696	1 (0.837,1.2)	0.979	FALSE	0.00036	FALSE
MGI	272.12	Hyperglyceridemia	70	746	0.995 (0.757,1.31)	0.971	FALSE	0.000159	FALSE
MGI	272.13	Mixed hyperlipidemia	91	746	1.1 (0.843,1.44)	0.478	FALSE	0.000159	FALSE
All of Us	272.13	Mixed hyperlipidemia	73	1696	0.987 (0.777,1.25)	0.915	FALSE	0.00036	FALSE
MGI	275	Disorders of mineral metabolism	57	1052	0.916 (0.691,1.21)	0.525	FALSE	0.000159	FALSE
MGI	276	Disorders of fluid, electrolyte, and acid-base balance	112	993	1.03 (0.834,1.26)	0.81	FALSE	0.000159	FALSE
All of Us	276	Disorders of fluid, electrolyte, and acid-base balance	75	1945	0.957 (0.756,1.21)	0.708	FALSE	0.00036	FALSE
MGI	276.1	Electrolyte imbalance	73	993	0.941 (0.725,1.22)	0.636	FALSE	0.000159	FALSE
All of Us	276.1	Electrolyte imbalance	61	1945	0.921 (0.709,1.19)	0.524	FALSE	0.00036	FALSE
MGI	276.5	Hypovolemia	57	993	1.1 (0.83,1.45)	0.497	FALSE	0.000159	FALSE
MGI	277	Other disorders of metabolism	97	997	1.01 (0.811,1.25)	0.935	FALSE	0.000159	FALSE
MGI	278	Overweight, obesity and other hyperalimentation	213	896	0.884 (0.742,1.05)	0.168	FALSE	0.000159	FALSE
All of Us	278	Overweight, obesity and other hyperalimentation	98	1932	0.982 (0.78,1.24)	0.877	FALSE	0.00036	FALSE
MGI	278.1	Obesity	113	896	0.896 (0.692,1.16)	0.4	FALSE	0.000159	FALSE
All of Us	278.1	Obesity	96	1932	0.952 (0.752,1.2)	0.672	FALSE	0.00036	FALSE
MGI	279.7	Other immunological findings	102	996	0.964 (0.778,1.19)	0.734	FALSE	0.000159	FALSE
MGI	280	Iron deficiency anemias	86	891	0.989 (0.782,1.25)	0.928	FALSE	0.000159	FALSE
All of Us	280	Iron deficiency anemias	60	1857	1.11 (0.859,1.44)	0.404	FALSE	0.00036	FALSE
MGI	280.1	Iron deficiency anemias, unspecified or not due to blood loss	85	891	0.985 (0.777,1.24)	0.896	FALSE	0.000159	FALSE
All of Us	280.1	Iron deficiency anemias, unspecified or not due to blood loss	51	1857	1.29 (0.976,1.71)	0.0639	FALSE	0.00036	FALSE
MGI	285	Other anemias	196	891	0.899 (0.762,1.06)	0.203	FALSE	0.000159	FALSE
UKB	285	Other anemias	63	2370	1.06 (0.813,1.39)	0.638	FALSE	0.000847	FALSE
All of Us	285	Other anemias	128	1857	1.02 (0.855,1.23)	0.793	FALSE	0.00036	FALSE
MGI	288	Diseases of white blood cells	95	910	1.09 (0.871,1.38)	0.431	FALSE	0.000159	FALSE
MGI	288.2	Elevated white blood cell count	83	910	1.09 (0.857,1.4)	0.46	FALSE	0.000159	FALSE
MGI	289.4	Lymphadenitis	78	910	1.05 (0.822,1.33)	0.703	FALSE	0.000159	FALSE
All of Us	289.4	Lymphadenitis	65	1905	0.925 (0.72,1.18)	0.525	FALSE	0.00036	FALSE
MGI	292	Neurological disorders	76	993	1.02 (0.799,1.3)	0.874	FALSE	0.000159	FALSE
MGI	293.1	Swelling, mass, or lump in head and neck [Space-occupying lesion, intracranial NOS]	123	962	0.991 (0.814,1.2)	0.927	FALSE	0.000159	FALSE
MGI	296	Mood disorders	176	734	0.95 (0.799,1.13)	0.559	FALSE	0.000159	FALSE
All of Us	296	Mood disorders	150	1781	0.971 (0.819,1.15)	0.731	FALSE	0.00036	FALSE
MGI	296.2	Depression	167	734	0.946 (0.793,1.13)	0.538	FALSE	0.000159	FALSE
All of Us	296.2	Depression	141	1781	0.957 (0.803,1.14)	0.615	FALSE	0.00036	FALSE
MGI	296.22	Major depressive disorder	157	734	0.951 (0.794,1.14)	0.583	FALSE	0.000159	FALSE
All of Us	296.22	Major depressive disorder	124	1781	0.922 (0.765,1.11)	0.383	FALSE	0.00036	FALSE
MGI	300	Anxiety disorders	218	734	0.92 (0.785,1.08)	0.297	FALSE	0.000159	FALSE
All of Us	300	Anxiety disorders	146	1781	0.904 (0.761,1.07)	0.243	FALSE	0.00036	FALSE
MGI	300.1	Anxiety disorder	203	734	0.896 (0.762,1.05)	0.185	FALSE	0.000159	FALSE
All of Us	300.1	Anxiety disorder	126	1781	0.915 (0.761,1.1)	0.339	FALSE	0.00036	FALSE
MGI	300.11	Generalized anxiety disorder	68	734	0.837 (0.64,1.09)	0.181	FALSE	0.000159	FALSE
All of Us	300.11	Generalized anxiety disorder	54	1781	0.844 (0.636,1.11)	0.218	FALSE	0.00036	FALSE
MGI	303	Psychogenic and somatoform disorders	84	734	0.871 (0.676,1.12)	0.276	FALSE	0.000159	FALSE
MGI	303.3	Psychogenic disorder	78	734	0.899 (0.693,1.16)	0.416	FALSE	0.000159	FALSE
MGI	304	Adjustment reaction	79	734	0.937 (0.736,1.19)	0.59	FALSE	0.000159	FALSE
All of Us	304	Adjustment reaction	63	1781	1.04 (0.801,1.34)	0.785	FALSE	0.00036	FALSE
MGI	306	Other mental disorder	64	734	0.875 (0.669,1.14)	0.318	FALSE	0.000159	FALSE
UKB	306	Other mental disorder	52	2365	0.748 (0.554,1.01)	0.05	FALSE	0.000847	FALSE
MGI	318	Tobacco use disorder	59	1009	0.949 (0.72,1.25)	0.702	FALSE	0.000159	FALSE
UKB	318	Tobacco use disorder	55	2397	1.02 (0.771,1.36)	0.862	FALSE	0.000847	FALSE
MGI	327	Sleep disorders	249	858	1.03 (0.883,1.19)	0.734	FALSE	0.000159	FALSE
All of Us	327	Sleep disorders	122	1862	1.01 (0.841,1.21)	0.911	FALSE	0.00036	FALSE
MGI	327.1	Hypersomnia	54	858	0.996 (0.749,1.32)	0.979	FALSE	0.000159	FALSE
MGI	327.3	Sleep apnea	137	858	1.09 (0.89,1.34)	0.402	FALSE	0.000159	FALSE
All of Us	327.3	Sleep apnea	109	1862	1.02 (0.832,1.25)	0.854	FALSE	0.00036	FALSE
MGI	327.32	Obstructive sleep apnea	113	858	1.06 (0.852,1.33)	0.583	FALSE	0.000159	FALSE
All of Us	327.32	Obstructive sleep apnea	95	1862	0.979 (0.789,1.21)	0.844	FALSE	0.00036	FALSE
MGI	327.4	Insomnia	127	858	1.06 (0.864,1.29)	0.594	FALSE	0.000159	FALSE
All of Us	327.4	Insomnia	73	1862	1.02 (0.807,1.28)	0.888	FALSE	0.00036	FALSE
MGI	338	Pain	321	788	1.01 (0.883,1.16)	0.87	FALSE	0.000159	FALSE
MGI	338.1	Acute pain	184	788	1.09 (0.926,1.29)	0.294	FALSE	0.000159	FALSE
MGI	338.2	Chronic pain	192	788	1 (0.845,1.19)	0.991	FALSE	0.000159	FALSE
MGI	339	Other headache syndromes	199	864	1.16 (0.983,1.36)	0.0795	FALSE	0.000159	FALSE
MGI	340	Migraine	108	864	1.04 (0.845,1.28)	0.709	FALSE	0.000159	FALSE
All of Us	340	Migraine	73	1945	1.04 (0.819,1.32)	0.73	FALSE	0.00036	FALSE
MGI	350	Abnormal movement	89	1013	0.872 (0.69,1.1)	0.238	FALSE	0.000159	FALSE
MGI	351	Other peripheral nerve disorders	121	932	1.19 (0.976,1.46)	0.0838	FALSE	0.000159	FALSE
UKB	351	Other peripheral nerve disorders	52	2402	0.796 (0.589,1.07)	0.127	FALSE	0.000847	FALSE
All of Us	351	Other peripheral nerve disorders	62	1948	0.872 (0.671,1.13)	0.289	FALSE	0.00036	FALSE
MGI	362	Other retinal disorders	99	915	0.93 (0.736,1.17)	0.54	FALSE	0.000159	FALSE
All of Us	362	Other retinal disorders	100	1849	1.04 (0.841,1.28)	0.734	FALSE	0.00036	FALSE
MGI	365	Glaucoma	97	922	1.02 (0.813,1.29)	0.835	FALSE	0.000159	FALSE
All of Us	365	Glaucoma	77	1855	1.26 (0.998,1.6)	0.0468	TRUE	0.00036	FALSE
MGI	366	Cataract	195	914	1.01 (0.816,1.25)	0.926	FALSE	0.000159	FALSE
UKB	366	Cataract	149	2313	1.05 (0.871,1.27)	0.604	FALSE	0.000847	FALSE
All of Us	366	Cataract	131	1899	1.13 (0.934,1.38)	0.198	FALSE	0.00036	FALSE
MGI	366.2	Senile cataract	162	914	0.99 (0.785,1.25)	0.934	FALSE	0.000159	FALSE
UKB	366.2	Senile cataract	60	2313	1.09 (0.822,1.45)	0.532	FALSE	0.000847	FALSE
All of Us	366.2	Senile cataract	112	1899	1.1 (0.895,1.35)	0.359	FALSE	0.00036	FALSE
MGI	367	Disorders of refraction and accommodation; blindness and low vision	520	589	0.972 (0.858,1.1)	0.66	FALSE	0.000159	FALSE
All of Us	367	Disorders of refraction and accommodation; blindness and low vision	172	1858	0.917 (0.78,1.08)	0.284	FALSE	0.00036	FALSE
MGI	367.1	Myopia	424	589	0.971 (0.853,1.11)	0.664	FALSE	0.000159	FALSE
All of Us	367.1	Myopia	120	1858	0.862 (0.713,1.04)	0.117	FALSE	0.00036	FALSE
MGI	367.2	Astigmatism	283	589	0.961 (0.825,1.12)	0.604	FALSE	0.000159	FALSE
All of Us	367.2	Astigmatism	93	1858	0.806 (0.648,1)	0.0472	TRUE	0.00036	FALSE
MGI	367.8	Hypermetropia	68	589	0.978 (0.737,1.29)	0.874	FALSE	0.000159	FALSE
MGI	368	Visual disturbances	146	959	1.02 (0.849,1.23)	0.802	FALSE	0.000159	FALSE
All of Us	368	Visual disturbances	106	1924	0.898 (0.733,1.1)	0.287	FALSE	0.00036	FALSE
MGI	369	Infection of the eye	175	752	1.02 (0.86,1.21)	0.827	FALSE	0.000159	FALSE
All of Us	369	Infection of the eye	87	1822	0.98 (0.788,1.22)	0.853	FALSE	0.00036	FALSE
MGI	369.5	Conjunctivitis, infectious	161	752	0.993 (0.833,1.18)	0.94	FALSE	0.000159	FALSE
All of Us	369.5	Conjunctivitis, infectious	78	1822	0.911 (0.723,1.15)	0.414	FALSE	0.00036	FALSE
MGI	370	Keratitis	51	752	0.869 (0.639,1.18)	0.352	FALSE	0.000159	FALSE
MGI	371	Inflammation of the eye	220	752	0.899 (0.763,1.06)	0.199	FALSE	0.000159	FALSE
All of Us	371	Inflammation of the eye	96	1822	0.972 (0.79,1.2)	0.788	FALSE	0.00036	FALSE
MGI	371.2	Conjunctivitis, noninfectious	87	752	0.889 (0.704,1.12)	0.315	FALSE	0.000159	FALSE
MGI	371.21	Allergic conjunctivitis	79	752	0.885 (0.695,1.12)	0.313	FALSE	0.000159	FALSE
MGI	371.3	Inflammation of eyelids	158	752	0.847 (0.7,1.02)	0.0855	FALSE	0.000159	FALSE
All of Us	371.3	Inflammation of eyelids	65	1822	0.902 (0.7,1.16)	0.413	FALSE	0.00036	FALSE
MGI	372	Disorders of conjunctiva	60	752	0.777 (0.573,1.05)	0.0926	FALSE	0.000159	FALSE
MGI	374	Other disorders of eyelids	108	752	0.959 (0.766,1.2)	0.711	FALSE	0.000159	FALSE
All of Us	374	Other disorders of eyelids	65	1822	1.14 (0.89,1.47)	0.281	FALSE	0.00036	FALSE
MGI	375	Disorders of lacrimal system	165	798	1.01 (0.832,1.22)	0.949	FALSE	0.000159	FALSE
MGI	375.1	Dry eyes	186	798	0.939 (0.782,1.13)	0.498	FALSE	0.000159	FALSE
All of Us	375.1	Dry eyes	108	1816	1.13 (0.922,1.38)	0.233	FALSE	0.00036	FALSE
MGI	379	Other disorders of eye	170	798	0.968 (0.802,1.17)	0.736	FALSE	0.000159	FALSE
All of Us	379	Other disorders of eye	133	1816	1.08 (0.901,1.3)	0.388	FALSE	0.00036	FALSE
MGI	379.2	Disorders of vitreous body	121	798	1.01 (0.799,1.28)	0.925	FALSE	0.000159	FALSE
All of Us	379.2	Disorders of vitreous body	111	1816	1.14 (0.932,1.4)	0.194	FALSE	0.00036	FALSE
MGI	380	Disorders of external ear	72	978	0.83 (0.646,1.06)	0.134	FALSE	0.000159	FALSE
MGI	380.1	Otitis externa	55	978	0.819 (0.619,1.08)	0.146	FALSE	0.000159	FALSE
MGI	380.4	Impacted cerumen	83	978	0.822 (0.648,1.04)	0.0965	FALSE	0.000159	FALSE
All of Us	380.4	Impacted cerumen	63	1956	1.09 (0.845,1.4)	0.5	FALSE	0.00036	FALSE
MGI	381	Otitis media and Eustachian tube disorders	122	953	1.01 (0.836,1.22)	0.908	FALSE	0.000159	FALSE
All of Us	381	Otitis media and Eustachian tube disorders	58	1962	0.747 (0.573,0.97)	0.025	TRUE	0.00036	FALSE
MGI	381.1	Otitis media	83	953	1.04 (0.829,1.31)	0.724	FALSE	0.000159	FALSE
MGI	381.11	Suppurative and unspecified otitis media	66	953	1.03 (0.798,1.33)	0.823	FALSE	0.000159	FALSE
MGI	381.2	Eustachian tube disorders	52	953	0.871 (0.654,1.16)	0.325	FALSE	0.000159	FALSE
MGI	382	Otalgia	53	953	1 (0.746,1.34)	0.992	FALSE	0.000159	FALSE
MGI	386	Vertiginous syndromes and other disorders of vestibular system	57	893	0.907 (0.679,1.21)	0.494	FALSE	0.000159	FALSE
MGI	386.9	Dizziness and giddiness (Light-headedness and vertigo)	205	893	0.899 (0.764,1.06)	0.196	FALSE	0.000159	FALSE
MGI	389	Hearing loss	153	946	1.08 (0.904,1.3)	0.379	FALSE	0.000159	FALSE
All of Us	389	Hearing loss	97	1929	0.949 (0.767,1.17)	0.62	FALSE	0.00036	FALSE
MGI	389.1	Sensorineural hearing loss	76	946	1.14 (0.882,1.48)	0.307	FALSE	0.000159	FALSE
All of Us	389.1	Sensorineural hearing loss	54	1929	1.09 (0.818,1.45)	0.545	FALSE	0.00036	FALSE
MGI	389.4	Tinnitus	59	946	0.979 (0.742,1.29)	0.879	FALSE	0.000159	FALSE
All of Us	395	Heart valve disorders	60	1960	1.01 (0.774,1.32)	0.93	FALSE	0.00036	FALSE
MGI	396	Abnormal heart sounds	86	999	0.8 (0.633,1.01)	0.0557	FALSE	0.000159	FALSE
MGI	401	Hypertension	289	820	0.9 (0.768,1.05)	0.191	FALSE	0.000159	FALSE
UKB	401	Hypertension	318	2138	1.01 (0.878,1.16)	0.909	FALSE	0.000847	FALSE
All of Us	401	Hypertension	290	1740	1 (0.873,1.15)	0.976	FALSE	0.00036	FALSE
MGI	401.1	Essential hypertension	288	820	0.902 (0.77,1.06)	0.203	FALSE	0.000159	FALSE
UKB	401.1	Essential hypertension	317	2138	1.01 (0.88,1.16)	0.888	FALSE	0.000847	FALSE
All of Us	401.1	Essential hypertension	283	1740	1.03 (0.892,1.18)	0.722	FALSE	0.00036	FALSE
MGI	411	Ischemic Heart Disease	79	1017	1.26 (0.976,1.64)	0.0731	FALSE	0.000159	FALSE
UKB	411	Ischemic Heart Disease	86	2376	1.12 (0.881,1.43)	0.342	FALSE	0.000847	FALSE
All of Us	411	Ischemic Heart Disease	79	1941	1.02 (0.808,1.28)	0.87	FALSE	0.00036	FALSE
MGI	411.4	Coronary atherosclerosis	64	1017	1.23 (0.922,1.64)	0.155	FALSE	0.000159	FALSE
UKB	411.4	Coronary atherosclerosis	52	2376	1.08 (0.801,1.47)	0.591	FALSE	0.000847	FALSE
All of Us	411.4	Coronary atherosclerosis	63	1941	0.943 (0.728,1.22)	0.643	FALSE	0.00036	FALSE
MGI	418	Nonspecific chest pain	331	778	1.09 (0.949,1.26)	0.221	FALSE	0.000159	FALSE
UKB	418	Nonspecific chest pain	129	2321	1.14 (0.941,1.38)	0.175	FALSE	0.000847	FALSE
MGI	426	Cardiac conduction disorders	147	778	0.958 (0.789,1.16)	0.668	FALSE	0.000159	FALSE
MGI	426.7	Abnormal electrocardiogram [ECG] [EKG]	129	778	0.91 (0.741,1.12)	0.363	FALSE	0.000159	FALSE
MGI	427	Cardiac dysrhythmias	285	778	1.06 (0.916,1.23)	0.42	FALSE	0.000159	FALSE
UKB	427	Cardiac dysrhythmias	74	2376	1.05 (0.812,1.34)	0.727	FALSE	0.000847	FALSE
All of Us	427	Cardiac dysrhythmias	67	1953	0.871 (0.676,1.12)	0.267	FALSE	0.00036	FALSE
MGI	427.3	Other specified cardiac dysrhythmias	117	778	1.09 (0.887,1.35)	0.398	FALSE	0.000159	FALSE
MGI	427.5	Arrhythmia (cardiac) NOS	94	778	1.23 (0.969,1.55)	0.0885	FALSE	0.000159	FALSE
MGI	427.7	Tachycardia NOS	71	778	1.09 (0.844,1.4)	0.512	FALSE	0.000159	FALSE
MGI	427.9	Palpitations	132	778	1.02 (0.839,1.25)	0.818	FALSE	0.000159	FALSE
MGI	429	Ill-defined descriptions and complications of heart disease	227	875	1.05 (0.894,1.22)	0.579	FALSE	0.000159	FALSE
MGI	429.2	Abnormal function study of cardiovascular system	84	875	0.86 (0.675,1.09)	0.214	FALSE	0.000159	FALSE
MGI	429.3	Symptoms involving cardiovascular system	186	875	1.1 (0.932,1.31)	0.252	FALSE	0.000159	FALSE
MGI	433	Cerebrovascular disease	57	1046	0.97 (0.72,1.3)	0.838	FALSE	0.000159	FALSE
All of Us	433	Cerebrovascular disease	54	1971	1.03 (0.776,1.36)	0.837	FALSE	0.00036	FALSE
MGI	455	Hemorrhoids	234	801	0.932 (0.788,1.1)	0.408	FALSE	0.000159	FALSE
UKB	455	Hemorrhoids	186	2232	0.969 (0.823,1.14)	0.699	FALSE	0.000847	FALSE
All of Us	455	Hemorrhoids	144	1848	0.793 (0.66,0.95)	0.0114	TRUE	0.00036	FALSE
MGI	459	Other disorders of circulatory system	83	1002	0.96 (0.757,1.21)	0.728	FALSE	0.000159	FALSE
MGI	459.9	Circulatory disease NEC	57	1002	1.06 (0.802,1.4)	0.679	FALSE	0.000159	FALSE
MGI	464	Acute sinusitis	115	630	0.986 (0.801,1.21)	0.894	FALSE	0.000159	FALSE
All of Us	464	Acute sinusitis	63	1759	0.707 (0.543,0.916)	0.00743	TRUE	0.00036	FALSE
MGI	465	Acute upper respiratory infections of multiple or unspecified sites	456	630	0.985 (0.869,1.12)	0.816	FALSE	0.000159	FALSE
All of Us	465	Acute upper respiratory infections of multiple or unspecified sites	248	1759	0.853 (0.744,0.977)	0.021	TRUE	0.00036	FALSE
MGI	465.2	Acute pharyngitis	285	630	0.999 (0.865,1.15)	0.991	FALSE	0.000159	FALSE
All of Us	465.2	Acute pharyngitis	126	1759	0.823 (0.683,0.99)	0.0371	TRUE	0.00036	FALSE
MGI	473	Diseases of the larynx and vocal cords	54	592	0.907 (0.659,1.24)	0.537	FALSE	0.000159	FALSE
MGI	475	Chronic sinusitis	98	592	0.945 (0.757,1.18)	0.611	FALSE	0.000159	FALSE
All of Us	475	Chronic sinusitis	75	1732	0.872 (0.688,1.1)	0.246	FALSE	0.00036	FALSE
MGI	476	Allergic rhinitis	382	592	0.885 (0.773,1.01)	0.0761	FALSE	0.000159	FALSE
All of Us	476	Allergic rhinitis	198	1732	1 (0.862,1.17)	0.967	FALSE	0.00036	FALSE
MGI	477	Epistaxis or throat hemorrhage	56	592	0.997 (0.747,1.33)	0.982	FALSE	0.000159	FALSE
MGI	479	Other upper respiratory disease	145	592	0.963 (0.797,1.16)	0.693	FALSE	0.000159	FALSE
All of Us	479	Other upper respiratory disease	53	1732	0.848 (0.639,1.12)	0.23	FALSE	0.00036	FALSE
MGI	480	Pneumonia	75	921	1.13 (0.883,1.45)	0.315	FALSE	0.000159	FALSE
All of Us	480	Pneumonia	52	1908	0.966 (0.73,1.28)	0.802	FALSE	0.00036	FALSE
MGI	483	Acute bronchitis and bronchiolitis	104	921	1.06 (0.861,1.31)	0.566	FALSE	0.000159	FALSE
All of Us	483	Acute bronchitis and bronchiolitis	68	1908	0.813 (0.633,1.04)	0.0943	FALSE	0.00036	FALSE
MGI	495	Asthma	146	888	1.11 (0.93,1.33)	0.244	FALSE	0.000159	FALSE
UKB	495	Asthma	101	2350	1.1 (0.884,1.37)	0.388	FALSE	0.000847	FALSE
All of Us	495	Asthma	132	1855	0.979 (0.818,1.17)	0.811	FALSE	0.00036	FALSE
MGI	497	Bronchitis	71	888	1.29 (1.01,1.66)	0.0355	TRUE	0.000159	FALSE
MGI	510	Other diseases of lung	92	1017	1.18 (0.937,1.5)	0.152	FALSE	0.000159	FALSE
MGI	512	Other symptoms of respiratory system	479	630	1.06 (0.94,1.21)	0.329	FALSE	0.000159	FALSE
MGI	512.2	Painful respiration	57	630	1.06 (0.802,1.41)	0.66	FALSE	0.000159	FALSE
MGI	512.7	Shortness of breath	141	630	1.05 (0.853,1.28)	0.661	FALSE	0.000159	FALSE
MGI	512.8	Cough	351	630	1.07 (0.936,1.23)	0.315	FALSE	0.000159	FALSE
MGI	512.9	Other dyspnea	170	630	1.04 (0.863,1.24)	0.705	FALSE	0.000159	FALSE
MGI	513	Respiratory abnormalities	196	913	1.12 (0.948,1.31)	0.188	FALSE	0.000159	FALSE
MGI	514	Abnormal findings examination of lungs	51	1053	1.07 (0.777,1.46)	0.674	FALSE	0.000159	FALSE
MGI	519	Other diseases of respiratory system, not elsewhere classified	78	1031	0.955 (0.751,1.21)	0.698	FALSE	0.000159	FALSE
MGI	526	Diseases of the jaws	60	1024	0.957 (0.731,1.25)	0.741	FALSE	0.000159	FALSE
MGI	528	Diseases of the oral soft tissues, excluding lesions specific for gingiva and tongue	82	993	0.914 (0.721,1.16)	0.449	FALSE	0.000159	FALSE
MGI	530	Diseases of esophagus	256	827	1.01 (0.868,1.17)	0.897	FALSE	0.000159	FALSE
UKB	530	Diseases of esophagus	109	2324	1.02 (0.829,1.26)	0.844	FALSE	0.000847	FALSE
All of Us	530	Diseases of esophagus	186	1823	0.886 (0.758,1.04)	0.125	FALSE	0.00036	FALSE
MGI	530.1	Esophagitis, GERD and related diseases	253	827	1.01 (0.868,1.18)	0.892	FALSE	0.000159	FALSE
UKB	530.1	Esophagitis, GERD and related diseases	98	2324	1.03 (0.829,1.29)	0.77	FALSE	0.000847	FALSE
All of Us	530.1	Esophagitis, GERD and related diseases	176	1823	0.875 (0.746,1.03)	0.0981	FALSE	0.00036	FALSE
MGI	530.11	GERD	245	827	1.01 (0.869,1.18)	0.872	FALSE	0.000159	FALSE
UKB	530.11	GERD	76	2324	0.971 (0.757,1.24)	0.815	FALSE	0.000847	FALSE
All of Us	530.11	GERD	153	1823	0.853 (0.72,1.01)	0.0646	FALSE	0.00036	FALSE
MGI	532	Dysphagia	85	827	1.01 (0.79,1.28)	0.963	FALSE	0.000159	FALSE
MGI	535	Gastritis and duodenitis	114	910	1.07 (0.869,1.31)	0.525	FALSE	0.000159	FALSE
UKB	535	Gastritis and duodenitis	146	2307	0.806 (0.671,0.966)	0.0192	TRUE	0.000847	FALSE
All of Us	535	Gastritis and duodenitis	80	1915	1.01 (0.8,1.27)	0.93	FALSE	0.00036	FALSE
MGI	535.9	Gastritis and duodenitis, NOS	68	910	1.03 (0.801,1.33)	0.787	FALSE	0.000159	FALSE
MGI	536	Disorders of function of stomach	118	910	1.06 (0.854,1.31)	0.61	FALSE	0.000159	FALSE
MGI	536.8	Dyspepsia and other specified disorders of function of stomach	114	910	1.04 (0.841,1.29)	0.695	FALSE	0.000159	FALSE
MGI	537	Other disorders of stomach and duodenum	79	910	1.04 (0.807,1.33)	0.77	FALSE	0.000159	FALSE
UKB	550	Abdominal hernia	99	2363	0.861 (0.693,1.07)	0.17	FALSE	0.000847	FALSE
UKB	550.2	Diaphragmatic hernia	67	2363	0.838 (0.644,1.09)	0.177	FALSE	0.000847	FALSE
UKB	558	Noninfectious gastroenteritis	52	2230	1 (0.745,1.35)	0.986	FALSE	0.000847	FALSE
UKB	561	Symptoms involving digestive system	69	2230	0.878 (0.673,1.14)	0.326	FALSE	0.000847	FALSE
MGI	562	Diverticulosis and diverticulitis	80	797	1.26 (0.942,1.68)	0.117	FALSE	0.000159	FALSE
MGI	562.1	Diverticulosis	78	797	1.26 (0.938,1.68)	0.121	FALSE	0.000159	FALSE
MGI	564	Functional digestive disorders	195	797	1.04 (0.876,1.22)	0.685	FALSE	0.000159	FALSE
UKB	564	Functional digestive disorders	81	2230	1.18 (0.93,1.5)	0.166	FALSE	0.000847	FALSE
UKB	564.9	Personal history of diseases of digestive system	54	2230	1.46 (1.09,1.96)	0.00835	TRUE	0.000847	FALSE
MGI	565	Anal and rectal conditions	77	917	1.07 (0.831,1.38)	0.585	FALSE	0.000159	FALSE
MGI	569	Other disorders of intestine	137	917	1.02 (0.836,1.25)	0.835	FALSE	0.000159	FALSE
MGI	571	Chronic liver disease and cirrhosis	106	814	0.865 (0.694,1.07)	0.19	FALSE	0.000159	FALSE
All of Us	571	Chronic liver disease and cirrhosis	103	1905	1.02 (0.836,1.25)	0.821	FALSE	0.00036	FALSE
MGI	571.5	Other chronic nonalcoholic liver disease	103	814	0.821 (0.656,1.02)	0.0805	FALSE	0.000159	FALSE
All of Us	571.5	Other chronic nonalcoholic liver disease	103	1905	1.02 (0.836,1.25)	0.821	FALSE	0.00036	FALSE
MGI	573	Other disorders of liver	138	814	0.87 (0.716,1.06)	0.158	FALSE	0.000159	FALSE
All of Us	573	Other disorders of liver	73	1905	1.03 (0.807,1.31)	0.817	FALSE	0.00036	FALSE
MGI	573.6	Nonspecific elevation of levels of transaminase or lactic acid dehydrogenase [LDH]	80	814	0.827 (0.648,1.05)	0.118	FALSE	0.000159	FALSE
MGI	573.7	Abnormal results of function study of liver	107	814	0.898 (0.723,1.11)	0.326	FALSE	0.000159	FALSE
MGI	573.9	Abnormal serum enzyme levels	134	814	0.844 (0.694,1.02)	0.0869	FALSE	0.000159	FALSE
MGI	574	Cholelithiasis and cholecystitis	55	1026	0.843 (0.634,1.11)	0.221	FALSE	0.000159	FALSE
UKB	574	Cholelithiasis and cholecystitis	61	2394	1.19 (0.902,1.56)	0.21	FALSE	0.000847	FALSE
MGI	574.1	Cholelithiasis	54	1026	0.852 (0.64,1.13)	0.252	FALSE	0.000159	FALSE
UKB	574.1	Cholelithiasis	54	2394	1.2 (0.896,1.6)	0.209	FALSE	0.000847	FALSE
MGI	575	Other biliary tract disease	51	1026	0.85 (0.63,1.14)	0.266	FALSE	0.000159	FALSE
MGI	578	Gastrointestinal hemorrhage	130	929	1.2 (0.989,1.45)	0.0628	FALSE	0.000159	FALSE
UKB	578	Gastrointestinal hemorrhage	123	2320	0.833 (0.683,1.01)	0.0658	FALSE	0.000847	FALSE
All of Us	578	Gastrointestinal hemorrhage	67	1960	0.824 (0.639,1.06)	0.122	FALSE	0.00036	FALSE
MGI	578.2	Blood in stool	69	929	1.22 (0.946,1.57)	0.116	FALSE	0.000159	FALSE
MGI	578.8	Hemorrhage of rectum and anus	77	929	1.04 (0.815,1.33)	0.736	FALSE	0.000159	FALSE
UKB	578.8	Hemorrhage of rectum and anus	70	2320	0.845 (0.653,1.09)	0.188	FALSE	0.000847	FALSE
MGI	579	Other symptoms involving abdomen and pelvis	56	929	0.711 (0.528,0.95)	0.0185	TRUE	0.000159	FALSE
MGI	585	Renal failure	77	961	0.796 (0.615,1.03)	0.0767	FALSE	0.000159	FALSE
All of Us	585	Renal failure	55	1918	0.903 (0.686,1.19)	0.454	FALSE	0.00036	FALSE
MGI	585.3	Chronic renal failure [CKD]	63	961	0.735 (0.552,0.973)	0.0293	TRUE	0.000159	FALSE
MGI	586	Other disorders of the kidney and ureters	96	961	0.92 (0.732,1.15)	0.465	FALSE	0.000159	FALSE
All of Us	586	Other disorders of the kidney and ureters	60	1918	1.2 (0.922,1.57)	0.162	FALSE	0.00036	FALSE
MGI	591	Urinary tract infection	213	830	0.924 (0.786,1.09)	0.34	FALSE	0.000159	FALSE
UKB	591	Urinary tract infection	54	2320	0.862 (0.643,1.15)	0.305	FALSE	0.000847	FALSE
All of Us	591	Urinary tract infection	92	1883	0.95 (0.765,1.18)	0.634	FALSE	0.00036	FALSE
MGI	592	Cystitis and urethritis	59	830	0.96 (0.73,1.26)	0.761	FALSE	0.000159	FALSE
MGI	592.1	Cystitis	55	830	0.949 (0.715,1.25)	0.709	FALSE	0.000159	FALSE
MGI	593	Hematuria	114	830	0.932 (0.756,1.15)	0.501	FALSE	0.000159	FALSE
UKB	593	Hematuria	86	2320	0.836 (0.662,1.06)	0.127	FALSE	0.000847	FALSE
All of Us	593	Hematuria	51	1883	0.932 (0.701,1.24)	0.614	FALSE	0.00036	FALSE
MGI	594	Urinary calculus	74	1025	1.14 (0.891,1.46)	0.286	FALSE	0.000159	FALSE
MGI	594.1	Calculus of kidney	68	1025	1.17 (0.904,1.51)	0.224	FALSE	0.000159	FALSE
MGI	599	Other symptoms/disorders or the urinary system	286	812	1.05 (0.916,1.22)	0.46	FALSE	0.000159	FALSE
UKB	599	Other symptoms/disorders or the urinary system	74	2374	0.854 (0.665,1.1)	0.207	FALSE	0.000847	FALSE
MGI	599.3	Dysuria	132	812	1.06 (0.875,1.28)	0.564	FALSE	0.000159	FALSE
MGI	599.4	Urinary incontinence	51	812	1.22 (0.911,1.65)	0.167	FALSE	0.000159	FALSE
MGI	599.5	Frequency of urination and polyuria	119	812	1.08 (0.881,1.32)	0.462	FALSE	0.000159	FALSE
MGI	599.8	Other symptoms involving urinary system	68	812	0.945 (0.725,1.23)	0.669	FALSE	0.000159	FALSE
MGI	599.9	Other abnormality of urination	52	812	1.07 (0.792,1.45)	0.641	FALSE	0.000159	FALSE
MGI	610	Benign mammary dysplasias	130	350	0.853 (0.685,1.06)	0.153	FALSE	0.000159	FALSE
All of Us	610	Benign mammary dysplasias	55	1213	0.984 (0.741,1.3)	0.908	FALSE	0.00036	FALSE
MGI	610.4	Benign neoplasm of breast	106	350	0.859 (0.678,1.09)	0.207	FALSE	0.000159	FALSE
MGI	611	Abnormal findings on mammogram or breast exam	249	824	0.945 (0.794,1.13)	0.53	FALSE	0.000159	FALSE
MGI	611.1	Abnormal mammogram	210	824	0.93 (0.77,1.12)	0.457	FALSE	0.000159	FALSE
MGI	611.3	Lump or mass in breast	136	824	0.914 (0.742,1.12)	0.396	FALSE	0.000159	FALSE
MGI	613	Other nonmalignant breast conditions	129	980	1.07 (0.876,1.31)	0.503	FALSE	0.000159	FALSE
All of Us	613	Other nonmalignant breast conditions	59	1971	0.711 (0.536,0.938)	0.0137	TRUE	0.00036	FALSE
MGI	613.5	Mastodynia	74	980	1.04 (0.805,1.34)	0.768	FALSE	0.000159	FALSE
MGI	614	Inflammatory diseases of female pelvic organs	143	470	1.06 (0.877,1.28)	0.544	FALSE	0.000159	FALSE
All of Us	614	Inflammatory diseases of female pelvic organs	100	1207	1.02 (0.829,1.26)	0.848	FALSE	0.00036	FALSE
MGI	614.5	Inflammatory disease of cervix, vagina, and vulva	130	470	1.03 (0.846,1.26)	0.756	FALSE	0.000159	FALSE
All of Us	614.5	Inflammatory disease of cervix, vagina, and vulva	92	1207	1.02 (0.824,1.27)	0.828	FALSE	0.00036	FALSE
MGI	614.52	Vaginitis and vulvovaginitis	109	470	1.02 (0.824,1.27)	0.843	FALSE	0.000159	FALSE
All of Us	614.52	Vaginitis and vulvovaginitis	54	1207	1.24 (0.936,1.63)	0.123	FALSE	0.00036	FALSE
MGI	619	Noninflammatory female genital disorders	237	395	0.907 (0.769,1.07)	0.244	FALSE	0.000159	FALSE
UKB	619	Noninflammatory female genital disorders	62	1567	0.94 (0.714,1.24)	0.651	FALSE	0.000847	FALSE
All of Us	619	Noninflammatory female genital disorders	126	1192	0.923 (0.765,1.11)	0.397	FALSE	0.00036	FALSE
MGI	619.1	Noninflammatory disorders of ovary, fallopian tube, and broad ligament	52	395	0.869 (0.65,1.16)	0.333	FALSE	0.000159	FALSE
MGI	619.4	Noninflammatory disorders of vagina	136	395	0.976 (0.801,1.19)	0.813	FALSE	0.000159	FALSE
All of Us	619.4	Noninflammatory disorders of vagina	70	1192	1.11 (0.866,1.41)	0.406	FALSE	0.00036	FALSE
MGI	622	Polyp of female genital organs	75	526	0.935 (0.729,1.19)	0.586	FALSE	0.000159	FALSE
UKB	622	Polyp of female genital organs	87	1532	0.933 (0.738,1.18)	0.555	FALSE	0.000847	FALSE
MGI	622.1	Polyp of corpus uteri	57	526	0.965 (0.733,1.27)	0.792	FALSE	0.000159	FALSE
UKB	622.1	Polyp of corpus uteri	65	1532	0.978 (0.749,1.28)	0.869	FALSE	0.000847	FALSE
MGI	624	Symptoms involving female genital tract	75	391	1.05 (0.816,1.35)	0.707	FALSE	0.000159	FALSE
MGI	625	Pain and other symptoms associated with female genital organs	208	391	1.07 (0.9,1.28)	0.433	FALSE	0.000159	FALSE
MGI	626	Disorders of menstruation and other abnormal bleeding from female genital tract	284	284	1.03 (0.871,1.21)	0.753	FALSE	0.000159	FALSE
UKB	626	Disorders of menstruation and other abnormal bleeding from female genital tract	131	1413	0.98 (0.808,1.19)	0.84	FALSE	0.000847	FALSE
All of Us	626	Disorders of menstruation and other abnormal bleeding from female genital tract	97	1157	0.964 (0.778,1.19)	0.73	FALSE	0.00036	FALSE
MGI	626.1	Irregular menstrual cycle/bleeding	235	284	1.04 (0.877,1.24)	0.636	FALSE	0.000159	FALSE
UKB	626.1	Irregular menstrual cycle/bleeding	101	1413	0.994 (0.8,1.23)	0.959	FALSE	0.000847	FALSE
MGI	626.11	Absent or infrequent menstruation	67	284	1.04 (0.787,1.37)	0.8	FALSE	0.000159	FALSE
MGI	626.12	Excessive or frequent menstruation	86	284	0.949 (0.739,1.22)	0.682	FALSE	0.000159	FALSE
UKB	626.12	Excessive or frequent menstruation	71	1413	1.14 (0.881,1.47)	0.315	FALSE	0.000847	FALSE
MGI	626.13	Irregular menstrual cycle	138	284	1.05 (0.854,1.29)	0.652	FALSE	0.000159	FALSE
MGI	626.8	Infertility, female	57	284	0.871 (0.65,1.16)	0.351	FALSE	0.000159	FALSE
MGI	627	Menopausal and postmenopausal disorders	143	284	0.913 (0.728,1.14)	0.435	FALSE	0.000159	FALSE
UKB	627	Menopausal and postmenopausal disorders	58	1413	0.934 (0.701,1.24)	0.634	FALSE	0.000847	FALSE
UKB	627.1	Postmenopausal bleeding	56	1413	0.918 (0.685,1.23)	0.558	FALSE	0.000847	FALSE
MGI	627.2	Symptomatic menopause	75	284	0.89 (0.664,1.19)	0.435	FALSE	0.000159	FALSE
MGI	628	Ovarian cyst	70	284	0.923 (0.71,1.2)	0.547	FALSE	0.000159	FALSE
MGI	634	Miscarriage; stillbirth	53	524	0.865 (0.649,1.15)	0.306	FALSE	0.000159	FALSE
UKB	634	Miscarriage; stillbirth	85	1516	0.848 (0.664,1.08)	0.178	FALSE	0.000847	FALSE
MGI	636	Early or threatened labor; hemorrhage in early pregnancy	61	524	1.07 (0.821,1.39)	0.612	FALSE	0.000159	FALSE
MGI	649	Other conditions or status of the mother complicating pregnancy, childbirth, or the puerperium	70	535	1.03 (0.801,1.32)	0.812	FALSE	0.000159	FALSE
MGI	655	Known or suspected fetal abnormality affecting management of mother	107	525	1.09 (0.882,1.34)	0.435	FALSE	0.000159	FALSE
MGI	681	Superficial cellulitis and abscess	97	963	1.06 (0.857,1.32)	0.575	FALSE	0.000159	FALSE
All of Us	681	Superficial cellulitis and abscess	59	1943	0.999 (0.766,1.3)	0.991	FALSE	0.00036	FALSE
MGI	687.1	Rash and other nonspecific skin eruption	240	767	0.886 (0.762,1.03)	0.114	FALSE	0.000159	FALSE
All of Us	687.1	Rash and other nonspecific skin eruption	132	1888	0.995 (0.831,1.19)	0.952	FALSE	0.00036	FALSE
MGI	687.4	Disturbance of skin sensation	130	767	1.07 (0.874,1.3)	0.527	FALSE	0.000159	FALSE
MGI	689	Disorder of skin and subcutaneous tissue NOS	190	919	0.972 (0.823,1.15)	0.739	FALSE	0.000159	FALSE
All of Us	689	Disorder of skin and subcutaneous tissue NOS	77	1953	0.823 (0.649,1.04)	0.0998	FALSE	0.00036	FALSE
MGI	690	Erythematosquamous dermatosis	107	897	0.899 (0.722,1.12)	0.334	FALSE	0.000159	FALSE
MGI	690.1	Seborrheic dermatitis	107	897	0.899 (0.722,1.12)	0.334	FALSE	0.000159	FALSE
MGI	694	Dyschromia and Vitiligo	68	897	1.08 (0.834,1.39)	0.553	FALSE	0.000159	FALSE
All of Us	694	Dyschromia and Vitiligo	62	1885	1.02 (0.787,1.31)	0.89	FALSE	0.00036	FALSE
MGI	694.2	Other dyschromia	62	897	1.09 (0.836,1.43)	0.502	FALSE	0.000159	FALSE
All of Us	694.2	Other dyschromia	59	1885	1 (0.772,1.3)	0.975	FALSE	0.00036	FALSE
MGI	695	Erythematous conditions	65	897	0.824 (0.627,1.08)	0.149	FALSE	0.000159	FALSE
All of Us	695	Erythematous conditions	55	1885	1.06 (0.813,1.39)	0.64	FALSE	0.00036	FALSE
MGI	698	Pruritus and related conditions	98	1011	1.17 (0.946,1.45)	0.142	FALSE	0.000159	FALSE
All of Us	698	Pruritus and related conditions	72	1958	0.929 (0.731,1.18)	0.533	FALSE	0.00036	FALSE
MGI	701	Other hypertrophic and atrophic conditions of skin	215	879	0.991 (0.849,1.15)	0.905	FALSE	0.000159	FALSE
All of Us	701	Other hypertrophic and atrophic conditions of skin	102	1915	1.01 (0.821,1.23)	0.95	FALSE	0.00036	FALSE
MGI	701.2	Scar conditions and fibrosis of skin	51	879	1.02 (0.769,1.36)	0.867	FALSE	0.000159	FALSE
MGI	702	Degenerative skin conditions and other dermatoses	99	821	0.773 (0.603,0.986)	0.0383	TRUE	0.000159	FALSE
All of Us	702	Degenerative skin conditions and other dermatoses	95	1857	1.04 (0.835,1.3)	0.7	FALSE	0.00036	FALSE
MGI	702.2	Seborrheic keratosis	95	1010	0.782 (0.611,0.995)	0.0448	TRUE	0.000159	FALSE
All of Us	702.2	Seborrheic keratosis	94	1935	1.07 (0.851,1.33)	0.574	FALSE	0.00036	FALSE
MGI	704	Diseases of hair and hair follicles	85	983	0.954 (0.757,1.2)	0.68	FALSE	0.000159	FALSE
All of Us	704	Diseases of hair and hair follicles	74	1923	0.903 (0.714,1.14)	0.383	FALSE	0.00036	FALSE
MGI	704.1	Alopecia	54	983	0.874 (0.655,1.16)	0.342	FALSE	0.000159	FALSE
MGI	706	Diseases of sebaceous glands	227	866	1.01 (0.871,1.17)	0.88	FALSE	0.000159	FALSE
All of Us	706	Diseases of sebaceous glands	148	1865	0.964 (0.813,1.14)	0.666	FALSE	0.00036	FALSE
MGI	706.1	Acne	121	866	1 (0.817,1.22)	0.996	FALSE	0.000159	FALSE
All of Us	706.1	Acne	76	1865	1.02 (0.812,1.29)	0.831	FALSE	0.00036	FALSE
MGI	706.2	Sebaceous cyst	97	866	1.05 (0.847,1.3)	0.65	FALSE	0.000159	FALSE
All of Us	706.2	Sebaceous cyst	59	1865	0.93 (0.714,1.21)	0.576	FALSE	0.00036	FALSE
MGI	716	Other arthropathies	155	941	1.14 (0.949,1.38)	0.159	FALSE	0.000159	FALSE
UKB	716	Other arthropathies	97	2351	1.01 (0.804,1.27)	0.933	FALSE	0.000847	FALSE
MGI	716.9	Arthropathy NOS	153	941	1.14 (0.947,1.38)	0.162	FALSE	0.000159	FALSE
UKB	716.9	Arthropathy NOS	93	2351	1.01 (0.799,1.27)	0.947	FALSE	0.000847	FALSE
All of Us	720	Spinal stenosis	51	1868	0.787 (0.594,1.04)	0.0829	FALSE	0.00036	FALSE
MGI	721	Spondylosis and allied disorders	61	962	1.1 (0.835,1.46)	0.475	FALSE	0.000159	FALSE
All of Us	721	Spondylosis and allied disorders	96	1868	0.932 (0.751,1.15)	0.512	FALSE	0.00036	FALSE
MGI	721.1	Spondylosis without myelopathy	61	962	1.1 (0.835,1.46)	0.475	FALSE	0.000159	FALSE
All of Us	721.1	Spondylosis without myelopathy	92	1868	0.932 (0.748,1.16)	0.521	FALSE	0.00036	FALSE
MGI	722	Intervertebral disc disorders	67	962	1.2 (0.922,1.56)	0.167	FALSE	0.000159	FALSE
All of Us	722	Intervertebral disc disorders	91	1868	0.923 (0.74,1.15)	0.469	FALSE	0.00036	FALSE
All of Us	722.6	Degeneration of intervertebral disc	64	1868	0.936 (0.72,1.21)	0.607	FALSE	0.00036	FALSE
MGI	724	Other and unspecified disorders of back	67	962	1.15 (0.888,1.48)	0.284	FALSE	0.000159	FALSE
MGI	726	Peripheral enthesopathies and allied syndromes	273	692	1.03 (0.889,1.2)	0.662	FALSE	0.000159	FALSE
All of Us	726	Peripheral enthesopathies and allied syndromes	148	1791	0.813 (0.682,0.969)	0.0196	TRUE	0.00036	FALSE
MGI	726.1	Enthesopathy	193	692	1.11 (0.933,1.32)	0.244	FALSE	0.000159	FALSE
All of Us	726.1	Enthesopathy	89	1791	0.774 (0.618,0.966)	0.0213	TRUE	0.00036	FALSE
MGI	726.3	Bursitis	54	692	1.15 (0.861,1.55)	0.326	FALSE	0.000159	FALSE
MGI	727	Other disorders of synovium, tendon, and bursa	193	692	1.05 (0.879,1.24)	0.616	FALSE	0.000159	FALSE
All of Us	727	Other disorders of synovium, tendon, and bursa	80	1791	0.779 (0.616,0.983)	0.0325	TRUE	0.00036	FALSE
MGI	727.1	Synovitis and tenosynovitis	101	692	1.03 (0.824,1.29)	0.793	FALSE	0.000159	FALSE
MGI	728	Disorders of muscle, ligament, and fascia	63	692	1.08 (0.821,1.42)	0.578	FALSE	0.000159	FALSE
MGI	728.7	Fasciitis	74	692	1.18 (0.911,1.54)	0.202	FALSE	0.000159	FALSE
MGI	733	Other disorders of bone and cartilage	130	866	0.908 (0.726,1.13)	0.389	FALSE	0.000159	FALSE
All of Us	733	Other disorders of bone and cartilage	89	1865	0.882 (0.697,1.11)	0.284	FALSE	0.00036	FALSE
MGI	735	Acquired foot deformities	68	980	1.02 (0.791,1.32)	0.867	FALSE	0.000159	FALSE
MGI	736	Other acquired deformities of limbs	59	980	1.22 (0.932,1.6)	0.137	FALSE	0.000159	FALSE
MGI	740	Osteoarthrosis	183	926	1.07 (0.887,1.29)	0.483	FALSE	0.000159	FALSE
UKB	740	Osteoarthrosis	54	2408	1.14 (0.849,1.54)	0.365	FALSE	0.000847	FALSE
All of Us	740	Osteoarthrosis	137	1893	0.906 (0.75,1.09)	0.299	FALSE	0.00036	FALSE
MGI	740.1	Osteoarthritis; localized	102	926	1.23 (0.969,1.56)	0.0884	FALSE	0.000159	FALSE
All of Us	740.1	Osteoarthritis; localized	105	1893	0.952 (0.769,1.18)	0.643	FALSE	0.00036	FALSE
MGI	740.11	Osteoarthrosis, localized, primary	95	926	1.27 (0.994,1.63)	0.0553	FALSE	0.000159	FALSE
All of Us	740.11	Osteoarthrosis, localized, primary	95	1893	0.944 (0.754,1.18)	0.608	FALSE	0.00036	FALSE
MGI	740.9	Osteoarthrosis NOS	168	926	1.08 (0.893,1.32)	0.413	FALSE	0.000159	FALSE
All of Us	740.9	Osteoarthrosis NOS	71	1893	0.853 (0.658,1.1)	0.213	FALSE	0.00036	FALSE
MGI	741	Symptoms and disorders of the joints	192	866	1.08 (0.921,1.27)	0.333	FALSE	0.000159	FALSE
All of Us	741	Symptoms and disorders of the joints	71	1946	0.919 (0.721,1.17)	0.48	FALSE	0.00036	FALSE
MGI	741.4	Joint effusions	67	866	0.961 (0.744,1.24)	0.752	FALSE	0.000159	FALSE
MGI	742	Derangement of joint, non-traumatic	89	866	1.03 (0.829,1.28)	0.771	FALSE	0.000159	FALSE
MGI	742.9	Other derangement of joint	82	866	1.02 (0.814,1.28)	0.849	FALSE	0.000159	FALSE
MGI	743	Osteoporosis, osteopenia and pathological fracture	178	931	0.967 (0.804,1.16)	0.721	FALSE	0.000159	FALSE
All of Us	743	Osteoporosis, osteopenia and pathological fracture	124	1906	0.983 (0.798,1.21)	0.868	FALSE	0.00036	FALSE
MGI	743.1	Osteoporosis	63	931	0.975 (0.695,1.36)	0.881	FALSE	0.000159	FALSE
All of Us	743.1	Osteoporosis	84	1906	0.984 (0.765,1.26)	0.896	FALSE	0.00036	FALSE
MGI	743.11	Osteoporosis NOS	62	931	0.978 (0.697,1.37)	0.897	FALSE	0.000159	FALSE
All of Us	743.11	Osteoporosis NOS	81	1906	0.95 (0.734,1.23)	0.686	FALSE	0.00036	FALSE
MGI	743.9	Osteopenia or other disorder of bone and cartilage	154	931	0.935 (0.767,1.14)	0.501	FALSE	0.000159	FALSE
All of Us	743.9	Osteopenia or other disorder of bone and cartilage	71	1906	1.04 (0.799,1.36)	0.757	FALSE	0.00036	FALSE
MGI	745	Pain in joint	556	553	0.997 (0.881,1.13)	0.957	FALSE	0.000159	FALSE
MGI	760	Back pain	370	739	1.08 (0.94,1.23)	0.289	FALSE	0.000159	FALSE
MGI	761	Cervicalgia	178	931	1.01 (0.856,1.2)	0.876	FALSE	0.000159	FALSE
MGI	764	Sciatica	57	988	1.12 (0.847,1.49)	0.408	FALSE	0.000159	FALSE
All of Us	764	Sciatica	54	1916	0.827 (0.625,1.09)	0.166	FALSE	0.00036	FALSE
MGI	766	Neuralgia, neuritis, and radiculitis NOS	64	988	1.07 (0.824,1.4)	0.586	FALSE	0.000159	FALSE
MGI	770	Myalgia and myositis unspecified	108	1001	0.885 (0.717,1.09)	0.248	FALSE	0.000159	FALSE
MGI	771	Musculoskeletal symptoms referable to limbs	80	965	1.17 (0.925,1.49)	0.179	FALSE	0.000159	FALSE
MGI	771.1	Swelling of limb	59	965	0.719 (0.54,0.951)	0.0191	TRUE	0.000159	FALSE
MGI	782.3	Edema	51	1042	1.31 (0.978,1.77)	0.0617	FALSE	0.000159	FALSE
MGI	783	Fever of unknown origin	151	958	0.923 (0.773,1.1)	0.368	FALSE	0.000159	FALSE
MGI	785	Abdominal pain	425	684	1.03 (0.91,1.18)	0.603	FALSE	0.000159	FALSE
UKB	785	Abdominal pain	240	2222	1.01 (0.871,1.16)	0.94	FALSE	0.000847	FALSE
MGI	788	Syncope and collapse	75	1034	1.37 (1.08,1.73)	0.00854	TRUE	0.000159	FALSE
MGI	789	Nausea and vomiting	183	926	1.07 (0.905,1.25)	0.443	FALSE	0.000159	FALSE
UKB	789	Nausea and vomiting	56	2406	1.1 (0.829,1.47)	0.488	FALSE	0.000847	FALSE
All of Us	789	Nausea and vomiting	58	1972	0.801 (0.611,1.05)	0.0954	FALSE	0.00036	FALSE
MGI	790	Nonspecific findings on examination of blood	51	864	0.941 (0.696,1.27)	0.683	FALSE	0.000159	FALSE
MGI	790.6	Other abnormal blood chemistry	223	864	0.986 (0.843,1.15)	0.865	FALSE	0.000159	FALSE
MGI	792	Abnormal Papanicolaou smear of cervix and cervical HPV	90	379	0.979 (0.77,1.24)	0.859	FALSE	0.000159	FALSE
MGI	798	Malaise and fatigue	281	828	0.946 (0.818,1.09)	0.451	FALSE	0.000159	FALSE
MGI	809	Fracture of unspecified bones	51	961	1.02 (0.768,1.36)	0.878	FALSE	0.000159	FALSE
MGI	830	Dislocation	100	983	0.969 (0.784,1.2)	0.765	FALSE	0.000159	FALSE
MGI	835	Internal derangement of knee	55	983	0.976 (0.74,1.28)	0.859	FALSE	0.000159	FALSE
MGI	840	Sprains and strains	304	766	0.965 (0.842,1.11)	0.614	FALSE	0.000159	FALSE
All of Us	840	Sprains and strains	111	1883	0.828 (0.678,1.01)	0.0575	FALSE	0.00036	FALSE
MGI	840.3	Joint/ligament sprain	138	766	0.889 (0.734,1.08)	0.227	FALSE	0.000159	FALSE
MGI	841	Sprains and strains of back and neck	83	766	0.98 (0.778,1.23)	0.859	FALSE	0.000159	FALSE
MGI	870	Open wounds of head; neck; and trunk	58	988	0.962 (0.734,1.26)	0.77	FALSE	0.000159	FALSE
MGI	871	Open wounds of extremities	73	988	0.823 (0.642,1.05)	0.112	FALSE	0.000159	FALSE
MGI	916	Contusion	109	1000	0.951 (0.776,1.16)	0.622	FALSE	0.000159	FALSE
MGI	938	Dermatitis due to solar radiation	56	632	0.951 (0.688,1.31)	0.755	FALSE	0.000159	FALSE
MGI	939	Atopic/contact dermatitis due to other or unspecified	286	632	0.926 (0.8,1.07)	0.306	FALSE	0.000159	FALSE
All of Us	939	Atopic/contact dermatitis due to other or unspecified	200	1777	1.01 (0.874,1.18)	0.856	FALSE	0.00036	FALSE
MGI	947	Urticaria	109	632	0.949 (0.761,1.18)	0.637	FALSE	0.000159	FALSE
All of Us	947	Urticaria	60	1777	1.17 (0.885,1.62)	0.193	FALSE	0.00036	FALSE
MGI	949	Allergies, other	220	632	0.866 (0.735,1.02)	0.0864	FALSE	0.000159	FALSE
UKB	960	Poisoning by antibiotics	85	2332	0.954 (0.753,1.21)	0.693	FALSE	0.000847	FALSE
UKB	960.2	Allergy/adverse effect of penicillin	76	2332	0.961 (0.749,1.23)	0.753	FALSE	0.000847	FALSE
MGI	979	Adverse drug events and drug allergies	72	977	0.916 (0.716,1.17)	0.474	FALSE	0.000159	FALSE
