# Supplementary material for: Uncovering associations between pre-existing conditions and COVID-19 Severity: A polygenic risk score approach across three large biobanks
Source: PLoS Genet. 2023 Dec 19;19(12):e1010907. doi: 10.1371/journal.pgen.1010907 (PMC10763941; doi:10.1371/journal.pgen.1010907)
Supplement: S9 Table — (XLSX) [file pgen.1010907.s024.xlsx]

## Sheet: S9 Table
S9 Table	"B1_ALL" PRS PheWAS Meta-Analysis Results for EUR Ancestry, Unadjusted for BMI
Phecode	Description	Beta	OR	SE	p	n Total	n Cases	n Controls	k Studies	I2.percent	Q	Q.df	Q.p	Nominal Significant	Phenome Wide Significant	Heterogeneity Classification
278.1	Obesity	0.0425348	1.04345	0.00604152	1.91684e-12	520609	38415	482194	3	0	1.45394	2	0.483371	TRUE	TRUE	Low heterogeneity
278	Overweight, obesity and other hyperalimentation	0.0407951	1.04164	0.00593337	6.17518e-12	523391	41197	482194	3	31.645	2.9259	2	0.231552	TRUE	TRUE	Moderate heterogeneity
401	Hypertension	0.0232727	1.02355	0.00370496	3.3534e-10	522684	120199	402485	3	0	0.0914144	2	0.955322	TRUE	TRUE	Low heterogeneity
401.1	Essential hypertension	0.0230976	1.02337	0.00370884	4.73298e-10	522093	119608	402485	3	0	0.150105	2	0.927695	TRUE	TRUE	Low heterogeneity
250	Diabetes mellitus	0.0350835	1.03571	0.00564962	5.30214e-10	520390	41610	478780	3	0	1.80203	2	0.406156	TRUE	TRUE	Low heterogeneity
250.2	Type 2 diabetes	0.0369346	1.03763	0.00604929	1.02407e-09	513713	34933	478780	3	0	1.63506	2	0.441521	TRUE	TRUE	Low heterogeneity
318	Tobacco use disorder	0.0344485	1.03505	0.00584173	3.70244e-09	507763	34467	473296	3	0	0.0719874	2	0.964646	TRUE	TRUE	Low heterogeneity
272.1	Hyperlipidemia	0.0269555	1.02732	0.00457711	3.88096e-09	523164	73289	449875	3	64.0461	5.56267	2	0.0619557	TRUE	TRUE	High heterogeneity
272	Disorders of lipoid metabolism	0.0267455	1.02711	0.0045646	4.64717e-09	523357	73482	449875	3	64.1674	5.58151	2	0.0613749	TRUE	TRUE	High heterogeneity
272.11	Hypercholesterolemia	0.0302493	1.03071	0.00519244	5.68912e-09	497464	47589	449875	3	0	1.51817	2	0.468095	TRUE	TRUE	Low heterogeneity
785	Abdominal pain	0.0264423	1.02679	0.00462092	1.05091e-08	475993	60479	415514	2	67.8526	3.11067	1	0.0777811	TRUE	TRUE	High heterogeneity
316	Substance addiction and disorders	0.0508598	1.05218	0.0094599	7.60098e-08	485814	12518	473296	3	33.508	3.00788	2	0.222252	TRUE	TRUE	Moderate heterogeneity
574	Cholelithiasis and cholecystitis	0.0375946	1.03831	0.00712841	1.33543e-07	519713	21733	497980	3	0	0.725267	2	0.695841	TRUE	TRUE	Low heterogeneity
535	Gastritis and duodenitis	0.0277798	1.02817	0.00563688	8.29843e-07	515944	35956	479988	3	0	1.36068	2	0.506444	TRUE	TRUE	Low heterogeneity
278.11	Morbid obesity	0.0509014	1.05222	0.0104521	1.11604e-06	80281	12390	67891	2	0	0.714634	1	0.39791	TRUE	TRUE	Low heterogeneity
530	Diseases of esophagus	0.0215135	1.02175	0.00455094	2.27559e-06	515393	64933	450460	3	23.9138	2.6286	2	0.268663	TRUE	TRUE	Low heterogeneity
716.9	Arthropathy NOS	0.0223186	1.02257	0.00481996	3.64883e-06	513213	55590	457623	3	1.79912	2.03664	2	0.361201	TRUE	TRUE	Low heterogeneity
574.12	Cholelithiasis with other cholecystitis	0.0580881	1.05981	0.0125483	3.67132e-06	504683	6703	497980	3	0	0.48596	2	0.784287	TRUE	TRUE	Low heterogeneity
593	Hematuria	0.0309747	1.03146	0.00675333	4.50552e-06	496091	24919	471172	3	43.4432	3.53627	2	0.170651	TRUE	TRUE	Moderate heterogeneity
716	Other arthropathies	0.0214068	1.02164	0.0047442	6.41584e-06	515252	57629	457623	3	20.4415	2.51387	2	0.284524	TRUE	TRUE	Low heterogeneity
496	Chronic airway obstruction	0.0345748	1.03518	0.00770511	7.21484e-06	484926	19686	465240	3	0	0.426223	2	0.808066	TRUE	TRUE	Low heterogeneity
574.1	Cholelithiasis	0.0342195	1.03481	0.0076293	7.28217e-06	516873	18893	497980	3	0	1.15357	2	0.561701	TRUE	TRUE	Low heterogeneity
317	Alcohol-related disorders	0.0346858	1.03529	0.00777225	8.09048e-06	491599	18303	473296	3	22.8347	2.59184	2	0.273646	TRUE	TRUE	Low heterogeneity
564.9	Personal history of diseases of digestive system	0.033548	1.03412	0.00762634	1.08765e-05	399102	19371	379731	2	0	0.0666216	1	0.796321	TRUE	TRUE	Low heterogeneity
562	Diverticulosis and diverticulitis	0.0248134	1.02512	0.00564365	1.09914e-05	456860	38562	418298	3	22.1751	2.56987	2	0.276668	TRUE	TRUE	Low heterogeneity
562.1	Diverticulosis	0.0247602	1.02507	0.00567784	1.29561e-05	456228	37930	418298	3	30.7579	2.88842	2	0.235933	TRUE	TRUE	Moderate heterogeneity
530.1	Esophagitis, GERD and related diseases	0.0201326	1.02034	0.004651	1.50023e-05	512212	61752	450460	3	0	1.28214	2	0.526728	TRUE	TRUE	Low heterogeneity
564	Functional digestive disorders	0.0237174	1.024	0.00571674	3.34285e-05	456322	38024	418298	3	13.4045	2.30959	2	0.315122	TRUE	FALSE	Low heterogeneity
721	Spondylosis and allied disorders	0.0320341	1.03255	0.00778202	3.84793e-05	504837	19407	485430	3	50.0597	4.00478	2	0.135012	TRUE	FALSE	High heterogeneity
261	Vitamin deficiency	0.0361136	1.03677	0.00880962	4.14342e-05	517380	16787	500593	3	53.7835	4.32746	2	0.114896	TRUE	FALSE	High heterogeneity
261.4	Vitamin D deficiency	0.0385231	1.03927	0.00945689	4.63027e-05	515166	14573	500593	3	14.7383	2.34572	2	0.309481	TRUE	FALSE	Low heterogeneity
676	Other disorders of the breast associated with childbirth and disorders of lactation	-0.207957	0.812242	0.0512683	4.98678e-05	284191	398	283793	3	0	0.754254	2	0.685829	TRUE	FALSE	Low heterogeneity
530.11	GERD	0.0205163	1.02073	0.00510571	5.8619e-05	501979	51519	450460	3	0	1.1683	2	0.557581	TRUE	FALSE	Low heterogeneity
694.2	Other dyschromia	-0.0552556	0.946243	0.0138832	6.89098e-05	504244	5907	498337	3	0	1.01702	2	0.601391	TRUE	FALSE	Low heterogeneity
286	Coagulation defects	0.0532371	1.05468	0.013493	7.96211e-05	516088	6270	509818	3	0	0.426071	2	0.808127	TRUE	FALSE	Low heterogeneity
008	Intestinal infection	0.0347843	1.0354	0.00883331	8.22132e-05	523332	13978	509354	3	4.14293	2.08644	2	0.352318	TRUE	FALSE	Low heterogeneity
578	Gastrointestinal hemorrhage	0.0239621	1.02425	0.0060979	8.51026e-05	515852	30193	485659	3	0	0.283581	2	0.867803	TRUE	FALSE	Low heterogeneity
958	Certain early complications of trauma or procedure	0.0930619	1.09753	0.0239293	0.00010064	523392	1887	521505	3	0	0.82891	2	0.6607	TRUE	FALSE	Low heterogeneity
366.2	Senile cataract	0.0313294	1.03183	0.00807436	0.000104409	506540	19047	487493	3	0	0.16722	2	0.91979	TRUE	FALSE	Low heterogeneity
694	Dyschromia and Vitiligo	-0.0508385	0.950432	0.0132675	0.000127214	504793	6456	498337	3	0	0.80266	2	0.669429	TRUE	FALSE	Low heterogeneity
738.4	Acquired spondylolisthesis	0.0617911	1.06374	0.0164675	0.000175215	499152	3976	495176	3	67.0204	6.06435	2	0.0482106	TRUE	FALSE	Significant heterogeneity
509.8	Dependence on respirator [Ventilator] or supplemental oxygen	0.0833679	1.08694	0.0223427	0.000190474	457076	2249	454827	2	33.6326	1.50676	1	0.219634	TRUE	FALSE	Moderate heterogeneity
496.2	Chronic bronchitis	0.0428949	1.04383	0.0115289	0.000198725	473962	8722	465240	3	0	0.669172	2	0.715634	TRUE	FALSE	Low heterogeneity
578.8	Hemorrhage of rectum and anus	0.0286005	1.02901	0.0077023	0.000204624	504039	18380	485659	3	0	1.37345	2	0.503221	TRUE	FALSE	Low heterogeneity
789	Nausea and vomiting	0.0244884	1.02479	0.00661876	0.000215732	523392	27702	495690	3	15.69	2.3722	2	0.30541	TRUE	FALSE	Low heterogeneity
721.1	Spondylosis without myelopathy	0.031898	1.03241	0.00864488	0.000224422	501355	15925	485430	3	47.9799	3.84467	2	0.146265	TRUE	FALSE	Moderate heterogeneity
496.21	Obstructive chronic bronchitis	0.0448693	1.04589	0.0122088	0.000237696	472956	7716	465240	3	0	0.930012	2	0.628131	TRUE	FALSE	Low heterogeneity
317.1	Alcoholism	0.0334267	1.03399	0.00910761	0.000242368	486458	13162	473296	3	0	0.993732	2	0.608435	TRUE	FALSE	Low heterogeneity
550	Abdominal hernia	0.0165992	1.01674	0.00452479	0.000243985	522934	60118	462816	3	77.5427	8.9058	2	0.0116447	TRUE	FALSE	Significant heterogeneity
530.2	Esophageal bleeding (varices/hemorrhage)	0.0689926	1.07143	0.0188221	0.000246852	453454	2994	450460	3	0	1.93473	2	0.380083	TRUE	FALSE	Low heterogeneity
401.2	Hypertensive heart and/or renal disease	0.0460097	1.04708	0.0127258	0.0002998	410461	7976	402485	3	0	0.805216	2	0.668574	TRUE	FALSE	Low heterogeneity
722	Intervertebral disc disorders	0.0266847	1.02704	0.00738122	0.000300104	507052	21622	485430	3	0	0.451091	2	0.798081	TRUE	FALSE	Low heterogeneity
714	Rheumatoid arthritis and other inflammatory polyarthropathies	0.0403932	1.04122	0.0112549	0.000331998	465081	8650	456431	3	0	1.90322	2	0.386119	TRUE	FALSE	Low heterogeneity
558	Noninfectious gastroenteritis	0.0250676	1.02538	0.00698612	0.00033297	441332	23034	418298	3	0	1.43865	2	0.487081	TRUE	FALSE	Low heterogeneity
740.9	Osteoarthrosis NOS	0.0221971	1.02245	0.00622176	0.000360178	502490	36754	465736	3	0	1.80099	2	0.406368	TRUE	FALSE	Low heterogeneity
008.5	Bacterial enteritis	0.0538828	1.05536	0.0151319	0.000369633	514009	4655	509354	3	31.6228	2.92495	2	0.231662	TRUE	FALSE	Moderate heterogeneity
586	Other disorders of the kidney and ureters	0.0322759	1.0328	0.00914417	0.000416077	507813	14879	492934	3	0	1.2043	2	0.547633	TRUE	FALSE	Low heterogeneity
550.2	Diaphragmatic hernia	0.0207179	1.02093	0.00587047	0.000416851	496167	33351	462816	3	8.47759	2.18526	2	0.335334	TRUE	FALSE	Low heterogeneity
747.13	Congenital anomalies of great vessels	0.0739358	1.07674	0.0209535	0.000417826	519465	2400	517065	3	0	0.525762	2	0.768833	TRUE	FALSE	Low heterogeneity
366	Cataract	0.0210355	1.02126	0.00597841	0.000433873	523390	35897	487493	3	18.3143	2.44841	2	0.293991	TRUE	FALSE	Low heterogeneity
585.3	Chronic renal failure [CKD]	0.0366012	1.03728	0.0105254	0.000506287	503917	10983	492934	3	0	1.35315	2	0.508355	TRUE	FALSE	Low heterogeneity
411	Ischemic Heart Disease	0.0180462	1.01821	0.00519329	0.000511039	521416	47677	473739	3	30.5817	2.88108	2	0.236799	TRUE	FALSE	Moderate heterogeneity
250.1	Type 1 diabetes	0.0505041	1.0518	0.0145967	0.000540242	485066	6286	478780	3	0	0.528707	2	0.767702	TRUE	FALSE	Low heterogeneity
274.1	Gout	0.0430812	1.04402	0.0124675	0.000549308	522431	7136	515295	3	0	1.55689	2	0.45912	TRUE	FALSE	Low heterogeneity
080	Postoperative infection	0.040473	1.0413	0.0117276	0.00055835	519963	7906	512057	3	0	1.1736	2	0.556105	TRUE	FALSE	Low heterogeneity
585.33	Chronic Kidney Disease, Stage III	0.0543599	1.05586	0.0157881	0.000575102	83954	4920	79034	2	0	0.0117406	1	0.913715	TRUE	FALSE	Low heterogeneity
714.1	Rheumatoid arthritis	0.0419885	1.04288	0.0122368	0.000600623	463713	7282	456431	3	0	0.381631	2	0.826285	TRUE	FALSE	Low heterogeneity
418	Nonspecific chest pain	0.0180678	1.01823	0.00529356	0.00064212	473653	44120	429533	2	48.0201	1.92382	1	0.165436	TRUE	FALSE	Moderate heterogeneity
740	Osteoarthrosis	0.0167499	1.01689	0.00490963	0.000645713	523307	57571	465736	3	0	0.901306	2	0.637212	TRUE	FALSE	Low heterogeneity
305.2	Eating disorder	0.0919361	1.09629	0.0273723	0.000783015	436553	1512	435041	3	34.4287	3.05011	2	0.217609	TRUE	FALSE	Moderate heterogeneity
704	Diseases of hair and hair follicles	0.031886	1.0324	0.00961922	0.000917	518330	11946	506384	3	0	0.884064	2	0.642729	TRUE	FALSE	Low heterogeneity
965.1	Opiates and related narcotics causing adverse effects in therapeutic use	0.0654907	1.06768	0.0197694	0.000923878	486314	2804	483510	3	10.602	2.23719	2	0.326739	TRUE	FALSE	Low heterogeneity
286.7	Other and unspecified coagulation defects	0.0534678	1.05492	0.0161851	0.000954798	514155	4337	509818	3	0	1.4735	2	0.478666	TRUE	FALSE	Low heterogeneity
241.1	Nontoxic uninodular goiter	0.0501353	1.05141	0.015249	0.00100983	489657	4923	484734	3	0	1.61022	2	0.447038	TRUE	FALSE	Low heterogeneity
512.7	Shortness of breath	0.0290485	1.02947	0.00883854	0.00101413	463246	16900	446346	2	0	0.0481558	1	0.826304	TRUE	FALSE	Low heterogeneity
386.9	Dizziness and giddiness (Light-headedness and vertigo)	0.0320775	1.0326	0.00980932	0.00107509	473922	12382	461540	2	79.0675	4.77727	1	0.0288378	TRUE	FALSE	Significant heterogeneity
681	Superficial cellulitis and abscess	0.0247796	1.02509	0.00764406	0.0011883	516055	20065	495990	3	19.4659	2.48342	2	0.28889	TRUE	FALSE	Low heterogeneity
415	Pulmonary heart disease	0.0348891	1.0355	0.0107781	0.00120782	518891	9562	509329	3	0	1.53605	2	0.463928	TRUE	FALSE	Low heterogeneity
279.7	Other immunological findings	0.0478692	1.04903	0.0148544	0.0012705	473849	5529	468320	2	44.7324	1.80938	1	0.178583	TRUE	FALSE	Moderate heterogeneity
573.7	Abnormal results of function study of liver	0.0410292	1.04188	0.0127401	0.00127982	461547	6869	454678	2	0	0.115167	1	0.734337	TRUE	FALSE	Low heterogeneity
464	Acute sinusitis	0.0336749	1.03425	0.0104739	0.00130391	507623	11435	496188	3	78.4157	9.26598	2	0.00972566	TRUE	FALSE	Significant heterogeneity
274	Gout and other crystal arthropathies	0.0376054	1.03832	0.0117195	0.00133293	523387	8092	515295	3	40.1867	3.34374	2	0.187896	TRUE	FALSE	Moderate heterogeneity
958.1	Postoperative shock	0.21484	1.23966	0.0671906	0.00138642	474429	226	474203	2	0	0.898338	1	0.343228	TRUE	FALSE	Low heterogeneity
411.8	Other chronic ischemic heart disease, unspecified	0.0229969	1.02326	0.00720799	0.0014204	497386	23647	473739	3	39.1449	3.2865	2	0.193351	TRUE	FALSE	Moderate heterogeneity
401.22	Hypertensive chronic kidney disease	0.0471781	1.04831	0.0148026	0.00143683	408096	5611	402485	3	0	0.115012	2	0.944116	TRUE	FALSE	Low heterogeneity
269	Proteinuria	0.0719525	1.0746	0.0227463	0.00156011	474698	2233	472465	2	86.653	7.4923	1	0.00619632	TRUE	FALSE	Significant heterogeneity
965	Poisoning by analgesics, antipyretics, and antirheumatics	0.0373965	1.0381	0.012026	0.00187323	490847	7337	483510	3	75.6584	8.2164	2	0.0164373	TRUE	FALSE	Significant heterogeneity
242.1	Graves' disease	0.0873034	1.09123	0.0281189	0.0019041	486073	1339	484734	3	28.4386	2.7948	2	0.247239	TRUE	FALSE	Moderate heterogeneity
301.2	Antisocial/borderline personality disorder	0.116926	1.12404	0.0376767	0.00191316	435795	754	435041	3	42.1038	3.45446	2	0.177776	TRUE	FALSE	Moderate heterogeneity
295	Schizophrenia and other psychotic disorders	0.0634712	1.06553	0.0205819	0.00204351	437604	2563	435041	3	0	0.339576	2	0.843844	TRUE	FALSE	Low heterogeneity
537	Other disorders of stomach and duodenum	0.035057	1.03568	0.0113689	0.00204518	488527	8539	479988	3	0	0.236293	2	0.888566	TRUE	FALSE	Low heterogeneity
702.1	Actinic keratosis	-0.0321488	0.968362	0.0104263	0.00204632	514175	11322	502853	3	55.424	4.48672	2	0.106102	TRUE	FALSE	High heterogeneity
008.6	Viral Enteritis	0.0661996	1.06844	0.0215438	0.00212071	511642	2288	509354	3	0	0.390835	2	0.822491	TRUE	FALSE	Low heterogeneity
285	Other anemias	0.019173	1.01936	0.0062706	0.00223112	513877	31895	481982	3	0	0.9106	2	0.634258	TRUE	FALSE	Low heterogeneity
588.2	Secondary hyperparathyroidism (of renal origin)	0.0985346	1.10355	0.0323429	0.00231479	80072	1038	79034	2	0	0.00604932	1	0.938005	TRUE	FALSE	Low heterogeneity
938	Dermatitis due to solar radiation	-0.0357321	0.964899	0.0117395	0.00233655	503364	9126	494238	3	78.3586	9.24156	2	0.0098451	TRUE	FALSE	Significant heterogeneity
426.23	Second degree AV block	0.108289	1.11437	0.035671	0.00239923	465315	821	464494	3	34.6563	3.06074	2	0.216455	TRUE	FALSE	Moderate heterogeneity
577	Diseases of pancreas	0.0403264	1.04115	0.0133815	0.00258179	523357	6046	517311	3	12.6406	2.28939	2	0.318321	TRUE	FALSE	Low heterogeneity
535.8	Other specified gastritis	0.0311711	1.03166	0.0103822	0.00267893	489859	9871	479988	3	79.8297	9.91555	2	0.00702854	TRUE	FALSE	Significant heterogeneity
738	Other acquired musculoskeletal deformity	0.0391126	1.03989	0.0130783	0.00278383	501631	6455	495176	3	56.5804	4.60621	2	0.0999479	TRUE	FALSE	High heterogeneity
535.6	Duodenitis	0.0331024	1.03366	0.0110744	0.00279818	488745	8757	479988	3	0	0.394808	2	0.820859	TRUE	FALSE	Low heterogeneity
340	Migraine	0.0270013	1.02737	0.00904004	0.00281861	509607	15219	494388	3	29.1992	2.82483	2	0.243555	TRUE	FALSE	Moderate heterogeneity
379.2	Disorders of vitreous body	0.0359044	1.03656	0.0120399	0.00286268	508245	8324	499921	3	26.6001	2.7248	2	0.256046	TRUE	FALSE	Moderate heterogeneity
588	Disorders resulting from impaired renal function	0.0807199	1.08407	0.0271975	0.00299823	494408	1474	492934	3	0	0.0369978	2	0.981671	TRUE	FALSE	Low heterogeneity
572	Ascites (non malignant)	0.0461275	1.04721	0.0155859	0.00308068	502575	4510	498065	3	0	0.56988	2	0.75206	TRUE	FALSE	Low heterogeneity
686	Other local infections of skin and subcutaneous tissue	0.0425211	1.04344	0.0144081	0.00316555	501283	5293	495990	3	0	0.973046	2	0.61476	TRUE	FALSE	Low heterogeneity
575	Other biliary tract disease	0.0353036	1.03593	0.0119784	0.00320595	505528	7548	497980	3	25.3906	2.68063	2	0.261764	TRUE	FALSE	Moderate heterogeneity
250.42	Other abnormal glucose	0.0345622	1.03517	0.0117626	0.00330009	489432	10652	478780	3	0	1.65354	2	0.437461	TRUE	FALSE	Low heterogeneity
447	Other disorders of arteries and arterioles	0.0427096	1.04363	0.0145358	0.00330081	506295	5335	500960	3	0	0.372253	2	0.830169	TRUE	FALSE	Low heterogeneity
420.1	Myocarditis	0.188987	1.20803	0.0643839	0.00333202	469424	243	469181	2	0	0.153931	1	0.694807	TRUE	FALSE	Low heterogeneity
571	Chronic liver disease and cirrhosis	0.0298426	1.03029	0.0101803	0.00337443	509110	11045	498065	3	0	1.90404	2	0.38596	TRUE	FALSE	Low heterogeneity
585	Renal failure	0.02367	1.02395	0.0081085	0.00350972	511570	18636	492934	3	69.0149	6.45471	2	0.0396622	TRUE	FALSE	Significant heterogeneity
681.6	Cellulitis and abscess of foot, toe	0.0337887	1.03437	0.0115923	0.00355951	504022	8032	495990	3	0	0.830885	2	0.660048	TRUE	FALSE	Low heterogeneity
250.22	Type 2 diabetes with renal manifestations	0.0586834	1.06044	0.0201507	0.00358862	482082	3302	478780	3	0	1.47605	2	0.478058	TRUE	FALSE	Low heterogeneity
591	Urinary tract infection	0.0188402	1.01902	0.00647244	0.00360464	500833	29661	471172	3	0	1.18405	2	0.553205	TRUE	FALSE	Low heterogeneity
411.3	Angina pectoris	0.0215214	1.02175	0.00740047	0.00363609	494735	20996	473739	3	0	1.84977	2	0.396577	TRUE	FALSE	Low heterogeneity
715	Other inflammatory spondylopathies	0.0469948	1.04812	0.016172	0.00366148	460555	4124	456431	3	0	1.17907	2	0.554586	TRUE	FALSE	Low heterogeneity
512	Other symptoms of respiratory system	0.0206417	1.02086	0.00711149	0.00370092	475982	29636	446346	2	30.9329	1.44787	1	0.22887	TRUE	FALSE	Moderate heterogeneity
250.4	Abnormal glucose	0.0291688	1.0296	0.0101009	0.00388031	492855	14075	478780	3	36.7097	3.16004	2	0.205971	TRUE	FALSE	Moderate heterogeneity
276.14	Hypopotassemia	0.0383592	1.0391	0.0132884	0.00389344	505939	6307	499632	3	0	0.427048	2	0.807733	TRUE	FALSE	Low heterogeneity
279	Disorders involving the immune mechanism	0.0447002	1.04571	0.0154866	0.00389711	519172	4696	514476	3	0	1.75421	2	0.415986	TRUE	FALSE	Low heterogeneity
300.9	Posttraumatic stress disorder	0.0613969	1.06332	0.0212955	0.00393786	437527	2486	435041	3	37.5627	3.20322	2	0.201572	TRUE	FALSE	Moderate heterogeneity
874	Complication of amputation stump	0.141688	1.15222	0.0492707	0.00403134	502501	422	502079	3	0	1.28454	2	0.526096	TRUE	FALSE	Low heterogeneity
250.24	Type 2 diabetes with neurological manifestations	0.0486848	1.04989	0.0169674	0.00411363	483537	4757	478780	3	0	0.222825	2	0.89457	TRUE	FALSE	Low heterogeneity
510	Other diseases of lung	0.0345591	1.03516	0.0120747	0.00420835	523313	8288	515025	3	0	1.04661	2	0.592558	TRUE	FALSE	Low heterogeneity
496.1	Emphysema	0.0426019	1.04352	0.0149497	0.00437616	470212	4972	465240	3	0	0.0100834	2	0.994971	TRUE	FALSE	Low heterogeneity
571.8	Liver abscess and sequelae of chronic liver disease	0.0610543	1.06296	0.0214435	0.00441038	500388	2323	498065	3	0	1.01601	2	0.601693	TRUE	FALSE	Low heterogeneity
589	Abnormal results of function study of kidney	0.0867949	1.09067	0.0305874	0.00454542	452796	1188	451608	2	0	0.466824	1	0.494452	TRUE	FALSE	Low heterogeneity
159	Malignant neoplasm of other and ill-defined sites within the digestive organs and peritoneum	0.0334398	1.03401	0.0118099	0.00463282	499969	7796	492173	3	0	0.531014	2	0.766817	TRUE	FALSE	Low heterogeneity
599.2	Retention of urine	0.0259635	1.0263	0.00917275	0.00464753	493406	13847	479559	3	47.8369	3.83413	2	0.147038	TRUE	FALSE	Moderate heterogeneity
377	Disorders of optic nerve and visual pathways	0.0599225	1.06175	0.0212925	0.00488896	502300	2379	499921	3	21.9211	2.56151	2	0.277827	TRUE	FALSE	Low heterogeneity
149.9	Cancer of of nasal cavities	0.163686	1.17784	0.05837	0.00504293	470778	304	470474	2	23.9544	1.315	1	0.251491	TRUE	FALSE	Low heterogeneity
411.4	Coronary atherosclerosis	0.0171646	1.01731	0.00613283	0.00512914	507364	33625	473739	3	51.8645	4.15494	2	0.125247	TRUE	FALSE	High heterogeneity
041	Bacterial infection NOS	0.0200473	1.02025	0.00718115	0.00524384	518382	21903	496479	3	0	0.23094	2	0.890947	TRUE	FALSE	Low heterogeneity
938.2	Chronic dermatitis due to solar radiation	-0.034503	0.966085	0.0124072	0.0054209	502405	8167	494238	3	69.8213	6.62719	2	0.0363851	TRUE	FALSE	Significant heterogeneity
729.3	Panniculitis	0.152862	1.16516	0.0551886	0.00560902	461861	332	461529	3	68.2432	6.29786	2	0.0428979	TRUE	FALSE	Significant heterogeneity
743.11	Osteoporosis NOS	0.0265146	1.02687	0.00960655	0.00577913	512543	13281	499262	3	0	1.61702	2	0.445522	TRUE	FALSE	Low heterogeneity
836	Traumatic arthropathy	0.0787567	1.08194	0.0288954	0.00641892	497691	1262	496429	3	0	0.422839	2	0.809434	TRUE	FALSE	Low heterogeneity
960	Poisoning by antibiotics	0.0194065	1.0196	0.00712914	0.00648624	458673	21861	436812	2	0	0.156311	1	0.692575	TRUE	FALSE	Low heterogeneity
585.4	Chronic kidney disease, Stage I or II	0.064792	1.06694	0.023804	0.0064908	81015	1981	79034	2	0	0.157172	1	0.691774	TRUE	FALSE	Low heterogeneity
573	Other disorders of liver	0.0308561	1.03134	0.0114162	0.00687495	507205	9140	498065	3	0	0.127607	2	0.938189	TRUE	FALSE	Low heterogeneity
442.8	Aneurysm of other specified artery	0.098981	1.10405	0.0368188	0.00718116	501733	773	500960	3	0	0.465242	2	0.792454	TRUE	FALSE	Low heterogeneity
519	Other diseases of respiratory system, not elsewhere classified	0.0215388	1.02177	0.00802845	0.0073008	523220	17698	505522	3	0	0.893544	2	0.63969	TRUE	FALSE	Low heterogeneity
791	Gangrene	0.0853021	1.08905	0.0318445	0.00739066	523394	1028	522366	3	5.84822	2.12423	2	0.345724	TRUE	FALSE	Low heterogeneity
278.4	Abnormal weight gain	0.0594124	1.06121	0.0221829	0.0073998	445968	2428	443540	2	0	0.57866	1	0.446838	TRUE	FALSE	Low heterogeneity
296.2	Depression	0.0164286	1.01656	0.00615632	0.0076175	472942	37901	435041	3	19.8127	2.49416	2	0.287343	TRUE	FALSE	Low heterogeneity
687.4	Disturbance of skin sensation	0.0294937	1.02993	0.011072	0.00772635	467115	9871	457244	2	0	0.00739194	1	0.931485	TRUE	FALSE	Low heterogeneity
722.6	Degeneration of intervertebral disc	0.026988	1.02736	0.0101485	0.00783045	496741	11311	485430	3	58.4099	4.80883	2	0.0903182	TRUE	FALSE	High heterogeneity
531.1	Hemorrhage from gastrointestinal ulcer	0.0774252	1.0805	0.0291288	0.00785993	513594	1239	512355	3	30.5471	2.87965	2	0.236969	TRUE	FALSE	Moderate heterogeneity
771	Musculoskeletal symptoms referable to limbs	0.0374089	1.03812	0.0140964	0.00795939	466291	6029	460262	2	7.70406	1.08347	1	0.297922	TRUE	FALSE	Low heterogeneity
447.1	Stricture of artery	0.0669279	1.06922	0.0252599	0.00805944	502617	1657	500960	3	0	1.59898	2	0.449557	TRUE	FALSE	Low heterogeneity
571.81	Portal hypertension	0.073546	1.07632	0.0278188	0.00819918	499434	1369	498065	3	0	0.155107	2	0.925377	TRUE	FALSE	Low heterogeneity
351	Other peripheral nerve disorders	0.017874	1.01803	0.00677428	0.00832692	515329	25584	489745	3	0	1.50621	2	0.470902	TRUE	FALSE	Low heterogeneity
571.5	Other chronic nonalcoholic liver disease	0.0292714	1.0297	0.011105	0.00839224	507391	9326	498065	3	44.8779	3.62831	2	0.162976	TRUE	FALSE	Moderate heterogeneity
614	Inflammatory diseases of female pelvic organs	0.0245964	1.0249	0.00937232	0.008681	280070	13250	266820	3	0	1.28538	2	0.525876	TRUE	FALSE	Low heterogeneity
578.2	Blood in stool	0.0336226	1.03419	0.0128117	0.00868123	492351	6692	485659	3	0	1.21556	2	0.544559	TRUE	FALSE	Low heterogeneity
292.4	Altered mental status	0.0394606	1.04025	0.0150609	0.00879115	466230	4901	461329	2	0	0.0777606	1	0.780355	TRUE	FALSE	Low heterogeneity
593.1	Gross hematuria	0.0546769	1.0562	0.0208873	0.00885228	77969	2563	75406	2	0	0.422192	1	0.515846	TRUE	FALSE	Low heterogeneity
580	Nephritis; nephrosis; renal sclerosis	0.0428203	1.04375	0.0163605	0.00886286	497128	4194	492934	3	42.4997	3.47824	2	0.175675	TRUE	FALSE	Moderate heterogeneity
531	Peptic ulcer (excl. esophageal)	0.0262021	1.02655	0.0100222	0.00893795	523078	10723	512355	3	62.4975	5.33298	2	0.0694957	TRUE	FALSE	High heterogeneity
574.3	Cholecystitis without cholelithiasis	0.0406261	1.04146	0.0155646	0.0090498	502361	4381	497980	3	0	0.73077	2	0.69393	TRUE	FALSE	Low heterogeneity
592.2	Urethritis and urethral syndrome	-0.104229	0.901019	0.0400987	0.00934099	471819	647	471172	3	0	0.680052	2	0.711752	TRUE	FALSE	Low heterogeneity
575.6	Cholesterolosis of gallbladder	0.0875503	1.0915	0.0338756	0.00975306	498885	905	497980	3	0	0.762084	2	0.683149	TRUE	FALSE	Low heterogeneity
252.1	Hyperparathyroidism	0.0445307	1.04554	0.0172798	0.00996526	511582	3713	507869	3	0	0.964292	2	0.617457	TRUE	FALSE	Low heterogeneity
306	Other mental disorder	0.0154036	1.01552	0.00597854	0.0099811	467731	32690	435041	3	0	0.628028	2	0.730509	TRUE	FALSE	Low heterogeneity
681.3	Cellulitis and abscess of arm/hand	0.0282173	1.02862	0.0109553	0.0100044	505034	9044	495990	3	0	0.955591	2	0.620149	TRUE	FALSE	Low heterogeneity
994	Sepsis and SIRS	0.0329287	1.03348	0.0127893	0.0100324	523394	6625	516769	3	11.49	2.25963	2	0.323093	TRUE	FALSE	Low heterogeneity
252	Disorders of parathyroid gland	0.042502	1.04342	0.016514	0.0100617	511948	4079	507869	3	0	1.04189	2	0.59396	TRUE	FALSE	Low heterogeneity
339	Other headache syndromes	0.0205019	1.02071	0.00801592	0.0105381	513640	19252	494388	3	0	0.843597	2	0.655866	TRUE	FALSE	Low heterogeneity
574.11	Cholelithiasis with acute cholecystitis	0.0557247	1.05731	0.0218889	0.0109029	500165	2185	497980	3	39.4783	3.3046	2	0.191609	TRUE	FALSE	Moderate heterogeneity
850	Hemorrhage or hematoma complicating a procedure	0.0295003	1.02994	0.0116264	0.011169	505227	8021	497206	3	45.4755	3.66807	2	0.159767	TRUE	FALSE	Moderate heterogeneity
743.1	Osteoporosis	0.0233449	1.02362	0.00921728	0.0113177	513612	14350	499262	3	0	1.27402	2	0.528871	TRUE	FALSE	Low heterogeneity
401.3	Other hypertensive complications	0.0462778	1.04737	0.0182872	0.0113867	406245	3760	402485	3	0	0.802143	2	0.669602	TRUE	FALSE	Low heterogeneity
241	Nontoxic nodular goiter	0.0327999	1.03334	0.0129734	0.0114637	491623	6889	484734	3	0	0.321409	2	0.851544	TRUE	FALSE	Low heterogeneity
377.3	Optic neuritis/neuropathy	0.0716306	1.07426	0.0284783	0.0118943	501237	1316	499921	3	66.481	5.96676	2	0.0506214	TRUE	FALSE	High heterogeneity
300	Anxiety disorders	0.0167778	1.01692	0.00667549	0.0119595	469236	34195	435041	3	0	1.8026	2	0.406042	TRUE	FALSE	Low heterogeneity
270.38	Other specified disorders of plasma protein metabolism	0.0996028	1.10473	0.0396925	0.012095	94483	667	93816	2	76.7985	4.31006	1	0.0378875	TRUE	FALSE	Significant heterogeneity
277.7	Dysmetabolic syndrome X	0.0677531	1.0701	0.0270595	0.0122847	92203	1499	90704	2	0	0.780425	1	0.377011	TRUE	FALSE	Low heterogeneity
519.8	Other diseases of respiratory system, NEC	0.0239889	1.02428	0.00958811	0.0123513	517216	11694	505522	3	0	0.163594	2	0.921459	TRUE	FALSE	Low heterogeneity
110.2	Dermatomycoses	-0.0859361	0.917653	0.0345033	0.0127506	85002	892	84110	2	15.0946	1.17778	1	0.277808	TRUE	FALSE	Low heterogeneity
426.9	Cardiac pacemaker/device in situ	0.0396856	1.04048	0.0159571	0.0128819	468950	4456	464494	3	0	0.232983	2	0.890038	TRUE	FALSE	Low heterogeneity
706.2	Sebaceous cyst	0.0211514	1.02138	0.00851888	0.0130323	514102	15193	498909	3	31.6859	2.92765	2	0.231349	TRUE	FALSE	Moderate heterogeneity
771.1	Swelling of limb	0.022858	1.02312	0.00922751	0.0132433	518599	13555	505044	3	57.9767	4.75927	2	0.0925844	TRUE	FALSE	High heterogeneity
208	Benign neoplasm of colon	0.0140468	1.01415	0.00567999	0.0133974	519724	38419	481305	3	0	0.500143	2	0.778745	TRUE	FALSE	Low heterogeneity
474	Acute and chronic tonsillitis	0.0413232	1.04219	0.0167133	0.0134182	475112	3873	471239	3	0	1.7994	2	0.406692	TRUE	FALSE	Low heterogeneity
420	Carditis	0.0372441	1.03795	0.0151136	0.0137293	519459	4725	514734	3	0	1.20859	2	0.546459	TRUE	FALSE	Low heterogeneity
713	Arthropathy associated with other disorders classified elsewhere	0.0997896	1.10494	0.0405237	0.0137972	458263	640	457623	3	66.9295	6.04769	2	0.0486139	TRUE	FALSE	Significant heterogeneity
272.13	Mixed hyperlipidemia	0.0315924	1.0321	0.0128601	0.014025	458251	8376	449875	3	49.5	3.96039	2	0.138042	TRUE	FALSE	Moderate heterogeneity
070.3	Viral hepatitis C	0.0629015	1.06492	0.0256301	0.0141196	497602	1612	495990	3	53.1067	4.265	2	0.11854	TRUE	FALSE	High heterogeneity
296.1	Bipolar	0.0381452	1.03888	0.0155669	0.0142695	439672	4631	435041	3	69.5068	6.55884	2	0.0376501	TRUE	FALSE	Significant heterogeneity
716.2	Unspecified monoarthritis	0.020221	1.02043	0.00826633	0.0144373	473768	16145	457623	3	6.79594	2.14583	2	0.34201	TRUE	FALSE	Low heterogeneity
480.5	Bronchopneumonia and lung abscess	0.0745307	1.07738	0.0305692	0.0147648	496681	1113	495568	3	56.7885	4.62839	2	0.0988456	TRUE	FALSE	High heterogeneity
707	Chronic ulcer of skin	0.0324857	1.03302	0.0133431	0.0149062	523387	6241	517146	3	0	0.504066	2	0.777219	TRUE	FALSE	Low heterogeneity
575.9	Nonspecific abnormal findings on radiological and other examination of biliary tract	0.097975	1.10294	0.0403337	0.015136	454009	639	453370	2	0	0.997132	1	0.318006	TRUE	FALSE	Low heterogeneity
362.3	Other nondiabetic retinopathy	0.0639784	1.06607	0.0263525	0.0151913	499500	1625	497875	3	0	1.86613	2	0.393346	TRUE	FALSE	Low heterogeneity
508	Pulmonary collapse; interstitial and compensatory emphysema	0.0318443	1.03236	0.0131207	0.0152233	504622	6429	498193	3	72.9418	7.39149	2	0.024829	TRUE	FALSE	Significant heterogeneity
704.1	Alopecia	0.0461442	1.04723	0.0191761	0.0161131	509394	3010	506384	3	0	1.64443	2	0.439457	TRUE	FALSE	Low heterogeneity
440.9	Atherosclerosis of aorta	0.0591562	1.06094	0.0246008	0.0161883	502758	1798	500960	3	0	0.122642	2	0.940521	TRUE	FALSE	Low heterogeneity
368	Visual disturbances	0.0227917	1.02305	0.00948753	0.0162932	522834	13013	509821	3	0	0.260844	2	0.877725	TRUE	FALSE	Low heterogeneity
433	Cerebrovascular disease	0.0193017	1.01949	0.00806178	0.0166557	521532	17832	503700	3	55.1108	4.45541	2	0.107775	TRUE	FALSE	High heterogeneity
070	Viral hepatitis	0.0490575	1.05028	0.0205079	0.0167512	498529	2539	495990	3	60.3996	5.05046	2	0.0800401	TRUE	FALSE	High heterogeneity
743	Osteoporosis, osteopenia and pathological fracture	0.0175872	1.01774	0.00735847	0.0168456	523364	24102	499262	3	0	1.43466	2	0.488055	TRUE	FALSE	Low heterogeneity
282.8	Other hemoglobinopathies	0.109403	1.11561	0.0459535	0.0172788	482470	488	481982	3	0	1.09817	2	0.577477	TRUE	FALSE	Low heterogeneity
977	Personal history of allergy to medicinal agents	0.0553586	1.05692	0.0233055	0.0175327	438921	2109	436812	2	0	0.172596	1	0.677815	TRUE	FALSE	Low heterogeneity
527.1	Hypertrophy of salivary gland	0.164576	1.17889	0.0693693	0.0176697	510360	203	510157	3	66.3856	5.94983	2	0.0510518	TRUE	FALSE	High heterogeneity
277	Other disorders of metabolism	0.034604	1.03521	0.014616	0.0179069	520402	5479	514923	3	0	1.22612	2	0.541691	TRUE	FALSE	Low heterogeneity
753.2	Congenital anomalies of posterior segment of eye	-0.165752	0.847257	0.0701964	0.018213	95106	204	94902	2	0	0.0135817	1	0.907224	TRUE	FALSE	Low heterogeneity
291.8	Alteration of consciousness	0.048445	1.04964	0.0205209	0.0182376	463985	2656	461329	2	0	0.528488	1	0.467243	TRUE	FALSE	Low heterogeneity
580.31	Nephritis and nephropathy in diseases classified elsewhere	0.0724203	1.07511	0.0306913	0.0182927	80306	1272	79034	2	0	0.539708	1	0.462554	TRUE	FALSE	Low heterogeneity
130	Spirochetal infection	-0.0874293	0.916284	0.0371014	0.0184481	518173	759	517414	3	0	0.294247	2	0.863187	TRUE	FALSE	Low heterogeneity
296	Mood disorders	0.0140744	1.01417	0.00598708	0.0187334	475096	40055	435041	3	11.3945	2.2572	2	0.323486	TRUE	FALSE	Low heterogeneity
681.7	Cellulitis and abscess of trunk	0.0436551	1.04462	0.0185854	0.0188295	499139	3149	495990	3	0	0.252698	2	0.881307	TRUE	FALSE	Low heterogeneity
567	Peritonitis and retroperitoneal infections	0.0460255	1.0471	0.0196682	0.0192787	487865	2795	485070	3	27.9963	2.77763	2	0.24937	TRUE	FALSE	Moderate heterogeneity
250.23	Type 2 diabetes with ophthalmic manifestations	0.0471269	1.04826	0.0201483	0.0193352	482121	3341	478780	3	0	0.372737	2	0.829968	TRUE	FALSE	Low heterogeneity
261.2	Vitamin B-complex deficiencies	0.0400638	1.04088	0.0171494	0.0194826	504319	3726	500593	3	0	0.532794	2	0.766135	TRUE	FALSE	Low heterogeneity
876	Posttraumatic wound infection not elsewhere classified	0.0761705	1.07915	0.0326997	0.0198382	86088	1016	85072	2	0	0.129366	1	0.71909	TRUE	FALSE	Low heterogeneity
578.1	Hematemesis	0.0445328	1.04554	0.0191296	0.0199146	488531	2872	485659	3	0	0.22104	2	0.895369	TRUE	FALSE	Low heterogeneity
580.3	Nephritis and nephropathy without mention of glomerulonephritis	0.052929	1.05435	0.0228213	0.0203799	495160	2226	492934	3	55.773	4.52212	2	0.10424	TRUE	FALSE	High heterogeneity
459.9	Circulatory disease NEC	0.0159318	1.01606	0.00688458	0.0206609	512045	24564	487481	3	0	0.328041	2	0.848725	TRUE	FALSE	Low heterogeneity
079.1	Varicella infection	0.0378219	1.03855	0.0163727	0.0208851	500443	4453	495990	3	61.2959	5.16741	2	0.0754937	TRUE	FALSE	High heterogeneity
079	Viral infection	0.0214808	1.02171	0.00930943	0.021031	509975	13985	495990	3	0	1.60181	2	0.448922	TRUE	FALSE	Low heterogeneity
614.1	Pelvic peritoneal adhesions, female (postoperative) (postinfection)	0.0416571	1.04254	0.0180668	0.0211262	270046	3226	266820	3	60.0923	5.01156	2	0.0816119	TRUE	FALSE	High heterogeneity
599.8	Other symptoms involving urinary system	0.0345592	1.03516	0.0149944	0.0211774	439922	5820	434102	2	0	0.973677	1	0.323765	TRUE	FALSE	Low heterogeneity
557	Intestinal malabsorption (non-celiac)	0.0468343	1.04795	0.0203846	0.021588	420992	2694	418298	3	63.3533	5.45752	2	0.0653004	TRUE	FALSE	High heterogeneity
740.11	Osteoarthrosis, localized, primary	0.0167645	1.01691	0.00730264	0.0216944	489411	23675	465736	3	0	1.57017	2	0.456081	TRUE	FALSE	Low heterogeneity
854	Complications of cardiac/vascular device, implant, and graft	0.0366496	1.03733	0.0160045	0.022024	501479	4273	497206	3	0	0.0853337	2	0.958231	TRUE	FALSE	Low heterogeneity
514	Abnormal findings examination of lungs	0.0274029	1.02778	0.0119909	0.0222942	475568	8263	467305	2	0	0.0412824	1	0.838994	TRUE	FALSE	Low heterogeneity
440	Atherosclerosis	0.0333845	1.03395	0.0146367	0.0225556	506269	5309	500960	3	0	0.242524	2	0.885802	TRUE	FALSE	Low heterogeneity
459	Other disorders of circulatory system	0.0153378	1.01546	0.00672583	0.0225817	513494	26013	487481	3	0	0.0574783	2	0.97167	TRUE	FALSE	Low heterogeneity
217.1	Nevus, non-neoplastic	-0.0342957	0.966286	0.0150738	0.0228949	498699	4969	493730	3	0	0.0717726	2	0.96475	TRUE	FALSE	Low heterogeneity
586.2	Cyst of kidney, acquired	0.0371337	1.03783	0.0163548	0.0231766	497029	4095	492934	3	0	0.109428	2	0.946756	TRUE	FALSE	Low heterogeneity
428	Congestive heart failure; nonhypertensive	0.0222688	1.02252	0.0098101	0.0232086	510616	12209	498407	3	0	1.3488	2	0.509462	TRUE	FALSE	Low heterogeneity
258.1	Postablative ovarian failure	-0.149489	0.861148	0.0659959	0.0235052	48411	237	48174	2	0	5.73702e-05	1	0.993957	TRUE	FALSE	Low heterogeneity
287	Purpura and other hemorrhagic conditions	0.0288184	1.02924	0.0127264	0.0235459	516790	6972	509818	3	54.5743	4.4028	2	0.110648	TRUE	FALSE	High heterogeneity
994.2	Sepsis	0.0293984	1.02983	0.0129865	0.0235892	523182	6413	516769	3	0	1.47398	2	0.478553	TRUE	FALSE	Low heterogeneity
130.1	Lyme disease	-0.0970114	0.907546	0.0428932	0.0237162	92827	569	92258	2	0	0.0485661	1	0.825577	TRUE	FALSE	Low heterogeneity
327.1	Hypersomnia	0.0387554	1.03952	0.0171408	0.0237591	74408	3839	70569	2	0	0.773629	1	0.379097	TRUE	FALSE	Low heterogeneity
741.4	Joint effusions	0.0285052	1.02892	0.0126166	0.0238621	507528	7030	500498	3	29.4754	2.83589	2	0.242211	TRUE	FALSE	Moderate heterogeneity
262	Mineral deficiency NEC	0.0487379	1.04995	0.0216521	0.0243887	502927	2334	500593	3	0	0.197144	2	0.906131	TRUE	FALSE	Low heterogeneity
297	Suicidal ideation or attempt	0.0608073	1.06269	0.027024	0.0244412	56007	1590	54417	2	39.6698	1.65754	1	0.197935	TRUE	FALSE	Moderate heterogeneity
386	Vertiginous syndromes and other disorders of vestibular system	0.0307098	1.03119	0.0137577	0.0256023	512740	5790	506950	3	0	1.1106	2	0.573901	TRUE	FALSE	Low heterogeneity
722.9	Other and unspecified disc disorder	0.0265751	1.02693	0.0119269	0.0258692	493000	7570	485430	3	0	0.895302	2	0.639128	TRUE	FALSE	Low heterogeneity
301	Personality disorders	0.0576324	1.05933	0.02602	0.0267651	436646	1605	435041	3	34.7552	3.06538	2	0.215954	TRUE	FALSE	Moderate heterogeneity
765	Cervical radiculitis	0.0364675	1.03714	0.0164781	0.0268921	86207	4122	82085	2	68.1162	3.13639	1	0.0765632	TRUE	FALSE	High heterogeneity
530.5	Disorders of esophageal motility	0.0557402	1.05732	0.0252258	0.0271296	452135	1675	450460	3	0	0.668598	2	0.71584	TRUE	FALSE	Low heterogeneity
568	Other disorders of peritoneum	0.0300997	1.03056	0.0136481	0.0274249	490857	5787	485070	3	0	0.0161511	2	0.991957	TRUE	FALSE	Low heterogeneity
577.1	Acute pancreatitis	0.0374382	1.03815	0.0170788	0.0283735	520967	3656	517311	3	0	0.263671	2	0.876485	TRUE	FALSE	Low heterogeneity
729	Other disorders of soft tissues	0.0201576	1.02036	0.0092001	0.0284506	474886	13357	461529	3	57.8317	4.7429	2	0.0933452	TRUE	FALSE	High heterogeneity
509	Respiratory failure, insufficiency, arrest	0.0259149	1.02625	0.0118646	0.0289458	506301	8108	498193	3	0	0.0849262	2	0.958426	TRUE	FALSE	Low heterogeneity
969	Poisoning by psychotropic agents	0.0446399	1.04565	0.0204526	0.029065	486005	2495	483510	3	0	0.191256	2	0.908802	TRUE	FALSE	Low heterogeneity
289	Other diseases of blood and blood-forming organs	0.0390158	1.03979	0.0179079	0.029355	503445	3403	500042	3	0	0.377105	2	0.828157	TRUE	FALSE	Low heterogeneity
300.1	Anxiety disorder	0.0151126	1.01523	0.00693679	0.0293603	466286	31245	435041	3	0	1.14257	2	0.564798	TRUE	FALSE	Low heterogeneity
275.51	Hypocalcemia	0.0606831	1.06256	0.0278593	0.0293911	91772	1393	90379	2	70.4984	3.38965	1	0.065607	TRUE	FALSE	High heterogeneity
427.7	Tachycardia NOS	0.0272599	1.02763	0.0125197	0.0294535	432248	7811	424437	2	0	0.692012	1	0.405481	TRUE	FALSE	Low heterogeneity
741	Symptoms and disorders of the joints	0.01848	1.01865	0.00852764	0.0302296	517389	16891	500498	3	0	0.737069	2	0.691747	TRUE	FALSE	Low heterogeneity
041.4	E. coli	0.0332668	1.03383	0.0153556	0.030278	500992	4513	496479	3	13.5043	2.31225	2	0.314703	TRUE	FALSE	Low heterogeneity
512.9	Other dyspnea	0.0234827	1.02376	0.0108666	0.0306952	458938	12592	446346	2	12.214	1.13913	1	0.285835	TRUE	FALSE	Low heterogeneity
530.3	Stricture and stenosis of esophagus	0.0375722	1.03829	0.017397	0.0307965	454018	3558	450460	3	0	0.0455267	2	0.977494	TRUE	FALSE	Low heterogeneity
280.1	Iron deficiency anemias, unspecified or not due to blood loss	0.0187396	1.01892	0.00867927	0.0308405	497061	15079	481982	3	0	1.68646	2	0.430319	TRUE	FALSE	Low heterogeneity
474.2	Chronic tonsillitis and adenoiditis	0.0445203	1.04553	0.0206219	0.0308588	473771	2532	471239	3	0	0.158676	2	0.923728	TRUE	FALSE	Low heterogeneity
960.2	Allergy/adverse effect of penicillin	0.0165978	1.01674	0.00769934	0.0311042	455331	18519	436812	2	57.2524	2.33931	1	0.126145	TRUE	FALSE	High heterogeneity
721.8	Other allied disorders of spine	0.0654489	1.06764	0.0303988	0.0313178	486563	1133	485430	3	0	0.140205	2	0.932298	TRUE	FALSE	Low heterogeneity
253.7	Other disorders of neurohypophysis	0.110895	1.11728	0.0515115	0.0313324	508252	383	507869	3	0	0.77029	2	0.680352	TRUE	FALSE	Low heterogeneity
528.7	Sialolithiasis	0.0933349	1.09783	0.043441	0.0316706	510701	544	510157	3	65.3625	5.77409	2	0.0557406	TRUE	FALSE	High heterogeneity
519.9	Symptoms involving respiratory system and other chest symptoms	0.0326649	1.0332	0.0152552	0.0322557	464393	5257	459136	2	0	0.592054	1	0.441626	TRUE	FALSE	Low heterogeneity
358	Myoneural disorders	0.0556551	1.05723	0.0259995	0.0323047	513414	1616	511798	3	0	0.107458	2	0.947689	TRUE	FALSE	Low heterogeneity
363.3	Chorioretinal scars	0.0765813	1.07959	0.0357971	0.0324103	500526	824	499702	3	0	0.375019	2	0.829021	TRUE	FALSE	Low heterogeneity
253	Disorders of the pituitary gland and its hypothalamic control	0.047356	1.0485	0.0221687	0.0326661	510039	2170	507869	3	0	0.532383	2	0.766292	TRUE	FALSE	Low heterogeneity
295.1	Schizophrenia	0.0652389	1.06741	0.0305832	0.0329117	436153	1112	435041	3	45.7692	3.68794	2	0.158188	TRUE	FALSE	Moderate heterogeneity
279.1	Immunity deficiency	0.049811	1.05107	0.0233782	0.0331169	516452	1976	514476	3	0	1.32219	2	0.516285	TRUE	FALSE	Low heterogeneity
740.1	Osteoarthritis; localized	0.0129462	1.01303	0.00607831	0.0331793	499698	33962	465736	3	0	0.358632	2	0.835842	TRUE	FALSE	Low heterogeneity
244	Hypothyroidism	0.0135741	1.01367	0.00638313	0.0334572	514822	30088	484734	3	0	0.956187	2	0.619964	TRUE	FALSE	Low heterogeneity
217	Vascular hamartomas and non-neoplastic nevi	-0.0312853	0.969199	0.0147312	0.0336916	498933	5203	493730	3	0	0.246171	2	0.884188	TRUE	FALSE	Low heterogeneity
520.1	Hereditary disturbances in tooth structure	0.120102	1.12761	0.0565702	0.0337482	504246	320	503926	3	24.4412	2.64694	2	0.266209	TRUE	FALSE	Low heterogeneity
041.9	Infection with drug-resistant microorganisms	0.0885842	1.09263	0.0417487	0.0338506	87184	607	86577	2	0	0.0583168	1	0.809176	TRUE	FALSE	Low heterogeneity
287.32	Secondary thrombocytopenia	0.0725941	1.07529	0.0342386	0.0339855	510727	909	509818	3	0	0.691478	2	0.707697	TRUE	FALSE	Low heterogeneity
710.1	Osteomyelitis	0.0458351	1.0469	0.0218189	0.0356665	459915	2292	457623	3	0	0.156433	2	0.924764	TRUE	FALSE	Low heterogeneity
411.2	Myocardial infarction	0.0169278	1.01707	0.00807872	0.0361396	491498	17759	473739	3	32.7888	2.97569	2	0.225859	TRUE	FALSE	Moderate heterogeneity
686.1	Carbuncle and furuncle	0.0362167	1.03688	0.0172903	0.0362043	499521	3531	495990	3	0	0.426709	2	0.80787	TRUE	FALSE	Low heterogeneity
261.41	Rickets or osteomalacia	0.140838	1.15124	0.0672712	0.0362973	500813	220	500593	3	0	0.0330179	2	0.983627	TRUE	FALSE	Low heterogeneity
585.31	Renal dialysis	0.0555054	1.05707	0.0265133	0.0363055	494452	1518	492934	3	0	1.18897	2	0.551847	TRUE	FALSE	Low heterogeneity
272.12	Hyperglyceridemia	0.0430752	1.04402	0.0205846	0.0363851	452573	2698	449875	3	14.8801	2.34963	2	0.308877	TRUE	FALSE	Low heterogeneity
343	Infantile cerebral palsy	0.132612	1.14181	0.0635243	0.0368357	451160	250	450910	2	6.19395	1.06603	1	0.301844	TRUE	FALSE	Low heterogeneity
783	Fever of unknown origin	0.0220157	1.02226	0.0105494	0.0368968	475993	10367	465626	2	70.0147	3.33497	1	0.0678217	TRUE	FALSE	High heterogeneity
565	Anal and rectal conditions	0.0149611	1.01507	0.00717545	0.0370661	506569	21499	485070	3	0	0.880354	2	0.643922	TRUE	FALSE	Low heterogeneity
853	Complication of colostomy or enterostomy	0.0648388	1.06699	0.031207	0.0377372	498285	1079	497206	3	0	1.51212	2	0.469512	TRUE	FALSE	Low heterogeneity
622	Polyp of female genital organs	0.0187697	1.01895	0.00903626	0.0377872	281229	13471	267758	3	0	0.117543	2	0.942922	TRUE	FALSE	Low heterogeneity
770	Myalgia and myositis unspecified	0.02263	1.02289	0.0109046	0.0379613	523394	10142	513252	3	0	0.640754	2	0.725875	TRUE	FALSE	Low heterogeneity
317.11	Alcoholic liver damage	0.0520993	1.05348	0.0252972	0.0394475	474942	1646	473296	3	0	0.299461	2	0.86094	TRUE	FALSE	Low heterogeneity
789.1	Persistent vomiting	0.0700596	1.07257	0.0340583	0.0396814	83082	948	82134	2	0	0.0805069	1	0.776612	TRUE	FALSE	Low heterogeneity
497	Bronchitis	0.0274627	1.02784	0.0133509	0.0396868	471647	6407	465240	3	0	0.146879	2	0.929192	TRUE	FALSE	Low heterogeneity
480.1	Bacterial pneumonia	0.0224563	1.02271	0.0109264	0.0398562	504586	9018	495568	3	20.7013	2.52211	2	0.283355	TRUE	FALSE	Low heterogeneity
401.21	Hypertensive heart disease	0.0441093	1.0451	0.021466	0.0398943	404982	2497	402485	3	0	1.30843	2	0.519849	TRUE	FALSE	Low heterogeneity
562.2	Diverticulitis	0.041147	1.04201	0.0200314	0.0399634	72262	2816	69446	2	0	0.030197	1	0.862044	TRUE	FALSE	Low heterogeneity
427.11	Paroxysmal supraventricular tachycardia	0.0296229	1.03007	0.0144308	0.0400965	469739	5245	464494	3	0	0.656666	2	0.720123	TRUE	FALSE	Low heterogeneity
458	Hypotension	0.0187133	1.01889	0.00913862	0.0405878	501173	13692	487481	3	0	0.880287	2	0.643944	TRUE	FALSE	Low heterogeneity
289.4	Lymphadenitis	0.0223431	1.02259	0.010915	0.0406572	509505	9463	500042	3	45.4623	3.66719	2	0.159838	TRUE	FALSE	Moderate heterogeneity
990	Effects radiation NOS	0.0252136	1.02553	0.0123523	0.0412299	517519	7424	510095	3	77.1466	8.75143	2	0.0125791	TRUE	FALSE	Significant heterogeneity
426.91	Cardiac pacemaker in situ	0.0357312	1.03638	0.0175191	0.0413943	468124	3630	464494	3	0	1.03563	2	0.59582	TRUE	FALSE	Low heterogeneity
378.5	Paralytic strabismus	0.0730792	1.07582	0.0358473	0.0414874	500734	813	499921	3	0	7.45883e-05	2	0.999963	TRUE	FALSE	Low heterogeneity
386.2	Peripheral or central vertigo	0.0357188	1.03636	0.0175382	0.0416872	510534	3584	506950	3	0	1.21695	2	0.544181	TRUE	FALSE	Low heterogeneity
364.1	Corneal opacity	0.0727441	1.07546	0.0357287	0.0417493	500533	831	499702	3	61.0818	5.13899	2	0.0765742	TRUE	FALSE	High heterogeneity
415.2	Chronic pulmonary heart disease	0.0376752	1.03839	0.0185233	0.0419576	512545	3216	509329	3	31.5515	2.92191	2	0.232015	TRUE	FALSE	Moderate heterogeneity
594	Urinary calculus	0.0170123	1.01716	0.00836811	0.0420529	520740	16481	504259	3	0	0.743425	2	0.689552	TRUE	FALSE	Low heterogeneity
550.5	Ventral hernia	0.0256007	1.02593	0.0126149	0.042417	469629	6813	462816	3	28.2066	2.78577	2	0.248357	TRUE	FALSE	Moderate heterogeneity
350.2	Abnormality of gait	0.028844	1.02926	0.0142242	0.0425795	471388	5783	465605	2	0	0.877013	1	0.349021	TRUE	FALSE	Low heterogeneity
585.2	Renal failure NOS	0.0402688	1.04109	0.0198611	0.0426093	495638	2704	492934	3	37.8628	3.21869	2	0.200019	TRUE	FALSE	Moderate heterogeneity
599.5	Frequency of urination and polyuria	0.0220333	1.02228	0.0108722	0.0427073	444126	10024	434102	2	0	0.467567	1	0.494109	TRUE	FALSE	Low heterogeneity
251.1	Hypoglycemia	0.0410513	1.04191	0.0202639	0.0427823	472955	2950	470005	3	57.5451	4.71088	2	0.0948519	TRUE	FALSE	High heterogeneity
229	Benign neoplasm of unspecified sites	0.0213348	1.02156	0.0105314	0.0427831	523392	11206	512186	3	6.10716	2.13009	2	0.344713	TRUE	FALSE	Low heterogeneity
475	Chronic sinusitis	0.0196178	1.01981	0.0097072	0.0432842	483939	12700	471239	3	0	1.05296	2	0.59068	TRUE	FALSE	Low heterogeneity
519.2	Respiratory complications	0.068118	1.07049	0.0337154	0.0433439	506449	927	505522	3	0	1.21909	2	0.543599	TRUE	FALSE	Low heterogeneity
427.1	Paroxysmal tachycardia, unspecified	0.0246081	1.02491	0.0121871	0.043468	472045	7551	464494	3	0	0.572681	2	0.751007	TRUE	FALSE	Low heterogeneity
701.2	Scar conditions and fibrosis of skin	0.0260333	1.02638	0.012893	0.0434684	509992	6584	503408	3	47.3356	3.79763	2	0.149746	TRUE	FALSE	Moderate heterogeneity
480.11	Pneumococcal pneumonia	0.0242827	1.02458	0.0120763	0.0443496	502835	7267	495568	3	0	1.92795	2	0.381374	TRUE	FALSE	Low heterogeneity
246	Other disorders of thyroid	0.0247726	1.02508	0.0123261	0.0444559	493292	8558	484734	3	10.5366	2.23555	2	0.327006	TRUE	FALSE	Low heterogeneity
740.2	Osteoarthrosis, generalized	0.034201	1.03479	0.0170204	0.0444942	469819	4083	465736	3	56.7201	4.62109	2	0.0992073	TRUE	FALSE	High heterogeneity
495	Asthma	0.0106295	1.01069	0.00529825	0.0448317	507498	42258	465240	3	54.9853	4.44299	2	0.108447	TRUE	FALSE	High heterogeneity
760	Back pain	0.0137549	1.01385	0.00686076	0.0449772	475993	29156	446837	2	65.2661	2.87903	1	0.0897402	TRUE	FALSE	High heterogeneity
728.7	Fasciitis	0.0217841	1.02202	0.0108822	0.0453047	471091	9562	461529	3	0	1.10661	2	0.575046	TRUE	FALSE	Low heterogeneity
263	Other nutritional deficiency	0.0479479	1.04912	0.0240263	0.0459727	79415	1958	77457	2	0	0.710289	1	0.399348	TRUE	FALSE	Low heterogeneity
569.2	Gastrointestinal complications	0.0414981	1.04237	0.0207957	0.0459869	487590	2520	485070	3	0	0.0728124	2	0.964249	TRUE	FALSE	Low heterogeneity
720.1	Spinal stenosis of lumbar region	0.0310783	1.03157	0.0155929	0.0462503	82033	4841	77192	2	52.0043	2.08352	1	0.148897	TRUE	FALSE	High heterogeneity
197	Chemotherapy	0.0128335	1.01292	0.00644896	0.0465903	443429	27884	415545	2	70.511	3.3911	1	0.0655493	TRUE	FALSE	High heterogeneity
495.1	Chronic obstructive asthma	0.0747167	1.07758	0.0376892	0.0474297	74649	752	73897	2	0	0.0678186	1	0.79454	TRUE	FALSE	Low heterogeneity
338.2	Chronic pain	0.0219955	1.02224	0.0111265	0.0480578	465659	12271	453388	2	39.6585	1.65723	1	0.197977	TRUE	FALSE	Moderate heterogeneity
710	Osteomyelitis, periostitis, and other infections involving bone	0.0419426	1.04283	0.0212486	0.0483926	460039	2416	457623	3	0	0.043834	2	0.978321	TRUE	FALSE	Low heterogeneity
851	Complications of transplants and reattached limbs	0.0363577	1.03703	0.0184336	0.0485688	500653	3447	497206	3	50.819	4.06661	2	0.130902	TRUE	FALSE	High heterogeneity
291	Other specified nonpsychotic and/or transient mental disorders	0.0319996	1.03252	0.0162724	0.0492415	511530	4211	507319	3	0	1.39911	2	0.496806	TRUE	FALSE	Low heterogeneity
569	Other disorders of intestine	0.0176426	1.0178	0.00898439	0.0495652	500112	15042	485070	3	0	0.915334	2	0.632758	TRUE	FALSE	Low heterogeneity
250.6	Polyneuropathy in diabetes	0.0385524	1.03931	0.0196334	0.0495741	482459	3679	478780	3	34.7513	3.06519	2	0.215974	TRUE	FALSE	Moderate heterogeneity
305.21	Anorexia nervosa	0.148041	1.15956	0.0754405	0.0497215	435213	172	435041	3	0	1.16801	2	0.557659	TRUE	FALSE	Low heterogeneity
585.34	Chronic Kidney Disease, Stage IV	0.0565783	1.05821	0.02891	0.0503419	80360	1326	79034	2	0	0.813393	1	0.367119	FALSE	FALSE	Low heterogeneity
696.4	Psoriasis	0.0286805	1.0291	0.0146608	0.0504328	496720	5018	491702	3	0	0.756014	2	0.685226	FALSE	FALSE	Low heterogeneity
427	Cardiac dysrhythmias	0.010207	1.01026	0.00521853	0.0504743	515193	50699	464494	3	0	0.113194	2	0.944975	FALSE	FALSE	Low heterogeneity
741.5	Hemarthrosis	0.110847	1.11722	0.0567375	0.0507377	500810	312	500498	3	0	0.683672	2	0.710465	FALSE	FALSE	Low heterogeneity
710.19	Unspecified osteomyelitis	0.0456507	1.04671	0.0234212	0.0512812	459613	1990	457623	3	0	0.520632	2	0.770808	FALSE	FALSE	Low heterogeneity
733	Other disorders of bone and cartilage	0.0202951	1.0205	0.0104249	0.0515602	494617	11847	482770	3	0	0.233932	2	0.889616	FALSE	FALSE	Low heterogeneity
228.1	Hemangioma of skin and subcutaneous tissue	-0.0338206	0.966745	0.0173927	0.0518316	96151	3712	92439	2	0	0.616065	1	0.432513	FALSE	FALSE	Low heterogeneity
575.8	Other disorders of biliary tract	0.0382797	1.03902	0.0197199	0.0522384	500738	2758	497980	3	0	0.0166957	2	0.991687	FALSE	FALSE	Low heterogeneity
275.5	Disorders of calcium/phosphorus metabolism	0.0267485	1.02711	0.0137861	0.052349	519780	5919	513861	3	40.8904	3.38354	2	0.184193	FALSE	FALSE	Moderate heterogeneity
715.1	Sacroiliitis NEC	0.0648657	1.06702	0.0334442	0.052438	457374	943	456431	3	0	0.661773	2	0.718287	FALSE	FALSE	Low heterogeneity
609.2	Abnormal spermatozoa	-0.111007	0.894932	0.0573462	0.0528995	191087	317	190770	2	0	0.00273672	1	0.958279	FALSE	FALSE	Low heterogeneity
274.11	Gouty arthropathy	0.0481488	1.04933	0.0248952	0.0531056	517055	1760	515295	3	0	1.14366	2	0.56449	FALSE	FALSE	Low heterogeneity
451.2	Phlebitis and thrombophlebitis of lower extremities	0.0298932	1.03034	0.0154562	0.0531059	462470	4404	458066	3	0	0.0319348	2	0.984159	FALSE	FALSE	Low heterogeneity
480	Pneumonia	0.014407	1.01451	0.00745695	0.0533569	516076	20508	495568	3	0	0.431447	2	0.805958	FALSE	FALSE	Low heterogeneity
244.1	Secondary hypothyroidism	0.0325268	1.03306	0.016851	0.0535755	488621	3887	484734	3	0	1.4482	2	0.484761	FALSE	FALSE	Low heterogeneity
257.1	Testicular hypofunction	0.0461599	1.04724	0.0239967	0.0544057	234614	1935	232679	3	71.2477	6.95595	2	0.0308698	FALSE	FALSE	Significant heterogeneity
151	Cancer of stomach	0.0592068	1.06099	0.0308438	0.0549128	448122	1115	447007	2	0	0.172194	1	0.678169	FALSE	FALSE	Low heterogeneity
649	Other conditions or status of the mother complicating pregnancy, childbirth, or the puerperium	-0.0412703	0.95957	0.0216102	0.0561642	284452	2531	281921	3	13.8643	2.32192	2	0.313186	FALSE	FALSE	Low heterogeneity
568.1	Peritoneal adhesions (postoperative) (postinfection)	0.0278785	1.02827	0.0145985	0.0561747	490058	4988	485070	3	0	0.205403	2	0.902396	FALSE	FALSE	Low heterogeneity
257	Testicular dysfunction	0.0451127	1.04615	0.0237103	0.0570847	234665	1986	232679	3	75.4297	8.13991	2	0.0170782	FALSE	FALSE	Significant heterogeneity
697	Sarcoidosis	0.0570913	1.05875	0.0300353	0.0573275	499496	1159	498337	3	0	0.923136	2	0.630294	FALSE	FALSE	Low heterogeneity
220	Benign neoplasm of ovary	0.0381038	1.03884	0.020047	0.0573378	243592	2684	240908	3	0	1.16772	2	0.557741	FALSE	FALSE	Low heterogeneity
300.12	Agorophobia, social phobia, and panic disorder	0.0341124	1.0347	0.0179574	0.0574815	438628	3587	435041	3	0	1.26464	2	0.531357	FALSE	FALSE	Low heterogeneity
724.2	Disorders of coccyx	0.0429337	1.04387	0.0226205	0.0576955	487527	2097	485430	3	45.3251	3.65798	2	0.160575	FALSE	FALSE	Moderate heterogeneity
302.1	Decreased libido	0.0822296	1.08571	0.0433479	0.0578322	54996	579	54417	2	0	0.774979	1	0.378681	FALSE	FALSE	Low heterogeneity
375.1	Dry eyes	0.0248537	1.02517	0.0131049	0.0578924	89219	7125	82094	2	0	0.264886	1	0.606783	FALSE	FALSE	Low heterogeneity
532	Dysphagia	0.0164095	1.01654	0.00865254	0.0578942	466197	15737	450460	3	0	0.0054589	2	0.997274	FALSE	FALSE	Low heterogeneity
732.7	Osteochondritis dissecans	-0.126595	0.88109	0.0667649	0.0579419	482993	223	482770	3	0	0.621126	2	0.733034	FALSE	FALSE	Low heterogeneity
133	Arthropod-borne diseases	0.146993	1.15835	0.077541	0.0580025	471304	164	471140	2	0	0.244495	1	0.620978	FALSE	FALSE	Low heterogeneity
707.2	Chronic ulcer of leg or foot	0.0460392	1.04712	0.0243154	0.0583025	95407	1869	93538	2	0	0.00116148	1	0.972813	FALSE	FALSE	Low heterogeneity
415.21	Primary pulmonary hypertension	0.0524735	1.05387	0.0277931	0.0590247	510706	1377	509329	3	0	0.719676	2	0.697789	FALSE	FALSE	Low heterogeneity
594.1	Calculus of kidney	0.0182462	1.01841	0.00968403	0.0595438	516637	12378	504259	3	0	1.672	2	0.43344	FALSE	FALSE	Low heterogeneity
727.1	Synovitis and tenosynovitis	0.020849	1.02107	0.011122	0.060851	470813	9284	461529	3	49.2456	3.94055	2	0.139419	FALSE	FALSE	Moderate heterogeneity
681.5	Cellulitis and abscess of leg, except foot	0.0196603	1.01985	0.0105287	0.061859	505836	9846	495990	3	54.5845	4.40378	2	0.110594	FALSE	FALSE	High heterogeneity
323	Encephalitis	0.0732794	1.07603	0.0392848	0.062134	521736	669	521067	3	0	1.20343	2	0.547871	FALSE	FALSE	Low heterogeneity
184.11	Malignant neoplasm of ovary	0.0475892	1.04874	0.025532	0.0623349	257067	1621	255446	3	0	0.24305	2	0.885569	FALSE	FALSE	Low heterogeneity
794	Abnormal results of other function studies (bladder, pancreas, placenta, spleen, etc)	0.0734478	1.07621	0.0394263	0.0624745	475993	686	475307	2	0	0.0118167	1	0.913437	FALSE	FALSE	Low heterogeneity
428.4	Heart failure with preserved EF [Diastolic heart failure]	0.0394397	1.04023	0.0211745	0.0625175	81786	2572	79214	2	0	0.101115	1	0.750496	FALSE	FALSE	Low heterogeneity
574.2	Calculus of bile duct	0.0302019	1.03066	0.0162371	0.0628769	502010	4030	497980	3	0	0.816739	2	0.664733	FALSE	FALSE	Low heterogeneity
338	Pain	0.0169198	1.01706	0.00910412	0.0631012	475993	22605	453388	2	10.8101	1.1212	1	0.289659	FALSE	FALSE	Low heterogeneity
458.1	Orthostatic hypotension	0.0320006	1.03252	0.0172531	0.0636282	491121	3640	487481	3	14.4767	2.33854	2	0.310593	FALSE	FALSE	Low heterogeneity
743.2	Pathologic fracture	0.0420731	1.04297	0.0226899	0.0637009	501379	2117	499262	3	0	1.96004	2	0.375304	FALSE	FALSE	Low heterogeneity
195	Cancer, suspected or other	0.0115728	1.01164	0.0062615	0.0645661	495622	36388	459234	3	35.3946	3.09572	2	0.212703	FALSE	FALSE	Moderate heterogeneity
473.4	Voice disturbance	0.0287077	1.02912	0.0155382	0.0646671	475883	4644	471239	3	31.1156	2.90341	2	0.23417	FALSE	FALSE	Moderate heterogeneity
440.21	Atherosclerosis of native arteries of the extremities with ulceration or gangrene	0.10139	1.10671	0.0549042	0.064796	84377	349	84028	2	0	0.723583	1	0.394971	FALSE	FALSE	Low heterogeneity
038	Septicemia	0.0213096	1.02154	0.0115625	0.0653309	504662	8183	496479	3	23.5417	2.61581	2	0.270386	FALSE	FALSE	Low heterogeneity
577.2	Chronic pancreatitis	0.0530108	1.05444	0.0287695	0.0653868	518583	1272	517311	3	0	0.319082	2	0.852535	FALSE	FALSE	Low heterogeneity
972.6	Antihypertensive agents causing adverse effects	-0.131513	0.876768	0.0714145	0.0655411	437012	200	436812	2	10.0489	1.11171	1	0.29171	FALSE	FALSE	Low heterogeneity
687.1	Rash and other nonspecific skin eruption	0.0166891	1.01683	0.00909124	0.0663977	514179	14854	499325	3	0	0.956577	2	0.619843	FALSE	FALSE	Low heterogeneity
571.51	Cirrhosis of liver without mention of alcohol	0.0462835	1.04737	0.0252374	0.066665	499769	1704	498065	3	0	0.67752	2	0.712654	FALSE	FALSE	Low heterogeneity
452	Other venous embolism and thrombosis	0.0236015	1.02388	0.012873	0.0667408	465407	7341	458066	3	53.3346	4.28583	2	0.117313	FALSE	FALSE	High heterogeneity
623	Hypertrophy of female genital organs	0.0363658	1.03704	0.0199139	0.0678274	270451	2693	267758	3	0	1.44855	2	0.484676	FALSE	FALSE	Low heterogeneity
411.1	Unstable angina (intermediate coronary syndrome)	0.0226338	1.02289	0.0124126	0.0682343	480819	7080	473739	3	0	0.644612	2	0.724476	FALSE	FALSE	Low heterogeneity
244.4	Hypothyroidism NOS	0.0119273	1.012	0.00654985	0.0686072	513146	28412	484734	3	0	0.660464	2	0.718757	FALSE	FALSE	Low heterogeneity
053.1	Herpes zoster with nervous system complications	-0.0801259	0.923	0.0440229	0.0687448	496527	537	495990	3	0	1.12088	2	0.570958	FALSE	FALSE	Low heterogeneity
442	Other aneurysm	0.0252413	1.02556	0.0138723	0.068828	506850	5890	500960	3	0	0.877029	2	0.644994	FALSE	FALSE	Low heterogeneity
180.1	Cervical cancer	-0.0619754	0.939906	0.034152	0.0695708	244703	920	243783	3	27.7901	2.7697	2	0.250361	FALSE	FALSE	Moderate heterogeneity
772.1	Muscular wasting and disuse atrophy	0.0713543	1.07396	0.0393384	0.0696994	90005	688	89317	2	41.5376	1.7105	1	0.19092	FALSE	FALSE	Moderate heterogeneity
300.3	Obsessive-compulsive disorders	0.0652556	1.06743	0.0360361	0.0701656	435874	833	435041	3	0	1.27185	2	0.529445	FALSE	FALSE	Low heterogeneity
573.9	Abnormal serum enzyme levels	0.0274464	1.02783	0.0151901	0.0707838	460001	5323	454678	2	0	0.270096	1	0.603267	FALSE	FALSE	Low heterogeneity
379.3	Aphakia and other disorders of lens	-0.0383051	0.962419	0.0212093	0.0709111	502253	2332	499921	3	58.6647	4.83848	2	0.0889892	FALSE	FALSE	High heterogeneity
426.8	Other cardiac conduction disorders	0.0577503	1.05945	0.0320811	0.0718396	465539	1045	464494	3	0	0.132564	2	0.935867	FALSE	FALSE	Low heterogeneity
560	Intestinal obstruction without mention of hernia	0.0209204	1.02114	0.0116233	0.0718805	426536	8238	418298	3	0	1.29045	2	0.524546	FALSE	FALSE	Low heterogeneity
428.1	Congestive heart failure (CHF) NOS	0.0226265	1.02288	0.0125712	0.0718823	505920	7513	498407	3	36.2191	3.13574	2	0.208489	FALSE	FALSE	Moderate heterogeneity
531.3	Duodenal ulcer	0.0297983	1.03025	0.016575	0.0722113	516199	3844	512355	3	62.1993	5.29091	2	0.0709731	FALSE	FALSE	High heterogeneity
585.1	Acute renal failure	0.0183252	1.01849	0.0102	0.0724003	504002	11068	492934	3	50.8718	4.07098	2	0.130617	FALSE	FALSE	High heterogeneity
222	Benign neoplasm of male genital organs	0.0513087	1.05265	0.0286187	0.072999	228363	1377	226986	3	0	0.574181	2	0.750444	FALSE	FALSE	Low heterogeneity
371.33	Noninfectious dermatoses of eyelid	-0.112281	0.893793	0.0626805	0.0732415	82308	262	82046	2	0	0.0015786	1	0.968307	FALSE	FALSE	Low heterogeneity
327.3	Sleep apnea	0.0135461	1.01364	0.00756976	0.0735344	513741	23009	490732	3	0	0.0369713	2	0.981684	FALSE	FALSE	Low heterogeneity
297.2	Suicide or self-inflicted injury	0.0635779	1.06564	0.0357641	0.0754524	435877	836	435041	3	76.1949	8.40155	2	0.014984	FALSE	FALSE	Significant heterogeneity
428.2	Heart failure NOS	0.0204633	1.02067	0.0115349	0.0760567	507164	8757	498407	3	31.006	2.8988	2	0.234711	FALSE	FALSE	Moderate heterogeneity
529	Diseases and other conditions of the tongue	0.0366912	1.03737	0.0206846	0.0760891	512630	2473	510157	3	16.0198	2.38151	2	0.303991	FALSE	FALSE	Low heterogeneity
313.1	Attention deficit hyperactivity disorder	0.0355903	1.03623	0.0200897	0.0764668	96072	2752	93320	2	0	0.0626643	1	0.802333	FALSE	FALSE	Low heterogeneity
531.5	Gastrojejunal ulcer	-0.113276	0.892904	0.0639567	0.076537	94713	252	94461	2	0	0.00458455	1	0.946017	FALSE	FALSE	Low heterogeneity
357	Inflammatory and toxic neuropathy	0.0219361	1.02218	0.0123947	0.076762	519284	7486	511798	3	0	0.154462	2	0.925676	FALSE	FALSE	Low heterogeneity
427.9	Palpitations	0.0203292	1.02054	0.0114903	0.0768534	433363	8926	424437	2	0	0.956867	1	0.327977	FALSE	FALSE	Low heterogeneity
280	Iron deficiency anemias	0.0149399	1.01505	0.00845308	0.0771618	497813	15831	481982	3	12.8403	2.29464	2	0.317487	FALSE	FALSE	Low heterogeneity
342	Hemiplegia	0.0376874	1.03841	0.0213323	0.0772818	495801	2313	493488	3	0	0.587293	2	0.74554	FALSE	FALSE	Low heterogeneity
386.3	Labyrinthitis	0.0354175	1.03605	0.0200584	0.0774429	509648	2698	506950	3	27.9813	2.77705	2	0.249442	FALSE	FALSE	Moderate heterogeneity
279.8	Other specified disorders involving the immune mechanism	0.0600647	1.06191	0.0340719	0.0779211	90229	927	89302	2	0	0.0305978	1	0.861141	FALSE	FALSE	Low heterogeneity
335	Multiple sclerosis	0.0378303	1.03856	0.0214637	0.077981	495763	2275	493488	3	38.9706	3.27711	2	0.194261	FALSE	FALSE	Moderate heterogeneity
452.2	Deep vein thrombosis [DVT]	0.0283391	1.02874	0.01608	0.0780045	77805	4546	73259	2	0	0.172169	1	0.678192	FALSE	FALSE	Low heterogeneity
218	Benign neoplasm of uterus	0.0145627	1.01467	0.00829487	0.0791529	272620	16922	255698	3	0	0.0299408	2	0.985141	FALSE	FALSE	Low heterogeneity
374.6	Dermatochalasis	0.0495554	1.0508	0.0282353	0.0792446	83463	1417	82046	2	0	0.401732	1	0.526196	FALSE	FALSE	Low heterogeneity
286.1	Congenital coagulation defects	0.0582672	1.06	0.033201	0.0792619	510762	944	509818	3	0	1.95327	2	0.376576	FALSE	FALSE	Low heterogeneity
529.6	Glossodynia	0.100836	1.1061	0.0574758	0.0793605	90479	312	90167	2	38.8284	1.63475	1	0.201048	FALSE	FALSE	Moderate heterogeneity
327.32	Obstructive sleep apnea	0.0166321	1.01677	0.00948555	0.0795301	85586	15017	70569	2	0	0.0141709	1	0.905242	FALSE	FALSE	Low heterogeneity
696	Psoriasis and related disorders	0.0250319	1.02535	0.0142967	0.0799666	496996	5294	491702	3	0	0.57488	2	0.750182	FALSE	FALSE	Low heterogeneity
136	Other infectious and parasitic diseases	0.0287033	1.02912	0.0164122	0.0803089	521654	4240	517414	3	0	0.343524	2	0.84218	FALSE	FALSE	Low heterogeneity
512.8	Cough	0.01764	1.0178	0.0100994	0.0806995	459771	13425	446346	2	51.3329	2.05478	1	0.15173	FALSE	FALSE	High heterogeneity
741.3	Difficulty in walking	0.0349822	1.0356	0.0200767	0.0814333	460708	2881	457827	2	0	0.0472746	1	0.827875	FALSE	FALSE	Low heterogeneity
706	Diseases of sebaceous glands	0.0129619	1.01305	0.0074436	0.0816238	519903	20994	498909	3	57.2995	4.68379	2	0.0961453	FALSE	FALSE	High heterogeneity
707.3	Chronic ulcer of unspecified site	0.0396169	1.04041	0.0227714	0.0819	95677	2139	93538	2	0	0.62318	1	0.429868	FALSE	FALSE	Low heterogeneity
503	Pulmonary congestion and hypostasis	0.0411288	1.04199	0.023671	0.0822964	500106	1913	498193	3	48.199	3.86093	2	0.145081	FALSE	FALSE	Moderate heterogeneity
509.1	Respiratory failure	0.0251	1.02542	0.0145055	0.0835629	503371	5178	498193	3	0	1.26124	2	0.532262	FALSE	FALSE	Low heterogeneity
624	Symptoms involving female genital tract	-0.0365051	0.964153	0.0211817	0.0848124	269776	2501	267275	3	63.4254	5.46827	2	0.0649501	FALSE	FALSE	High heterogeneity
389.5	Disorders of acoustic nerve	0.0720089	1.07466	0.0418141	0.0850478	83175	601	82574	2	0	0.780929	1	0.376857	FALSE	FALSE	Low heterogeneity
625.1	Dyspareunia	0.0356642	1.03631	0.020715	0.0851306	241501	2584	238917	2	0	0.626523	1	0.428634	FALSE	FALSE	Low heterogeneity
525	Other diseases of the teeth and supporting structures	0.0250016	1.02532	0.0145482	0.0856997	508969	5043	503926	3	0	1.1844	2	0.55311	FALSE	FALSE	Low heterogeneity
696.41	Psoriasis vulgaris	0.0273475	1.02772	0.0159287	0.0860022	495944	4242	491702	3	0	0.872982	2	0.6463	FALSE	FALSE	Low heterogeneity
766	Neuralgia, neuritis, and radiculitis NOS	0.020555	1.02077	0.0120042	0.0868381	512370	8156	504214	3	18.4347	2.45202	2	0.293461	FALSE	FALSE	Low heterogeneity
619.1	Noninflammatory disorders of ovary, fallopian tube, and broad ligament	0.0349873	1.03561	0.0204376	0.0869133	268181	2638	265543	3	38.0948	3.23075	2	0.198816	FALSE	FALSE	Moderate heterogeneity
371.21	Allergic conjunctivitis	-0.0437199	0.957222	0.0255618	0.0871995	83703	1657	82046	2	0	0.0793373	1	0.778197	FALSE	FALSE	Low heterogeneity
145	Cancer of mouth	0.0370377	1.03773	0.0217137	0.088058	519769	2319	517450	3	0	1.67342	2	0.433133	FALSE	FALSE	Low heterogeneity
931	Contact dermatitis and other eczema due to plants [except food]	-0.045511	0.955509	0.0267591	0.0889865	74361	1519	72842	2	65.2888	2.88091	1	0.0896352	FALSE	FALSE	High heterogeneity
286.8	Hypercoagulable state	0.0477724	1.04893	0.0281338	0.0894999	88276	1368	86908	2	51.0398	2.04248	1	0.152961	FALSE	FALSE	High heterogeneity
614.54	Abscess or ulceration of vulva	0.0660708	1.0683	0.0389387	0.0897363	267507	687	266820	3	2.54332	2.05219	2	0.358403	FALSE	FALSE	Low heterogeneity
647.1	Infections of genitourinary tract during pregnancy	-0.0658961	0.936228	0.0389156	0.0903965	284662	701	283961	3	0	0.479087	2	0.786987	FALSE	FALSE	Low heterogeneity
724	Other and unspecified disorders of back	0.0192386	1.01942	0.0113625	0.0904233	494326	8896	485430	3	0	1.18189	2	0.553802	FALSE	FALSE	Low heterogeneity
614.5	Inflammatory disease of cervix, vagina, and vulva	0.0190365	1.01922	0.0113044	0.0921822	275943	9123	266820	3	0	0.939951	2	0.625018	FALSE	FALSE	Low heterogeneity
580.4	Renal sclerosis, NOS	0.0784506	1.08161	0.0466026	0.0922984	79521	487	79034	2	0	0.472191	1	0.491981	FALSE	FALSE	Low heterogeneity
427.5	Arrhythmia (cardiac) NOS	0.0186192	1.01879	0.0110739	0.0926937	475332	10838	464494	3	54.1877	4.36564	2	0.112723	FALSE	FALSE	High heterogeneity
315.1	Learning disorder	0.100603	1.10584	0.0598367	0.0927071	473076	284	472792	2	0	0.000820609	1	0.977147	FALSE	FALSE	Low heterogeneity
625	Pain and other symptoms associated with female genital organs	0.0195113	1.0197	0.0116367	0.0935988	276798	9523	267275	3	7.99801	2.17387	2	0.337249	FALSE	FALSE	Low heterogeneity
389.2	Conductive hearing loss	0.0401955	1.04101	0.0239841	0.0937536	505668	1872	503796	3	6.54409	2.14005	2	0.343001	FALSE	FALSE	Low heterogeneity
215	Other benign neoplasm of connective and other soft tissue	0.0220732	1.02232	0.0131758	0.0938793	515221	6626	508595	3	0	1.02892	2	0.597822	FALSE	FALSE	Low heterogeneity
720	Spinal stenosis	0.0169737	1.01712	0.0101685	0.0950687	496603	11173	485430	3	30.6942	2.88576	2	0.236246	FALSE	FALSE	Moderate heterogeneity
531.4	Peptic ulcer, site unspecified	0.0419798	1.04287	0.0251507	0.0950907	514043	1688	512355	3	55.5105	4.49544	2	0.10564	FALSE	FALSE	High heterogeneity
560.4	Other intestinal obstruction	0.0228442	1.02311	0.0136954	0.0953103	424067	5769	418298	3	0	0.393892	2	0.821235	FALSE	FALSE	Low heterogeneity
184.1	Malignant neoplasm of ovary and other uterine adnexa	0.0402299	1.04105	0.0241402	0.0956122	257272	1826	255446	3	0	1.27047	2	0.529812	FALSE	FALSE	Low heterogeneity
800.4	Fracture of patella	0.0455394	1.04659	0.0273287	0.0956428	489045	1401	487644	3	0	0.466398	2	0.791996	FALSE	FALSE	Low heterogeneity
695.7	Prurigo and Lichen	0.0364614	1.03713	0.0219213	0.096255	500551	2214	498337	3	0	0.93191	2	0.627535	FALSE	FALSE	Low heterogeneity
790.6	Other abnormal blood chemistry	0.0149412	1.01505	0.00898679	0.0963977	522194	14856	507338	3	0	0.448343	2	0.799178	FALSE	FALSE	Low heterogeneity
367.8	Hypermetropia	-0.0284341	0.971966	0.0171417	0.0971627	509199	3859	505340	3	0	0.384037	2	0.825291	FALSE	FALSE	Low heterogeneity
530.9	Heartburn	0.0282227	1.02862	0.0170176	0.097229	418836	3775	415061	2	0	0.00164004	1	0.967697	FALSE	FALSE	Low heterogeneity
579.8	Nonspecific abnormal findings in stool contents	0.030118	1.03058	0.0182147	0.0982288	445130	3268	441862	2	19.0923	1.23598	1	0.266248	FALSE	FALSE	Low heterogeneity
526.9	Jaw disease NOS	0.0549447	1.05648	0.0333768	0.0997243	504874	948	503926	3	17.3839	2.42084	2	0.298073	FALSE	FALSE	Low heterogeneity
747.1	Cardiac congenital anomalies	0.0231748	1.02345	0.0140845	0.0998843	522486	5421	517065	3	26.9495	2.73783	2	0.254383	FALSE	FALSE	Moderate heterogeneity
202.24	Large cell lymphoma	0.060444	1.06231	0.0367469	0.0999963	469124	768	468356	2	0	0.0233448	1	0.878564	FALSE	FALSE	Low heterogeneity
727	Other disorders of synovium, tendon, and bursa	0.0124196	1.0125	0.00755572	0.100231	482948	21419	461529	3	0	1.61469	2	0.44604	FALSE	FALSE	Low heterogeneity
528	Diseases of the oral soft tissues, excluding lesions specific for gingiva and tongue	0.0183676	1.01854	0.0111839	0.100524	518884	8727	510157	3	0	1.5661	2	0.45701	FALSE	FALSE	Low heterogeneity
427.4	Cardiac arrest and ventricular fibrillation	0.0378988	1.03863	0.023085	0.100651	466476	1982	464494	3	0	0.540274	2	0.763275	FALSE	FALSE	Low heterogeneity
560.1	Paralytic ileus	0.0339448	1.03453	0.0207011	0.101055	420889	2591	418298	3	0	1.90631	2	0.385523	FALSE	FALSE	Low heterogeneity
276.5	Hypovolemia	0.0174678	1.01762	0.0106681	0.101549	509694	10062	499632	3	0	0.0253019	2	0.987429	FALSE	FALSE	Low heterogeneity
371.2	Conjunctivitis, noninfectious	-0.0391452	0.961611	0.0239129	0.101633	83950	1904	82046	2	0	0.00141294	1	0.970015	FALSE	FALSE	Low heterogeneity
526.3	Anomalies of jaw size/symmetry	-0.0824337	0.920872	0.0504069	0.101972	504338	412	503926	3	45.8599	3.69412	2	0.1577	FALSE	FALSE	Moderate heterogeneity
522.5	Periapical abscess	0.0342509	1.03484	0.0209816	0.102589	506317	2391	503926	3	64.9325	5.70329	2	0.0577493	FALSE	FALSE	High heterogeneity
701	Other hypertrophic and atrophic conditions of skin	0.0132691	1.01336	0.00815776	0.103831	521517	18109	503408	3	33.1357	2.99113	2	0.224122	FALSE	FALSE	Moderate heterogeneity
275	Disorders of mineral metabolism	0.0177407	1.0179	0.0109363	0.104763	523391	9530	513861	3	0	0.683651	2	0.710472	FALSE	FALSE	Low heterogeneity
356	Hereditary and idiopathic peripheral neuropathy	0.0270816	1.02745	0.0167176	0.105244	515915	4117	511798	3	0	1.44065	2	0.486595	FALSE	FALSE	Low heterogeneity
691.3	Congenital pigmentary anomalies of skin	-0.145432	0.864649	0.0898052	0.105357	79300	123	79177	2	0	0.0135289	1	0.907404	FALSE	FALSE	Low heterogeneity
451	Phlebitis and thrombophlebitis	0.0225147	1.02277	0.0139069	0.105455	463584	5518	458066	3	0	0.364907	2	0.833223	FALSE	FALSE	Low heterogeneity
443.7	Peripheral angiopathy in diseases classified elsewhere	0.0541333	1.05563	0.0335206	0.106327	501889	929	500960	3	0	1.25031	2	0.535177	FALSE	FALSE	Low heterogeneity
041.11	Methicillin sensitive Staphylococcus aureus	0.0466731	1.04778	0.0289439	0.106845	87867	1290	86577	2	21.6224	1.27588	1	0.258667	FALSE	FALSE	Low heterogeneity
614.32	Chronic inflammatory pelvic disease	0.0611501	1.06306	0.0379347	0.106966	267542	722	266820	3	0	1.7113	2	0.425007	FALSE	FALSE	Low heterogeneity
172.2	Other non-epithelial cancer of skin	-0.0120934	0.987979	0.00750813	0.107243	515424	21423	494001	3	0	0.811652	2	0.666426	FALSE	FALSE	Low heterogeneity
313	Pervasive developmental disorders	0.0297701	1.03022	0.0185107	0.107778	521674	3254	518420	3	0	0.0800797	2	0.960751	FALSE	FALSE	Low heterogeneity
618.1	Prolapse of vaginal walls	0.0169474	1.01709	0.010543	0.107954	279309	9922	269387	3	13.9962	2.32548	2	0.312629	FALSE	FALSE	Low heterogeneity
285.21	Anemia in chronic kidney disease	0.0465974	1.0477	0.028996	0.108047	77085	1306	75779	2	0	0.555757	1	0.455975	FALSE	FALSE	Low heterogeneity
733.4	Aseptic necrosis of bone	0.0453605	1.04641	0.0282745	0.10865	484090	1320	482770	3	63.3833	5.46199	2	0.0651544	FALSE	FALSE	High heterogeneity
008.52	Intestinal infection due to C. difficile	0.0371511	1.03785	0.0231621	0.108723	511351	1997	509354	3	0	0.520621	2	0.770812	FALSE	FALSE	Low heterogeneity
628	Ovarian cyst	0.0183415	1.01851	0.0114412	0.108911	244830	8509	236321	3	0	0.0436587	2	0.978407	FALSE	FALSE	Low heterogeneity
870.3	Other open wound of head and face	0.0232047	1.02348	0.014482	0.109087	507179	5100	502079	3	0	1.33199	2	0.513761	FALSE	FALSE	Low heterogeneity
218.1	Uterine leiomyoma	0.0140402	1.01414	0.0088049	0.110804	270089	14391	255698	3	0	0.0342734	2	0.983009	FALSE	FALSE	Low heterogeneity
525.1	Loss of teeth or edentulism	0.0588657	1.06063	0.0369653	0.111281	90292	777	89515	2	24.6154	1.32653	1	0.249423	FALSE	FALSE	Low heterogeneity
575.7	Other disorders of gallbladder	0.0303832	1.03085	0.019094	0.111555	500897	2917	497980	3	76.0038	8.33465	2	0.0154937	FALSE	FALSE	Significant heterogeneity
172	Skin cancer	-0.0108638	0.989195	0.00682928	0.111661	520073	26072	494001	3	40.7214	3.3739	2	0.185083	FALSE	FALSE	Moderate heterogeneity
594.8	Renal colic	0.0324611	1.03299	0.0204091	0.111717	462266	2523	459743	2	0	0.613175	1	0.433595	FALSE	FALSE	Low heterogeneity
245.2	Chronic thyroiditis	0.0386159	1.03937	0.0243354	0.112553	486571	1837	484734	3	0	0.409818	2	0.814722	FALSE	FALSE	Low heterogeneity
292.1	Aphasia/speech disturbance	0.0269549	1.02732	0.0169954	0.112738	511111	3792	507319	3	0	1.40097	2	0.496345	FALSE	FALSE	Low heterogeneity
528.11	Stomatitis and mucositis (ulcerative)	0.0571215	1.05878	0.0360263	0.112841	510954	797	510157	3	30.1206	2.86207	2	0.239061	FALSE	FALSE	Moderate heterogeneity
227.1	Benign neoplasm of adrenal gland	0.0535587	1.05502	0.0338196	0.113271	517912	921	516991	3	47.2737	3.79317	2	0.15008	FALSE	FALSE	Moderate heterogeneity
727.6	Rupture of tendon, nontraumatic	0.027703	1.02809	0.0175085	0.11359	465273	3744	461529	3	0	0.415849	2	0.812268	FALSE	FALSE	Low heterogeneity
592.1	Cystitis	0.0183037	1.01847	0.011571	0.113683	479595	8423	471172	3	55.3942	4.48372	2	0.106261	FALSE	FALSE	High heterogeneity
226	Benign neoplasm of thyroid glands	0.0385636	1.03932	0.024398	0.113969	518832	1841	516991	3	0	1.18313	2	0.553461	FALSE	FALSE	Low heterogeneity
260.6	Anorexia	0.0379033	1.03863	0.0240652	0.115251	502444	1851	500593	3	0	1.92023	2	0.382849	FALSE	FALSE	Low heterogeneity
557.1	Celiac disease	0.0306281	1.0311	0.01946	0.115511	421071	2773	418298	3	0	0.805868	2	0.668356	FALSE	FALSE	Low heterogeneity
117.4	Aspergillosis	-0.0820999	0.92118	0.0524136	0.117258	507458	371	507087	3	39.9592	3.33107	2	0.189089	FALSE	FALSE	Moderate heterogeneity
279.2	Autoimmune disease NEC	0.0489706	1.05019	0.0313124	0.117833	90407	1105	89302	2	59.459	2.46664	1	0.116286	FALSE	FALSE	High heterogeneity
754.2	Spondylolisthesis, congenital	0.0563774	1.058	0.0361088	0.118448	93985	819	93166	2	82.5348	5.72569	1	0.0167185	FALSE	FALSE	Significant heterogeneity
590	Pyelonephritis	0.0263814	1.02673	0.016955	0.119717	474951	3779	471172	3	0	1.19493	2	0.550204	FALSE	FALSE	Low heterogeneity
426.2	Atrioventricular [AV] block	0.0236708	1.02395	0.0152219	0.119934	469453	4959	464494	3	0	0.3896	2	0.822999	FALSE	FALSE	Low heterogeneity
284.1	Pancytopenia	0.0522902	1.05368	0.0336308	0.119987	76735	956	75779	2	0	0.859023	1	0.354012	FALSE	FALSE	Low heterogeneity
733.8	Malunion and nonunion of fracture	0.0322409	1.03277	0.0207601	0.120418	485236	2466	482770	3	64.1299	5.57567	2	0.0615542	FALSE	FALSE	High heterogeneity
286.12	Congenital deficiency of other clotting factors (including factor VII)	0.0677955	1.07015	0.0437232	0.121007	510354	536	509818	3	5.16715	2.10897	2	0.348371	FALSE	FALSE	Low heterogeneity
747	Cardiac and circulatory congenital anomalies	0.0203222	1.02053	0.0131066	0.121014	523385	6320	517065	3	42.9971	3.50859	2	0.173029	FALSE	FALSE	Moderate heterogeneity
618	Genital prolapse	0.013243	1.01333	0.00854525	0.121202	284778	15391	269387	3	36.5695	3.15306	2	0.206692	FALSE	FALSE	Moderate heterogeneity
994.1	Systemic inflammatory response syndrome (SIRS)	0.071494	1.07411	0.046153	0.121366	94723	492	94231	2	35.5946	1.55266	1	0.212743	FALSE	FALSE	Moderate heterogeneity
378	Strabismus and other disorders of binocular eye movements	0.026648	1.02701	0.0172485	0.122359	503525	3604	499921	3	0	0.373461	2	0.829667	FALSE	FALSE	Low heterogeneity
287.3	Thrombocytopenia	0.0209491	1.02117	0.0135724	0.122708	515917	6099	509818	3	51.4085	4.11595	2	0.127713	FALSE	FALSE	High heterogeneity
871	Open wounds of extremities	0.0152344	1.01535	0.00987583	0.12293	513575	11496	502079	3	0	1.21305	2	0.545242	FALSE	FALSE	Low heterogeneity
195.1	Malignant neoplasm, other	0.00984061	1.00989	0.00639362	0.123772	494315	35081	459234	3	64.4306	5.62281	2	0.0601204	FALSE	FALSE	High heterogeneity
334	Degenerative disease of the spinal cord	-0.0263867	0.973958	0.0171554	0.124024	497111	3623	493488	3	48.9315	3.91631	2	0.141119	FALSE	FALSE	Moderate heterogeneity
289.8	Polycythemia, secondary	0.0547437	1.05627	0.0356015	0.124127	499774	823	498951	3	0	1.85407	2	0.395724	FALSE	FALSE	Low heterogeneity
173	Neoplasm of uncertain behavior of skin	-0.0214235	0.978804	0.0139439	0.124439	499989	5988	494001	3	47.05	3.77715	2	0.151287	FALSE	FALSE	Moderate heterogeneity
753	Congenital anomalies of the eye	-0.0632904	0.938671	0.0412051	0.124542	520658	611	520047	3	70.9984	6.89618	2	0.0318063	FALSE	FALSE	Significant heterogeneity
370.1	Corneal ulcer	0.0679745	1.07034	0.0444259	0.126001	498393	526	497867	3	56.1706	4.56314	2	0.102124	FALSE	FALSE	High heterogeneity
355.1	Chronic pain syndrome	0.0347759	1.03539	0.0227376	0.126154	81418	2103	79315	2	21.2384	1.26965	1	0.259832	FALSE	FALSE	Low heterogeneity
681.1	Cellulitis and abscess of fingers/toes	0.0275901	1.02797	0.0180742	0.126888	499328	3338	495990	3	42.4531	3.47543	2	0.175922	FALSE	FALSE	Moderate heterogeneity
286.81	Primary hypercoagulable state	0.0436656	1.04463	0.0286461	0.127431	88230	1322	86908	2	72.2808	3.60761	1	0.0575156	FALSE	FALSE	High heterogeneity
513	Respiratory abnormalities	0.0153076	1.01543	0.0100486	0.127669	523392	14799	508593	3	0	1.45934	2	0.482067	FALSE	FALSE	Low heterogeneity
635.3	Placenta previa and abruptio placenta	-0.0372906	0.963396	0.0245158	0.128239	275793	1806	273987	3	0	0.231433	2	0.890728	FALSE	FALSE	Low heterogeneity
189.12	Malignant neoplasm of renal pelvis	0.0879635	1.09195	0.0578302	0.128244	468937	311	468626	2	42.749	1.74669	1	0.186293	FALSE	FALSE	Moderate heterogeneity
292	Neurological disorders	0.0154342	1.01555	0.0101548	0.128538	518568	11249	507319	3	50.0666	4.00534	2	0.134975	FALSE	FALSE	High heterogeneity
961.1	Poisoning/allergy of sulfonamides	0.0354509	1.03609	0.0233467	0.1289	438816	2004	436812	2	58.0757	2.38525	1	0.122485	FALSE	FALSE	High heterogeneity
530.14	Reflux esophagitis	0.0131159	1.0132	0.00863896	0.128956	465166	14706	450460	3	0	0.796654	2	0.671442	FALSE	FALSE	Low heterogeneity
280.2	Iron deficiency anemia secondary to blood loss (chronic)	0.0285735	1.02899	0.0188237	0.129027	485116	3134	481982	3	17.6752	2.4294	2	0.296799	FALSE	FALSE	Low heterogeneity
245	Thyroiditis	0.0336676	1.03424	0.022248	0.130207	486943	2209	484734	3	0	0.188052	2	0.910259	FALSE	FALSE	Low heterogeneity
755.6	Other congenital anomalies of lower limb, including pelvic girdle	0.0601418	1.06199	0.0398348	0.1311	518389	662	517727	3	0	0.00776021	2	0.996127	FALSE	FALSE	Low heterogeneity
381.9	Otorrhea	-0.0538602	0.947565	0.0357033	0.131414	509623	827	508796	3	49.2146	3.93814	2	0.139587	FALSE	FALSE	Moderate heterogeneity
360.2	Progressive myopia	-0.0689232	0.933398	0.0457636	0.132049	500190	488	499702	3	24.4345	2.64671	2	0.26624	FALSE	FALSE	Low heterogeneity
781	Symptoms involving nervous and musculoskeletal systems	0.0222297	1.02248	0.0147621	0.132102	523255	5081	518174	3	0	1.04474	2	0.593112	FALSE	FALSE	Low heterogeneity
300.11	Generalized anxiety disorder	0.0181845	1.01835	0.0120915	0.132603	444252	9211	435041	3	29.7789	2.84815	2	0.240732	FALSE	FALSE	Moderate heterogeneity
426	Cardiac conduction disorders	0.0119653	1.01204	0.00799372	0.134437	486876	22382	464494	3	0	0.53289	2	0.766098	FALSE	FALSE	Low heterogeneity
245.21	Chronic lymphocytic thyroiditis	0.0368118	1.0375	0.024638	0.135148	486528	1794	484734	3	0	0.365347	2	0.83304	FALSE	FALSE	Low heterogeneity
155	Cancer of liver and intrahepatic bile duct	0.0476955	1.04885	0.0319632	0.135646	493207	1034	492173	3	0	1.09645	2	0.577976	FALSE	FALSE	Low heterogeneity
681.2	Cellulitis and abscess of face/neck	0.0327584	1.0333	0.0219974	0.136437	498203	2213	495990	3	34.2187	3.04038	2	0.21867	FALSE	FALSE	Moderate heterogeneity
433.31	Transient cerebral ischemia	0.0207856	1.021	0.0139633	0.136597	509402	5702	503700	3	47.3687	3.80002	2	0.149567	FALSE	FALSE	Moderate heterogeneity
427.41	Ventricular fibrillation and flutter	0.0569012	1.05855	0.0382947	0.137311	465202	708	464494	3	0	0.384403	2	0.825141	FALSE	FALSE	Low heterogeneity
240	Simple and unspecified goiter	0.0310033	1.03149	0.0209127	0.138204	487225	2491	484734	3	0	0.514745	2	0.77308	FALSE	FALSE	Low heterogeneity
750	Digestive congenital anomalies	0.0318907	1.0324	0.0215512	0.138936	519020	2298	516722	3	0	1.90239	2	0.38628	FALSE	FALSE	Low heterogeneity
458.9	Hypotension NOS	0.0158016	1.01593	0.0107083	0.140041	497530	10049	487481	3	0	1.26265	2	0.531886	FALSE	FALSE	Low heterogeneity
212	Benign neoplasm of respiratory and intrathoracic organs	0.0313253	1.03182	0.0212452	0.140356	523394	2446	520948	3	0	1.11308	2	0.573189	FALSE	FALSE	Low heterogeneity
870.2	Open wound of ear	0.0719897	1.07464	0.0488345	0.140439	502507	428	502079	3	68.0001	6.25002	2	0.0439366	FALSE	FALSE	Significant heterogeneity
252.2	Hypoparathyroidism	0.0530131	1.05444	0.0361664	0.1427	508680	811	507869	3	0	1.19384	2	0.550504	FALSE	FALSE	Low heterogeneity
722.8	Postlaminectomy syndrome	0.0511972	1.05253	0.0351439	0.145175	486282	852	485430	3	0	0.0952503	2	0.953491	FALSE	FALSE	Low heterogeneity
626.2	Dysmenorrhea	0.0236648	1.02395	0.016259	0.145533	240575	4254	236321	3	28.332	2.79065	2	0.247753	FALSE	FALSE	Moderate heterogeneity
702	Degenerative skin conditions and other dermatoses	-0.0115033	0.988563	0.0079097	0.145854	510826	20541	490285	3	30.6155	2.88249	2	0.236633	FALSE	FALSE	Moderate heterogeneity
270.1	Disturbances of amino-acid transport	0.0809548	1.08432	0.0557154	0.146222	94149	333	93816	2	0	0.950193	1	0.32967	FALSE	FALSE	Low heterogeneity
579.2	Splenomegaly	0.0368379	1.03752	0.0253577	0.146299	487316	1657	485659	3	0	1.87635	2	0.391342	FALSE	FALSE	Low heterogeneity
530.12	Ulcer of esophagus	0.0193268	1.01951	0.0133185	0.146745	456478	6018	450460	3	0	0.669931	2	0.715363	FALSE	FALSE	Low heterogeneity
250.41	Impaired fasting glucose	0.0226974	1.02296	0.0156518	0.147019	483651	4871	478780	3	0	1.99121	2	0.3695	FALSE	FALSE	Low heterogeneity
575.2	Obstruction of bile duct	0.0369131	1.0376	0.0254853	0.147502	499609	1629	497980	3	0	0.225318	2	0.893455	FALSE	FALSE	Low heterogeneity
070.2	Viral hepatitis B	0.063109	1.06514	0.0436152	0.147911	496533	543	495990	3	0	0.667089	2	0.71638	FALSE	FALSE	Low heterogeneity
764	Sciatica	0.0157026	1.01583	0.0108568	0.148082	513891	9677	504214	3	0	1.3448	2	0.510482	FALSE	FALSE	Low heterogeneity
695	Erythematous conditions	0.0153386	1.01546	0.010619	0.148611	508630	10293	498337	3	25.7706	2.69435	2	0.259974	FALSE	FALSE	Moderate heterogeneity
441.2	Chronic vascular insufficiency of intestine	0.0982699	1.10326	0.068052	0.148728	84248	220	84028	2	0	0.684423	1	0.408068	FALSE	FALSE	Low heterogeneity
745	Pain in joint	0.0104528	1.01051	0.00724465	0.149068	475993	29891	446102	2	0	0.312416	1	0.576201	FALSE	FALSE	Low heterogeneity
523.32	Chronic periodontitis	-0.0485889	0.952573	0.0337212	0.149613	504835	909	503926	3	0	0.22077	2	0.895489	FALSE	FALSE	Low heterogeneity
596	Other disorders of bladder	0.0123792	1.01246	0.00859461	0.149769	515144	14885	500259	3	0	1.17566	2	0.555533	FALSE	FALSE	Low heterogeneity
433.1	Occlusion and stenosis of precerebral arteries	0.0225054	1.02276	0.0156393	0.150143	508300	4600	503700	3	0	0.354935	2	0.837388	FALSE	FALSE	Low heterogeneity
444	Arterial embolism and thrombosis	-0.0324305	0.96809	0.0225466	0.150327	503066	2106	500960	3	24.8682	2.66199	2	0.264215	FALSE	FALSE	Low heterogeneity
323.8	Encephalitis, non-infectious	0.0908548	1.09511	0.0634327	0.152057	96736	254	96482	2	0	0.0239707	1	0.876959	FALSE	FALSE	Low heterogeneity
622.1	Polyp of corpus uteri	0.0149212	1.01503	0.0104208	0.152182	277826	10068	267758	3	0	0.735693	2	0.692223	FALSE	FALSE	Low heterogeneity
722.1	Displacement of intervertebral disc	0.0187132	1.01889	0.013075	0.152367	492212	6782	485430	3	0	1.56673	2	0.456865	FALSE	FALSE	Low heterogeneity
599	Other symptoms/disorders or the urinary system	0.00870634	1.00874	0.00608399	0.152423	514303	34744	479559	3	25.02	2.66738	2	0.263504	FALSE	FALSE	Moderate heterogeneity
246.2	Thyroid cyst	0.106237	1.11209	0.0742612	0.152549	77182	183	76999	2	0	0.758919	1	0.383667	FALSE	FALSE	Low heterogeneity
368.2	Diplopia and disorders of binocular vision	0.0289566	1.02938	0.0202616	0.152966	512432	2611	509821	3	0	1.1853	2	0.552861	FALSE	FALSE	Low heterogeneity
618.6	Vaginal enterocele, congenital or acquired	0.0434627	1.04442	0.0304372	0.153307	242833	1146	241687	2	72.5364	3.64119	1	0.0563667	FALSE	FALSE	High heterogeneity
110.13	Dermatophytosis of the body	0.0362233	1.03689	0.025384	0.153576	85789	1679	84110	2	0	0.375222	1	0.540171	FALSE	FALSE	Low heterogeneity
389.3	Degenerative and vascular disorders of ear	0.0762369	1.07922	0.0534998	0.154159	82939	365	82574	2	0	0.0188717	1	0.890735	FALSE	FALSE	Low heterogeneity
735	Acquired foot deformities	0.0116806	1.01175	0.00820645	0.154638	511729	16553	495176	3	0	0.365398	2	0.833019	FALSE	FALSE	Low heterogeneity
420.2	Pericarditis	0.0274693	1.02785	0.0193026	0.154712	517583	2849	514734	3	0	1.61406	2	0.446181	FALSE	FALSE	Low heterogeneity
315	Develomental delays and disorders	0.0392616	1.04004	0.0276282	0.155296	519809	1389	518420	3	0	1.92787	2	0.381389	FALSE	FALSE	Low heterogeneity
714.2	Juvenile rheumatoid arthritis	-0.121287	0.88578	0.0856701	0.15685	75541	135	75406	2	0	0.0145867	1	0.903869	FALSE	FALSE	Low heterogeneity
613.7	Other signs and symptoms in breast	0.0339827	1.03457	0.0240461	0.157588	516825	1856	514969	3	0	0.149199	2	0.928115	FALSE	FALSE	Low heterogeneity
079.9	Viremia, NOS	0.0355957	1.03624	0.0251935	0.157688	77951	1714	76237	2	18.4363	1.22604	1	0.268179	FALSE	FALSE	Low heterogeneity
521	Diseases of hard tissues of teeth	0.0198647	1.02006	0.0140713	0.158033	509278	5352	503926	3	0	1.6947	2	0.428549	FALSE	FALSE	Low heterogeneity
930	Allergic reaction to food	-0.0413708	0.959473	0.029312	0.158128	495505	1267	494238	3	0	0.597166	2	0.741869	FALSE	FALSE	Low heterogeneity
710.11	Acute osteomyelitis	0.0519734	1.05335	0.0368473	0.15839	76655	798	75857	2	0	0.225556	1	0.634839	FALSE	FALSE	Low heterogeneity
592	Cystitis and urethritis	0.0159443	1.01607	0.0113094	0.158591	480012	8840	471172	3	38.9928	3.2783	2	0.194145	FALSE	FALSE	Moderate heterogeneity
952	Spinal cord injury without evidence of spinal bone injury	0.0449283	1.04595	0.0318725	0.158651	522974	1038	521936	3	0	0.615545	2	0.735083	FALSE	FALSE	Low heterogeneity
134	Helminthiases	-0.0848317	0.918667	0.0604963	0.160837	517688	274	517414	3	0	1.19779	2	0.549419	FALSE	FALSE	Low heterogeneity
276	Disorders of fluid, electrolyte, and acid-base balance	0.0102032	1.01026	0.00727787	0.16093	522887	23255	499632	3	0	1.98141	2	0.371315	FALSE	FALSE	Low heterogeneity
728	Disorders of muscle, ligament, and fascia	0.0159829	1.01611	0.0114192	0.161618	470450	8921	461529	3	9.87041	2.21903	2	0.329719	FALSE	FALSE	Low heterogeneity
788	Syncope and collapse	0.0118264	1.0119	0.00846867	0.162567	523394	15385	508009	3	62.8569	5.38458	2	0.0677256	FALSE	FALSE	High heterogeneity
742	Derangement of joint, non-traumatic	0.0156002	1.01572	0.0112205	0.164431	509542	9044	500498	3	0	0.0578284	2	0.9715	FALSE	FALSE	Low heterogeneity
599.4	Urinary incontinence	0.0122332	1.01231	0.00881776	0.165338	449112	15010	434102	2	71.086	3.45853	1	0.0629262	FALSE	FALSE	High heterogeneity
622.2	Mucous polyp of cervix	0.0214226	1.02165	0.0154581	0.165794	272210	4452	267758	3	0	0.490057	2	0.782682	FALSE	FALSE	Low heterogeneity
327	Sleep disorders	0.0106194	1.01068	0.0076675	0.166058	515865	25133	490732	3	0	0.0607136	2	0.970099	FALSE	FALSE	Low heterogeneity
521.1	Dental caries	0.0196649	1.01986	0.0142204	0.166704	509162	5236	503926	3	13.8598	2.3218	2	0.313205	FALSE	FALSE	Low heterogeneity
610.8	Other specified benign mammary dysplasias	0.0289901	1.02941	0.0209757	0.166948	268805	2526	266279	3	73.3306	7.49924	2	0.0235267	FALSE	FALSE	Significant heterogeneity
870	Open wounds of head; neck; and trunk	0.0145635	1.01467	0.0105839	0.168819	512054	9975	502079	3	0	1.47205	2	0.479013	FALSE	FALSE	Low heterogeneity
389.4	Tinnitus	-0.0265043	0.973844	0.0193374	0.170492	465527	3041	462486	2	0	0.249196	1	0.617642	FALSE	FALSE	Low heterogeneity
743.9	Osteopenia or other disorder of bone and cartilage	0.0141496	1.01425	0.0103257	0.170584	511803	12541	499262	3	0	0.176721	2	0.915431	FALSE	FALSE	Low heterogeneity
157	Pancreatic cancer	0.0389479	1.03972	0.0284363	0.170794	493481	1308	492173	3	49.2605	3.9417	2	0.139338	FALSE	FALSE	Moderate heterogeneity
427.42	Cardiac arrest	0.0355056	1.03614	0.0259668	0.171518	466057	1563	464494	3	0	1.05563	2	0.589892	FALSE	FALSE	Low heterogeneity
706.3	Seborrhea	-0.0994677	0.905319	0.0729992	0.173013	83419	188	83231	2	69.5391	3.28289	1	0.0700054	FALSE	FALSE	High heterogeneity
159.3	Malignant neoplasm of gallbladder and extrahepatic bile ducts	0.072141	1.07481	0.0530612	0.173963	447373	366	447007	2	0	0.268573	1	0.604291	FALSE	FALSE	Low heterogeneity
792	Abnormal Papanicolaou smear of cervix and cervical HPV	0.0269064	1.02727	0.0197906	0.17397	222353	3294	219059	2	0	0.584534	1	0.44454	FALSE	FALSE	Low heterogeneity
627.5	Premature menopause and other ovarian failure	-0.0397064	0.961072	0.0292209	0.174198	40175	1304	38871	2	0	0.000755222	1	0.978076	FALSE	FALSE	Low heterogeneity
295.2	Paranoid disorders	0.0656698	1.06787	0.0483347	0.174259	435481	440	435041	3	25.3385	2.67876	2	0.262008	FALSE	FALSE	Moderate heterogeneity
276.1	Electrolyte imbalance	0.0118975	1.01197	0.00877177	0.174991	515121	15489	499632	3	0	1.47011	2	0.479479	FALSE	FALSE	Low heterogeneity
522	Diseases of pulp and periapical tissues	0.0245241	1.02483	0.018107	0.17561	507134	3208	503926	3	41.1838	3.40042	2	0.182645	FALSE	FALSE	Moderate heterogeneity
379	Other disorders of eye	0.0128676	1.01295	0.00951688	0.17635	513135	13214	499921	3	26.4219	2.7182	2	0.256892	FALSE	FALSE	Moderate heterogeneity
599.3	Dysuria	0.0190832	1.01927	0.0141429	0.177236	440133	6031	434102	2	0	0.0717846	1	0.788756	FALSE	FALSE	Low heterogeneity
496.3	Bronchiectasis	0.0255755	1.02591	0.0189688	0.177564	468191	2951	465240	3	73.4387	7.52975	2	0.0231705	FALSE	FALSE	Significant heterogeneity
225.1	Benign neoplasm of brain, cranial nerves, meninges	0.0299271	1.03038	0.0222203	0.178034	520003	2158	517845	3	1.23089	2.02492	2	0.363323	FALSE	FALSE	Low heterogeneity
735.3	Hallux valgus (Bunion)	0.0141836	1.01428	0.0105811	0.180091	504894	9718	495176	3	0	1.78932	2	0.408747	FALSE	FALSE	Low heterogeneity
210	Benign neoplasm of lip, oral cavity, and pharynx	0.0247211	1.02503	0.0184452	0.180164	520673	3223	517450	3	0	1.24821	2	0.53574	FALSE	FALSE	Low heterogeneity
184	Cancer of other female genital organs	0.025365	1.02569	0.0189493	0.18071	258500	3054	255446	3	0	0.822141	2	0.66294	FALSE	FALSE	Low heterogeneity
561	Symptoms involving digestive system	0.0101343	1.01019	0.0075761	0.181003	437765	19467	418298	3	0	0.10458	2	0.949054	FALSE	FALSE	Low heterogeneity
614.31	Acute inflammatory pelvic disease	-0.103662	0.90153	0.0774986	0.181027	241726	170	241556	2	0	0.640847	1	0.423404	FALSE	FALSE	Low heterogeneity
250.7	Diabetic retinopathy	0.0241158	1.02441	0.0180557	0.181669	501552	3677	497875	3	0	0.969317	2	0.615907	FALSE	FALSE	Low heterogeneity
200.1	Polycythemia vera	-0.0492276	0.951964	0.0368859	0.18201	504145	765	503380	3	17.4417	2.42253	2	0.29782	FALSE	FALSE	Low heterogeneity
702.2	Seborrheic keratosis	-0.0120262	0.988046	0.00902422	0.182643	518286	15433	502853	3	11.6775	2.26443	2	0.322319	FALSE	FALSE	Low heterogeneity
531.2	Gastric ulcer	0.0176465	1.0178	0.013257	0.183155	518434	6079	512355	3	0	0.772634	2	0.679555	FALSE	FALSE	Low heterogeneity
506	Empyema and pneumothorax	0.0206464	1.02086	0.0155279	0.18364	502884	4691	498193	3	0	1.70014	2	0.427386	FALSE	FALSE	Low heterogeneity
526.42	Arthralgia/ankylosis of temporomandibular joint	-0.0434233	0.957506	0.0326797	0.183929	90537	1022	89515	2	76.0657	4.17811	1	0.0409494	FALSE	FALSE	Significant heterogeneity
626.13	Irregular menstrual cycle	-0.0217594	0.978476	0.0163825	0.184109	218614	4338	214276	2	0	0.614438	1	0.433122	FALSE	FALSE	Low heterogeneity
363	Chorioretinal inflammations, scars, and other disorders of choroid	0.0400545	1.04087	0.0301596	0.184151	500874	1172	499702	3	0	0.208568	2	0.900969	FALSE	FALSE	Low heterogeneity
253.2	Pituitary hypofunction	0.0533941	1.05485	0.0402127	0.184246	508510	641	507869	3	0	0.278671	2	0.869936	FALSE	FALSE	Low heterogeneity
715.2	Ankylosing spondylitis	0.0427674	1.0437	0.0322444	0.184723	457432	1001	456431	3	0	0.317188	2	0.853343	FALSE	FALSE	Low heterogeneity
564.1	Irritable Bowel Syndrome	0.0129142	1.013	0.00975145	0.185392	430147	11849	418298	3	29.9266	2.85415	2	0.24001	FALSE	FALSE	Moderate heterogeneity
459.1	Hemorrhage NOS	0.0430374	1.04398	0.0325139	0.185615	443970	1032	442938	2	67.369	3.06457	1	0.0800163	FALSE	FALSE	High heterogeneity
627.3	Postmenopausal atrophic vaginitis	-0.02273	0.977526	0.0172057	0.186478	240199	3878	236321	3	45.4189	3.66427	2	0.160071	FALSE	FALSE	Moderate heterogeneity
287.31	Primary thrombocytopenia	-0.0386101	0.962126	0.0293275	0.188002	511054	1236	509818	3	0	0.349872	2	0.839511	FALSE	FALSE	Low heterogeneity
281.12	Other vitamin B12 deficiency anemia	0.0506267	1.05193	0.0384756	0.188237	482684	702	481982	3	0	0.340192	2	0.843584	FALSE	FALSE	Low heterogeneity
979	Adverse drug events and drug allergies	0.0205232	1.02074	0.0156092	0.188573	488267	4757	483510	3	0	0.112463	2	0.94532	FALSE	FALSE	Low heterogeneity
327.4	Insomnia	0.0139244	1.01402	0.0106247	0.190003	501697	10965	490732	3	0	1.18994	2	0.551578	FALSE	FALSE	Low heterogeneity
755	Congenital anomalies of limbs	0.0315494	1.03205	0.0241466	0.191356	519555	1828	517727	3	0	0.47439	2	0.788838	FALSE	FALSE	Low heterogeneity
053	Herpes zoster	-0.0227064	0.977549	0.0174049	0.192029	499660	3670	495990	3	0	0.65012	2	0.722484	FALSE	FALSE	Low heterogeneity
149	Cancer of larynx, pharynx, nasal cavities	0.0292953	1.02973	0.0224653	0.192225	519608	2158	517450	3	0	0.721072	2	0.697303	FALSE	FALSE	Low heterogeneity
618.2	Uterine/Uterovaginal prolapse	0.016744	1.01688	0.0128512	0.192605	275902	6515	269387	3	25.2894	2.677	2	0.262239	FALSE	FALSE	Moderate heterogeneity
713.5	Arthropathy associated with neurological disorders	0.0699803	1.07249	0.0537108	0.192606	457985	362	457623	3	39.222	3.29066	2	0.192948	FALSE	FALSE	Moderate heterogeneity
618.5	Prolapse of vaginal vault after hysterectomy	0.0435864	1.04455	0.0335418	0.193784	270323	936	269387	3	0	0.0160109	2	0.992027	FALSE	FALSE	Low heterogeneity
112.3	Candidiasis of skin and nails	0.0380557	1.03879	0.0292919	0.19388	85371	1261	84110	2	52.8882	2.12261	1	0.145139	FALSE	FALSE	High heterogeneity
379.9	Pain, swelling or discharge of eye	0.0357764	1.03642	0.0276961	0.196444	460096	1435	458661	2	71.8782	3.55596	1	0.0593319	FALSE	FALSE	High heterogeneity
695.9	Unspecified erythematous condition	0.0382755	1.03902	0.0296548	0.196807	460063	1218	458845	2	0	0.338046	1	0.560959	FALSE	FALSE	Low heterogeneity
840.2	Rotator cuff (capsule) sprain	0.0271239	1.0275	0.0210509	0.197574	82939	2512	80427	2	0	0.284496	1	0.593769	FALSE	FALSE	Low heterogeneity
359.1	Muscular dystrophies	0.091778	1.09612	0.0713292	0.198205	467937	197	467740	2	0	0.000683052	1	0.979149	FALSE	FALSE	Low heterogeneity
306.9	Tension headache	0.0305892	1.03106	0.0238349	0.199359	436970	1929	435041	3	31.9281	2.93807	2	0.230147	FALSE	FALSE	Moderate heterogeneity
353	Nerve root and plexus disorders	0.0175291	1.01768	0.013661	0.199441	495996	6251	489745	3	12.2564	2.27937	2	0.31992	FALSE	FALSE	Low heterogeneity
284	Aplastic anemia	0.0337646	1.03434	0.0263328	0.199764	483524	1542	481982	3	39.9877	3.33265	2	0.18894	FALSE	FALSE	Moderate heterogeneity
805	Fracture of vertebral column without mention of spinal cord injury	0.0226479	1.02291	0.0176636	0.199779	491091	3447	487644	3	0	0.0733679	2	0.963981	FALSE	FALSE	Low heterogeneity
527	Diseases of the salivary glands	0.0221795	1.02243	0.0173208	0.200366	513793	3636	510157	3	0	0.020779	2	0.989664	FALSE	FALSE	Low heterogeneity
958.2	Traumatic and surgical subcutaneous emphysema	0.0931167	1.09759	0.0727848	0.200776	474393	190	474203	2	0	0.341499	1	0.558965	FALSE	FALSE	Low heterogeneity
724.9	Other unspecified back disorders	0.0217796	1.02202	0.0170299	0.200932	489152	3722	485430	3	0	0.0552824	2	0.972737	FALSE	FALSE	Low heterogeneity
513.4	Hyperventilation	-0.0453145	0.955697	0.0355549	0.202489	462257	844	461413	2	0	0.245034	1	0.620594	FALSE	FALSE	Low heterogeneity
750.2	Lower gastrointestinal congenital anomalies	0.0358633	1.03651	0.0281526	0.202702	518055	1333	516722	3	0	1.01822	2	0.601029	FALSE	FALSE	Low heterogeneity
939	Atopic/contact dermatitis due to other or unspecified	-0.011236	0.988827	0.00882431	0.202912	510387	16149	494238	3	0	1.10024	2	0.576882	FALSE	FALSE	Low heterogeneity
588.1	Renal osteodystrophy	0.0667714	1.06905	0.0524518	0.203016	79418	384	79034	2	0	0.198021	1	0.656323	FALSE	FALSE	Low heterogeneity
694.1	Vitiligo	-0.070298	0.932116	0.0554088	0.204542	498669	332	498337	3	0	0.495026	2	0.78074	FALSE	FALSE	Low heterogeneity
441	Vascular insufficiency of intestine	0.0351551	1.03578	0.0277211	0.204736	502328	1368	500960	3	0	0.0893193	2	0.956323	FALSE	FALSE	Low heterogeneity
312.3	Impulse control disorder	0.088971	1.09305	0.0702037	0.205039	93523	203	93320	2	0	0.0169147	1	0.896522	FALSE	FALSE	Low heterogeneity
365	Glaucoma	0.0134208	1.01351	0.010631	0.206799	509689	9987	499702	3	0	0.021311	2	0.989401	FALSE	FALSE	Low heterogeneity
802	Fracture of pelvis	0.0355568	1.0362	0.0282004	0.207358	488965	1321	487644	3	15.5002	2.36687	2	0.306225	FALSE	FALSE	Low heterogeneity
513.3	Hypoventilation	0.0389153	1.03968	0.0309352	0.208405	509727	1134	508593	3	19.0254	2.46991	2	0.290848	FALSE	FALSE	Low heterogeneity
386.21	Central origin vertigo	0.0355835	1.03622	0.0282945	0.208532	88975	1381	87594	2	0	0.34231	1	0.558499	FALSE	FALSE	Low heterogeneity
480.3	Pneumonia due to fungus (mycoses)	-0.0658937	0.93623	0.0524358	0.208879	495938	370	495568	3	0	0.201899	2	0.903979	FALSE	FALSE	Low heterogeneity
286.5	Hemorrhagic disorder due to intrinsic circulating anticoagulants	0.0841922	1.08784	0.0670375	0.209154	465372	227	465145	2	0	0.242638	1	0.622307	FALSE	FALSE	Low heterogeneity
963.1	Antineoplastic and immunosuppressive drugs causing adverse effects	0.0260806	1.02642	0.0208057	0.210011	88815	2679	86136	2	0	0.364168	1	0.546201	FALSE	FALSE	Low heterogeneity
560.3	Peritoneal or intestinal adhesions	0.0364731	1.03715	0.0292261	0.212045	419522	1224	418298	3	33.4829	3.00675	2	0.222379	FALSE	FALSE	Moderate heterogeneity
260	Protein-calorie malnutrition	0.0211009	1.02133	0.0169097	0.212084	504615	4022	500593	3	0	0.480898	2	0.786275	FALSE	FALSE	Low heterogeneity
291.1	Transient mental disorders due to conditions classified elsewhere	-0.0622308	0.939666	0.0500059	0.213327	507729	410	507319	3	0	0.344372	2	0.841823	FALSE	FALSE	Low heterogeneity
957	Injury to other and unspecified nerves	0.0613926	1.06332	0.0495446	0.215294	475062	420	474642	2	0	0.263902	1	0.607452	FALSE	FALSE	Low heterogeneity
293.1	Swelling, mass, or lump in head and neck [Space-occupying lesion, intracranial NOS]	0.016966	1.01711	0.0136951	0.215404	520833	6159	514674	3	0	1.14452	2	0.564249	FALSE	FALSE	Low heterogeneity
642	Hypertension complicating pregnancy, childbirth, and the puerperium	-0.0271219	0.973243	0.0219161	0.215889	285198	2272	282926	3	10.5276	2.23533	2	0.327043	FALSE	FALSE	Low heterogeneity
741.1	Ankylosis of joint	0.058043	1.05976	0.0470314	0.217153	500967	469	500498	3	28.9387	2.81447	2	0.244819	FALSE	FALSE	Moderate heterogeneity
750.22	Congenital anomaly of gallbladder, bile ducts, liver, pancreas	0.0562564	1.05787	0.0456942	0.218266	517216	494	516722	3	17.6485	2.42861	2	0.296916	FALSE	FALSE	Low heterogeneity
250.25	Diabetes type 2 with peripheral circulatory disorders	0.036817	1.0375	0.0299417	0.218838	75463	1442	74021	2	0	0.141404	1	0.706889	FALSE	FALSE	Low heterogeneity
255.12	Hyperaldosteronism	-0.0842131	0.919235	0.0685533	0.219285	464478	217	464261	2	0	0.0206434	1	0.885755	FALSE	FALSE	Low heterogeneity
612	Breast conditions, congenital or relating to hormones	0.0241608	1.02446	0.0196957	0.219934	506342	2795	503547	3	0	0.822666	2	0.662766	FALSE	FALSE	Low heterogeneity
627.21	Symptomatic artificial menopause	-0.0691141	0.93322	0.0563456	0.219969	39200	329	38871	2	27.9221	1.38739	1	0.238847	FALSE	FALSE	Moderate heterogeneity
535.1	Acute gastritis	0.0238978	1.02419	0.0195378	0.221269	482797	2809	479988	3	0	0.03049	2	0.984871	FALSE	FALSE	Low heterogeneity
370	Keratitis	0.02508	1.0254	0.0205177	0.221572	500472	2605	497867	3	0	0.0200617	2	0.990019	FALSE	FALSE	Low heterogeneity
609	Male infertility and abnormal spermatozoa	-0.0444174	0.956555	0.0363665	0.221941	205474	813	204661	3	0	0.825914	2	0.661691	FALSE	FALSE	Low heterogeneity
427.2	Atrial fibrillation and flutter	0.00881641	1.00886	0.00724136	0.223411	487911	23417	464494	3	0	0.44647	2	0.799927	FALSE	FALSE	Low heterogeneity
756.2	Pectus and other congenital anomalies of ribs/sternum	-0.104978	0.900344	0.0862554	0.223582	93300	134	93166	2	0	0.0375107	1	0.846429	FALSE	FALSE	Low heterogeneity
202	Cancer of other lymphoid, histiocytic tissue	0.0188005	1.01898	0.0154496	0.223645	519111	4488	514623	3	49.003	3.9218	2	0.140732	FALSE	FALSE	Moderate heterogeneity
556.11	Angiodysplasia of intestine (without mention of hemorrhage)	0.0708078	1.07337	0.0582962	0.22451	69752	306	69446	2	0	0.0342841	1	0.853104	FALSE	FALSE	Low heterogeneity
198	Secondary malignant neoplasm	0.010123	1.01017	0.00835151	0.225466	476210	16976	459234	3	0	0.0515387	2	0.97456	FALSE	FALSE	Low heterogeneity
359	Muscular dystrophies and other myopathies	0.0276935	1.02808	0.0228782	0.226096	513861	2063	511798	3	31.447	2.91745	2	0.232532	FALSE	FALSE	Moderate heterogeneity
275.53	Disorders of phosphorus metabolism	0.0277873	1.02818	0.0229631	0.226246	515928	2067	513861	3	0	0.0553062	2	0.972726	FALSE	FALSE	Low heterogeneity
270.2	Disorders of amino-acid metabolism	-0.0915313	0.912533	0.0759506	0.228148	93991	175	93816	2	0	0.608435	1	0.435378	FALSE	FALSE	Low heterogeneity
656	Other perinatal conditions of fetus or newborn	-0.0365625	0.964098	0.0303776	0.228745	523394	1243	522151	3	0	0.373141	2	0.8298	FALSE	FALSE	Low heterogeneity
626.8	Infertility, female	-0.0233532	0.976917	0.0194261	0.229303	239244	2923	236321	3	0	0.917406	2	0.632103	FALSE	FALSE	Low heterogeneity
381.1	Otitis media	0.013901	1.014	0.0116221	0.231664	517149	8353	508796	3	43.6216	3.54746	2	0.169699	FALSE	FALSE	Moderate heterogeneity
743.21	Pathologic fracture of vertebrae	0.0495234	1.05077	0.0414683	0.232382	82119	625	81494	2	0	0.747232	1	0.387354	FALSE	FALSE	Low heterogeneity
967	Adverse effects of sedatives or other central nervous system depressants and anesthetics	0.0273386	1.02772	0.0229063	0.232675	485594	2084	483510	3	0	1.6453	2	0.439265	FALSE	FALSE	Low heterogeneity
701.5	Abnormal granulation tissue	-0.0367646	0.963903	0.0309099	0.234277	504508	1100	503408	3	0	1.75501	2	0.415819	FALSE	FALSE	Low heterogeneity
612.2	Hypertrophy of breast (Gynecomastia)	0.0257158	1.02605	0.0216924	0.23583	505823	2276	503547	3	0	1.32314	2	0.51604	FALSE	FALSE	Low heterogeneity
378.2	Nystagmus and other irregular eye movements	0.0526625	1.05407	0.0447172	0.238925	500435	514	499921	3	0	0.0151611	2	0.992448	FALSE	FALSE	Low heterogeneity
345	Epilepsy, recurrent seizures, convulsions	0.0129813	1.01307	0.0110473	0.239969	502383	8895	493488	3	0	0.430399	2	0.806381	FALSE	FALSE	Low heterogeneity
281.1	Megaloblastic anemia	0.0278082	1.0282	0.0236673	0.24001	483857	1875	481982	3	27.2141	2.74778	2	0.25312	FALSE	FALSE	Moderate heterogeneity
772.2	Spasm of muscle	-0.0247092	0.975594	0.0210449	0.240347	91896	2579	89317	2	0	0.348151	1	0.555162	FALSE	FALSE	Low heterogeneity
550.1	Inguinal hernia	0.00904108	1.00908	0.00770299	0.240511	482284	19468	462816	3	76.7258	8.59322	2	0.0136146	FALSE	FALSE	Significant heterogeneity
379.1	Scleritis and episcleritis	0.0681043	1.07048	0.058122	0.241298	82400	306	82094	2	0	0.0935051	1	0.759768	FALSE	FALSE	Low heterogeneity
756.21	Pectus excavatum	-0.113012	0.89314	0.0965026	0.241567	93270	104	93166	2	0	0.105148	1	0.745737	FALSE	FALSE	Low heterogeneity
433.3	Cerebral ischemia	0.0146123	1.01472	0.0124866	0.241906	510870	7170	503700	3	0	1.55924	2	0.45858	FALSE	FALSE	Low heterogeneity
081	Infection/inflammation of internal prosthetic device; implant; and graft	-0.0180897	0.982073	0.0155148	0.243628	516531	4474	512057	3	71.3852	6.98939	2	0.0303581	FALSE	FALSE	Significant heterogeneity
187.2	Malignant neoplasm of testis	0.0536687	1.05513	0.0460861	0.244208	209388	492	208896	2	0	0.0844967	1	0.771294	FALSE	FALSE	Low heterogeneity
429.1	Heart transplant/surgery	0.0326695	1.03321	0.0280618	0.244344	499828	1421	498407	3	63.3545	5.45769	2	0.0652946	FALSE	FALSE	High heterogeneity
338.1	Acute pain	0.0116152	1.01168	0.00999416	0.245156	470430	17042	453388	2	0	0.123043	1	0.725757	FALSE	FALSE	Low heterogeneity
415.11	Pulmonary embolism and infarction, acute	0.0226086	1.02287	0.0194807	0.245817	512242	2913	509329	3	0	0.316058	2	0.853825	FALSE	FALSE	Low heterogeneity
375	Disorders of lacrimal system	0.0154302	1.01555	0.0133902	0.249179	506435	6514	499921	3	0	0.0571613	2	0.971824	FALSE	FALSE	Low heterogeneity
165	Cancer within the respiratory system	0.0173468	1.0175	0.0150721	0.249765	523222	4717	518505	3	0	0.167745	2	0.919549	FALSE	FALSE	Low heterogeneity
705.8	Hyperhidrosis	-0.0217707	0.978465	0.0189592	0.250848	501920	3011	498909	3	0	0.545064	2	0.761449	FALSE	FALSE	Low heterogeneity
754	Congenital musculoskeletal deformities of spine	0.0286615	1.02908	0.0249923	0.25146	519470	1743	517727	3	47.0186	3.77491	2	0.151457	FALSE	FALSE	Moderate heterogeneity
353.1	Nerve plexus lesions	0.042813	1.04374	0.0374648	0.253141	490497	752	489745	3	0	1.44087	2	0.48654	FALSE	FALSE	Low heterogeneity
527.7	Disturbance of salivary secretion	0.0290921	1.02952	0.0255235	0.254363	511810	1653	510157	3	0	0.4813	2	0.786117	FALSE	FALSE	Low heterogeneity
782.3	Edema	0.0139854	1.01408	0.0123229	0.256415	475028	8006	467022	2	0	0.26244	1	0.608449	FALSE	FALSE	Low heterogeneity
755.61	Congenital hip dysplasia and deformity	0.0583506	1.06009	0.0514686	0.256915	518116	389	517727	3	0	0.717655	2	0.698495	FALSE	FALSE	Low heterogeneity
592.11	Acute cystitis	0.0195811	1.01977	0.0172951	0.257559	474971	3799	471172	3	0	0.636619	2	0.727378	FALSE	FALSE	Low heterogeneity
295.3	Psychosis	0.0322857	1.03281	0.0285514	0.258143	436390	1349	435041	3	45.7176	3.68443	2	0.158466	FALSE	FALSE	Moderate heterogeneity
483	Acute bronchitis and bronchiolitis	0.0134393	1.01353	0.0119592	0.261112	503816	8248	495568	3	0	0.246465	2	0.884058	FALSE	FALSE	Low heterogeneity
149.1	Cancer of oropharynx	0.0454611	1.04651	0.0405202	0.261888	471117	643	470474	2	0	0.266845	1	0.605456	FALSE	FALSE	Low heterogeneity
440.1	Atherosclerosis of renal artery	0.052286	1.05368	0.0466218	0.262078	501435	475	500960	3	0	1.66434	2	0.435105	FALSE	FALSE	Low heterogeneity
071.1	HIV infection, symptomatic	-0.0497227	0.951493	0.0443813	0.262564	496513	523	495990	3	0	0.1025	2	0.950041	FALSE	FALSE	Low heterogeneity
041.1	Staphylococcus infections	0.0152586	1.01538	0.0136195	0.262566	502257	5778	496479	3	0	0.296261	2	0.862318	FALSE	FALSE	Low heterogeneity
737	Curvature of spine	0.0179054	1.01807	0.0160064	0.263291	499431	4255	495176	3	33.9756	3.02918	2	0.219898	FALSE	FALSE	Moderate heterogeneity
446.4	Wegener's granulomatosis	-0.0637507	0.938239	0.0570088	0.263456	458609	314	458295	2	0	0.0705422	1	0.790549	FALSE	FALSE	Low heterogeneity
384	Other disorders of tympanic membrane	0.0243101	1.02461	0.0218253	0.265344	511009	2213	508796	3	0	0.638067	2	0.726851	FALSE	FALSE	Low heterogeneity
289.9	Abnormality of red blood cells	0.0506641	1.05197	0.0455442	0.265959	458776	511	458265	2	27.7376	1.38385	1	0.239447	FALSE	FALSE	Moderate heterogeneity
465	Acute upper respiratory infections of multiple or unspecified sites	0.00839293	1.00843	0.00755267	0.26646	520079	23891	496188	3	0	1.35284	2	0.508433	FALSE	FALSE	Low heterogeneity
394.2	Mitral valve disease	-0.0178329	0.982325	0.0160618	0.266886	509492	4103	505389	3	0	1.89917	2	0.386902	FALSE	FALSE	Low heterogeneity
327.7	Sleep related movement disorders	0.0195552	1.01975	0.0176371	0.267537	74205	3636	70569	2	0	0.0451717	1	0.831689	FALSE	FALSE	Low heterogeneity
327.71	Restless legs syndrome	0.0212603	1.02149	0.0191862	0.267817	73614	3045	70569	2	0	0.0876864	1	0.767139	FALSE	FALSE	Low heterogeneity
288.2	Elevated white blood cell count	0.0151906	1.01531	0.0137449	0.269083	88421	6183	82238	2	0	0.590795	1	0.442112	FALSE	FALSE	Low heterogeneity
736.6	Unequal leg length (acquired)	-0.0481897	0.952953	0.0436528	0.269623	84394	554	83840	2	0	0.0243788	1	0.875925	FALSE	FALSE	Low heterogeneity
041.12	Methicillin resistant Staphylococcus aureus	0.03412	1.03471	0.0309771	0.270697	87702	1125	86577	2	0	0.772419	1	0.37947	FALSE	FALSE	Low heterogeneity
613.9	Breast disorder NOS	-0.0252836	0.975033	0.0229594	0.270798	517105	2136	514969	3	0	0.361867	2	0.834491	FALSE	FALSE	Low heterogeneity
285.2	Anemia of chronic disease	0.0190765	1.01926	0.0173551	0.271685	485691	3709	481982	3	43.7911	3.55816	2	0.168793	FALSE	FALSE	Moderate heterogeneity
155.1	Malignant neoplasm of liver, primary	0.0462788	1.04737	0.0421379	0.272087	492762	589	492173	3	0	0.246354	2	0.884107	FALSE	FALSE	Low heterogeneity
539	Bariatric surgery	0.0275696	1.02795	0.0251252	0.272515	97684	1770	95914	2	0	0.00795864	1	0.928914	FALSE	FALSE	Low heterogeneity
654.1	Abnormality of organs and soft tissues of pelvis complicating pregnancy, childbirth, or the puerperium	-0.0525281	0.948828	0.0480754	0.274561	281001	454	280547	3	41.7125	3.43127	2	0.17985	FALSE	FALSE	Moderate heterogeneity
634	Miscarriage; stillbirth	-0.013997	0.986101	0.0128274	0.275195	281012	7025	273987	3	64.7152	5.66817	2	0.0587723	FALSE	FALSE	High heterogeneity
761	Cervicalgia	0.0126875	1.01277	0.0116283	0.275235	475993	9022	466971	2	0	0.0231186	1	0.879149	FALSE	FALSE	Low heterogeneity
275.3	Disorders of magnesium metabolism	0.0225397	1.0228	0.0206687	0.275482	516383	2522	513861	3	0	1.89741	2	0.387242	FALSE	FALSE	Low heterogeneity
341	Other demyelinating diseases of central nervous system	0.0448185	1.04584	0.0411677	0.276295	494094	606	493488	3	0	0.0290722	2	0.985569	FALSE	FALSE	Low heterogeneity
362.26	Macular puckering of retina	-0.0275224	0.972853	0.0253085	0.276825	86420	1789	84631	2	0	0.669154	1	0.413347	FALSE	FALSE	Low heterogeneity
395.6	Heart valve replaced	0.0216804	1.02192	0.0199474	0.277091	464376	2731	461645	2	0	0.325862	1	0.568106	FALSE	FALSE	Low heterogeneity
726.2	Synoviopathy	0.0238732	1.02416	0.0219664	0.277123	463779	2250	461529	3	63.1821	5.43214	2	0.0661341	FALSE	FALSE	High heterogeneity
614.52	Vaginitis and vulvovaginitis	0.0156429	1.01577	0.014401	0.277376	272538	5718	266820	3	0	0.778844	2	0.677448	FALSE	FALSE	Low heterogeneity
735.1	Flat foot	0.0288992	1.02932	0.0266102	0.277471	496679	1503	495176	3	0	0.321476	2	0.851515	FALSE	FALSE	Low heterogeneity
523.31	Acute periodontitis	0.0293141	1.02975	0.026995	0.27752	505359	1433	503926	3	0	0.356426	2	0.836764	FALSE	FALSE	Low heterogeneity
270.3	Disorders of plasma protein metabolism	0.0260793	1.02642	0.0240187	0.277572	520628	1856	518772	3	55.6845	4.51309	2	0.104711	FALSE	FALSE	High heterogeneity
626.14	Irregular menstrual bleeding	0.0157846	1.01591	0.0145881	0.279243	219385	5109	214276	2	32.0979	1.47271	1	0.224919	FALSE	FALSE	Moderate heterogeneity
174.11	Malignant neoplasm of female breast	0.00889662	1.00894	0.00822964	0.279676	269900	16989	252911	3	0	0.149442	2	0.928002	FALSE	FALSE	Low heterogeneity
444.1	Arterial embolism and thrombosis of lower extremity artery	0.0352011	1.03583	0.0326578	0.281088	501942	982	500960	3	0	0.020914	2	0.989597	FALSE	FALSE	Low heterogeneity
275.11	Hereditary hemochromatosis	-0.0767191	0.92615	0.0712775	0.281773	90578	199	90379	2	26.1238	1.35362	1	0.244647	FALSE	FALSE	Moderate heterogeneity
290.2	Delirium due to conditions classified elsewhere	0.0269147	1.02728	0.025063	0.282875	509018	1699	507319	3	0	0.908184	2	0.635024	FALSE	FALSE	Low heterogeneity
209	Neuroendocrine tumors	0.0562637	1.05788	0.0524552	0.283448	97684	380	97304	2	43.0956	1.75733	1	0.184957	FALSE	FALSE	Moderate heterogeneity
520	Disorders of tooth development	0.0200908	1.02029	0.0188362	0.28615	506885	2959	503926	3	38.7388	3.26471	2	0.195469	FALSE	FALSE	Moderate heterogeneity
687	Symptoms affecting skin	0.0207382	1.02095	0.0194503	0.286325	502243	2918	499325	3	0	1.74649	2	0.417594	FALSE	FALSE	Low heterogeneity
550.6	Incisional hernia	0.0260408	1.02638	0.0244303	0.286458	87648	1837	85811	2	0	0.114842	1	0.734698	FALSE	FALSE	Low heterogeneity
627	Menopausal and postmenopausal disorders	-0.00834958	0.991685	0.0078369	0.286686	256302	19981	236321	3	0	0.0420323	2	0.979203	FALSE	FALSE	Low heterogeneity
415.1	Acute pulmonary heart disease	0.0210825	1.02131	0.0198022	0.287031	93591	2835	90756	2	0	0.00510649	1	0.943032	FALSE	FALSE	Low heterogeneity
804	Fracture of hand or wrist	-0.0137749	0.98632	0.0129629	0.287945	494051	6407	487644	3	54.0777	4.35518	2	0.113314	FALSE	FALSE	High heterogeneity
420.3	Endocarditis	0.025489	1.02582	0.0240464	0.289148	516571	1837	514734	3	0	0.055486	2	0.972638	FALSE	FALSE	Low heterogeneity
281.11	Pernicious anemia	0.0324299	1.03296	0.0306735	0.290392	483085	1103	481982	3	0	0.0499468	2	0.975336	FALSE	FALSE	Low heterogeneity
612.3	Congenital anomalies of breast	0.0653219	1.0675	0.0617909	0.290446	503809	262	503547	3	0	0.136383	2	0.934082	FALSE	FALSE	Low heterogeneity
620	Dysplasia of female genital organs	0.0453397	1.04638	0.042895	0.290515	268335	577	267758	3	0	0.739826	2	0.690794	FALSE	FALSE	Low heterogeneity
242.3	Exophthalmos	0.0456586	1.04672	0.0432129	0.290696	485291	557	484734	3	24.4541	2.6474	2	0.266149	FALSE	FALSE	Low heterogeneity
686.3	Pilonidal cyst	0.0348619	1.03548	0.0330346	0.291282	496941	951	495990	3	42.624	3.48578	2	0.175014	FALSE	FALSE	Moderate heterogeneity
187	Cancer of other male genital organs	0.0354794	1.03612	0.0336427	0.291611	227917	931	226986	3	0	0.0646868	2	0.968174	FALSE	FALSE	Low heterogeneity
420.22	Chronic pericarditis	-0.0599988	0.941766	0.0569058	0.291721	515046	312	514734	3	0	0.666066	2	0.716746	FALSE	FALSE	Low heterogeneity
348.8	Encephalopathy, not elsewhere classified	0.0272708	1.02765	0.0258952	0.292286	495082	1594	493488	3	0	1.37712	2	0.502299	FALSE	FALSE	Low heterogeneity
465.4	Acute laryngitis and tracheitis	0.0305308	1.031	0.029004	0.292506	497452	1264	496188	3	0	0.830924	2	0.660035	FALSE	FALSE	Low heterogeneity
559	Ileostomy status	0.0209739	1.0212	0.0199534	0.293192	382422	2691	379731	2	0	0.046445	1	0.829369	FALSE	FALSE	Low heterogeneity
580.14	Chronic glomerulonephritis, NOS	0.0311686	1.03166	0.0297	0.293972	452798	1190	451608	2	0	0.315936	1	0.57406	FALSE	FALSE	Low heterogeneity
270	Disorders of protein plasma/amino-acid transport and metabolism	0.0224446	1.0227	0.0213874	0.293978	521128	2356	518772	3	57.7561	4.73441	2	0.0937423	FALSE	FALSE	High heterogeneity
286.11	Von willebrand's disease	0.0625868	1.06459	0.0596554	0.294114	510100	282	509818	3	0	0.706821	2	0.702289	FALSE	FALSE	Low heterogeneity
743.12	Senile osteoporosis	0.0322113	1.03274	0.0307126	0.294272	82735	1241	81494	2	0	0.785524	1	0.375457	FALSE	FALSE	Low heterogeneity
726.1	Enthesopathy	0.00752104	1.00755	0.0071794	0.294829	484961	23432	461529	3	0	1.91975	2	0.38294	FALSE	FALSE	Low heterogeneity
327.6	Circadian rhythm sleep disorder	0.0451875	1.04622	0.0431459	0.294953	71131	562	70569	2	0	0.130543	1	0.71787	FALSE	FALSE	Low heterogeneity
743.4	Stress fracture	-0.0396886	0.961089	0.0380111	0.296424	82230	736	81494	2	0	0.900134	1	0.342746	FALSE	FALSE	Low heterogeneity
414.2	ASCVD	-0.0347304	0.965866	0.0332853	0.296756	474720	981	473739	3	0	0.212351	2	0.899267	FALSE	FALSE	Low heterogeneity
611.1	Abnormal mammogram	0.0160639	1.01619	0.0153999	0.296894	509442	5895	503547	3	0	0.280558	2	0.869116	FALSE	FALSE	Low heterogeneity
334.2	Anterior horn cell disease	-0.0509003	0.950373	0.0488202	0.29713	493915	427	493488	3	40.0644	3.33691	2	0.188538	FALSE	FALSE	Moderate heterogeneity
283.1	Autoimmune hemolytic anemias	0.0770789	1.08013	0.074052	0.297933	442910	182	442728	2	70.9806	3.44597	1	0.0634063	FALSE	FALSE	High heterogeneity
429.2	Abnormal function study of cardiovascular system	0.0141182	1.01422	0.0135908	0.298896	461654	7300	454354	2	0	0.226854	1	0.633866	FALSE	FALSE	Low heterogeneity
225	Benign neoplasm of brain and other parts of nervous system	0.0215279	1.02176	0.0207383	0.299234	520338	2493	517845	3	0	1.06351	2	0.587573	FALSE	FALSE	Low heterogeneity
726.4	Calcaneal spur; Exostosis NOS	0.0269369	1.0273	0.0259799	0.299812	68392	1640	66752	2	75.4274	4.06958	1	0.0436622	FALSE	FALSE	Significant heterogeneity
202.2	Non-Hodgkins lymphoma	0.01753	1.01768	0.0169359	0.300631	518355	3732	514623	3	48.6763	3.89684	2	0.142499	FALSE	FALSE	Moderate heterogeneity
732.1	Juvenile osteochondrosis	0.0440616	1.04505	0.0425955	0.30094	483340	570	482770	3	5.12789	2.1081	2	0.348523	FALSE	FALSE	Low heterogeneity
528.12	Oral aphthae	-0.0401452	0.96065	0.0388393	0.301313	510847	690	510157	3	0	0.0940313	2	0.954072	FALSE	FALSE	Low heterogeneity
601.12	Chronic prostatitis	0.0304383	1.03091	0.0294548	0.301421	209622	1201	208421	3	0	0.161345	2	0.922496	FALSE	FALSE	Low heterogeneity
495.11	Chronic obstructive asthma with exacerbation	0.0825065	1.08601	0.0798593	0.301534	74054	157	73897	2	9.07435	1.0998	1	0.29431	FALSE	FALSE	Low heterogeneity
971	Poisoning by drugs primarily affecting the autonomic nervous system	0.0643433	1.06646	0.0624585	0.302927	437070	258	436812	2	0	0.411344	1	0.521288	FALSE	FALSE	Low heterogeneity
370.3	Keratoconjunctivitis	0.0327865	1.03333	0.031903	0.304095	83103	1057	82046	2	0	0.0212538	1	0.88409	FALSE	FALSE	Low heterogeneity
755.1	Congenital deformities of feet	0.0332	1.03376	0.0324161	0.305749	518726	999	517727	3	47.1481	3.78416	2	0.150758	FALSE	FALSE	Moderate heterogeneity
704.2	Hirsutism	0.0403215	1.04115	0.0393704	0.305761	88165	683	87482	2	0	0.284214	1	0.593953	FALSE	FALSE	Low heterogeneity
691	Congenital anomalies of skin	-0.0293052	0.97112	0.0286224	0.305904	499642	1305	498337	3	0	1.7925	2	0.408097	FALSE	FALSE	Low heterogeneity
870.5	Open wound of lip and mouth	-0.0465443	0.954522	0.045488	0.306203	85581	509	85072	2	0	0.199761	1	0.654914	FALSE	FALSE	Low heterogeneity
348.2	Cerebral edema and compression of brain	-0.0273863	0.972985	0.0268081	0.306986	494983	1495	493488	3	0	0.784325	2	0.675594	FALSE	FALSE	Low heterogeneity
701.1	Keratoderma, acquired	0.0278812	1.02827	0.0274214	0.309265	504829	1421	503408	3	0	0.645186	2	0.724269	FALSE	FALSE	Low heterogeneity
381.11	Suppurative and unspecified otitis media	0.0136952	1.01379	0.0134723	0.30937	514969	6173	508796	3	53.37	4.28909	2	0.117122	FALSE	FALSE	High heterogeneity
763	Thoracic or lumbosacral neuritis or radiculitis, unspecified	0.0127445	1.01283	0.0125474	0.30977	89574	7489	82085	2	51.0983	2.04492	1	0.152715	FALSE	FALSE	High heterogeneity
626.1	Irregular menstrual cycle/bleeding	0.00771719	1.00775	0.00761096	0.310604	257032	20711	236321	3	0	0.121712	2	0.940959	FALSE	FALSE	Low heterogeneity
742.2	Pathological, developmental or recurrent dislocation	0.0442304	1.04522	0.0436652	0.311087	501050	552	500498	3	0	0.351134	2	0.838981	FALSE	FALSE	Low heterogeneity
912	Insect bite	-0.0242597	0.976032	0.0241029	0.314174	96968	1855	95113	2	42.4661	1.7381	1	0.187379	FALSE	FALSE	Moderate heterogeneity
555.21	Ulcerative colitis (chronic)	0.0269828	1.02735	0.0268165	0.314318	419768	1470	418298	3	0	0.0943073	2	0.953941	FALSE	FALSE	Low heterogeneity
180.3	Cervical intraepithelial neoplasia [CIN] [Cervical dysplasia]	0.0161451	1.01628	0.016064	0.314872	248009	4226	243783	3	0	0.961395	2	0.618352	FALSE	FALSE	Low heterogeneity
425.2	Secondary/extrinsic cardiomyopathies	-0.0446932	0.956291	0.0445702	0.315977	93004	529	92475	2	0	0.872736	1	0.350199	FALSE	FALSE	Low heterogeneity
187.1	Malignant neoplasm of unspecified male genital organ	0.0716299	1.07426	0.0715051	0.316467	209097	201	208896	2	0	0.391713	1	0.5314	FALSE	FALSE	Low heterogeneity
695.81	Erythema nodosum	0.0694281	1.0719	0.0693702	0.316906	498541	204	498337	3	43.6149	3.54704	2	0.169735	FALSE	FALSE	Moderate heterogeneity
603.2	Spermatocele	-0.057363	0.944251	0.0573465	0.317171	29501	317	29184	2	0	0.0662785	1	0.796834	FALSE	FALSE	Low heterogeneity
797.1	Cardiogenic shock	0.0483858	1.04958	0.0484316	0.317769	522799	441	522358	3	0	0.618056	2	0.73416	FALSE	FALSE	Low heterogeneity
204.2	Myeloid leukemia	0.0353054	1.03594	0.0353846	0.318396	515454	831	514623	3	48.3166	3.86971	2	0.144445	FALSE	FALSE	Moderate heterogeneity
292.3	Memory loss	0.0199088	1.02011	0.0199738	0.318887	464131	2802	461329	2	28.3363	1.39541	1	0.237494	FALSE	FALSE	Moderate heterogeneity
198.3	Secondary malignant neoplasm of digestive systems	0.0200714	1.02027	0.0201547	0.319315	461873	2639	459234	3	0	0.446444	2	0.799937	FALSE	FALSE	Low heterogeneity
172.22	Squamous cell carcinoma	-0.0189356	0.981243	0.0190227	0.31953	85744	3335	82409	2	69.8295	3.31449	1	0.0686715	FALSE	FALSE	High heterogeneity
500.1	Extrinsic allergic alveolitis	-0.0645565	0.937483	0.0648936	0.319831	498430	237	498193	3	0	1.92917	2	0.381142	FALSE	FALSE	Low heterogeneity
290.16	Vascular dementia	0.0585604	1.06031	0.0589596	0.320598	461624	295	461329	2	5.76381	1.06116	1	0.30295	FALSE	FALSE	Low heterogeneity
440.22	Atherosclerosis of native arteries of the extremities with intermittent claudication	0.0287758	1.02919	0.0290872	0.32252	85351	1323	84028	2	0	0.514757	1	0.473087	FALSE	FALSE	Low heterogeneity
282	Hereditary hemolytic anemias	0.0362034	1.03687	0.0366082	0.322691	482763	781	481982	3	31.4825	2.91896	2	0.232357	FALSE	FALSE	Moderate heterogeneity
429.3	Symptoms involving cardiovascular system	0.0105169	1.01057	0.0106423	0.323048	510591	12184	498407	3	15.3063	2.36145	2	0.307056	FALSE	FALSE	Low heterogeneity
711.1	Pyogenic arthritis	0.0335163	1.03408	0.034047	0.324913	458526	903	457623	3	47.8667	3.83632	2	0.146877	FALSE	FALSE	Moderate heterogeneity
759.1	Anomalies of endocrine glands, congenital	0.0747227	1.07759	0.0760146	0.325605	472584	171	472413	2	0	0.838445	1	0.359842	FALSE	FALSE	Low heterogeneity
440.2	Atherosclerosis of the extremities	0.0193886	1.01958	0.0197836	0.32707	503790	2830	500960	3	0	0.193233	2	0.907904	FALSE	FALSE	Low heterogeneity
368.1	Amblyopia	0.0259282	1.02627	0.0264813	0.327525	511333	1512	509821	3	35.5477	3.10307	2	0.211922	FALSE	FALSE	Moderate heterogeneity
350	Abnormal movement	0.0102262	1.01028	0.0105036	0.330262	522668	10832	511836	3	0	1.0458	2	0.592798	FALSE	FALSE	Low heterogeneity
739	Contracture of joint	-0.0259209	0.974412	0.0267447	0.332447	496659	1483	495176	3	40.0929	3.3385	2	0.188388	FALSE	FALSE	Moderate heterogeneity
610.1	Cystic mastopathy	0.0173158	1.01747	0.0178778	0.332763	269802	3523	266279	3	0	1.28064	2	0.527123	FALSE	FALSE	Low heterogeneity
174.1	Breast cancer [female]	0.0077598	1.00779	0.00803733	0.334309	270780	17869	252911	3	0	0.246906	2	0.883863	FALSE	FALSE	Low heterogeneity
175	Acquired absence of breast	0.0164155	1.01655	0.0170344	0.335211	253333	3712	249621	3	0	0.359102	2	0.835645	FALSE	FALSE	Low heterogeneity
362.31	Separation of retinal layers	0.0385322	1.03928	0.0400224	0.335664	498542	667	497875	3	0	0.963292	2	0.617766	FALSE	FALSE	Low heterogeneity
709	Diffuse diseases of connective tissue	0.0127714	1.01285	0.0132792	0.336168	499932	6142	493790	3	50.3062	4.02464	2	0.133678	FALSE	FALSE	High heterogeneity
292.6	Hallucinations	0.0411834	1.04204	0.042844	0.336431	461895	566	461329	2	0	0.0253456	1	0.873509	FALSE	FALSE	Low heterogeneity
626.11	Absent or infrequent menstruation	-0.0290169	0.9714	0.0301993	0.336629	215599	1323	214276	2	79.4639	4.86947	1	0.0273359	FALSE	FALSE	Significant heterogeneity
797	Shock	0.0307107	1.03119	0.0320007	0.337213	523394	1036	522358	3	0	0.392187	2	0.821935	FALSE	FALSE	Low heterogeneity
470	Septal Deviations/Turbinate Hypertrophy	0.0108098	1.01087	0.0112832	0.338038	479796	8557	471239	3	5.47501	2.11584	2	0.347177	FALSE	FALSE	Low heterogeneity
332	Parkinson's disease	0.0226786	1.02294	0.0236833	0.338277	495365	1877	493488	3	3.88781	2.0809	2	0.353295	FALSE	FALSE	Low heterogeneity
260.3	Adult failure to thrive	0.0352667	1.0359	0.0368541	0.338604	78256	799	77457	2	0	0.13507	1	0.713232	FALSE	FALSE	Low heterogeneity
535.2	Atrophic gastritis	0.0230755	1.02334	0.0241159	0.338637	481811	1823	479988	3	61.3837	5.17916	2	0.0750517	FALSE	FALSE	High heterogeneity
613.5	Mastodynia	0.0233308	1.02361	0.0245028	0.341013	471614	1906	469708	2	11.0013	1.12361	1	0.289142	FALSE	FALSE	Low heterogeneity
359.2	Myopathy	0.0227303	1.02299	0.0238728	0.341025	513689	1891	511798	3	0	1.61644	2	0.445651	FALSE	FALSE	Low heterogeneity
150	Cancer of esophagus	0.0279701	1.02836	0.0293821	0.341126	448236	1229	447007	2	39.6857	1.65798	1	0.197876	FALSE	FALSE	Moderate heterogeneity
054	Herpes simplex	0.0166679	1.01681	0.0175194	0.341401	499627	3637	495990	3	0	0.730661	2	0.693967	FALSE	FALSE	Low heterogeneity
367.9	Blindness and low vision	0.0183318	1.0185	0.0192739	0.341542	508259	2919	505340	3	0	1.40651	2	0.494972	FALSE	FALSE	Low heterogeneity
819	Skull and face fracture and other intercranial injury	0.012553	1.01263	0.0132038	0.34175	522389	6227	516162	3	0	1.71655	2	0.423893	FALSE	FALSE	Low heterogeneity
259	Other endocrine disorders	0.023205	1.02348	0.0245343	0.344241	509673	1804	507869	3	41.3603	3.41066	2	0.181713	FALSE	FALSE	Moderate heterogeneity
696.42	Psoriatic arthropathy	0.0265959	1.02695	0.0281341	0.344493	493026	1324	491702	3	16.168	2.38572	2	0.303352	FALSE	FALSE	Low heterogeneity
474.1	Acute tonsillitis	0.0251169	1.02543	0.026581	0.3447	472746	1507	471239	3	0	1.40813	2	0.494571	FALSE	FALSE	Low heterogeneity
626.12	Excessive or frequent menstruation	0.00890879	1.00895	0.0094901	0.347861	226827	12551	214276	2	0	0.274478	1	0.600344	FALSE	FALSE	Low heterogeneity
655	Known or suspected fetal abnormality affecting management of mother	-0.0119217	0.988149	0.0127001	0.347876	285198	7308	277890	3	0	0.455685	2	0.79625	FALSE	FALSE	Low heterogeneity
394.7	Disease of tricuspid valve	0.0198407	1.02004	0.0211558	0.348328	507759	2370	505389	3	0	1.07429	2	0.584414	FALSE	FALSE	Low heterogeneity
870.1	Open wound or laceration of eye or eyelid	-0.037211	0.963473	0.0397441	0.349137	502735	656	502079	3	0	1.79684	2	0.407214	FALSE	FALSE	Low heterogeneity
288	Diseases of white blood cells	0.00939372	1.00944	0.0100397	0.349451	511303	11261	500042	3	6.03052	2.12835	2	0.345012	FALSE	FALSE	Low heterogeneity
653	Problems associated with amniotic cavity and membranes	0.0195323	1.01972	0.0208806	0.349566	283059	2512	280547	3	0	0.422495	2	0.809574	FALSE	FALSE	Low heterogeneity
134.1	Intestinal helminthiases	-0.0732356	0.929382	0.0783215	0.349755	471591	161	471430	2	22.9349	1.2976	1	0.254651	FALSE	FALSE	Low heterogeneity
505	Other pulmonary inflamation or edema	0.0220928	1.02234	0.0236373	0.349964	500221	2028	498193	3	0	0.257948	2	0.878997	FALSE	FALSE	Low heterogeneity
384.4	Perforation of tympanic membrane	0.0228241	1.02309	0.0244459	0.350481	510554	1758	508796	3	0	0.312759	2	0.855235	FALSE	FALSE	Low heterogeneity
749	Congenital anomalies of face and neck	-0.0281816	0.972212	0.0301898	0.350571	523159	1166	521993	3	45.7215	3.6847	2	0.158445	FALSE	FALSE	Moderate heterogeneity
686.4	Pyogenic granuloma	-0.0352643	0.96535	0.0380134	0.353573	496703	713	495990	3	67.8315	6.21726	2	0.0446621	FALSE	FALSE	Significant heterogeneity
807	Fracture of ribs	0.0216745	1.02191	0.0234479	0.355294	489579	1935	487644	3	55.4391	4.48824	2	0.106021	FALSE	FALSE	High heterogeneity
573.5	Jaundice (not of newborn)	0.0216	1.02183	0.0234052	0.356075	456632	1954	454678	2	0	0.0306861	1	0.860943	FALSE	FALSE	Low heterogeneity
585.32	End stage renal disease	0.0263297	1.02668	0.0285412	0.356259	80383	1349	79034	2	73.6754	3.79873	1	0.0512915	FALSE	FALSE	High heterogeneity
727.5	Rupture of synovium	0.0231886	1.02346	0.02522	0.357858	463193	1664	461529	3	0	1.07536	2	0.5841	FALSE	FALSE	Low heterogeneity
249	Secondary diabetes mellitus	0.026095	1.02644	0.0283917	0.35804	75664	1643	74021	2	0	0.199443	1	0.655171	FALSE	FALSE	Low heterogeneity
965.3	Salicylates causing adverse effects in therapeutic use	-0.0401198	0.960674	0.0437411	0.359033	437353	541	436812	2	0	0.00221244	1	0.962484	FALSE	FALSE	Low heterogeneity
290	Delirium dementia and amnestic and other cognitive disorders	0.0152964	1.01541	0.0167204	0.360277	511211	3892	507319	3	17.6204	2.42778	2	0.297039	FALSE	FALSE	Low heterogeneity
750.1	Upper gastrointestinal congenital anomalies	0.0300832	1.03054	0.032907	0.360618	517692	970	516722	3	0	0.941351	2	0.62458	FALSE	FALSE	Low heterogeneity
377.1	Optic atrophy	0.0326587	1.0332	0.0357311	0.36071	500747	826	499921	3	43.0832	3.5139	2	0.17257	FALSE	FALSE	Moderate heterogeneity
724.1	Disorders of sacrum	0.0146062	1.01471	0.0159835	0.360806	489832	4402	485430	3	63.1599	5.42887	2	0.0662424	FALSE	FALSE	High heterogeneity
289.3	Personal history of diseases of blood and blood-forming organs	0.026504	1.02686	0.0290863	0.362179	459550	1285	458265	2	0	0.14458	1	0.70377	FALSE	FALSE	Low heterogeneity
433.11	Occlusion of cerebral arteries, with cerebral infarction	-0.0463786	0.95468	0.0509019	0.362223	88860	405	88455	2	0	0.274364	1	0.60042	FALSE	FALSE	Low heterogeneity
963	Poisoning by primarily systemic agents	0.017823	1.01798	0.0196116	0.363457	486512	3002	483510	3	50.7598	4.06173	2	0.131222	FALSE	FALSE	High heterogeneity
327.31	Central/nonobstroctive sleep apnea	0.0288877	1.02931	0.0318896	0.365006	71623	1054	70569	2	39.0537	1.64079	1	0.200217	FALSE	FALSE	Moderate heterogeneity
857	Mechanical complication of unspecified genitourinary device, implant, and graft	0.017498	1.01765	0.0193578	0.366035	500077	2871	497206	3	81.3294	10.712	2	0.00471964	FALSE	FALSE	Significant heterogeneity
331	Other cerebral degenerations	0.0198089	1.02001	0.0219143	0.366035	495695	2207	493488	3	69.8723	6.63841	2	0.0361816	FALSE	FALSE	Significant heterogeneity
703	Diseases of nail, NOS	0.0157704	1.0159	0.0174668	0.366589	510036	3652	506384	3	1.11554	2.02256	2	0.363753	FALSE	FALSE	Low heterogeneity
443.8	Other specified peripheral vascular diseases	0.0116666	1.01173	0.0129232	0.366652	507601	6641	500960	3	0	1.39834	2	0.496997	FALSE	FALSE	Low heterogeneity
306.1	Mental disorders durring/after pregnancy	-0.0303325	0.970123	0.0336502	0.367372	30061	1091	28970	2	0	0.188469	1	0.664194	FALSE	FALSE	Low heterogeneity
580.32	Nephritis and nephropathy with pathological lesion	0.0268667	1.02723	0.0298418	0.367959	494134	1200	492934	3	29.0019	2.81698	2	0.244513	FALSE	FALSE	Moderate heterogeneity
331.1	Hydrocephalus	0.0301984	1.03066	0.033599	0.368766	494407	919	493488	3	84.1958	12.6549	2	0.00178662	FALSE	FALSE	Significant heterogeneity
686.2	Impetigo	0.0312155	1.03171	0.0347591	0.369158	82974	877	82097	2	16.6756	1.20013	1	0.273296	FALSE	FALSE	Low heterogeneity
198.6	Secondary malignancy of bone	-0.0160643	0.984064	0.0179032	0.369566	462579	3345	459234	3	0	0.374712	2	0.829149	FALSE	FALSE	Low heterogeneity
798	Malaise and fatigue	0.00783613	1.00787	0.00875226	0.370613	523394	17421	505973	3	0	0.783299	2	0.675941	FALSE	FALSE	Low heterogeneity
613.8	Other specified disorders of breast	-0.0175019	0.98265	0.0196209	0.372393	517836	2867	514969	3	31.6695	2.92695	2	0.231431	FALSE	FALSE	Moderate heterogeneity
602	Other disorders of prostate	0.0201965	1.0204	0.0226832	0.373265	210502	2081	208421	3	76.0242	8.34173	2	0.0154389	FALSE	FALSE	Significant heterogeneity
358.1	Myasthenia gravis	0.0452624	1.0463	0.0508569	0.373468	512191	393	511798	3	0	1.49346	2	0.473913	FALSE	FALSE	Low heterogeneity
442.3	Aneurysm of artery of lower extremity	0.0440238	1.04501	0.0495623	0.374405	501377	417	500960	3	0	1.59891	2	0.449573	FALSE	FALSE	Low heterogeneity
571.6	Primary biliary cirrhosis	0.0392747	1.04006	0.044231	0.37457	498591	526	498065	3	4.08057	2.08508	2	0.352557	FALSE	FALSE	Low heterogeneity
555.1	Regional enteritis	0.0158636	1.01599	0.0178753	0.374832	421624	3326	418298	3	0	1.79397	2	0.407797	FALSE	FALSE	Low heterogeneity
507	Pleurisy; pleural effusion	0.00874705	1.00879	0.00985771	0.374901	509555	11362	498193	3	67.3729	6.12987	2	0.046657	FALSE	FALSE	Significant heterogeneity
365.11	Primary open angle glaucoma	0.0216976	1.02193	0.0245388	0.376581	501467	1765	499702	3	0	0.589119	2	0.74486	FALSE	FALSE	Low heterogeneity
526.1	Cysts of the jaws	0.0368516	1.03754	0.0418337	0.378368	460515	597	459918	2	0	0.00436333	1	0.947334	FALSE	FALSE	Low heterogeneity
418.1	Precordial pain	0.0125783	1.01266	0.0142799	0.378403	434828	5295	429533	2	0	0.520621	1	0.470577	FALSE	FALSE	Low heterogeneity
369.5	Conjunctivitis, infectious	0.0121116	1.01219	0.0137716	0.379153	503928	6061	497867	3	0	1.82753	2	0.401011	FALSE	FALSE	Low heterogeneity
916	Contusion	0.00922656	1.00927	0.0105168	0.380316	523394	10458	512936	3	11.9461	2.27134	2	0.321207	FALSE	FALSE	Low heterogeneity
281	Other deficiency anemia	0.0182027	1.01837	0.0207615	0.38062	484451	2469	481982	3	0	0.147246	2	0.929022	FALSE	FALSE	Low heterogeneity
241.2	Nontoxic multinodular goiter	0.0156132	1.01574	0.017849	0.381717	488216	3482	484734	3	0	1.77425	2	0.411839	FALSE	FALSE	Low heterogeneity
966	Poisoning by anticonvulsants and anti-Parkinsonism drugs	0.0345878	1.03519	0.0395548	0.381886	437473	661	436812	2	53.5885	2.15464	1	0.14214	FALSE	FALSE	High heterogeneity
724.8	Other symptoms referable to back	0.022972	1.02324	0.0263558	0.383421	486987	1557	485430	3	0	1.19774	2	0.549431	FALSE	FALSE	Low heterogeneity
443.9	Peripheral vascular disease, unspecified	0.0115086	1.01158	0.0132084	0.383588	507361	6401	500960	3	0	0.237712	2	0.887935	FALSE	FALSE	Low heterogeneity
709.7	Unspecified diffuse connective tissue disease	0.0139191	1.01402	0.0159947	0.384174	497971	4181	493790	3	60.8585	5.10966	2	0.0777054	FALSE	FALSE	High heterogeneity
946	Anaphylactic shock NOS	0.0241472	1.02444	0.0277592	0.384367	495616	1378	494238	3	0	0.133708	2	0.935332	FALSE	FALSE	Low heterogeneity
079.2	Infectious mononucleosis	-0.0377226	0.96298	0.0433751	0.384473	496551	561	495990	3	0	0.0410177	2	0.9797	FALSE	FALSE	Low heterogeneity
687.3	Changes in skin texture	-0.0375179	0.963177	0.0431919	0.385047	457819	575	457244	2	11.0199	1.12385	1	0.289092	FALSE	FALSE	Low heterogeneity
010	Tuberculosis	0.0383263	1.03907	0.0441421	0.385258	497010	531	496479	3	28.7111	2.80549	2	0.245922	FALSE	FALSE	Moderate heterogeneity
369	Infection of the eye	0.0109398	1.011	0.0126127	0.385746	505123	7256	497867	3	0	1.53364	2	0.464487	FALSE	FALSE	Low heterogeneity
260.1	Cachexia	-0.0465239	0.954542	0.0536905	0.386205	461671	368	461303	2	84.9503	6.64466	1	0.00994535	FALSE	FALSE	Significant heterogeneity
448	Disease of capillaries	-0.0206905	0.979522	0.024012	0.388868	502864	1904	500960	3	0	1.97481	2	0.372543	FALSE	FALSE	Low heterogeneity
443	Peripheral vascular disease	0.00944694	1.00949	0.0110003	0.390456	510191	9231	500960	3	0	0.048356	2	0.976112	FALSE	FALSE	Low heterogeneity
555.2	Ulcerative colitis	0.012547	1.01263	0.014635	0.391263	423259	4961	418298	3	14.1859	2.33062	2	0.311826	FALSE	FALSE	Low heterogeneity
696.3	Pityriasis	-0.0568011	0.944782	0.0662735	0.391406	79409	232	79177	2	0	0.0577835	1	0.810034	FALSE	FALSE	Low heterogeneity
454	Varicose veins	0.00694221	1.00697	0.00810989	0.391988	474828	16762	458066	3	0	0.637617	2	0.727015	FALSE	FALSE	Low heterogeneity
174.3	Neoplasm of uncertain behavior of breast	0.0395618	1.04035	0.0462618	0.392456	491201	484	490717	3	0	0.453851	2	0.79698	FALSE	FALSE	Low heterogeneity
416	Cardiomegaly	0.012038	1.01211	0.0141175	0.393824	514744	5415	509329	3	0	1.29105	2	0.524388	FALSE	FALSE	Low heterogeneity
253.1	Pituitary hyperfunction	0.0342389	1.03483	0.0401971	0.394338	508514	645	507869	3	0	0.419595	2	0.810748	FALSE	FALSE	Low heterogeneity
285.1	Acute posthemorrhagic anemia	0.013074	1.01316	0.0153881	0.395535	486927	4945	481982	3	22.2071	2.57093	2	0.276522	FALSE	FALSE	Low heterogeneity
504	Other alveolar and parietoalveolar pneumonopathy	0.0239274	1.02422	0.0282545	0.397077	499525	1332	498193	3	0	0.130857	2	0.936666	FALSE	FALSE	Low heterogeneity
300.4	Dysthymic disorder	0.0135168	1.01361	0.0159792	0.397609	439764	4723	435041	3	0	0.637144	2	0.727187	FALSE	FALSE	Low heterogeneity
223	Benign neoplasm of kidney and other urinary organs	0.0198395	1.02004	0.0235012	0.398564	443157	2156	441001	3	85.1029	13.4255	2	0.00121535	FALSE	FALSE	Significant heterogeneity
362	Other retinal disorders	0.0088841	1.00892	0.0105296	0.398821	508410	10535	497875	3	11.1357	2.25062	2	0.324551	FALSE	FALSE	Low heterogeneity
361.1	Retinal detachment with retinal defect	0.0192062	1.01939	0.0228252	0.400096	501714	2012	499702	3	32.906	2.98089	2	0.225272	FALSE	FALSE	Moderate heterogeneity
382	Otalgia	0.018064	1.01823	0.0214721	0.400193	468264	2440	465824	2	0	0.0403104	1	0.840875	FALSE	FALSE	Low heterogeneity
809	Fracture of unspecified bones	0.0126065	1.01269	0.0150498	0.402226	492568	4924	487644	3	48.0036	3.84642	2	0.146137	FALSE	FALSE	Moderate heterogeneity
090	Sexually transmitted infections (not HIV or hepatitis)	-0.0225037	0.977748	0.0270793	0.405957	523392	1480	521912	3	0	1.99587	2	0.36864	FALSE	FALSE	Low heterogeneity
597	Other disorders of urethra and urinary tract	0.0112436	1.01131	0.0135345	0.406121	506066	5807	500259	3	16.5409	2.39638	2	0.301739	FALSE	FALSE	Low heterogeneity
250.13	Type 1 diabetes with ophthalmic manifestations	-0.0266338	0.973718	0.0320667	0.406214	480275	1495	478780	3	0	0.685515	2	0.70981	FALSE	FALSE	Low heterogeneity
316.1	Polyneuropathy due to drugs	0.0281331	1.02853	0.0339612	0.40745	474229	933	473296	3	34.9704	3.07552	2	0.214862	FALSE	FALSE	Moderate heterogeneity
626.4	Premenstrual tension syndromes	0.029111	1.02954	0.0351813	0.407978	237182	861	236321	3	0	1.62127	2	0.444576	FALSE	FALSE	Low heterogeneity
731	Osteitis deformans and osteopathies associated with other disorders classified elsewhere	0.0287225	1.02914	0.0347499	0.408493	483638	868	482770	3	0	0.910545	2	0.634275	FALSE	FALSE	Low heterogeneity
395.1	Nonrheumatic mitral valve disorders	0.0100149	1.01007	0.0121168	0.408504	512905	7516	505389	3	21.8722	2.55991	2	0.27805	FALSE	FALSE	Low heterogeneity
348.4	Cerebral cysts	-0.0380695	0.962646	0.0461917	0.409847	493972	484	493488	3	0.68829	2.01386	2	0.365339	FALSE	FALSE	Low heterogeneity
758	Chromosomal anomalies and genetic disorders	0.038719	1.03948	0.0470171	0.410219	519487	465	519022	3	0	1.01818	2	0.601042	FALSE	FALSE	Low heterogeneity
287.1	Spontaneous ecchymoses	0.0440701	1.04506	0.053687	0.411719	465507	362	465145	2	0	0.292277	1	0.588765	FALSE	FALSE	Low heterogeneity
733.2	Cyst of bone	0.0313941	1.03189	0.0382676	0.411998	483478	708	482770	3	0	0.842439	2	0.656246	FALSE	FALSE	Low heterogeneity
364.2	Corneal edema	-0.0458721	0.955164	0.0560452	0.41308	500025	323	499702	3	0	0.30995	2	0.856437	FALSE	FALSE	Low heterogeneity
345.11	Generalized convulsive epilepsy	-0.0280359	0.972353	0.0344915	0.416312	494363	875	493488	3	0	0.425752	2	0.808256	FALSE	FALSE	Low heterogeneity
429	Ill-defined descriptions and complications of heart disease	0.00778977	1.00782	0.00958732	0.4165	514478	16071	498407	3	0	1.23016	2	0.540598	FALSE	FALSE	Low heterogeneity
362.23	Cystoid macular degeneration of retina	0.0299344	1.03039	0.0368523	0.41663	85426	795	84631	2	0	0.0172469	1	0.895516	FALSE	FALSE	Low heterogeneity
939.1	Contact and allergic dermatitis of eyelid	-0.0593305	0.942395	0.0731215	0.417139	73031	189	72842	2	0	0.528898	1	0.46707	FALSE	FALSE	Low heterogeneity
348.9	Other conditions of brain, NOS	0.0140906	1.01419	0.0174009	0.418076	497159	3671	493488	3	0	1.1363	2	0.566572	FALSE	FALSE	Low heterogeneity
172.21	Basal cell carcinoma	-0.012069	0.988004	0.014907	0.41816	87978	5569	82409	2	0	0.593719	1	0.440985	FALSE	FALSE	Low heterogeneity
800.1	Fracture of neck of femur	0.0159129	1.01604	0.0196805	0.418767	490380	2736	487644	3	6.55426	2.14028	2	0.342961	FALSE	FALSE	Low heterogeneity
198.7	Secondary malignant neoplasm of skin	-0.0362355	0.964413	0.044833	0.418957	416075	530	415545	2	19.2232	1.23798	1	0.265861	FALSE	FALSE	Low heterogeneity
071	Human immunodeficiency virus [HIV] disease	-0.0329803	0.967558	0.0409299	0.420372	496609	619	495990	3	0	0.061877	2	0.969535	FALSE	FALSE	Low heterogeneity
560.2	Impaction of intestine	0.0274347	1.02781	0.0340882	0.420926	419201	903	418298	3	0	0.0665977	2	0.967249	FALSE	FALSE	Low heterogeneity
433.5	Cerebral aneurysm	0.0243562	1.02466	0.0303382	0.422077	504843	1143	503700	3	33.572	3.01078	2	0.221931	FALSE	FALSE	Moderate heterogeneity
695.2	Bullous dermatoses	0.0474385	1.04858	0.0591096	0.422234	498624	287	498337	3	0	0.725044	2	0.695919	FALSE	FALSE	Low heterogeneity
395.4	Nonrheumatic pulmonary valve disorders	0.037681	1.0384	0.0469597	0.422315	505853	464	505389	3	0	1.75529	2	0.415761	FALSE	FALSE	Low heterogeneity
368.4	Visual field defects	0.0212185	1.02145	0.0264719	0.422815	467720	1561	466159	2	0	0.10989	1	0.74027	FALSE	FALSE	Low heterogeneity
425.8	Other cardiomyopathy	-0.0534901	0.947915	0.0669187	0.424099	514955	221	514734	3	0	0.317336	2	0.85328	FALSE	FALSE	Low heterogeneity
649.1	Diabetes or abnormal glucose tolerance complicating pregnancy	-0.0234888	0.976785	0.0294691	0.425412	283192	1271	281921	3	69.8169	6.62622	2	0.0364027	FALSE	FALSE	Significant heterogeneity
194	Cancer of other endocrine glands	-0.0302563	0.970197	0.0380827	0.426911	517726	735	516991	3	77.1114	8.73799	2	0.012664	FALSE	FALSE	Significant heterogeneity
737.3	Kyphoscoliosis and scoliosis	0.0137434	1.01384	0.0174996	0.432243	498709	3533	495176	3	27.4297	2.75595	2	0.252089	FALSE	FALSE	Moderate heterogeneity
291.4	Specific nonpsychotic mental disorders due to brain damage	0.0220835	1.02233	0.0281656	0.433005	508648	1329	507319	3	0	0.436278	2	0.804014	FALSE	FALSE	Low heterogeneity
195.3	Malignant neoplasm of head, face, and neck	0.0235898	1.02387	0.0301147	0.433434	74700	1278	73422	2	8.67202	1.09495	1	0.295376	FALSE	FALSE	Low heterogeneity
619.2	Disorders of uterus, NEC	0.0118133	1.01188	0.0151358	0.435106	270199	4656	265543	3	41.7863	3.43562	2	0.179459	FALSE	FALSE	Moderate heterogeneity
611	Abnormal findings on mammogram or breast exam	0.00974742	1.0098	0.0124996	0.435498	512235	8688	503547	3	0	0.566893	2	0.753183	FALSE	FALSE	Low heterogeneity
364.51	Fuchs' dystrophy	-0.0366496	0.964014	0.047212	0.437585	85999	484	85515	2	0	0.553663	1	0.456825	FALSE	FALSE	Low heterogeneity
250.11	Type 1 diabetes with ketoacidosis	-0.0350218	0.965584	0.0451314	0.437751	479426	646	478780	3	0	0.710176	2	0.701112	FALSE	FALSE	Low heterogeneity
742.9	Other derangement of joint	0.00956965	1.00962	0.0123456	0.438251	507971	7473	500498	3	0	0.325778	2	0.849686	FALSE	FALSE	Low heterogeneity
286.3	Coagulation defects complicating pregnancy or postpartum	0.0553145	1.05687	0.0714003	0.438512	50319	201	50118	2	0	0.6341	1	0.425855	FALSE	FALSE	Low heterogeneity
579	Other symptoms involving abdomen and pelvis	0.0101208	1.01017	0.0130875	0.439333	492458	6799	485659	3	0	1.16719	2	0.55789	FALSE	FALSE	Low heterogeneity
550.3	Femoral hernia	-0.0265316	0.973817	0.0343925	0.440449	463690	874	462816	3	47.5043	3.80984	2	0.148835	FALSE	FALSE	Moderate heterogeneity
362.4	Retinal vascular changes and abnomalities	0.0176678	1.01782	0.0229061	0.440521	499931	2056	497875	3	51.7876	4.14831	2	0.125662	FALSE	FALSE	High heterogeneity
527.2	Sialoadenitis	0.0237727	1.02406	0.03083	0.440655	511261	1104	510157	3	0	1.24362	2	0.536971	FALSE	FALSE	Low heterogeneity
604.3	Peyronie's disease	-0.0438754	0.957073	0.0569175	0.440791	29509	325	29184	2	0	0.697368	1	0.403669	FALSE	FALSE	Low heterogeneity
803	Fracture of upper limb	-0.00712216	0.992903	0.00924132	0.440893	500346	12702	487644	3	0	1.72164	2	0.422816	FALSE	FALSE	Low heterogeneity
512.1	Wheezing	0.0192887	1.01948	0.0251646	0.443377	448125	1779	446346	2	0	0.484859	1	0.486229	FALSE	FALSE	Low heterogeneity
242	Thyrotoxicosis with or without goiter	0.01204	1.01211	0.0157216	0.443782	489128	4394	484734	3	32.784	2.97548	2	0.225882	FALSE	FALSE	Moderate heterogeneity
277.5	Other disorders of lipoid metabolism	0.0178492	1.01801	0.0233095	0.443827	516907	1984	514923	3	40.6171	3.36797	2	0.185632	FALSE	FALSE	Moderate heterogeneity
526.5	Inflammatory conditions of jaw	0.0331246	1.03368	0.0433081	0.444355	504481	555	503926	3	0	0.397123	2	0.819909	FALSE	FALSE	Low heterogeneity
504.1	Idiopathic fibrosing alveolitis	0.0370261	1.03772	0.0484415	0.444661	85014	450	84564	2	51.9414	2.08079	1	0.149163	FALSE	FALSE	High heterogeneity
614.51	Cervicitis and endocervicitis	0.0161999	1.01633	0.0212201	0.445211	269166	2346	266820	3	2.9842	2.06152	2	0.356736	FALSE	FALSE	Low heterogeneity
372	Disorders of conjunctiva	0.0150395	1.01515	0.0197446	0.446239	500634	2767	497867	3	0	1.98742	2	0.370201	FALSE	FALSE	Low heterogeneity
790	Nonspecific findings on examination of blood	0.0157135	1.01584	0.0206662	0.447047	462820	2704	460116	2	9.90647	1.10996	1	0.292091	FALSE	FALSE	Low heterogeneity
427.6	Premature beats	-0.0118949	0.988176	0.015733	0.44962	469225	4731	464494	3	0	1.07317	2	0.584742	FALSE	FALSE	Low heterogeneity
703.1	Ingrowing nail	0.0141333	1.01423	0.0187351	0.450625	509444	3060	506384	3	0	0.135787	2	0.93436	FALSE	FALSE	Low heterogeneity
913	Toxic effect of venom	0.0261467	1.02649	0.0346658	0.450698	95994	881	95113	2	0	0.0862743	1	0.768968	FALSE	FALSE	Low heterogeneity
818	Intracranial hemorrhage (injury)	-0.0246875	0.975615	0.032833	0.452106	517129	967	516162	3	0	0.582368	2	0.747378	FALSE	FALSE	Low heterogeneity
938.1	Acute dermatitis due to solar radiation	-0.0339822	0.966589	0.045196	0.45212	73357	515	72842	2	0	0.0255365	1	0.873037	FALSE	FALSE	Low heterogeneity
512.2	Painful respiration	0.015498	1.01562	0.0206558	0.453077	449089	2743	446346	2	0	0.119821	1	0.729229	FALSE	FALSE	Low heterogeneity
221	Benign neoplasm of other female genital organs	0.0167337	1.01687	0.0223396	0.453822	219433	2427	217006	2	0	0.166955	1	0.682833	FALSE	FALSE	Low heterogeneity
709.2	Sicca syndrome	0.0192624	1.01945	0.0257278	0.454038	495398	1608	493790	3	25.8191	2.69611	2	0.259745	FALSE	FALSE	Moderate heterogeneity
199	Neoplasm of uncertain behavior	-0.00835425	0.991681	0.0111588	0.454057	469258	10024	459234	3	7.0962	2.15276	2	0.340826	FALSE	FALSE	Low heterogeneity
624.2	Atrophy of female genital tract	-0.0314037	0.969084	0.0421627	0.456379	267850	575	267275	3	33.8543	3.02363	2	0.22051	FALSE	FALSE	Moderate heterogeneity
278.3	Localized adiposity	0.029611	1.03005	0.0399118	0.458141	482858	664	482194	3	0	0.266674	2	0.87517	FALSE	FALSE	Low heterogeneity
153.3	Malignant neoplasm of rectum, rectosigmoid junction, and anus	0.0133276	1.01342	0.0180149	0.459418	479137	3274	475863	3	0	0.99173	2	0.609044	FALSE	FALSE	Low heterogeneity
479	Other upper respiratory disease	0.00684874	1.00687	0.00926137	0.459606	484985	13746	471239	3	0	1.36642	2	0.504992	FALSE	FALSE	Low heterogeneity
580.1	Glomerulonephritis	0.0186984	1.01887	0.0253167	0.460161	494573	1639	492934	3	0	0.758953	2	0.684219	FALSE	FALSE	Low heterogeneity
478	Throat pain	0.0259304	1.02627	0.035243	0.461877	437040	857	436183	2	0	9.83158e-05	1	0.992089	FALSE	FALSE	Low heterogeneity
211	Benign neoplasm of other parts of digestive system	0.00669061	1.00671	0.00911537	0.462953	511209	14279	496930	3	0	0.965441	2	0.617102	FALSE	FALSE	Low heterogeneity
395	Heart valve disorders	0.00722528	1.00725	0.00986301	0.463825	517231	11842	505389	3	0	0.958422	2	0.619272	FALSE	FALSE	Low heterogeneity
830	Dislocation	0.00833007	1.00836	0.0113889	0.464523	505111	8682	496429	3	0	0.232623	2	0.890198	FALSE	FALSE	Low heterogeneity
871.3	Open wound of foot except toe(s) alone	-0.0222911	0.977956	0.0305434	0.465503	503215	1136	502079	3	0	1.45646	2	0.482763	FALSE	FALSE	Low heterogeneity
174	Breast cancer	0.00578611	1.0058	0.00794047	0.466194	509035	18318	490717	3	0	0.0661229	2	0.967479	FALSE	FALSE	Low heterogeneity
516	Abnormal sputum	0.0137034	1.0138	0.0188083	0.466259	475959	3004	472955	2	0	0.40295	1	0.52557	FALSE	FALSE	Low heterogeneity
145.2	Cancer of tongue	0.0231272	1.0234	0.0319174	0.468701	518500	1050	517450	3	65.0557	5.72339	2	0.0571718	FALSE	FALSE	High heterogeneity
594.3	Calculus of ureter	0.0107934	1.01085	0.0149149	0.469273	509072	4813	504259	3	0	0.193557	2	0.907757	FALSE	FALSE	Low heterogeneity
530.7	Gastroesophageal laceration-hemorrhage syndrome	-0.0350437	0.965563	0.0484688	0.469671	415499	438	415061	2	0	0.123462	1	0.725309	FALSE	FALSE	Low heterogeneity
041.8	H. pylori	0.0327926	1.03334	0.045392	0.470029	87084	507	86577	2	0	0.524748	1	0.468823	FALSE	FALSE	Low heterogeneity
455	Hemorrhoids	0.00406155	1.00407	0.00563174	0.470794	494983	36917	458066	3	0	0.522248	2	0.770186	FALSE	FALSE	Low heterogeneity
270.11	Disturbances of sulphur-bearing amino-acid metabolism	0.0446037	1.04561	0.0619167	0.47129	94083	267	93816	2	0	0.88729	1	0.346213	FALSE	FALSE	Low heterogeneity
282.9	Other hereditary hemolytic anemias	0.0387463	1.03951	0.0539252	0.472437	482336	354	481982	3	76.5656	8.53446	2	0.0140205	FALSE	FALSE	Significant heterogeneity
394.1	Mitral valve stenosis and aortic valve stenosis	0.0291417	1.02957	0.0406884	0.473857	87126	641	86485	2	0	0.400748	1	0.526703	FALSE	FALSE	Low heterogeneity
473	Diseases of the larynx and vocal cords	0.00873453	1.00877	0.0122001	0.47403	478801	7562	471239	3	0	1.54306	2	0.462305	FALSE	FALSE	Low heterogeneity
224	Benign neoplasm of eye	0.0195981	1.01979	0.0274765	0.475682	519262	1417	517845	3	0	0.891834	2	0.640237	FALSE	FALSE	Low heterogeneity
345.12	Partial epilepsy	0.0209905	1.02121	0.0295345	0.477263	494700	1212	493488	3	0	0.402478	2	0.817717	FALSE	FALSE	Low heterogeneity
871.4	Open wound of toe(s)	0.0317317	1.03224	0.0446659	0.477442	85601	529	85072	2	18.363	1.22493	1	0.268394	FALSE	FALSE	Low heterogeneity
704.12	Telogen effluvium	-0.0519564	0.94937	0.0732609	0.478202	87670	188	87482	2	64.6963	2.83256	1	0.0923709	FALSE	FALSE	High heterogeneity
260.2	severe protein-calorie malnutrition	0.0167238	1.01686	0.0236254	0.479024	79476	2019	77457	2	16.1641	1.19281	1	0.274764	FALSE	FALSE	Low heterogeneity
619.4	Noninflammatory disorders of vagina	-0.00929436	0.990749	0.0131434	0.479474	272217	6674	265543	3	0	1.16749	2	0.557805	FALSE	FALSE	Low heterogeneity
627.2	Symptomatic menopause	-0.0110889	0.988972	0.0156892	0.479699	241381	5060	236321	3	0	1.54351	2	0.462202	FALSE	FALSE	Low heterogeneity
686.5	Pyoderma	-0.049831	0.95139	0.070524	0.479826	496186	196	495990	3	0	0.159496	2	0.923349	FALSE	FALSE	Low heterogeneity
528.4	Cysts of oral soft tissues	-0.0434594	0.957471	0.0615529	0.480157	466013	269	465744	2	0	0.0957809	1	0.756953	FALSE	FALSE	Low heterogeneity
555	Inflammatory bowel disease and other gastroenteritis and colitis	0.00855233	1.00859	0.0121533	0.481618	425570	7272	418298	3	31.1677	2.90561	2	0.233913	FALSE	FALSE	Moderate heterogeneity
271.9	Other disorders of carbohydrate transport and metabolism	0.0500337	1.05131	0.0712413	0.482484	94129	200	93929	2	0	0.361846	1	0.547483	FALSE	FALSE	Low heterogeneity
454.1	Varicose veins of lower extremity	0.00571208	1.00573	0.00817882	0.484927	474522	16456	458066	3	0	0.212202	2	0.899334	FALSE	FALSE	Low heterogeneity
530.15	Eosinophilic esophagitis	-0.0366912	0.963974	0.0527638	0.486814	65788	378	65410	2	0	0.459031	1	0.498077	FALSE	FALSE	Low heterogeneity
185	Cancer of prostate	0.00761072	1.00764	0.0109543	0.487201	218631	10210	208421	3	41.3907	3.41243	2	0.181552	FALSE	FALSE	Moderate heterogeneity
364.5	Corneal dystrophy	-0.0216113	0.978621	0.0311128	0.487299	500822	1120	499702	3	0	0.313353	2	0.85498	FALSE	FALSE	Low heterogeneity
599.6	Oliguria and anuria	0.026414	1.02677	0.0381387	0.488574	434843	741	434102	2	0	0.314314	1	0.575045	FALSE	FALSE	Low heterogeneity
635	Hemorrhage during pregnancy; childbirth and postpartum	-0.0130184	0.987066	0.0188141	0.488969	277122	3135	273987	3	0	0.850265	2	0.653683	FALSE	FALSE	Low heterogeneity
524	Dentofacial anomalies, including malocclusion	-0.0232087	0.977059	0.0336727	0.490671	504857	931	503926	3	5.06223	2.10664	2	0.348777	FALSE	FALSE	Low heterogeneity
601	Inflammatory diseases of prostate	0.0112709	1.01133	0.0163551	0.490735	212537	4116	208421	3	15.6474	2.371	2	0.305593	FALSE	FALSE	Low heterogeneity
425.11	Hypertrophic obstructive cardiomyopathy	-0.0326955	0.967833	0.0475021	0.491266	515190	456	514734	3	0	0.334552	2	0.845966	FALSE	FALSE	Low heterogeneity
456	Chronic venous insufficiency [CVI]	0.0107171	1.01077	0.0156015	0.492127	462906	4840	458066	3	0	0.926747	2	0.629158	FALSE	FALSE	Low heterogeneity
480.12	Pseudomonal pneumonia	0.0428441	1.04378	0.0624219	0.492484	455663	263	455400	2	0	0.292106	1	0.588874	FALSE	FALSE	Low heterogeneity
803.2	Fracture of radius and ulna	-0.00814319	0.99189	0.0118796	0.493043	495226	7582	487644	3	0	0.0886515	2	0.956642	FALSE	FALSE	Low heterogeneity
038.2	Gram positive septicemia	0.0237477	1.02403	0.0346884	0.493596	497342	863	496479	3	0	0.256746	2	0.879525	FALSE	FALSE	Low heterogeneity
756	Other congenital musculoskeletal anomalies	0.014493	1.0146	0.0212599	0.495425	520116	2389	517727	3	0	0.30728	2	0.857581	FALSE	FALSE	Low heterogeneity
727.8	Plica syndrome	0.04593	1.047	0.0674091	0.495643	66980	228	66752	2	0	0.000539423	1	0.98147	FALSE	FALSE	Low heterogeneity
334.1	Spinocerebellar disease	0.0410068	1.04186	0.0602408	0.496052	493763	275	493488	3	81.5696	10.8516	2	0.0044015	FALSE	FALSE	Significant heterogeneity
255	Disorders of adrenal glands	0.012966	1.01305	0.0190551	0.49622	510867	2998	507869	3	0.246902	2.00495	2	0.36697	FALSE	FALSE	Low heterogeneity
535.9	Gastritis and duodenitis, NOS	0.0124016	1.01248	0.0182298	0.49632	483279	3291	479988	3	0	1.56439	2	0.457401	FALSE	FALSE	Low heterogeneity
378.1	Strabismus (not specified as paralytic)	0.014586	1.01469	0.02149	0.497306	502223	2302	499921	3	0	1.25951	2	0.532722	FALSE	FALSE	Low heterogeneity
597.2	Urinary complications NEC	0.0194048	1.01959	0.0286862	0.498756	501576	1317	500259	3	0	0.999841	2	0.606579	FALSE	FALSE	Low heterogeneity
320	Meningitis	0.0216895	1.02193	0.0321674	0.500141	522081	1014	521067	3	0	0.702256	2	0.703894	FALSE	FALSE	Low heterogeneity
070.1	Viral hepatitis A	0.0433647	1.04432	0.0645144	0.501475	496229	239	495990	3	34.6223	3.05915	2	0.216628	FALSE	FALSE	Moderate heterogeneity
427.3	Other specified cardiac dysrhythmias	0.00636918	1.00639	0.00948898	0.502081	479267	14773	464494	3	0	0.0165643	2	0.991752	FALSE	FALSE	Low heterogeneity
385.5	Tympanosclerosis and middle ear disease related to otitis media	-0.035296	0.96532	0.0526571	0.502667	466196	372	465824	2	0	0.000260535	1	0.987122	FALSE	FALSE	Low heterogeneity
159.2	Malignant neoplasm of small intestine, including duodenum	0.0327438	1.03329	0.0494028	0.507464	447433	426	447007	2	0	0.0458028	1	0.830535	FALSE	FALSE	Low heterogeneity
276.11	Hyperosmolality and/or hypernatremia	-0.0210756	0.979145	0.0318063	0.507571	500679	1047	499632	3	0	0.747749	2	0.688063	FALSE	FALSE	Low heterogeneity
331.9	Cerebral degeneration, unspecified	0.0214914	1.02172	0.0325375	0.508925	494482	994	493488	3	0	1.99776	2	0.368291	FALSE	FALSE	Low heterogeneity
614.33	Pelvic inflammatory disease, NOS	-0.0244644	0.975832	0.037206	0.510834	267576	756	266820	3	0	1.29023	2	0.524601	FALSE	FALSE	Low heterogeneity
352	Disorders of other cranial nerves	-0.0110665	0.988995	0.0169205	0.513094	493551	3806	489745	3	0	1.07396	2	0.584511	FALSE	FALSE	Low heterogeneity
751.22	Other specified congenital anomalies of kidney	-0.023477	0.976796	0.0359582	0.513824	517530	808	516722	3	0	0.588216	2	0.745196	FALSE	FALSE	Low heterogeneity
227.3	Benign neoplasm of pituitary gland and craniopharyngeal duct (pouch)	-0.0212651	0.978959	0.0326241	0.514516	517979	988	516991	3	63.3736	5.46054	2	0.0652017	FALSE	FALSE	High heterogeneity
726.3	Bursitis	0.0103774	1.01043	0.016054	0.518016	465841	4312	461529	3	78.7909	9.42992	2	0.00896021	FALSE	FALSE	Significant heterogeneity
976	Poisoning by agents primarily affecting skin & mucous membrane, ophthalmological, otorhinolaryngological, & dental drugs	-0.0547372	0.946734	0.0854811	0.52195	436947	135	436812	2	0	0.381797	1	0.536643	FALSE	FALSE	Low heterogeneity
070.4	Chronic hepatitis	0.0254819	1.02581	0.0400005	0.524099	496636	646	495990	3	0	0.724556	2	0.696089	FALSE	FALSE	Low heterogeneity
170.2	Cancer of connective tissue	0.0153421	1.01546	0.0240986	0.52436	522655	1867	520788	3	0	0.672648	2	0.714392	FALSE	FALSE	Low heterogeneity
717	Polymyalgia Rheumatica	0.0159646	1.01609	0.0251956	0.526325	523394	1652	521742	3	0	1.60822	2	0.447485	FALSE	FALSE	Low heterogeneity
569.1	Toxic gastroenteritis and colitis	0.0254923	1.02582	0.0402355	0.526357	485716	646	485070	3	0	1.75394	2	0.416042	FALSE	FALSE	Low heterogeneity
385.3	Cholesteatoma	0.0207156	1.02093	0.0327263	0.526736	509775	979	508796	3	4.21337	2.08797	2	0.352048	FALSE	FALSE	Low heterogeneity
481	Influenza	0.0115049	1.01157	0.0182008	0.527314	498868	3300	495568	3	0	1.3634	2	0.505757	FALSE	FALSE	Low heterogeneity
255.11	Cushing's syndrome	0.0325632	1.0331	0.0515748	0.527793	508255	386	507869	3	0	1.00324	2	0.605548	FALSE	FALSE	Low heterogeneity
428.3	Heart failure with reduced EF [Systolic or combined heart failure]	0.0132601	1.01335	0.0210651	0.529033	81831	2617	79214	2	0	0.572654	1	0.449206	FALSE	FALSE	Low heterogeneity
110.1	Dermatophytosis	0.00788651	1.00792	0.0125316	0.529133	514605	7518	507087	3	0	0.832641	2	0.659469	FALSE	FALSE	Low heterogeneity
352.1	Trigeminal nerve disorders [CN5]	-0.0179601	0.9822	0.0286801	0.53117	491034	1289	489745	3	0	0.592403	2	0.743638	FALSE	FALSE	Low heterogeneity
170.1	Bone cancer	0.0200039	1.02021	0.0319771	0.531597	521837	1049	520788	3	42.3014	3.46629	2	0.176728	FALSE	FALSE	Moderate heterogeneity
646	Other complications of pregnancy NEC	0.0102574	1.01031	0.0163983	0.531635	285198	4187	281011	3	65.5711	5.80908	2	0.054774	FALSE	FALSE	High heterogeneity
458.2	Iatrogenic hypotension	0.0158079	1.01593	0.0253459	0.532833	489182	1701	487481	3	0	0.127288	2	0.938339	FALSE	FALSE	Low heterogeneity
586.1	Anatomical abnormatilies of kidney and ureters	0.0264844	1.02684	0.042624	0.53437	452189	581	451608	2	0	0.0506727	1	0.821897	FALSE	FALSE	Low heterogeneity
031	Diseases due to other mycobacteria	0.0473244	1.04846	0.07666	0.537018	86747	170	86577	2	0	0.590276	1	0.442312	FALSE	FALSE	Low heterogeneity
597.1	Urethral stricture (not specified as infectious)	0.0095514	1.0096	0.0156304	0.541148	504602	4343	500259	3	0	0.441696	2	0.801838	FALSE	FALSE	Low heterogeneity
293	Symptoms involving head and neck	0.012095	1.01217	0.0198145	0.541589	470464	2683	467781	2	0	0.247895	1	0.618561	FALSE	FALSE	Low heterogeneity
964.1	Anticoagulants causing adverse effects	0.0195774	1.01977	0.0323235	0.544732	437849	1037	436812	2	0	0.677662	1	0.410393	FALSE	FALSE	Low heterogeneity
619.5	Noninflammatory disorders of vulva and perineum	0.0109492	1.01101	0.0180844	0.544881	268863	3320	265543	3	0	0.197647	2	0.905903	FALSE	FALSE	Low heterogeneity
599.9	Other abnormality of urination	0.00898064	1.00902	0.0148371	0.544992	439299	5197	434102	2	35.9223	1.56061	1	0.211577	FALSE	FALSE	Moderate heterogeneity
441.1	Acute vascular insufficiency of intestine	0.026532	1.02689	0.0439867	0.546387	458833	538	458295	2	44.4714	1.80087	1	0.179607	FALSE	FALSE	Moderate heterogeneity
427.8	Sinoatrial node dysfunction (Bradycardia)	0.01482	1.01493	0.0246345	0.547445	466324	1830	464494	3	0	1.2971	2	0.522802	FALSE	FALSE	Low heterogeneity
371.1	Uveitis, noninfectious or NOS	0.0166016	1.01674	0.0276499	0.548225	499252	1385	497867	3	0	0.264353	2	0.876186	FALSE	FALSE	Low heterogeneity
750.13	Congenital anomalies of mouth/tongue	0.0315909	1.0321	0.0528443	0.549966	517086	364	516722	3	0	1.24587	2	0.536369	FALSE	FALSE	Low heterogeneity
596.5	Functional disorders of bladder	0.00948846	1.00953	0.0158775	0.550105	504549	4290	500259	3	0	1.61965	2	0.444937	FALSE	FALSE	Low heterogeneity
695.1	Toxic erythema	0.0384704	1.03922	0.0645545	0.551217	498575	238	498337	3	14.8267	2.34815	2	0.309104	FALSE	FALSE	Low heterogeneity
690.1	Seborrheic dermatitis	-0.00767911	0.99235	0.0129478	0.553126	505747	7410	498337	3	0	0.300747	2	0.860386	FALSE	FALSE	Low heterogeneity
442.4	Arterial dissection	-0.0334593	0.967094	0.0564716	0.553517	501280	320	500960	3	0	1.4548	2	0.483163	FALSE	FALSE	Low heterogeneity
433.12	Cerebral atherosclerosis	0.0285189	1.02893	0.0482014	0.554078	504136	436	503700	3	0	0.0380745	2	0.981143	FALSE	FALSE	Low heterogeneity
041.2	Streptococcus infection	0.00987668	1.00993	0.0167005	0.554253	500347	3868	496479	3	0	0.806283	2	0.668217	FALSE	FALSE	Low heterogeneity
414	Other forms of chronic heart disease	0.007946	1.00798	0.0134489	0.554635	480108	6369	473739	3	0	0.287806	2	0.865972	FALSE	FALSE	Low heterogeneity
472	Chronic pharyngitis and nasopharyngitis	-0.0085973	0.99144	0.0145598	0.554866	476544	5305	471239	3	0	0.863021	2	0.649527	FALSE	FALSE	Low heterogeneity
962	Poisoning by hormones and synthetic substitutes	0.0171418	1.01729	0.0293393	0.559045	438068	1256	436812	2	0	0.000740441	1	0.978291	FALSE	FALSE	Low heterogeneity
736.4	Genu valgum or varum (acquired)	0.0262998	1.02665	0.0450618	0.559463	84359	519	83840	2	77.7749	4.49942	1	0.0339063	FALSE	FALSE	Significant heterogeneity
442.1	Aortic aneurysm	0.00928617	1.00933	0.016065	0.563238	505333	4373	500960	3	0	0.138205	2	0.933231	FALSE	FALSE	Low heterogeneity
710.12	Chronic osteomyelitis	0.0199096	1.02011	0.0344762	0.56361	458520	897	457623	3	0	0.479219	2	0.786935	FALSE	FALSE	Low heterogeneity
689	Disorder of skin and subcutaneous tissue NOS	-0.00438583	0.995624	0.0076265	0.565238	523394	21252	502142	3	2.63994	2.05423	2	0.358038	FALSE	FALSE	Low heterogeneity
742.1	Loose body in joint	-0.0239248	0.976359	0.0417649	0.566749	501089	591	500498	3	0	0.814691	2	0.665414	FALSE	FALSE	Low heterogeneity
642.1	Preeclampsia and eclampsia	-0.020442	0.979765	0.0357481	0.567433	283758	832	282926	3	0	1.20642	2	0.547053	FALSE	FALSE	Low heterogeneity
201	Hodgkin's disease	0.0243893	1.02469	0.0426785	0.567684	515187	564	514623	3	0	1.46122	2	0.481616	FALSE	FALSE	Low heterogeneity
856	Vascular complications of surgery and medical procedures	-0.0295083	0.970923	0.0519919	0.570337	86334	390	85944	2	29.91	1.42674	1	0.232298	FALSE	FALSE	Moderate heterogeneity
556.1	Ulceration of intestine	0.0148093	1.01492	0.0260969	0.570392	419851	1553	418298	3	0	0.39613	2	0.820316	FALSE	FALSE	Low heterogeneity
626	Disorders of menstruation and other abnormal bleeding from female genital tract	0.00387232	1.00388	0.0068327	0.570895	262943	26622	236321	3	0	0.278928	2	0.869824	FALSE	FALSE	Low heterogeneity
340.1	Migrain with aura	-0.00835913	0.991676	0.0147775	0.571622	499868	5480	494388	3	0	0.0974358	2	0.95245	FALSE	FALSE	Low heterogeneity
367.1	Myopia	0.00618234	1.0062	0.0109382	0.571934	515363	10023	505340	3	0	0.979579	2	0.612755	FALSE	FALSE	Low heterogeneity
333.2	Myoclonus	0.0349964	1.03562	0.0619278	0.571994	451177	267	450910	2	64.9418	2.8524	1	0.0912378	FALSE	FALSE	High heterogeneity
276.13	Hyperpotassemia	0.00828221	1.00832	0.0146779	0.572575	504949	5317	499632	3	0	1.58977	2	0.451633	FALSE	FALSE	Low heterogeneity
292.2	Mild cognitive impairment	-0.0207454	0.979468	0.0368152	0.573094	508098	779	507319	3	45.8151	3.69107	2	0.157941	FALSE	FALSE	Moderate heterogeneity
575.1	Cholangitis	0.0185299	1.0187	0.0329077	0.573376	498943	963	497980	3	0	0.61887	2	0.733861	FALSE	FALSE	Low heterogeneity
748	Anomalies of respiratory system, congenital	-0.0363198	0.964332	0.0646988	0.574547	522232	239	521993	3	40.2312	3.34623	2	0.187662	FALSE	FALSE	Moderate heterogeneity
647	Infectious and parasitic complications affecting pregnancy	0.0255359	1.02586	0.045503	0.574667	284468	507	283961	3	0	0.691852	2	0.707565	FALSE	FALSE	Low heterogeneity
214	Lipoma	0.005987	1.006	0.01069	0.575441	518020	9425	508595	3	0	0.591173	2	0.744095	FALSE	FALSE	Low heterogeneity
360	Disorders of the globe	-0.0218542	0.978383	0.039028	0.575505	500379	677	499702	3	14.6812	2.34415	2	0.309724	FALSE	FALSE	Low heterogeneity
643.1	Hyperemesis gravidarum	-0.0278305	0.972553	0.0497486	0.575873	284878	415	284463	3	0	0.575002	2	0.750136	FALSE	FALSE	Low heterogeneity
529.1	Glossitis	0.0232211	1.02349	0.0415824	0.576547	510751	594	510157	3	17.1239	2.41324	2	0.299207	FALSE	FALSE	Low heterogeneity
556	Ulceration of the lower GI tract	0.012534	1.01261	0.0224481	0.576602	420398	2100	418298	3	0	0.580648	2	0.748021	FALSE	FALSE	Low heterogeneity
610.3	Fibrosclerosis of breast	0.0273659	1.02774	0.0490618	0.576992	248415	427	247988	2	82.7459	5.79571	1	0.0160653	FALSE	FALSE	Significant heterogeneity
189	Cancer of urinary organs (incl. kidney and bladder)	0.00664632	1.00667	0.0119424	0.577848	523379	7829	515550	3	69.6079	6.58065	2	0.0372417	FALSE	FALSE	Significant heterogeneity
704.11	Alopecia Areata	0.0398588	1.04066	0.0717687	0.578636	87679	197	87482	2	0	0.398279	1	0.527979	FALSE	FALSE	Low heterogeneity
112	Candidiasis	-0.0063085	0.993711	0.0114006	0.580026	515845	8758	507087	3	0	1.5937	2	0.450746	FALSE	FALSE	Low heterogeneity
536.7	Complications of gastrostomy, colostomy and enterostomy	-0.0248049	0.9755	0.0448553	0.580264	86856	529	86327	2	0	0.767376	1	0.38103	FALSE	FALSE	Low heterogeneity
528.3	Cellulitis and abscess of oral soft tissues	-0.0234533	0.97682	0.0424165	0.580313	510733	576	510157	3	0	0.485408	2	0.784504	FALSE	FALSE	Low heterogeneity
550.4	Umbilical hernia	0.00728866	1.00732	0.0132862	0.583287	468900	6084	462816	3	0	1.43106	2	0.488933	FALSE	FALSE	Low heterogeneity
528.1	Stomatitis and mucositis	0.0132706	1.01336	0.0242052	0.583517	511968	1811	510157	3	55.4799	4.49235	2	0.105803	FALSE	FALSE	High heterogeneity
204.11	Lymphoid leukemia, acute	0.0461807	1.04726	0.0843197	0.583908	468494	138	468356	2	83.5522	6.07982	1	0.0136735	FALSE	FALSE	Significant heterogeneity
381.3	Mastoiditis & related conditions	0.0265815	1.02694	0.0486045	0.584452	509230	434	508796	3	0	1.48389	2	0.476186	FALSE	FALSE	Low heterogeneity
303.31	Gastrointestinal malfunction arising from mental factors	-0.0225251	0.977727	0.0411932	0.584505	55063	646	54417	2	0	0.129153	1	0.719311	FALSE	FALSE	Low heterogeneity
525.2	Atrophy of edentulous alveolar ridge	0.0396444	1.04044	0.0725168	0.584589	504111	185	503926	3	1.85879	2.03788	2	0.360977	FALSE	FALSE	Low heterogeneity
170	Cancer of bone and connective tissue	0.0112748	1.01134	0.0206246	0.584607	523383	2595	520788	3	0	1.93407	2	0.38021	FALSE	FALSE	Low heterogeneity
172.1	Melanomas of skin, dx or hx	-0.00634532	0.993675	0.0116506	0.586005	502939	8938	494001	3	59.2282	4.90536	2	0.0860628	FALSE	FALSE	High heterogeneity
250.12	Type 1 diabetes with renal manifestations	0.0239057	1.02419	0.043943	0.58643	479580	800	478780	3	0	0.676644	2	0.712966	FALSE	FALSE	Low heterogeneity
333.1	Essential tremor	-0.0149931	0.985119	0.0275771	0.586662	494892	1404	493488	3	53.6201	4.31221	2	0.115775	FALSE	FALSE	High heterogeneity
910	Superficial injury, infected	0.034345	1.03494	0.0632667	0.587225	97684	255	97429	2	0	0.815531	1	0.36649	FALSE	FALSE	Low heterogeneity
728.1	Muscular calcification and ossification	-0.0457932	0.95524	0.0845596	0.588129	66891	139	66752	2	0	0.28486	1	0.593533	FALSE	FALSE	Low heterogeneity
520.2	Disturbances in tooth eruption	0.0100212	1.01007	0.0185553	0.589147	506982	3056	503926	3	51.0405	4.08501	2	0.129703	FALSE	FALSE	High heterogeneity
709.6	Other specified diffuse diseases of connective tissue	0.0342892	1.03488	0.0638168	0.591056	494036	246	493790	3	32.3796	2.95769	2	0.227901	FALSE	FALSE	Moderate heterogeneity
149.3	Cancer of hypopharynx	0.0451565	1.04619	0.0840484	0.591083	470614	140	470474	2	54.4697	2.19634	1	0.138339	FALSE	FALSE	High heterogeneity
380.4	Impacted cerumen	0.00714323	1.00717	0.0133113	0.591522	519848	6508	513340	3	0	1.1074	2	0.574818	FALSE	FALSE	Low heterogeneity
190	Cancer of eye	-0.029942	0.970502	0.0559716	0.592685	471869	327	471542	2	0	0.692248	1	0.405401	FALSE	FALSE	Low heterogeneity
427.22	Atrial flutter	0.0113946	1.01146	0.0213057	0.592777	70474	2666	67808	2	0	0.499428	1	0.479752	FALSE	FALSE	Low heterogeneity
750.11	Esophageal atresia/tracheoesophageal fistula	0.0357558	1.0364	0.0672647	0.595024	93518	226	93292	2	79.9912	4.99779	1	0.0253797	FALSE	FALSE	Significant heterogeneity
296.22	Major depressive disorder	0.00447248	1.00448	0.00841473	0.595068	458309	23268	435041	3	79.4706	9.74211	2	0.00766528	FALSE	FALSE	Significant heterogeneity
270.33	Amyloidosis	-0.0327918	0.96774	0.0618346	0.595894	519033	261	518772	3	0	0.976902	2	0.613576	FALSE	FALSE	Low heterogeneity
740.12	Osteoarthrosis, localized, secondary	-0.0135724	0.986519	0.0256063	0.596082	467373	1637	465736	3	0	0.0542906	2	0.97322	FALSE	FALSE	Low heterogeneity
635.2	Antepartum hemorrhage, abruptio placentae, and placenta previa	0.0135683	1.01366	0.025636	0.596619	275627	1640	273987	3	29.8411	2.85067	2	0.240428	FALSE	FALSE	Moderate heterogeneity
610.4	Benign neoplasm of breast	-0.00803073	0.992001	0.0152546	0.598578	271331	5052	266279	3	0	0.546546	2	0.760885	FALSE	FALSE	Low heterogeneity
636.2	Early onset of delivery	0.0174918	1.01765	0.0332796	0.599165	247095	971	246124	2	22.5303	1.29083	1	0.255895	FALSE	FALSE	Low heterogeneity
947	Urticaria	-0.00998945	0.99006	0.0190561	0.600131	497273	3035	494238	3	0	0.317623	2	0.853157	FALSE	FALSE	Low heterogeneity
528.41	Cyst of the salivary gland	-0.0379105	0.962799	0.0727394	0.60224	465932	188	465744	2	0	0.565651	1	0.451992	FALSE	FALSE	Low heterogeneity
253.4	Anterior pituitary disorders	-0.0363057	0.964345	0.069759	0.602754	86076	209	85867	2	0	0.00728223	1	0.931994	FALSE	FALSE	Low heterogeneity
425	Cardiomyopathy	0.00797076	1.008	0.015343	0.60341	519424	4690	514734	3	0	0.3207	2	0.851845	FALSE	FALSE	Low heterogeneity
800.2	Fracture of unspecified part of femur	0.0170536	1.0172	0.0329026	0.604244	488628	984	487644	3	0	0.678693	2	0.712236	FALSE	FALSE	Low heterogeneity
477	Epistaxis or throat hemorrhage	0.00873914	1.00878	0.0168821	0.604697	439961	3778	436183	2	39.7142	1.65877	1	0.19777	FALSE	FALSE	Moderate heterogeneity
256	Ovarian dysfunction	-0.0120282	0.988044	0.0232856	0.605472	277884	2083	275801	3	35.4337	3.09759	2	0.212504	FALSE	FALSE	Moderate heterogeneity
801.1	Fracture of foot	-0.00858667	0.99145	0.0166756	0.606607	491495	3851	487644	3	0	1.07461	2	0.584322	FALSE	FALSE	Low heterogeneity
394	Rheumatic disease of the heart valves	0.00597967	1.006	0.0116159	0.606704	513410	8021	505389	3	0	0.291501	2	0.864374	FALSE	FALSE	Low heterogeneity
757	Congenital anomalies of the integument	-0.0217107	0.978523	0.042219	0.607084	94902	594	94308	2	25.0272	1.33382	1	0.248127	FALSE	FALSE	Moderate heterogeneity
636.3	Hemorrhage in early pregnancy	-0.0116174	0.98845	0.0226491	0.608	276094	2107	273987	3	0	1.42929	2	0.489367	FALSE	FALSE	Low heterogeneity
426.32	Left bundle branch block	0.00928641	1.00933	0.0181178	0.608261	467815	3321	464494	3	0	1.85884	2	0.394783	FALSE	FALSE	Low heterogeneity
690	Erythematosquamous dermatosis	-0.00657685	0.993445	0.0128401	0.608502	505808	7471	498337	3	0	0.290125	2	0.864968	FALSE	FALSE	Low heterogeneity
634.3	Ectopic pregnancy	0.0215546	1.02179	0.0421848	0.609381	274570	583	273987	3	18.2737	2.44719	2	0.29417	FALSE	FALSE	Low heterogeneity
842	Other sprains and strains	0.00950157	1.00955	0.0186201	0.609851	83615	3188	80427	2	0	0.200749	1	0.654117	FALSE	FALSE	Low heterogeneity
164	Cancer of intrathoracic organs	0.0359469	1.0366	0.0704651	0.609955	471733	204	471529	2	0	0.0062335	1	0.93707	FALSE	FALSE	Low heterogeneity
742.8	Articular cartilage disorder	0.0159003	1.01603	0.0312358	0.610723	501568	1070	500498	3	0	0.110129	2	0.946424	FALSE	FALSE	Low heterogeneity
800	Fracture of lower limb	0.00494939	1.00496	0.00975425	0.611868	499035	11391	487644	3	0	0.922988	2	0.630341	FALSE	FALSE	Low heterogeneity
728.71	Contracture of palmar fascia [Dupuytren's disease]	0.007885	1.00792	0.0155403	0.611881	465931	4402	461529	3	71.1484	6.93203	2	0.0312413	FALSE	FALSE	Significant heterogeneity
727.4	Ganglion and cyst of synovium, tendon, and bursa	0.00675957	1.00678	0.0133728	0.613227	467593	6064	461529	3	0	0.375742	2	0.828722	FALSE	FALSE	Low heterogeneity
090.2	Gonococcal infections	-0.0458474	0.955188	0.0910114	0.614434	96395	118	96277	2	0	0.452413	1	0.501191	FALSE	FALSE	Low heterogeneity
523	Gingival and periodontal diseases	0.00874012	1.00878	0.0173932	0.615314	507419	3493	503926	3	0	0.41059	2	0.814407	FALSE	FALSE	Low heterogeneity
522.1	Pulpitis and necrosis of tooth pulp	-0.0376943	0.963007	0.0750539	0.615506	458596	177	458419	2	0	0.526648	1	0.46802	FALSE	FALSE	Low heterogeneity
362.6	Peripheral retinal degenerations	0.0156827	1.01581	0.0313671	0.617095	498954	1079	497875	3	0	0.206547	2	0.90188	FALSE	FALSE	Low heterogeneity
411.9	Other acute and subacute forms of ischemic heart disease	-0.0116562	0.988411	0.0234317	0.618868	475662	1923	473739	3	0	0.444154	2	0.800854	FALSE	FALSE	Low heterogeneity
189.21	Malignant neoplasm of bladder	0.00809198	1.00812	0.0163016	0.619618	519688	4138	515550	3	45.465	3.66737	2	0.159823	FALSE	FALSE	Moderate heterogeneity
427.21	Atrial fibrillation	0.00665474	1.00668	0.0134072	0.619643	75798	7990	67808	2	0	0.346211	1	0.556266	FALSE	FALSE	Low heterogeneity
395.3	Nonrheumatic tricuspid valve disorders	-0.0147199	0.985388	0.029692	0.620069	506596	1207	505389	3	19.9427	2.49821	2	0.286761	FALSE	FALSE	Low heterogeneity
255.2	Adrenal hypofunction	0.0138172	1.01391	0.0279363	0.620884	509233	1364	507869	3	0	1.76513	2	0.41372	FALSE	FALSE	Low heterogeneity
601.3	Orchitis and epididymitis	0.0183391	1.01851	0.0372808	0.622777	209188	767	208421	3	0	1.70949	2	0.425393	FALSE	FALSE	Low heterogeneity
573.3	Hepatomegaly	0.0138541	1.01395	0.0282552	0.623907	499388	1323	498065	3	0	0.753865	2	0.685962	FALSE	FALSE	Low heterogeneity
078	Viral warts & HPV	-0.00588865	0.994129	0.0120633	0.625448	503929	7939	495990	3	36.7835	3.16373	2	0.205591	FALSE	FALSE	Moderate heterogeneity
526.4	Temporomandibular joint disorders	-0.00977185	0.990276	0.020028	0.625613	506675	2749	503926	3	0	1.52857	2	0.465666	FALSE	FALSE	Low heterogeneity
521.2	Dental abrasion, erosion and attrition	0.0388473	1.03961	0.0796778	0.625865	89671	156	89515	2	0	0.260109	1	0.610045	FALSE	FALSE	Low heterogeneity
313.2	Tics and stuttering	-0.0403698	0.960434	0.0828123	0.625914	93464	144	93320	2	0	0.468804	1	0.493538	FALSE	FALSE	Low heterogeneity
425.1	Primary/intrinsic cardiomyopathies	0.00765751	1.00769	0.0157095	0.625943	519204	4470	514734	3	0	0.539665	2	0.763508	FALSE	FALSE	Low heterogeneity
227	Benign neoplasm of other endocrine glands and related structures	0.00896245	1.009	0.0184007	0.626207	520201	3210	516991	3	44.2595	3.58805	2	0.166289	FALSE	FALSE	Moderate heterogeneity
216	Benign neoplasm of skin	-0.00327095	0.996734	0.00672951	0.626924	521896	28166	493730	3	55.1656	4.46086	2	0.107482	FALSE	FALSE	High heterogeneity
446	Polyarteritis nodosa and allied conditions	0.0119794	1.01205	0.024836	0.629563	502668	1708	500960	3	76.1674	8.39187	2	0.0150567	FALSE	FALSE	Significant heterogeneity
600	Hyperplasia of prostate	0.00400312	1.00401	0.00831272	0.630115	227579	19158	208421	3	0	1.59229	2	0.451064	FALSE	FALSE	Low heterogeneity
389	Hearing loss	-0.00390935	0.996098	0.00814202	0.631125	522761	18965	503796	3	0	0.801551	2	0.6698	FALSE	FALSE	Low heterogeneity
312	Conduct disorders	0.0217834	1.02202	0.0453896	0.631284	93828	508	93320	2	0	0.493409	1	0.482411	FALSE	FALSE	Low heterogeneity
426.25	Other heart block	0.0236893	1.02397	0.0495382	0.632506	464916	422	464494	3	39.6936	3.3164	2	0.190482	FALSE	FALSE	Moderate heterogeneity
803.21	Colles' fracture	0.0225369	1.02279	0.0471975	0.633004	84449	473	83976	2	41.9963	1.72403	1	0.189176	FALSE	FALSE	Moderate heterogeneity
736	Other acquired deformities of limbs	0.00677739	1.0068	0.0142088	0.633372	500671	5495	495176	3	2.2378	2.04578	2	0.359554	FALSE	FALSE	Low heterogeneity
256.4	Polycystic ovaries	0.0128872	1.01297	0.0270424	0.633679	277324	1523	275801	3	14.0793	2.32773	2	0.312277	FALSE	FALSE	Low heterogeneity
288.3	Eosinophilia	-0.0289549	0.97146	0.0609898	0.634965	458543	278	458265	2	0	0.032014	1	0.857997	FALSE	FALSE	Low heterogeneity
737.1	Kyphosis (acquired)	0.0177114	1.01787	0.0373598	0.635446	84604	764	83840	2	8.939	1.09816	1	0.294669	FALSE	FALSE	Low heterogeneity
353.2	Nerve root lesions	0.0247878	1.0251	0.0524212	0.636315	490117	372	489745	3	0	0.859027	2	0.650826	FALSE	FALSE	Low heterogeneity
452.1	Iatrogenic pulmonary embolism and infarction	0.0255855	1.02592	0.0541721	0.636712	73621	362	73259	2	0	0.0522578	1	0.81918	FALSE	FALSE	Low heterogeneity
258	Iatrogenic endocrine disorders	0.0330261	1.03358	0.0700228	0.637178	464466	205	464261	2	54.5172	2.19863	1	0.138133	FALSE	FALSE	High heterogeneity
701.6	Acquired acanthosis nigricans	-0.0350902	0.965518	0.075083	0.640248	462478	177	462301	2	65.209	2.87431	1	0.0900035	FALSE	FALSE	High heterogeneity
300.13	Phobia	-0.01177	0.988299	0.0252235	0.640766	436843	1802	435041	3	0	0.908735	2	0.634849	FALSE	FALSE	Low heterogeneity
158	Neoplasm of unspecified nature of digestive system	0.00864487	1.00868	0.0185428	0.641063	495356	3183	492173	3	63.6374	5.50016	2	0.0639228	FALSE	FALSE	High heterogeneity
132	Infestation (lice, mites)	0.0201048	1.02031	0.0434829	0.643822	92811	553	92258	2	0	0.072222	1	0.788129	FALSE	FALSE	Low heterogeneity
442.11	Abdominal aortic aneurysm	0.00968409	1.00973	0.0210251	0.645088	503455	2495	500960	3	0	0.891443	2	0.640362	FALSE	FALSE	Low heterogeneity
348	Other conditions of brain	-0.00814367	0.991889	0.0177031	0.645506	496977	3489	493488	3	0	0.360382	2	0.835111	FALSE	FALSE	Low heterogeneity
361.2	Retinoschisis and retinal cysts	-0.0391885	0.961569	0.0864454	0.65031	456405	131	456274	2	0	0.18677	1	0.665618	FALSE	FALSE	Low heterogeneity
430	Intracranial hemorrhage	-0.00830957	0.991725	0.0183778	0.65116	506831	3131	503700	3	15.9541	2.37965	2	0.304274	FALSE	FALSE	Low heterogeneity
972	Poisoning by agents primarily affecting the cardiovascular system	-0.0191331	0.981049	0.0424582	0.652253	437396	584	436812	2	0	0.325602	1	0.568261	FALSE	FALSE	Low heterogeneity
840	Sprains and strains	0.00408294	1.00409	0.00910586	0.653874	520847	15253	505594	3	55.1865	4.46294	2	0.10737	FALSE	FALSE	High heterogeneity
767	Cervicocranial/Cervicobrachial syndrome	0.0326329	1.03317	0.0728298	0.654102	82277	192	82085	2	67.5527	3.08192	1	0.0791672	FALSE	FALSE	High heterogeneity
389.1	Sensorineural hearing loss	-0.00528021	0.994734	0.0117999	0.654529	512625	8829	503796	3	0	0.576027	2	0.749751	FALSE	FALSE	Low heterogeneity
366.1	Nonsenile Cataract	0.0199389	1.02014	0.0447521	0.655928	488019	526	487493	3	0	0.951078	2	0.62155	FALSE	FALSE	Low heterogeneity
368.9	Subjective visual disturbances	0.00941468	1.00946	0.0211417	0.656093	512227	2406	509821	3	0	1.48993	2	0.47475	FALSE	FALSE	Low heterogeneity
327.5	Parasomnia	-0.0145356	0.985569	0.0326644	0.65632	71578	1009	70569	2	0	0.160647	1	0.688562	FALSE	FALSE	Low heterogeneity
627.4	Premenopausal menorrhagia	-0.0167799	0.98336	0.0377162	0.656392	215025	749	214276	2	66.0591	2.94629	1	0.0860747	FALSE	FALSE	High heterogeneity
386.1	Meniere's disease	-0.0134853	0.986605	0.0303615	0.656927	508080	1130	506950	3	0	0.157286	2	0.92437	FALSE	FALSE	Low heterogeneity
537.1	Lesions of stomach and duodenum	-0.0285275	0.971876	0.064637	0.65896	86574	247	86327	2	85.2347	6.77264	1	0.00925656	FALSE	FALSE	Significant heterogeneity
756.5	Congenital osteodystrophies	0.0117469	1.01182	0.0266596	0.659484	473048	1518	471530	2	0	0.326724	1	0.567594	FALSE	FALSE	Low heterogeneity
603.1	Hydrocele	0.0102057	1.01026	0.0231778	0.659706	206633	1972	204661	3	0	0.223923	2	0.894079	FALSE	FALSE	Low heterogeneity
573.4	Acute and subacute necrosis of liver	0.0224185	1.02267	0.0509631	0.660012	82178	405	81773	2	0	0.00928543	1	0.923234	FALSE	FALSE	Low heterogeneity
427.12	Paroxysmal ventricular tachycardia	0.00864341	1.00868	0.019668	0.660324	467344	2850	464494	3	0	0.900811	2	0.63737	FALSE	FALSE	Low heterogeneity
362.2	Degeneration of macula and posterior pole of retina	-0.00601172	0.994006	0.0136797	0.660325	504048	6173	497875	3	0	0.0574122	2	0.971702	FALSE	FALSE	Low heterogeneity
380	Disorders of external ear	0.00799555	1.00803	0.0183196	0.662513	516684	3344	513340	3	6.42521	2.13733	2	0.343467	FALSE	FALSE	Low heterogeneity
303.3	Psychogenic disorder	-0.00590263	0.994115	0.013546	0.66302	442847	7806	435041	3	0	1.44827	2	0.484744	FALSE	FALSE	Low heterogeneity
733.6	Costochondritis	0.013915	1.01401	0.0320122	0.663797	483801	1031	482770	3	0	1.96665	2	0.374066	FALSE	FALSE	Low heterogeneity
180	Cervical cancer and dysplasia	0.00652396	1.00655	0.0151388	0.666509	248590	4807	243783	3	0	0.516144	2	0.77254	FALSE	FALSE	Low heterogeneity
736.1	Acquired deformities of forearm	0.0333867	1.03395	0.0775197	0.666696	84007	167	83840	2	0	0.510098	1	0.475096	FALSE	FALSE	Low heterogeneity
350.6	Disturbances of sensation of smell and taste	0.0146873	1.0148	0.0341145	0.66681	512745	909	511836	3	4.32816	2.09048	2	0.351608	FALSE	FALSE	Low heterogeneity
540.1	Appendicitis	-0.00711789	0.992907	0.0165446	0.667033	522789	3851	518938	3	0	0.133028	2	0.93565	FALSE	FALSE	Low heterogeneity
601.8	Other inflammatory disorders of male genital organs	0.0187632	1.01894	0.0436158	0.667055	208964	543	208421	3	73.905	7.66431	2	0.0216629	FALSE	FALSE	Significant heterogeneity
751.21	Cystic kidney disease	0.00995419	1.01	0.0235179	0.672105	518658	1936	516722	3	72.3948	7.245	2	0.0267158	FALSE	FALSE	Significant heterogeneity
189.4	Malignant neoplasm of other urinary organs	0.0146398	1.01475	0.0347301	0.673368	516451	901	515550	3	6.20492	2.13231	2	0.34433	FALSE	FALSE	Low heterogeneity
271	Disorders of carbohydrate transport and metabolism	-0.00716962	0.992856	0.0170339	0.673827	523393	3940	519453	3	0	0.31578	2	0.853944	FALSE	FALSE	Low heterogeneity
577.3	Cyst and pseudocyst of pancreas	0.0121262	1.0122	0.0288328	0.67407	518583	1272	517311	3	0	1.26196	2	0.53207	FALSE	FALSE	Low heterogeneity
199.4	Neurofibromatosis	0.0304536	1.03092	0.0724138	0.674084	415738	193	415545	2	0	0.35423	1	0.551728	FALSE	FALSE	Low heterogeneity
442.2	Aneurysm of iliac artery	-0.0217519	0.978483	0.0517447	0.674215	501343	383	500960	3	0	1.60662	2	0.447844	FALSE	FALSE	Low heterogeneity
756.3	Congenital anomalies of muscle, tendon, fascia, and connective tissue	0.0174659	1.01762	0.0417054	0.675369	518329	602	517727	3	0	0.300008	2	0.860704	FALSE	FALSE	Low heterogeneity
371	Inflammation of the eye	0.00423448	1.00424	0.0101516	0.676586	509130	11263	497867	3	0	0.823855	2	0.662372	FALSE	FALSE	Low heterogeneity
753.1	Congenital cataract and lens anomalies	0.034414	1.03501	0.0827043	0.67733	473669	144	473525	2	30.2002	1.43267	1	0.231329	FALSE	FALSE	Moderate heterogeneity
741.6	Villonodular synovitis	-0.0293402	0.971086	0.0705796	0.677627	500694	196	500498	3	66.3253	5.93918	2	0.0513245	FALSE	FALSE	High heterogeneity
362.8	Retinal hemorrhage/ischemia	0.0164152	1.01655	0.0395518	0.67812	498548	673	497875	3	0	0.0604848	2	0.97021	FALSE	FALSE	Low heterogeneity
191	Manlignant and unknown neoplasms of brain and nervous system	0.00932125	1.00936	0.0225087	0.678789	519964	2119	517845	3	33.6863	3.01597	2	0.221356	FALSE	FALSE	Moderate heterogeneity
250.5	Glycosuria or Acetonuria	-0.0250131	0.975297	0.0607051	0.680308	440263	296	439967	2	0	0.144301	1	0.704043	FALSE	FALSE	Low heterogeneity
961	Poisoning by other anti-infectives	0.0134146	1.0135	0.032618	0.680879	437817	1005	436812	2	0	0.485926	1	0.48575	FALSE	FALSE	Low heterogeneity
430.2	Intracerebral hemorrhage	-0.011492	0.988574	0.0280069	0.681565	505037	1337	503700	3	23.7209	2.62195	2	0.269557	FALSE	FALSE	Low heterogeneity
964	Poisoning by agents primarily affecting blood constituents	0.0129606	1.01304	0.0316174	0.681865	437894	1082	436812	2	0.655887	1.0066	1	0.315718	FALSE	FALSE	Low heterogeneity
981	Toxic effect of (non-ethyl) alcohol and petroleum and other solvents	0.0251984	1.02552	0.0616255	0.682616	475251	265	474986	2	0	0.528452	1	0.467259	FALSE	FALSE	Low heterogeneity
803.3	Fracture of clavicle or scapula	0.00849597	1.00853	0.0207838	0.682702	490085	2441	487644	3	65.7149	5.83344	2	0.0541109	FALSE	FALSE	High heterogeneity
592.12	Chronic cystitis	0.0114293	1.01149	0.0282377	0.68566	472480	1308	471172	3	57.9975	4.76162	2	0.0924756	FALSE	FALSE	High heterogeneity
202.22	Reticulosarcoma	0.0240688	1.02436	0.0595362	0.686013	93916	289	93627	2	52.0824	2.08692	1	0.148566	FALSE	FALSE	High heterogeneity
624.1	Dystrophy of female genital tract	0.0171797	1.01733	0.0425439	0.686352	267850	575	267275	3	0	1.53442	2	0.464306	FALSE	FALSE	Low heterogeneity
375.2	Epiphora	0.0102813	1.01033	0.0254787	0.686561	501542	1621	499921	3	0	0.302122	2	0.859795	FALSE	FALSE	Low heterogeneity
619	Noninflammatory female genital disorders	0.00319168	1.0032	0.00795396	0.688222	284646	19103	265543	3	0	0.300026	2	0.860697	FALSE	FALSE	Low heterogeneity
145.5	Cancer of the mouth floor	-0.0243772	0.975918	0.0611027	0.689927	470751	277	470474	2	59.2354	2.45311	1	0.117292	FALSE	FALSE	High heterogeneity
735.23	Hallux rigidus	0.00829445	1.00833	0.0208018	0.690087	497606	2430	495176	3	0	1.44451	2	0.485657	FALSE	FALSE	Low heterogeneity
608	Other disorders of male genital organs	0.00566471	1.00568	0.0142672	0.691335	210149	5488	204661	3	0	0.825046	2	0.661978	FALSE	FALSE	Low heterogeneity
225.2	Benign neoplasm of spinal cord, meninges	-0.021357	0.978869	0.0538048	0.691416	471904	362	471542	2	0	0.274767	1	0.600152	FALSE	FALSE	Low heterogeneity
722.3	Schmorl's nodes	0.0289612	1.02938	0.0730108	0.691611	77382	190	77192	2	0	0.0219898	1	0.882114	FALSE	FALSE	Low heterogeneity
817	Concussion	0.009776	1.00982	0.0246629	0.691822	517937	1775	516162	3	0	1.07742	2	0.583501	FALSE	FALSE	Low heterogeneity
626.15	Infertility, female, associated with anovulation	0.0172659	1.01742	0.0436226	0.692252	39452	581	38871	2	0	0.428899	1	0.51253	FALSE	FALSE	Low heterogeneity
271.3	Intestinal disaccharidase deficiencies and disaccharide malabsorption	-0.00687278	0.993151	0.0174103	0.693025	523205	3752	519453	3	0	0.256755	2	0.879521	FALSE	FALSE	Low heterogeneity
276.41	Acidosis	0.00662441	1.00665	0.0168535	0.694276	503495	3863	499632	3	0	0.468998	2	0.790967	FALSE	FALSE	Low heterogeneity
303.4	Somatoform disorder	0.00971103	1.00976	0.0247189	0.694423	436896	1855	435041	3	0	0.96149	2	0.618323	FALSE	FALSE	Low heterogeneity
276.42	Alkalosis	0.0144335	1.01454	0.0368163	0.695029	500414	782	499632	3	0	0.390348	2	0.822692	FALSE	FALSE	Low heterogeneity
614.4	Inflammatory diseases of uterus, except cervix	0.0160626	1.01619	0.0410529	0.6956	267434	614	266820	3	5.92221	2.1259	2	0.345435	FALSE	FALSE	Low heterogeneity
250.21	Type 2 diabetes with ketoacidosis	0.0199355	1.02014	0.0512522	0.697299	479292	512	478780	3	0	0.758456	2	0.684389	FALSE	FALSE	Low heterogeneity
159.4	Malignant neoplasm of retroperitoneum and peritoneum	0.0176857	1.01784	0.0455772	0.697987	447513	506	447007	2	0	0.293335	1	0.588091	FALSE	FALSE	Low heterogeneity
250.14	Type 1 diabetes with neurological manifestations	0.0150705	1.01518	0.0388913	0.698383	479819	1039	478780	3	0	1.9651	2	0.374355	FALSE	FALSE	Low heterogeneity
347	Cataplexy and narcolepsy	-0.0242775	0.976015	0.063385	0.701707	82367	253	82114	2	0	0.308018	1	0.578899	FALSE	FALSE	Low heterogeneity
476	Allergic rhinitis	0.00310406	1.00311	0.00810826	0.701848	493255	22016	471239	3	0	1.29172	2	0.524212	FALSE	FALSE	Low heterogeneity
732	Osteochondropathies	0.0114995	1.01157	0.0303034	0.704332	483914	1144	482770	3	0	0.640421	2	0.725996	FALSE	FALSE	Low heterogeneity
736.5	Acquired deformities of knee	-0.0202023	0.98	0.0534533	0.705473	84207	367	83840	2	0	0.177805	1	0.673266	FALSE	FALSE	Low heterogeneity
613.1	Inflammatory disease of breast	0.00935793	1.0094	0.024773	0.705619	516699	1730	514969	3	0	0.687072	2	0.709258	FALSE	FALSE	Low heterogeneity
333.8	Other degenerative diseases of the basal ganglia	0.0297302	1.03018	0.0787535	0.705795	82275	161	82114	2	0	0.333018	1	0.563887	FALSE	FALSE	Low heterogeneity
473.3	Paralysis/spasm of vocal cords or larynx	0.0109042	1.01096	0.0289002	0.705947	472523	1284	471239	3	0	0.486199	2	0.784193	FALSE	FALSE	Low heterogeneity
615	Endometriosis	0.00480633	1.00482	0.0127486	0.706166	273545	6725	266820	3	0	0.221998	2	0.89494	FALSE	FALSE	Low heterogeneity
721.2	Spondylosis with myelopathy	0.00991326	1.00996	0.0263531	0.70679	486980	1550	485430	3	49.0132	3.92259	2	0.140676	FALSE	FALSE	Moderate heterogeneity
621	Endometrial hyperplasia	-0.00890902	0.991131	0.0236901	0.706868	269636	1878	267758	3	66.023	5.88633	2	0.0526986	FALSE	FALSE	High heterogeneity
350.1	Abnormal involuntary movements	0.00543594	1.00545	0.0145051	0.707838	517207	5371	511836	3	0	0.924943	2	0.629725	FALSE	FALSE	Low heterogeneity
751.11	Congenital anomalies of female genital organs	-0.0120406	0.988032	0.0324105	0.710262	282443	1008	281435	3	0	1.99073	2	0.369589	FALSE	FALSE	Low heterogeneity
613	Other nonmalignant breast conditions	-0.00450413	0.995506	0.0121242	0.710266	523029	8060	514969	3	0	1.12997	2	0.568368	FALSE	FALSE	Low heterogeneity
324	Other CNS infection and poliomyelitis	-0.0141427	0.985957	0.0381451	0.710817	521782	715	521067	3	80.0733	10.0368	2	0.00661512	FALSE	FALSE	Significant heterogeneity
636	Early or threatened labor; hemorrhage in early pregnancy	0.00609125	1.00611	0.0165141	0.712239	278153	4166	273987	3	0	0.92897	2	0.628459	FALSE	FALSE	Low heterogeneity
747.11	Cardiac shunt/ heart septal defect	-0.00909416	0.990947	0.0246678	0.712377	518805	1740	517065	3	0	1.19989	2	0.548843	FALSE	FALSE	Low heterogeneity
364.4	Corneal degenerations	-0.0124665	0.987611	0.0340144	0.713988	500616	914	499702	3	0	0.778429	2	0.677589	FALSE	FALSE	Low heterogeneity
429.9	Cardiac complications, not elsewhere classified	-0.0123597	0.987716	0.0337365	0.714097	80171	957	79214	2	79.9704	4.99262	1	0.0254556	FALSE	FALSE	Significant heterogeneity
989	Toxic effect of other substances, chiefly nonmedicinal as to source	0.0215281	1.02176	0.0587951	0.71425	522536	292	522244	3	48.034	3.84867	2	0.145973	FALSE	FALSE	Moderate heterogeneity
427.61	Supraventricular premature beats	-0.0100153	0.990035	0.0275046	0.715759	465931	1437	464494	3	0	1.54993	2	0.46072	FALSE	FALSE	Low heterogeneity
704.8	Other specified diseases of hair and hair follicles	0.00661227	1.00663	0.0181614	0.715795	509745	3361	506384	3	0	0.0195549	2	0.99027	FALSE	FALSE	Low heterogeneity
723.1	Torticollis	0.0142171	1.01432	0.0392427	0.717137	486108	678	485430	3	0	0.272218	2	0.872747	FALSE	FALSE	Low heterogeneity
379.4	Anomalies of pupillary function	0.0158069	1.01593	0.0439023	0.718812	500463	542	499921	3	0	0.898028	2	0.638257	FALSE	FALSE	Low heterogeneity
536	Disorders of function of stomach	-0.0055453	0.99447	0.0155277	0.721	91040	4713	86327	2	0	0.0246968	1	0.875125	FALSE	FALSE	Low heterogeneity
669	Complications of labor and delivery NEC	-0.00613365	0.993885	0.0171992	0.721373	279710	3874	275836	3	0	0.937837	2	0.625679	FALSE	FALSE	Low heterogeneity
733.9	Chondromalacia	-0.0155827	0.984538	0.0437026	0.721419	483311	541	482770	3	0	0.559036	2	0.756148	FALSE	FALSE	Low heterogeneity
671	Venous/cerebrovascular complications embolism in pregnancy and the puerperium	-0.0148685	0.985242	0.0418074	0.722109	284392	599	283793	3	0	0.741546	2	0.690201	FALSE	FALSE	Low heterogeneity
198.2	Secondary malignancy of respiratory organs	0.00606378	1.00608	0.0171804	0.724128	462889	3655	459234	3	0	0.742102	2	0.690009	FALSE	FALSE	Low heterogeneity
573.2	Liver replaced by transplant	-0.0175585	0.982595	0.0502658	0.726854	455095	417	454678	2	0	0.25922	1	0.610657	FALSE	FALSE	Low heterogeneity
835	Internal derangement of knee	0.00256053	1.00256	0.00734095	0.727239	516754	20325	496429	3	0	0.503804	2	0.777321	FALSE	FALSE	Low heterogeneity
433.6	Acute, but ill-defined cerebrovascular disease	-0.0133382	0.98675	0.0383986	0.728319	89182	727	88455	2	0	0.389746	1	0.532433	FALSE	FALSE	Low heterogeneity
182	Malignant neoplasm of uterus	-0.00739883	0.992628	0.0213198	0.728561	247320	2372	244948	3	0	0.0451559	2	0.977675	FALSE	FALSE	Low heterogeneity
941	Adverse reaction to serum or vaccine	0.0169702	1.01712	0.0489049	0.728588	456430	434	455996	2	0	0.158944	1	0.69013	FALSE	FALSE	Low heterogeneity
619.3	Noninflammatory disorders of cervix	0.00563797	1.00565	0.0163175	0.729705	269520	3977	265543	3	63.2267	5.43872	2	0.0659169	FALSE	FALSE	High heterogeneity
457	Encounter for long-term (current) use of anticoagulants, antithrombotics, aspirin	0.00792461	1.00796	0.0231076	0.73164	421920	2306	419614	2	0	0.00725379	1	0.932127	FALSE	FALSE	Low heterogeneity
580.2	Nephrotic syndrome without mention of glomerulonephritis	-0.0116371	0.98843	0.0339812	0.732007	493834	900	492934	3	0	1.6153	2	0.445906	FALSE	FALSE	Low heterogeneity
723	Other disorders of cervical region	0.0075179	1.00755	0.0219726	0.732238	487657	2227	485430	3	47.7664	3.82895	2	0.147419	FALSE	FALSE	Moderate heterogeneity
473.1	Chronic laryngitis	-0.017285	0.982864	0.0506429	0.732869	471637	398	471239	3	51.6348	4.13521	2	0.126488	FALSE	FALSE	High heterogeneity
198.1	Secondary malignancy of lymph nodes	0.00360729	1.00361	0.0107096	0.736246	469226	9992	459234	3	0	0.176963	2	0.91532	FALSE	FALSE	Low heterogeneity
509.2	Respiratory insufficiency	0.00611306	1.00613	0.0181556	0.73634	501452	3259	498193	3	50.7817	4.06353	2	0.131104	FALSE	FALSE	High heterogeneity
288.1	Decreased white blood cell count	-0.00447294	0.995537	0.0133702	0.737967	506066	6024	500042	3	0	1.71185	2	0.424889	FALSE	FALSE	Low heterogeneity
949	Allergies, other	-0.00421886	0.99579	0.0126349	0.73845	502727	8489	494238	3	51.6405	4.13569	2	0.126458	FALSE	FALSE	High heterogeneity
611.3	Lump or mass in breast	-0.00495862	0.995054	0.014907	0.739408	465377	5484	459893	2	0	0.0224767	1	0.880826	FALSE	FALSE	Low heterogeneity
450	Noninfectious disorders of lymphatic channels	-0.00581295	0.994204	0.0175648	0.740688	523394	3580	519814	3	0	0.336599	2	0.845101	FALSE	FALSE	Low heterogeneity
368.3	Anisometropia	0.01373	1.01382	0.0418386	0.742786	510413	592	509821	3	0	0.460498	2	0.794336	FALSE	FALSE	Low heterogeneity
286.4	Acquired coagulation factor deficiency	0.0185181	1.01869	0.056638	0.743701	87236	328	86908	2	0	0.292666	1	0.588517	FALSE	FALSE	Low heterogeneity
911	Blister	0.0141409	1.01424	0.0432803	0.743874	97684	563	97121	2	0	0.542707	1	0.461313	FALSE	FALSE	Low heterogeneity
303	Psychogenic and somatoform disorders	0.00416417	1.00417	0.0127563	0.744092	443735	8694	435041	3	5.89238	2.12523	2	0.345552	FALSE	FALSE	Low heterogeneity
644	Anemia during pregnancy	0.0147639	1.01487	0.0455697	0.745949	55476	514	54962	2	0	0.368089	1	0.544048	FALSE	FALSE	Low heterogeneity
204	Leukemia	0.00618643	1.00621	0.0191101	0.746146	517514	2891	514623	3	63.0001	5.40542	2	0.0670236	FALSE	FALSE	High heterogeneity
300.8	Acute reaction to stress	0.00942849	1.00947	0.0291819	0.746624	436313	1272	435041	3	0	0.0509035	2	0.974869	FALSE	FALSE	Low heterogeneity
287.4	Qualitative platelet defects	0.0238788	1.02417	0.0739973	0.746924	87094	186	86908	2	0	0.105268	1	0.745598	FALSE	FALSE	Low heterogeneity
527.8	Other specified diseases of the salivary glands	0.0139133	1.01401	0.0431951	0.747374	510713	556	510157	3	0	0.216629	2	0.897345	FALSE	FALSE	Low heterogeneity
871.1	Open wound of hand except finger(s)	0.0088564	1.0089	0.0275099	0.747502	503487	1408	502079	3	0	1.03344	2	0.596474	FALSE	FALSE	Low heterogeneity
394.3	Aortic valve disease	0.00844174	1.00848	0.0262859	0.748096	463164	1519	461645	2	0	0.476439	1	0.49004	FALSE	FALSE	Low heterogeneity
592.13	Chronic interstitial cystitis	0.0110581	1.01112	0.0344843	0.748461	472065	893	471172	3	5.79977	2.12314	2	0.345913	FALSE	FALSE	Low heterogeneity
500.2	Pneumoconiosis	0.0177814	1.01794	0.0557037	0.749564	455158	331	454827	2	0	0.111911	1	0.737979	FALSE	FALSE	Low heterogeneity
433.2	Occlusion of cerebral arteries	0.00375791	1.00376	0.0117816	0.749753	511626	7926	503700	3	0	0.48634	2	0.784138	FALSE	FALSE	Low heterogeneity
634.1	Missed abortion/Hydatidiform mole	0.007765	1.0078	0.0243791	0.750097	275790	1803	273987	3	76.29	8.43524	2	0.0147336	FALSE	FALSE	Significant heterogeneity
599.1	Urinary obstruction	-0.0095089	0.990536	0.0302243	0.753057	480755	1196	479559	3	54.4666	4.39238	2	0.111226	FALSE	FALSE	High heterogeneity
337.1	Peripheral autonomic neuropathy	-0.012098	0.987975	0.0387402	0.754825	494208	720	493488	3	0	0.988169	2	0.610129	FALSE	FALSE	Low heterogeneity
426.21	First degree AV block	0.006137	1.00616	0.0199396	0.75825	467359	2865	464494	3	0	1.23881	2	0.538264	FALSE	FALSE	Low heterogeneity
706.1	Acne	-0.00464345	0.995367	0.0151254	0.758846	503977	5068	498909	3	48.2454	3.86439	2	0.14483	FALSE	FALSE	Moderate heterogeneity
218.2	Other benign neoplasm of uterus	0.00531059	1.00532	0.0173463	0.759489	259927	4229	255698	3	0	0.680673	2	0.711531	FALSE	FALSE	Low heterogeneity
480.2	Viral pneumonia	-0.0158488	0.984276	0.0518011	0.759639	495951	383	495568	3	0	0.00262806	2	0.998687	FALSE	FALSE	Low heterogeneity
275.6	Hypercalcemia	0.00657679	1.0066	0.0215914	0.760669	92756	2377	90379	2	0	0.00157523	1	0.968341	FALSE	FALSE	Low heterogeneity
361	Retinal detachments and defects	-0.00446467	0.995545	0.0148607	0.763845	504526	4824	499702	3	0	1.45074	2	0.484146	FALSE	FALSE	Low heterogeneity
276.4	Acid-base balance disorder	0.00471853	1.00473	0.0158173	0.765464	504033	4401	499632	3	0	0.0404869	2	0.97996	FALSE	FALSE	Low heterogeneity
860	Bone marrow or stem cell transplant	-0.0186228	0.981549	0.0629823	0.767472	475993	259	475734	2	20.6809	1.26073	1	0.261513	FALSE	FALSE	Low heterogeneity
367.2	Astigmatism	-0.00361556	0.996391	0.012305	0.768889	513242	7902	505340	3	0	0.637307	2	0.727127	FALSE	FALSE	Low heterogeneity
255.21	Glucocorticoid deficiency	0.00834042	1.00838	0.0284135	0.769111	509184	1315	507869	3	0	0.937504	2	0.625783	FALSE	FALSE	Low heterogeneity
700	Corns and callosities	-0.00576756	0.994249	0.0199093	0.772052	506265	2857	503408	3	40.4745	3.3599	2	0.186383	FALSE	FALSE	Moderate heterogeneity
750.21	Congenital anomalies of intestine	0.0102066	1.01026	0.0355051	0.773754	517552	830	516722	3	0	0.156757	2	0.924615	FALSE	FALSE	Low heterogeneity
371.3	Inflammation of eyelids	0.00327951	1.00328	0.0114951	0.775416	506473	8606	497867	3	0	1.65424	2	0.437306	FALSE	FALSE	Low heterogeneity
586.3	Vascular disorders of kidney/hypertrophy	-0.015689	0.984433	0.0550581	0.775679	493270	336	492934	3	0	0.967529	2	0.616458	FALSE	FALSE	Low heterogeneity
871.2	Open wound of finger(s)	0.00567659	1.00569	0.0201315	0.777963	504762	2683	502079	3	0	1.44484	2	0.485577	FALSE	FALSE	Low heterogeneity
288.11	Neutropenia	0.00412842	1.00414	0.0148364	0.78081	504893	4851	500042	3	12.0834	2.27488	2	0.320638	FALSE	FALSE	Low heterogeneity
565.1	Anal and rectal polyp	0.00287747	1.00288	0.0103497	0.780993	495175	10105	485070	3	0	0.103297	2	0.949663	FALSE	FALSE	Low heterogeneity
605	Erectile dysfunction [ED]	-0.00404709	0.995961	0.0145615	0.781065	211206	6545	204661	3	0	0.110789	2	0.946112	FALSE	FALSE	Low heterogeneity
743.22	Pathologic fracture of femur	-0.0181625	0.982001	0.065467	0.78145	81735	241	81494	2	0	0.0170481	1	0.896117	FALSE	FALSE	Low heterogeneity
348.7	Coma	0.0111439	1.01121	0.0409895	0.78572	451530	620	450910	2	0	0.227776	1	0.633178	FALSE	FALSE	Low heterogeneity
751	Genitourinary congenital anomalies	-0.0041896	0.995819	0.0154525	0.786292	521276	4554	516722	3	0	0.47307	2	0.789358	FALSE	FALSE	Low heterogeneity
349	Other and unspecified disorders of the nervous system	-0.00665301	0.993369	0.0245761	0.786614	495264	1776	493488	3	47.3768	3.8006	2	0.149523	FALSE	FALSE	Moderate heterogeneity
705	Disorders of sweat glands	0.00715868	1.00718	0.0265853	0.78772	500423	1514	498909	3	0	1.71009	2	0.425265	FALSE	FALSE	Low heterogeneity
110.11	Dermatophytosis of nail	0.00425845	1.00427	0.0158885	0.788683	511668	4581	507087	3	65.1277	5.73522	2	0.0568347	FALSE	FALSE	High heterogeneity
191.11	Cancer of brain	0.00765962	1.00769	0.0285949	0.788802	519141	1296	517845	3	47.4202	3.80374	2	0.149289	FALSE	FALSE	Moderate heterogeneity
370.2	Superficial keratitis	0.00957554	1.00962	0.0358455	0.789366	82883	837	82046	2	52.5871	2.10913	1	0.146423	FALSE	FALSE	High heterogeneity
381.2	Eustachian tube disorders	-0.00441302	0.995597	0.0165619	0.789888	512837	4041	508796	3	0	1.10789	2	0.574679	FALSE	FALSE	Low heterogeneity
601.1	Prostatitis	-0.00536063	0.994654	0.0201617	0.79033	211059	2638	208421	3	0	0.162253	2	0.922077	FALSE	FALSE	Low heterogeneity
701.4	Keloid scar	0.00796803	1.008	0.0299689	0.790334	504588	1180	503408	3	0	0.123171	2	0.940272	FALSE	FALSE	Low heterogeneity
224.1	Benign neoplasm of eye, uveal	0.00791707	1.00795	0.0298142	0.790588	519048	1203	517845	3	0	0.017703	2	0.991188	FALSE	FALSE	Low heterogeneity
741.2	Stiffness of joint	0.00621529	1.00623	0.0235094	0.791492	459796	1969	457827	2	21.5718	1.27505	1	0.258821	FALSE	FALSE	Low heterogeneity
465.2	Acute pharyngitis	0.00259278	1.0026	0.00986022	0.792586	509030	12842	496188	3	0	1.75318	2	0.416199	FALSE	FALSE	Low heterogeneity
290.1	Dementias	0.00627638	1.0063	0.0239069	0.79291	509190	1871	507319	3	0	1.01564	2	0.601807	FALSE	FALSE	Low heterogeneity
722.7	Intervertebral disc disorder with myelopathy	0.00928715	1.00933	0.0354456	0.793312	78042	850	77192	2	5.27222	1.05566	1	0.304208	FALSE	FALSE	Low heterogeneity
191.1	Cancer of brain and nervous system	0.00700174	1.00703	0.0267938	0.793846	519323	1478	517845	3	50.6348	4.05144	2	0.131899	FALSE	FALSE	High heterogeneity
595	Hydronephrosis	0.00396868	1.00398	0.015224	0.794335	508915	4656	504259	3	0	0.315852	2	0.853913	FALSE	FALSE	Low heterogeneity
380.1	Otitis externa	0.00435007	1.00436	0.0168334	0.796084	517185	3845	513340	3	0	0.844555	2	0.655552	FALSE	FALSE	Low heterogeneity
364	Corneal opacity and other disorders of cornea	0.0051401	1.00515	0.019934	0.796518	502448	2746	499702	3	0	0.771332	2	0.679998	FALSE	FALSE	Low heterogeneity
379.5	Disorders of iris and ciliary body	0.00850033	1.00854	0.033071	0.797154	500879	958	499921	3	0	1.54481	2	0.461902	FALSE	FALSE	Low heterogeneity
276.6	Fluid overload	0.00550097	1.00552	0.0214043	0.797176	502033	2401	499632	3	0	1.44289	2	0.48605	FALSE	FALSE	Low heterogeneity
364.41	Keratoconus	-0.0163236	0.983809	0.063643	0.797575	499948	246	499702	3	20.3076	2.50965	2	0.285126	FALSE	FALSE	Low heterogeneity
727.7	Contracture of tendon (sheath)	0.00875062	1.00879	0.0342853	0.798546	462440	911	461529	3	0	0.918944	2	0.631617	FALSE	FALSE	Low heterogeneity
759	Other and unspecified congenital anomalies	-0.0079378	0.992094	0.031416	0.800525	520098	1076	519022	3	33.4211	3.00395	2	0.22269	FALSE	FALSE	Moderate heterogeneity
198.4	Secondary malignant neoplasm of liver	-0.00430634	0.995703	0.017075	0.800886	462892	3658	459234	3	14.0213	2.32616	2	0.312523	FALSE	FALSE	Low heterogeneity
516.1	Hemoptysis	0.00488228	1.00489	0.0194324	0.801625	475765	2810	472955	2	26.9779	1.36945	1	0.241907	FALSE	FALSE	Moderate heterogeneity
244.2	Acquired hypothyroidism	0.00494807	1.00496	0.0197266	0.801944	487615	2881	484734	3	0	0.0806263	2	0.960489	FALSE	FALSE	Low heterogeneity
276.8	Polydipsia	-0.0128928	0.98719	0.0514256	0.802041	500017	385	499632	3	0	0.360327	2	0.835134	FALSE	FALSE	Low heterogeneity
586.4	Stricture/obstruction of ureter	-0.00433691	0.995672	0.0174605	0.803837	496570	3636	492934	3	44.6639	3.61428	2	0.164123	FALSE	FALSE	Moderate heterogeneity
698	Pruritus and related conditions	0.00351288	1.00352	0.0141785	0.804319	523394	5537	517857	3	7.28396	2.15712	2	0.340084	FALSE	FALSE	Low heterogeneity
654.2	Rhesus isoimmunization in pregnancy	-0.0134207	0.986669	0.0544441	0.805292	54325	359	53966	2	0	0.801812	1	0.370552	FALSE	FALSE	Low heterogeneity
364.9	Cornea replaced by transplant	-0.0172484	0.982899	0.0700228	0.80543	457822	207	457615	2	0	0.385534	1	0.534657	FALSE	FALSE	Low heterogeneity
362.22	Macular degeneration, wet	0.0165872	1.01673	0.0673703	0.80552	84867	236	84631	2	35.6142	1.55314	1	0.212673	FALSE	FALSE	Moderate heterogeneity
530.6	Diverticulum of esophagus, acquired	0.0143803	1.01448	0.0586585	0.806338	415361	300	415061	2	59.0556	2.44234	1	0.1181	FALSE	FALSE	High heterogeneity
587	Kidney replaced by transpant	0.00673352	1.00676	0.0276327	0.807479	494346	1412	492934	3	64.0105	5.55717	2	0.0621263	FALSE	FALSE	High heterogeneity
643	Excessive vomiting in pregnancy	-0.00935271	0.990691	0.0384115	0.807628	285180	717	284463	3	0	0.173935	2	0.916707	FALSE	FALSE	Low heterogeneity
374.3	Ptosis of eyelid	0.00408036	1.00409	0.0167907	0.807996	501681	3814	497867	3	0	1.12592	2	0.56952	FALSE	FALSE	Low heterogeneity
536.3	Gastroparesis	0.00708441	1.00711	0.029169	0.808103	87599	1272	86327	2	0	0.126632	1	0.72195	FALSE	FALSE	Low heterogeneity
189.2	Cancer of bladder	0.00375486	1.00376	0.0154775	0.808314	520138	4588	515550	3	63.2578	5.44334	2	0.065765	FALSE	FALSE	High heterogeneity
695.41	Cutaneous lupus erythematosus	-0.0106352	0.989421	0.0439329	0.80872	496897	540	496357	3	46.8476	3.76277	2	0.152379	FALSE	FALSE	Moderate heterogeneity
362.29	Macular degeneration (senile) of retina NOS	-0.00374902	0.996258	0.0155622	0.809628	502571	4696	497875	3	26.4409	2.7189	2	0.256802	FALSE	FALSE	Moderate heterogeneity
270.32	Paraproteinemia	0.00782872	1.00786	0.0328796	0.811802	519745	973	518772	3	0	1.44807	2	0.484791	FALSE	FALSE	Low heterogeneity
228	Hemangioma and lymphangioma, any site	-0.00300593	0.996999	0.0126941	0.812814	523394	6912	516482	3	34.8043	3.06769	2	0.215705	FALSE	FALSE	Moderate heterogeneity
193	Thyroid cancer	-0.00588742	0.99413	0.0249327	0.81333	518714	1723	516991	3	7.89682	2.17148	2	0.337652	FALSE	FALSE	Low heterogeneity
153.2	Colon cancer	-0.00350655	0.9965	0.0148666	0.813535	480725	4862	475863	3	31.5936	2.9237	2	0.231807	FALSE	FALSE	Moderate heterogeneity
601.4	Balanoposthitis	0.010438	1.01049	0.0445909	0.814919	208938	517	208421	3	73.3074	7.49272	2	0.0236035	FALSE	FALSE	Significant heterogeneity
369.2	Eye infection, viral	0.0071878	1.00721	0.0310702	0.81705	498969	1102	497867	3	0	0.788505	2	0.674184	FALSE	FALSE	Low heterogeneity
627.1	Postmenopausal bleeding	-0.00234572	0.997657	0.0101916	0.817966	225035	10759	214276	2	0	0.0730253	1	0.786982	FALSE	FALSE	Low heterogeneity
870.6	Open wound of neck	0.0134973	1.01359	0.0589197	0.818808	459702	299	459403	2	0	0.00240204	1	0.960911	FALSE	FALSE	Low heterogeneity
426.31	Right bundle branch block	-0.00394152	0.996066	0.0172777	0.819547	468233	3739	464494	3	51.2044	4.09873	2	0.128816	FALSE	FALSE	High heterogeneity
396	Abnormal heart sounds	0.00317492	1.00318	0.0139441	0.819887	467774	6129	461645	2	41.7561	1.71692	1	0.19009	FALSE	FALSE	Moderate heterogeneity
198.5	Secondary malignancy of brain/spine	0.00584364	1.00586	0.0258013	0.820824	460838	1604	459234	3	66.7491	6.01487	2	0.0494182	FALSE	FALSE	Significant heterogeneity
370.31	Keratoconjunctivitis sicca	0.0105288	1.01058	0.0471174	0.823178	82517	471	82046	2	0	5.2381e-05	1	0.994225	FALSE	FALSE	Low heterogeneity
304	Adjustment reaction	-0.00281913	0.997185	0.0126851	0.824128	442743	7702	435041	3	0	1.42539	2	0.49032	FALSE	FALSE	Low heterogeneity
290.3	Other persistent mental disorders due to conditions classified elsewhere	-0.00595866	0.994059	0.0270449	0.825618	508793	1474	507319	3	49.9019	3.99217	2	0.135866	FALSE	FALSE	Moderate heterogeneity
735.2	Acquired toe deformities	0.00253403	1.00254	0.0115763	0.82673	503251	8075	495176	3	0	1.74269	2	0.418389	FALSE	FALSE	Low heterogeneity
614.3	Pelvic inflammatory disease (PID)	0.00560859	1.00562	0.0256345	0.826813	268434	1614	266820	3	35.9176	3.12098	2	0.210033	FALSE	FALSE	Moderate heterogeneity
365.2	Primary angle-closure glaucoma	0.00605739	1.00608	0.0278854	0.828034	501054	1352	499702	3	63.9903	5.55406	2	0.062223	FALSE	FALSE	High heterogeneity
149.4	Cancer of larynx	-0.00856873	0.991468	0.0395619	0.828527	471151	677	470474	2	0	0.85415	1	0.355381	FALSE	FALSE	Low heterogeneity
580.12	Non-proliferative glomerulonephritis	0.0122539	1.01233	0.0567167	0.828946	493249	315	492934	3	0	0.474849	2	0.788656	FALSE	FALSE	Low heterogeneity
499	Cystic fibrosis	-0.0145445	0.985561	0.0676202	0.829697	97684	224	97460	2	0	0.0263157	1	0.871132	FALSE	FALSE	Low heterogeneity
204.1	Lymphoid leukemia	-0.0068468	0.993177	0.0318921	0.830012	515645	1022	514623	3	35.3253	3.0924	2	0.213056	FALSE	FALSE	Moderate heterogeneity
374	Other disorders of eyelids	0.00211816	1.00212	0.0100605	0.833244	508867	11000	497867	3	0	0.641139	2	0.725736	FALSE	FALSE	Low heterogeneity
604	Disorders of penis	0.00324726	1.00325	0.0154253	0.833265	209188	4527	204661	3	0	0.862502	2	0.649696	FALSE	FALSE	Low heterogeneity
747.2	Congenital anomalies of peripheral vascular system	-0.00710844	0.992917	0.0338937	0.83388	517983	918	517065	3	55.4132	4.48563	2	0.106159	FALSE	FALSE	High heterogeneity
603	Other disorders of testis	0.00385936	1.00387	0.0185056	0.834799	207777	3116	204661	3	6.22448	2.13275	2	0.344254	FALSE	FALSE	Low heterogeneity
385	Other disorders of middle ear and mastoid	0.00561396	1.00563	0.0269974	0.835273	510243	1447	508796	3	3.20926	2.06631	2	0.355882	FALSE	FALSE	Low heterogeneity
446.5	Giant cell arteritis	0.00876752	1.00881	0.0422573	0.835635	501534	574	500960	3	13.8168	2.32064	2	0.313386	FALSE	FALSE	Low heterogeneity
994.21	Septic shock	-0.00743302	0.992595	0.0359728	0.8363	95060	829	94231	2	0	0.269927	1	0.603381	FALSE	FALSE	Low heterogeneity
327.41	Organic or persistent insomnia	-0.00432875	0.995681	0.0211836	0.838084	493177	2445	490732	3	24.4922	2.64873	2	0.265971	FALSE	FALSE	Low heterogeneity
586.11	Small kidney	0.0103951	1.01045	0.0509949	0.838474	452008	400	451608	2	0.529046	1.00532	1	0.316027	FALSE	FALSE	Low heterogeneity
204.4	Multiple myeloma	-0.00658209	0.99344	0.0324797	0.839407	515608	985	514623	3	0	0.537106	2	0.764485	FALSE	FALSE	Low heterogeneity
740.3	Osteoarthrosis involving more than one site, but not specified as generalized	-0.00715603	0.99287	0.0355135	0.840306	69887	866	69021	2	0	0.333487	1	0.563613	FALSE	FALSE	Low heterogeneity
526	Diseases of the jaws	-0.00297144	0.997033	0.0147968	0.840842	509009	5083	503926	3	0	1.11669	2	0.572156	FALSE	FALSE	Low heterogeneity
751.1	Congenital anomalies of genital organs	-0.00530116	0.994713	0.0265151	0.841535	518231	1509	516722	3	19.5404	2.48572	2	0.288558	FALSE	FALSE	Low heterogeneity
751.12	Congenital anomalies of male genital organs	0.0101946	1.01025	0.0514819	0.843028	217714	392	217322	2	0	0.835551	1	0.360672	FALSE	FALSE	Low heterogeneity
803.1	Fracture of humerus	0.00368016	1.00369	0.0185931	0.843099	490711	3067	487644	3	0	1.34019	2	0.51166	FALSE	FALSE	Low heterogeneity
388	Other disorders of ear	-0.00467402	0.995337	0.0243452	0.84775	505626	1830	503796	3	0	0.847744	2	0.654508	FALSE	FALSE	Low heterogeneity
189.11	Malignant neoplasm of kidney, except pelvis	-0.00387642	0.996131	0.0203679	0.849058	518157	2607	515550	3	58.8196	4.85668	2	0.0881829	FALSE	FALSE	High heterogeneity
227.2	Benign neoplasm of parathyroid gland	0.0054224	1.00544	0.0284961	0.849085	518310	1319	516991	3	37.8824	3.2197	2	0.199917	FALSE	FALSE	Moderate heterogeneity
165.1	Cancer of bronchus; lung	0.00318202	1.00319	0.0167688	0.849498	522305	3800	518505	3	0	0.189537	2	0.909584	FALSE	FALSE	Low heterogeneity
350.3	Lack of coordination	0.0050749	1.00509	0.0269389	0.850575	467102	1497	465605	2	0	0.0507307	1	0.821797	FALSE	FALSE	Low heterogeneity
747.12	Valvular heart disease/ heart chambers	0.00550564	1.00552	0.0293185	0.851043	518306	1241	517065	3	0	1.20399	2	0.547719	FALSE	FALSE	Low heterogeneity
475.9	Postnasal drip	0.00426201	1.00427	0.0227658	0.851495	67244	2135	65109	2	0	0.011576	1	0.914319	FALSE	FALSE	Low heterogeneity
214.1	Lipoma of skin and subcutaneous tissue	0.00238359	1.00239	0.0127362	0.851542	515113	6518	508595	3	0	0.224244	2	0.893935	FALSE	FALSE	Low heterogeneity
841	Sprains and strains of back and neck	-0.00326472	0.996741	0.0175294	0.852255	84050	3623	80427	2	48.1214	1.92758	1	0.165024	FALSE	FALSE	Moderate heterogeneity
705.3	Hidradenitis	-0.00737658	0.992651	0.0399403	0.853472	499564	655	498909	3	0	1.27429	2	0.5288	FALSE	FALSE	Low heterogeneity
426.3	Bundle branch block	-0.00234253	0.99766	0.0126962	0.853616	471580	7086	464494	3	50.6512	4.05278	2	0.13181	FALSE	FALSE	High heterogeneity
274.2	Crystal arthropathies	-0.00549369	0.994521	0.0300766	0.855067	516445	1150	515295	3	60.7697	5.0981	2	0.0781561	FALSE	FALSE	High heterogeneity
609.1	Infertility, male	-0.00800781	0.992024	0.04405	0.855748	205212	551	204661	3	0	1.93733	2	0.37959	FALSE	FALSE	Low heterogeneity
711	Arthropathy associated with infections	0.00530041	1.00531	0.0294509	0.857173	458837	1214	457623	3	0	1.02834	2	0.597997	FALSE	FALSE	Low heterogeneity
333	Extrapyramidal disease and abnormal movement disorders	-0.00265978	0.997344	0.0148758	0.858095	498567	5079	493488	3	0	1.46005	2	0.481898	FALSE	FALSE	Low heterogeneity
800.3	Fracture of tibia and fibula	-0.00292497	0.997079	0.0166971	0.86094	491468	3824	487644	3	0	0.185445	2	0.911446	FALSE	FALSE	Low heterogeneity
751.2	Congenital anomalies of urinary system	0.00332705	1.00333	0.0190199	0.861138	519699	2977	516722	3	56.2472	4.57114	2	0.101716	FALSE	FALSE	High heterogeneity
277.4	Disorders of bilirubin excretion	-0.00474633	0.995265	0.0272224	0.861587	516362	1439	514923	3	58.8777	4.86354	2	0.087881	FALSE	FALSE	High heterogeneity
346.1	Nonspecific abnormal findings on radiological and other examination of skull and head	-0.00439353	0.995616	0.025236	0.861789	452661	1751	450910	2	0	0.119339	1	0.729752	FALSE	FALSE	Low heterogeneity
610.2	Fibroadenosis of breast	-0.00689123	0.993132	0.0400266	0.863307	266923	644	266279	3	0	0.0518063	2	0.974429	FALSE	FALSE	Low heterogeneity
872	Traumatic amputation	0.00519706	1.00521	0.0303624	0.864092	503231	1152	502079	3	3.36061	2.06955	2	0.355306	FALSE	FALSE	Low heterogeneity
728.2	Laxity of ligament or hypermobility syndrome	0.0056343	1.00565	0.0332372	0.865389	462475	946	461529	3	49.1344	3.93193	2	0.140021	FALSE	FALSE	Moderate heterogeneity
772	Symptoms of the muscles	0.00291505	1.00292	0.0172107	0.865503	518013	3709	514304	3	0	0.0110771	2	0.994477	FALSE	FALSE	Low heterogeneity
253.11	Acromegaly and gigantism	0.0123145	1.01239	0.0728251	0.865721	464450	189	464261	2	0	0.0967626	1	0.75575	FALSE	FALSE	Low heterogeneity
289.5	Diseases of spleen	-0.00503123	0.994981	0.0303892	0.868503	501178	1136	500042	3	0	0.261177	2	0.877579	FALSE	FALSE	Low heterogeneity
344	Other paralytic syndromes	0.00414887	1.00416	0.0251942	0.869199	495159	1671	493488	3	82.5775	11.4794	2	0.00321573	FALSE	FALSE	Significant heterogeneity
131	Protozoan infection	0.012357	1.01243	0.0751726	0.869431	92435	177	92258	2	0	0.0107762	1	0.917321	FALSE	FALSE	Low heterogeneity
172.11	Melanomas of skin	0.00213852	1.00214	0.0130319	0.869653	500614	6613	494001	3	67.8196	6.21496	2	0.0447135	FALSE	FALSE	Significant heterogeneity
453	Chronic venous hypertension	0.00932844	1.00937	0.057056	0.870128	73581	322	73259	2	0	0.259734	1	0.610303	FALSE	FALSE	Low heterogeneity
611.11	Mammographic microcalcification	0.00434767	1.00436	0.0267728	0.870998	86816	1607	85209	2	0	0.740788	1	0.389409	FALSE	FALSE	Low heterogeneity
655.1	Abnormality in fetal heart rate or rhythm	-0.0058751	0.994142	0.0363829	0.871716	53583	862	52721	2	0	0.00399105	1	0.949627	FALSE	FALSE	Low heterogeneity
580.11	Proliferative glomerulonephritis	-0.0103699	0.989684	0.0658381	0.874846	451845	237	451608	2	0	0.171349	1	0.678916	FALSE	FALSE	Low heterogeneity
695.4	Lupus (localized and systemic)	0.00409995	1.00411	0.0260734	0.875051	497934	1577	496357	3	0	0.612711	2	0.736125	FALSE	FALSE	Low heterogeneity
536.8	Dyspepsia and other specified disorders of function of stomach	-0.00270456	0.997299	0.0172098	0.875125	483728	3740	479988	3	41.5253	3.42028	2	0.18084	FALSE	FALSE	Moderate heterogeneity
204.22	Myeloid leukemia, chronic	0.0108049	1.01086	0.0690873	0.875722	468565	209	468356	2	17.6646	1.21454	1	0.270434	FALSE	FALSE	Low heterogeneity
594.2	Calculus of lower urinary tract	0.00425526	1.00426	0.0274098	0.876628	505658	1399	504259	3	47.8656	3.83624	2	0.146883	FALSE	FALSE	Moderate heterogeneity
365.1	Open-angle glaucoma	-0.00309994	0.996905	0.0201322	0.877626	502377	2675	499702	3	0	1.53379	2	0.464452	FALSE	FALSE	Low heterogeneity
604.1	Redundant prepuce and phimosis/BXO	-0.00286162	0.997142	0.0186295	0.87792	207734	3073	204661	3	3.06939	2.06333	2	0.356413	FALSE	FALSE	Low heterogeneity
859	Complication due to other implant and internal device	-0.002051	0.997951	0.0135183	0.879408	503152	5946	497206	3	0	0.654758	2	0.720811	FALSE	FALSE	Low heterogeneity
716.1	Unspecified polyarthropathy or polyarthritis	0.00246049	1.00246	0.0164203	0.880887	461550	3927	457623	3	0	0.49117	2	0.782247	FALSE	FALSE	Low heterogeneity
729.1	Rheumatism, unspecified and fibrositis	0.00432793	1.00434	0.0289561	0.881186	462768	1239	461529	3	0	0.0386643	2	0.980854	FALSE	FALSE	Low heterogeneity
743.13	Other specified osteoporosis	0.00403667	1.00404	0.0270848	0.881523	500710	1448	499262	3	0	1.91429	2	0.383987	FALSE	FALSE	Low heterogeneity
758.1	Chromosomal anomalies	0.00867268	1.00871	0.0583404	0.881825	519319	297	519022	3	0	0.999794	2	0.606593	FALSE	FALSE	Low heterogeneity
202.21	Nodular lymphoma	-0.00438772	0.995622	0.029586	0.882103	515840	1217	514623	3	44.7037	3.61688	2	0.16391	FALSE	FALSE	Moderate heterogeneity
612.1	Galactorrhea	-0.00920675	0.990836	0.0621908	0.882311	85477	268	85209	2	0	0.0112627	1	0.915483	FALSE	FALSE	Low heterogeneity
695.42	Systemic lupus erythematosus	0.00404554	1.00405	0.0273918	0.882586	497785	1428	496357	3	0	0.407987	2	0.815468	FALSE	FALSE	Low heterogeneity
447.7	Aortic ectasia	0.0040605	1.00407	0.0277141	0.883516	85455	1427	84028	2	0	0.189719	1	0.663151	FALSE	FALSE	Low heterogeneity
184.2	Cancer of other female genital organs (excluding uterus and ovary)	0.00454403	1.00455	0.031679	0.885943	256525	1079	255446	3	0	0.494639	2	0.780891	FALSE	FALSE	Low heterogeneity
701.3	Circumscribed scleroderma	-0.00468297	0.995328	0.0326772	0.886046	504413	1005	503408	3	38.7443	3.265	2	0.19544	FALSE	FALSE	Moderate heterogeneity
411.41	Aneurysm and dissection of heart	-0.00457875	0.995432	0.0323633	0.887491	474730	991	473739	3	0	1.71449	2	0.424329	FALSE	FALSE	Low heterogeneity
471	Nasal polyps	0.00213731	1.00214	0.0154346	0.889864	475695	4456	471239	3	53.6652	4.31641	2	0.115532	FALSE	FALSE	High heterogeneity
395.2	Nonrheumatic aortic valve disorders	0.0023688	1.00237	0.0173594	0.891461	509211	3822	505389	3	0	0.00219734	2	0.998902	FALSE	FALSE	Low heterogeneity
276.12	Hyposmolality and/or hyponatremia	0.00183814	1.00184	0.0135502	0.892095	505695	6063	499632	3	0	1.89275	2	0.388146	FALSE	FALSE	Low heterogeneity
172.3	Carcinoma in situ of skin	-0.00268315	0.99732	0.0200386	0.893482	496785	2784	494001	3	0	0.946882	2	0.622855	FALSE	FALSE	Low heterogeneity
242.2	Toxic multinodular goiter	-0.00763712	0.992392	0.0572674	0.89391	485042	308	484734	3	51.8221	4.15128	2	0.125476	FALSE	FALSE	High heterogeneity
735.21	Hammer toe (acquired)	0.00221683	1.00222	0.0166681	0.894195	499044	3868	495176	3	30.0083	2.85748	2	0.239611	FALSE	FALSE	Moderate heterogeneity
528.5	Diseases of lips	0.00333072	1.00334	0.0252142	0.894907	511810	1653	510157	3	54.1655	4.36352	2	0.112842	FALSE	FALSE	High heterogeneity
279.11	Deficiency of humoral immunity	0.00503086	1.00504	0.0388188	0.896884	515170	694	514476	3	42.1515	3.45731	2	0.177523	FALSE	FALSE	Moderate heterogeneity
798.1	Chronic fatigue syndrome	0.00216871	1.00217	0.0168162	0.897385	509868	3895	505973	3	24.9297	2.66417	2	0.263927	FALSE	FALSE	Low heterogeneity
709.3	Systemic sclerosis	-0.00571636	0.9943	0.0446622	0.898156	494312	522	493790	3	0	1.36475	2	0.505415	FALSE	FALSE	Low heterogeneity
255.1	Adrenal hyperfunction	-0.00484882	0.995163	0.038035	0.898558	508596	727	507869	3	0	0.463969	2	0.792958	FALSE	FALSE	Low heterogeneity
443.1	Raynaud's syndrome	-0.00262383	0.99738	0.0205935	0.898616	503465	2505	500960	3	0	1.63375	2	0.44181	FALSE	FALSE	Low heterogeneity
593.2	Microscopic hematuria	0.00305854	1.00306	0.0242911	0.899802	77264	1858	75406	2	20.337	1.25529	1	0.262545	FALSE	FALSE	Low heterogeneity
313.3	Autism	0.00827805	1.00831	0.0672929	0.902095	518636	216	518420	3	33.7784	3.02016	2	0.220892	FALSE	FALSE	Moderate heterogeneity
596.1	Bladder neck obstruction	-0.00242698	0.997576	0.0199247	0.903051	502929	2670	500259	3	0	0.653006	2	0.721442	FALSE	FALSE	Low heterogeneity
376	Disorders of the orbit	0.00531494	1.00533	0.044561	0.905059	500449	528	499921	3	0	1.17147	2	0.556696	FALSE	FALSE	Low heterogeneity
426.4	Anomalous atrioventricular excitation	0.00642125	1.00644	0.056235	0.90909	424760	323	424437	2	0	0.0488576	1	0.825063	FALSE	FALSE	Low heterogeneity
610	Benign mammary dysplasias	-0.00139026	0.998611	0.0122013	0.909283	274291	8012	266279	3	16.1528	2.38529	2	0.303417	FALSE	FALSE	Low heterogeneity
362.7	Hereditary retinal dystrophies	0.00562674	1.00564	0.0496471	0.909765	498296	421	497875	3	0	1.36348	2	0.505737	FALSE	FALSE	Low heterogeneity
362.9	Retinal edema	-0.00505475	0.994958	0.0452186	0.910994	85165	534	84631	2	0	0.276046	1	0.599305	FALSE	FALSE	Low heterogeneity
204.21	Myeloid leukemia, acute	-0.00507486	0.994938	0.0454898	0.911172	468856	500	468356	2	85.7026	6.99428	1	0.00817704	FALSE	FALSE	Significant heterogeneity
425.12	Other hypertrophic cardiomyopathy	0.00504865	1.00506	0.045604	0.911849	515228	494	514734	3	0	0.374514	2	0.82923	FALSE	FALSE	Low heterogeneity
540	Appendiceal conditions	-0.00174025	0.998261	0.0158298	0.912461	523149	4211	518938	3	0	0.579459	2	0.748466	FALSE	FALSE	Low heterogeneity
355	Complex regional/central pain syndrome	-0.00403142	0.995977	0.0367528	0.912655	80111	796	79315	2	0	0.150058	1	0.69848	FALSE	FALSE	Low heterogeneity
315.2	Speech and language disorder	-0.00521352	0.9948	0.0476133	0.912808	518877	457	518420	3	0	1.41171	2	0.493687	FALSE	FALSE	Low heterogeneity
975	Poisoning by agents primarily acting on the smooth and skeletal muscles and respiratory system	0.00893524	1.00898	0.0817222	0.912935	436961	149	436812	2	0	0.068388	1	0.793698	FALSE	FALSE	Low heterogeneity
705.1	Dyshidrosis	0.00496978	1.00498	0.0461574	0.914257	83721	490	83231	2	0	0.446174	1	0.504158	FALSE	FALSE	Low heterogeneity
502	Postinflammatory pulmonary fibrosis	-0.00219695	0.997805	0.0214429	0.918395	500524	2331	498193	3	35.751	3.11289	2	0.210885	FALSE	FALSE	Moderate heterogeneity
420.21	Acute pericarditis	-0.00431475	0.995695	0.0429663	0.92001	515291	557	514734	3	52.0458	4.17065	2	0.124267	FALSE	FALSE	High heterogeneity
624.9	stress incontinence, female	-0.00115249	0.998848	0.0116882	0.921454	247029	8112	238917	2	0	0.0405414	1	0.840426	FALSE	FALSE	Low heterogeneity
695.3	Rosacea	0.00162073	1.00162	0.0165101	0.9218	502474	4137	498337	3	0	0.0650665	2	0.96799	FALSE	FALSE	Low heterogeneity
942	Infusion and transfusion reaction	0.00496322	1.00498	0.0511818	0.922748	456399	403	455996	2	18.5932	1.2284	1	0.267719	FALSE	FALSE	Low heterogeneity
038.1	Gram negative septicemia	-0.00237437	0.997628	0.0249053	0.924048	498180	1701	496479	3	59.932	4.99152	2	0.0824339	FALSE	FALSE	High heterogeneity
500	Lung disease due to external agents	0.00277972	1.00278	0.0293795	0.924621	499422	1229	498193	3	0	1.15526	2	0.561228	FALSE	FALSE	Low heterogeneity
790.1	Elevated sedimentation rate	0.00525588	1.00527	0.0555655	0.924641	460455	339	460116	2	0	0.546403	1	0.459791	FALSE	FALSE	Low heterogeneity
752	Nervous system congenital anomalies	-0.00229661	0.997706	0.0244	0.925011	521861	1814	520047	3	70.6882	6.82319	2	0.0329886	FALSE	FALSE	Significant heterogeneity
540.11	Acute appendicitis	0.00157081	1.00157	0.0174859	0.92842	522368	3430	518938	3	0	0.0194343	2	0.99033	FALSE	FALSE	Low heterogeneity
153	Colorectal cancer	-0.0011198	0.998881	0.0126033	0.929201	482661	6798	475863	3	32.5754	2.96627	2	0.226925	FALSE	FALSE	Moderate heterogeneity
578.9	Hemorrhage of gastrointestinal tract	0.00102084	1.00102	0.0115005	0.929269	493785	8126	485659	3	68.6325	6.37602	2	0.0412538	FALSE	FALSE	Significant heterogeneity
523.3	Periodontitis (acute or chronic)	0.00193611	1.00194	0.0220629	0.930072	506082	2156	503926	3	0	0.863707	2	0.649304	FALSE	FALSE	Low heterogeneity
509.3	Pulmonary insufficiency or respiratory failure following trauma and surgery	-0.00210636	0.997896	0.0241094	0.93038	86526	1962	84564	2	0	0.00332493	1	0.954018	FALSE	FALSE	Low heterogeneity
840.1	Muscle/tendon sprain	-0.00310645	0.996898	0.0359765	0.931191	81256	829	80427	2	0	0.548289	1	0.459018	FALSE	FALSE	Low heterogeneity
694.3	Vascular disorders of skin	0.00497917	1.00499	0.05839	0.932043	498631	294	498337	3	26.7961	2.7321	2	0.255113	FALSE	FALSE	Moderate heterogeneity
528.6	Leukoplakia of oral mucosa	-0.00369802	0.996309	0.0434858	0.93223	510700	543	510157	3	0	0.00300631	2	0.998498	FALSE	FALSE	Low heterogeneity
352.2	Facial nerve disorders [CN7]	-0.00186879	0.998133	0.0229757	0.935173	491768	2023	489745	3	64.1855	5.58433	2	0.0612884	FALSE	FALSE	High heterogeneity
272.9	Unspecified disorder of lipoid metabolism	0.00235277	1.00236	0.0289649	0.93526	451160	1285	449875	3	0	1.72097	2	0.422958	FALSE	FALSE	Low heterogeneity
333.4	Torsion dystonia	-0.00264852	0.997355	0.0327418	0.935529	494465	977	493488	3	0	0.341616	2	0.842983	FALSE	FALSE	Low heterogeneity
362.21	Macular degeneration, dry	0.00308457	1.00309	0.0392258	0.937322	85362	731	84631	2	0	0.33012	1	0.565588	FALSE	FALSE	Low heterogeneity
277.51	Lipoprotein disorders	0.00218599	1.00219	0.0280514	0.937885	516289	1366	514923	3	56.2772	4.57427	2	0.101557	FALSE	FALSE	High heterogeneity
430.3	Subdural hemorrhage	-0.00297045	0.997034	0.0396902	0.940341	504358	658	503700	3	0	0.667969	2	0.716065	FALSE	FALSE	Low heterogeneity
907	Injuries to the nervous system	-0.00148631	0.998515	0.020089	0.941021	523231	2639	520592	3	0	0.286057	2	0.866729	FALSE	FALSE	Low heterogeneity
614.53	Cyst or abscess of Bartholin's gland	0.00230112	1.0023	0.0313728	0.94153	267873	1053	266820	3	0	0.81729	2	0.66455	FALSE	FALSE	Low heterogeneity
430.1	Subarachnoid hemorrhage	0.00207167	1.00207	0.0287753	0.942606	504958	1258	503700	3	0	0.501513	2	0.778212	FALSE	FALSE	Low heterogeneity
858	Complication of internal orthopedic device	-0.000948805	0.999052	0.0133249	0.943234	503332	6126	497206	3	35.7869	3.11463	2	0.210701	FALSE	FALSE	Moderate heterogeneity
712	Infective connective tissue disorders	0.00421849	1.00423	0.0600101	0.943958	416194	286	415908	2	0	0.406632	1	0.523684	FALSE	FALSE	Low heterogeneity
601.11	Acute prostatitis	-0.00305368	0.996951	0.0434444	0.943963	208968	547	208421	3	0	0.205562	2	0.902325	FALSE	FALSE	Low heterogeneity
070.9	Hepatitis NOS	0.00159033	1.00159	0.0227188	0.944193	498091	2101	495990	3	23.9522	2.62993	2	0.268484	FALSE	FALSE	Low heterogeneity
110.12	Althete's foot	-0.00156125	0.99844	0.022401	0.944436	509263	2176	507087	3	0	1.09193	2	0.579281	FALSE	FALSE	Low heterogeneity
345.3	Convulsions	0.00103708	1.00104	0.0149552	0.944714	455828	4918	450910	2	0	0.205829	1	0.650056	FALSE	FALSE	Low heterogeneity
204.12	Lymphoid leukemia, chronic	0.0023948	1.0024	0.0347906	0.945121	515478	855	514623	3	26.0407	2.70419	2	0.258698	FALSE	FALSE	Moderate heterogeneity
727.2	Bursitis disorders	0.00217732	1.00218	0.032037	0.945815	462562	1033	461529	3	0	0.927686	2	0.628862	FALSE	FALSE	Low heterogeneity
381	Otitis media and Eustachian tube disorders	0.000684034	1.00068	0.010192	0.94649	519929	11133	508796	3	68.3189	6.31291	2	0.0425763	FALSE	FALSE	Significant heterogeneity
433.21	Cerebral artery occlusion, with cerebral infarction	-0.000976484	0.999024	0.0146808	0.946968	508841	5141	503700	3	0	0.104347	2	0.949164	FALSE	FALSE	Low heterogeneity
117	Mycoses	0.00187295	1.00187	0.0295536	0.949468	508303	1216	507087	3	0	0.493193	2	0.781456	FALSE	FALSE	Low heterogeneity
426.24	Atrioventricular block, complete	-0.00180434	0.998197	0.0290844	0.950533	465757	1263	464494	3	0	0.150739	2	0.927401	FALSE	FALSE	Low heterogeneity
362.27	Drusen (degenerative) of retina	0.00210757	1.00211	0.034532	0.951333	85555	924	84631	2	0	0.781201	1	0.376774	FALSE	FALSE	Low heterogeneity
110	Dermatophytosis / Dermatomycosis	-0.000704535	0.999296	0.0120673	0.953443	515267	8180	507087	3	0	0.14524	2	0.929954	FALSE	FALSE	Low heterogeneity
145.3	Cancer of major salivary glands	-0.00275577	0.997248	0.047225	0.953467	470948	474	470474	2	0	0.196367	1	0.657669	FALSE	FALSE	Low heterogeneity
772.4	Rhabdomyolysis	0.00334679	1.00335	0.0585959	0.954452	89618	301	89317	2	0	0.524159	1	0.469073	FALSE	FALSE	Low heterogeneity
870.4	Open wound of nose and sinus	0.00248962	1.00249	0.0453855	0.956254	502579	500	502079	3	0	0.249058	2	0.882913	FALSE	FALSE	Low heterogeneity
526.41	Temporomandibular joint disorder, unspecified	0.00121974	1.00122	0.0226102	0.956978	506064	2138	503926	3	0	0.947674	2	0.622609	FALSE	FALSE	Low heterogeneity
200	Myeloproliferative disease	0.00107008	1.00107	0.0201044	0.957552	517274	2651	514623	3	35.0052	3.07717	2	0.214685	FALSE	FALSE	Moderate heterogeneity
454.11	Varicose veins of lower extremity, symptomtic	-0.000956055	0.999044	0.0180507	0.95776	461482	3416	458066	3	0	0.217851	2	0.896797	FALSE	FALSE	Low heterogeneity
782.6	Pallor and flushing	0.00119809	1.0012	0.0232513	0.958905	515612	2011	513601	3	0	0.984676	2	0.611196	FALSE	FALSE	Low heterogeneity
345.1	Epilepsy	-0.0010863	0.998914	0.0219797	0.960582	495680	2192	493488	3	0	1.91954	2	0.38298	FALSE	FALSE	Low heterogeneity
283	Acquired hemolytic anemias	0.0025342	1.00254	0.0517821	0.960967	482364	382	481982	3	56.123	4.5582	2	0.102376	FALSE	FALSE	High heterogeneity
501	Pneumonitis due to inhalation of food or vomitus	-0.00122772	0.998773	0.0252675	0.961247	499858	1665	498193	3	0	1.39819	2	0.497036	FALSE	FALSE	Low heterogeneity
187.8	Neoplasm of uncertain behavior of male genital organs	0.00366083	1.00367	0.0753433	0.961247	209073	177	208896	2	53.849	2.1668	1	0.141019	FALSE	FALSE	High heterogeneity
801	Fracture of ankle and foot	-0.000605623	0.999395	0.0127507	0.962117	494432	6788	487644	3	0	0.570552	2	0.751807	FALSE	FALSE	Low heterogeneity
974	Poisoning by water, mineral, and uric acid metabolism drugs	-0.00317906	0.996826	0.067415	0.962388	437037	225	436812	2	0	0.448511	1	0.503043	FALSE	FALSE	Low heterogeneity
530.13	Barrett's esophagus	-0.00130405	0.998697	0.0276578	0.962394	66846	1436	65410	2	0	0.118903	1	0.730227	FALSE	FALSE	Low heterogeneity
726	Peripheral enthesopathies and allied syndromes	0.000271243	1.00027	0.0060109	0.964008	496280	34751	461529	3	0	1.72965	2	0.421126	FALSE	FALSE	Low heterogeneity
513.8	Disorders of diaphragm	-0.0019083	0.998094	0.0429829	0.964588	509156	563	508593	3	21.5672	2.54995	2	0.279438	FALSE	FALSE	Low heterogeneity
281.9	Deficiency anemias	0.00175672	1.00176	0.0403327	0.965259	482627	645	481982	3	0	1.92611	2	0.381724	FALSE	FALSE	Low heterogeneity
780	Hypothermia/Chills	0.00171558	1.00172	0.0399475	0.965745	475993	663	475330	2	0	0.124358	1	0.724355	FALSE	FALSE	Low heterogeneity
695.8	Other specified erythematous conditions	-0.00103199	0.998969	0.0248922	0.96693	500082	1745	498337	3	69.8351	6.63021	2	0.0363302	FALSE	FALSE	Significant heterogeneity
769	Nonallopathic lesions NEC	0.00116193	1.00116	0.0280438	0.966951	97684	1391	96293	2	0	0.00597135	1	0.938405	FALSE	FALSE	Low heterogeneity
433.8	Late effects of cerebrovascular disease	0.000840372	1.00084	0.0205503	0.967381	506205	2505	503700	3	43.0468	3.51166	2	0.172764	FALSE	FALSE	Moderate heterogeneity
706.8	Other specified diseases of sebaceous glands	-0.000654058	0.999346	0.0176001	0.970356	86890	3659	83231	2	0	0.00159537	1	0.968139	FALSE	FALSE	Low heterogeneity
274.21	Chondrocalcinosis	0.00109687	1.0011	0.0314326	0.972163	516347	1052	515295	3	67.9164	6.23372	2	0.0442961	FALSE	FALSE	Significant heterogeneity
383	Otosclerosis	-0.001443	0.998558	0.0417692	0.972441	509386	590	508796	3	0	0.208542	2	0.900981	FALSE	FALSE	Low heterogeneity
523.1	Gingivitis	-0.00132326	0.998678	0.042328	0.975061	504501	575	503926	3	0	0.478539	2	0.787203	FALSE	FALSE	Low heterogeneity
495.2	Asthma with exacerbation	0.000488804	1.00049	0.0170103	0.977075	469099	3859	465240	3	0	1.54129	2	0.462715	FALSE	FALSE	Low heterogeneity
752.1	Neural tube defects	0.000811204	1.00081	0.0285367	0.977322	521369	1322	520047	3	75.9958	8.33189	2	0.015515	FALSE	FALSE	Significant heterogeneity
253.3	Diabetes insipidus	0.00198564	1.00199	0.0717687	0.977928	464457	196	464261	2	0	0.000852031	1	0.976713	FALSE	FALSE	Low heterogeneity
189.1	Cancer of kidney and renal pelvis	0.000526458	1.00053	0.0195188	0.978482	518395	2845	515550	3	66.1007	5.89983	2	0.0523442	FALSE	FALSE	High heterogeneity
367	Disorders of refraction and accommodation; blindness and low vision	-0.00021398	0.999786	0.00845388	0.979807	523384	18044	505340	3	0	0.298799	2	0.861225	FALSE	FALSE	Low heterogeneity
302	Sexual and gender identity disorders	0.000429285	1.00043	0.0174148	0.980334	439502	4461	435041	3	0	1.54414	2	0.462055	FALSE	FALSE	Low heterogeneity
374.1	Ectropion or entropion	-0.000532043	0.999468	0.0242964	0.982529	499656	1789	497867	3	53.3313	4.28552	2	0.11733	FALSE	FALSE	High heterogeneity
275.1	Disorders of iron metabolism	0.000615921	1.00062	0.0288413	0.982962	515117	1256	513861	3	0	0.175021	2	0.916209	FALSE	FALSE	Low heterogeneity
598	Abnormal findings on examination of urine	0.000346259	1.00035	0.0164876	0.983245	475993	3872	472121	2	0	0.293271	1	0.588132	FALSE	FALSE	Low heterogeneity
337	Disorders of the autonomic nervous system	-0.000510688	0.999489	0.0259045	0.984271	495089	1601	493488	3	0	0.280601	2	0.869097	FALSE	FALSE	Low heterogeneity
752.11	Spina bifida	0.000819536	1.00082	0.0477392	0.986303	520499	452	520047	3	71.7247	7.07332	2	0.0291104	FALSE	FALSE	Significant heterogeneity
524.3	Anomalies of tooth position/malocclusion	0.000416602	1.00042	0.0385254	0.991372	504630	704	503926	3	0	1.17065	2	0.556926	FALSE	FALSE	Low heterogeneity
962.3	Hormones and synthetic substitutes causing adverse effects in therapeutic use	-0.000345548	0.999655	0.0344078	0.991987	437710	898	436812	2	0	0.107395	1	0.74313	FALSE	FALSE	Low heterogeneity
840.3	Joint/ligament sprain	0.000157619	1.00016	0.0165894	0.992419	84655	4228	80427	2	0	0.0369163	1	0.847636	FALSE	FALSE	Low heterogeneity
213	Benign neoplasm of bone and articular cartilage	0.000201615	1.0002	0.0223218	0.992793	443311	2310	441001	3	0	0.051276	2	0.974688	FALSE	FALSE	Low heterogeneity
752.2	Other specified congenital anomalies of nervous system	0.000273254	1.00027	0.0456724	0.995226	520544	497	520047	3	72.3157	7.2243	2	0.0269938	FALSE	FALSE	Significant heterogeneity
446.9	Arteritis NOS	-0.000187291	0.999813	0.0364585	0.995901	501745	785	500960	3	89.2105	18.5365	2	9.43745e-05	FALSE	FALSE	Significant heterogeneity
290.11	Alzheimer's disease	0.000151665	1.00015	0.0395383	0.996939	507985	666	507319	3	0	0.2275	2	0.892481	FALSE	FALSE	Low heterogeneity
707.1	Decubitus ulcer	6.74332e-05	1.00007	0.0226347	0.997623	519222	2076	517146	3	0	0.182812	2	0.912647	FALSE	FALSE	Low heterogeneity
674	Other complications of the puerperium NEC	-0.00012334	0.999877	0.0449482	0.997811	284310	517	283793	3	28.292	2.78909	2	0.247946	FALSE	FALSE	Moderate heterogeneity
285.22	Anemia in neoplastic disease	4.54988e-05	1.00005	0.0279707	0.998702	483348	1366	481982	3	0	1.36539	2	0.505255	FALSE	FALSE	Low heterogeneity
736.2	Acquired deformities of finger	-1.47349e-05	0.999985	0.0403195	0.999708	495814	638	495176	3	33.9553	3.02825	2	0.220001	FALSE	FALSE	Moderate heterogeneity
