# Supplementary material for: Uncovering associations between pre-existing conditions and COVID-19 Severity: A polygenic risk score approach across three large biobanks
Source: PLoS Genet. 2023 Dec 19;19(12):e1010907. doi: 10.1371/journal.pgen.1010907 (PMC10763941; doi:10.1371/journal.pgen.1010907)
Supplement: S10 Table — (XLSX) [file pgen.1010907.s025.xlsx]

## Sheet: S10 Table
S10 Table	"B1_ALL" PRS PheWAS Meta-Analysis Results for EUR Ancestry, Adjusted for BMI
Phecode	Description	Beta	OR	SE	p	n Total	n Cases	n Controls	k Studies	I2.percent	Q	Q.df	Q.p	Nominal Significant	Phenome Wide Significant	Heterogeneity Classification
318	Tobacco use disorder	0.0339966	1.03458	0.00586568	6.79736e-09	505809	34165	471644	3	0	0.151195	2	0.927189	TRUE	TRUE	Low heterogeneity
785	Abdominal pain	0.0253739	1.0257	0.00462777	4.18238e-08	474644	60296	414348	2	67.1584	3.04492	1	0.08099	TRUE	TRUE	High heterogeneity
316	Substance addiction and disorders	0.0514619	1.05281	0.00949946	6.04883e-08	484007	12363	471644	3	33.7383	3.01834	2	0.221094	TRUE	TRUE	Moderate heterogeneity
272.11	Hypercholesterolemia	0.0234165	1.02369	0.00525178	8.24297e-06	495583	47287	448296	3	0	1.4193	2	0.491816	TRUE	TRUE	Low heterogeneity
535	Gastritis and duodenitis	0.0251125	1.02543	0.00565716	9.03543e-06	513929	35778	478151	3	0	1.03924	2	0.594746	TRUE	TRUE	Low heterogeneity
593	Hematuria	0.029617	1.03006	0.00677467	1.23269e-05	494348	24770	469578	3	43.6752	3.55083	2	0.169413	TRUE	TRUE	Moderate heterogeneity
317	Alcohol-related disorders	0.0337347	1.03431	0.0078063	1.54994e-05	489794	18150	471644	3	0	1.79223	2	0.408152	TRUE	TRUE	Low heterogeneity
272.1	Hyperlipidemia	0.0199494	1.02015	0.0046304	1.64473e-05	521102	72806	448296	3	63.9276	5.54441	2	0.0625241	TRUE	TRUE	High heterogeneity
272	Disorders of lipoid metabolism	0.0198543	1.02005	0.0046304	1.80434e-05	521295	72999	448296	3	63.8047	5.52559	2	0.0631152	TRUE	TRUE	High heterogeneity
496	Chronic airway obstruction	0.0323639	1.03289	0.0077303	2.83133e-05	483075	19496	463579	3	0	0.699621	2	0.704822	TRUE	TRUE	Low heterogeneity
574	Cholelithiasis and cholecystitis	0.0300031	1.03046	0.00720181	3.09921e-05	517684	21604	496080	3	0	0.490706	2	0.782428	TRUE	FALSE	Low heterogeneity
564.9	Personal history of diseases of digestive system	0.0310975	1.03159	0.00764805	4.78127e-05	398082	19290	378792	2	0	0.0231738	1	0.879006	TRUE	FALSE	Low heterogeneity
676	Other disorders of the breast associated with childbirth and disorders of lactation	-0.207578	0.81255	0.0516559	5.85764e-05	283074	392	282682	3	0	0.823121	2	0.662616	TRUE	FALSE	Low heterogeneity
958	Certain early complications of trauma or procedure	0.0946156	1.09924	0.0240017	8.07892e-05	521330	1876	519454	3	0	1.1198	2	0.571265	TRUE	FALSE	Low heterogeneity
574.12	Cholelithiasis with other cholecystitis	0.0493319	1.05057	0.0126456	9.57506e-05	502747	6667	496080	3	0	0.376282	2	0.828498	TRUE	FALSE	Low heterogeneity
694.2	Other dyschromia	-0.0538141	0.947608	0.0139234	0.000111081	502278	5868	496410	3	0	0.919005	2	0.631598	TRUE	FALSE	Low heterogeneity
564	Functional digestive disorders	0.0220992	1.02235	0.00573521	0.000116561	454645	37855	416790	3	0	1.79873	2	0.406827	TRUE	FALSE	Low heterogeneity
562	Diverticulosis and diverticulitis	0.0217005	1.02194	0.00566919	0.000129298	455212	38422	416790	3	28.9414	2.81458	2	0.244806	TRUE	FALSE	Moderate heterogeneity
562.1	Diverticulosis	0.021511	1.02174	0.00570276	0.000161921	454596	37806	416790	3	33.1929	2.99369	2	0.223835	TRUE	FALSE	Moderate heterogeneity
008	Intestinal infection	0.0332377	1.0338	0.00885089	0.000173137	521270	13867	507403	3	0	1.92919	2	0.381137	TRUE	FALSE	Low heterogeneity
250	Diabetes mellitus	0.0219723	1.02222	0.00585124	0.00017324	518359	41253	477106	3	0	1.63551	2	0.441421	TRUE	FALSE	Low heterogeneity
286	Coagulation defects	0.050807	1.05212	0.0136115	0.000189465	514072	6211	507861	3	0	0.367297	2	0.832228	TRUE	FALSE	Low heterogeneity
530	Diseases of esophagus	0.0169765	1.01712	0.00458263	0.000211787	513387	64559	448828	3	32.8262	2.97735	2	0.225672	TRUE	FALSE	Moderate heterogeneity
694	Dyschromia and Vitiligo	-0.049328	0.951869	0.0133492	0.0002197	502826	6416	496410	3	0	0.69136	2	0.707739	TRUE	FALSE	Low heterogeneity
250.2	Type 2 diabetes	0.0232322	1.0235	0.00632374	0.000238963	511701	34595	477106	3	0	1.51238	2	0.469452	TRUE	FALSE	Low heterogeneity
721	Spondylosis and allied disorders	0.0286562	1.02907	0.0078401	0.000257098	502888	19237	483651	3	49.3072	3.94533	2	0.139086	TRUE	FALSE	Moderate heterogeneity
317.1	Alcoholism	0.0330248	1.03358	0.00912446	0.000295316	484698	13054	471644	3	0	0.613145	2	0.735965	TRUE	FALSE	Low heterogeneity
578	Gastrointestinal hemorrhage	0.0221315	1.02238	0.00612997	0.000305758	513820	29998	483822	3	0	0.505308	2	0.776737	TRUE	FALSE	Low heterogeneity
366.2	Senile cataract	0.0291244	1.02955	0.00812159	0.000335731	504564	18961	485603	3	0	0.0527744	2	0.973958	TRUE	FALSE	Low heterogeneity
789	Nausea and vomiting	0.0234988	1.02378	0.00665096	0.000410654	521330	27458	493872	3	0	1.85512	2	0.395517	TRUE	FALSE	Low heterogeneity
261	Vitamin deficiency	0.0309951	1.03148	0.00890526	0.000500406	515381	16681	498700	3	51.4716	4.1213	2	0.127371	TRUE	FALSE	High heterogeneity
496.2	Chronic bronchitis	0.0403232	1.04115	0.0116243	0.000522629	472200	8621	463579	3	0	0.486488	2	0.78408	TRUE	FALSE	Low heterogeneity
008.5	Bacterial enteritis	0.0526898	1.0541	0.0151925	0.00052407	512024	4621	507403	3	20.9972	2.53156	2	0.28202	TRUE	FALSE	Low heterogeneity
496.21	Obstructive chronic bronchitis	0.0426142	1.04354	0.0123072	0.000535094	471201	7622	463579	3	0	1.11404	2	0.572915	TRUE	FALSE	Low heterogeneity
509.8	Dependence on respirator [Ventilator] or supplemental oxygen	0.07708	1.08013	0.0223607	0.000566592	455874	2243	453631	2	25.8074	1.34784	1	0.245656	TRUE	FALSE	Moderate heterogeneity
530.2	Esophageal bleeding (varices/hemorrhage)	0.064976	1.06713	0.0189327	0.000599253	451790	2962	448828	3	0	1.82697	2	0.401124	TRUE	FALSE	Low heterogeneity
401	Hypertension	0.0131169	1.0132	0.00382816	0.000611553	520624	119382	401242	3	0	0.390051	2	0.822814	TRUE	FALSE	Low heterogeneity
574.1	Cholelithiasis	0.0262248	1.02657	0.00769878	0.000658354	514862	18782	496080	3	0	1.10078	2	0.576724	TRUE	FALSE	Low heterogeneity
738.4	Acquired spondylolisthesis	0.0564436	1.05807	0.0165734	0.000660025	497254	3936	493318	3	64.6291	5.65436	2	0.0591794	TRUE	FALSE	High heterogeneity
747.13	Congenital anomalies of great vessels	0.0709849	1.07357	0.0210307	0.000737349	517435	2385	515050	3	0	0.389675	2	0.822969	TRUE	FALSE	Low heterogeneity
401.1	Essential hypertension	0.0129181	1.013	0.00383483	0.00075544	520046	118804	401242	3	0	0.528838	2	0.767652	TRUE	FALSE	Low heterogeneity
578.8	Hemorrhage of rectum and anus	0.0260074	1.02635	0.00772761	0.00076401	502095	18273	483822	3	0	1.68356	2	0.430944	TRUE	FALSE	Low heterogeneity
261.4	Vitamin D deficiency	0.0319686	1.03249	0.0095259	0.000790863	513200	14500	498700	3	21.5665	2.54993	2	0.27944	TRUE	FALSE	Low heterogeneity
586	Other disorders of the kidney and ureters	0.030628	1.0311	0.00918144	0.000850367	505976	14778	491198	3	0	1.59507	2	0.450438	TRUE	FALSE	Low heterogeneity
530.1	Esophagitis, GERD and related diseases	0.015502	1.01562	0.00468904	0.000946338	510230	61402	448828	3	0	1.51742	2	0.46827	TRUE	FALSE	Low heterogeneity
721.1	Spondylosis without myelopathy	0.0282786	1.02868	0.00868419	0.00112862	499453	15802	483651	3	44.3868	3.59627	2	0.165608	TRUE	FALSE	Moderate heterogeneity
743.11	Osteoporosis NOS	0.031506	1.03201	0.0096788	0.00113328	510532	13157	497375	3	0	1.65864	2	0.436346	TRUE	FALSE	Low heterogeneity
704	Diseases of hair and hair follicles	0.0311158	1.0316	0.00963192	0.00123577	516304	11897	504407	3	0	1.04527	2	0.592957	TRUE	FALSE	Low heterogeneity
722	Intervertebral disc disorders	0.0238446	1.02413	0.00739305	0.0012585	505127	21476	483651	3	0	0.400092	2	0.818693	TRUE	FALSE	Low heterogeneity
366	Cataract	0.0193093	1.0195	0.00599458	0.00127684	521328	35725	485603	3	0	1.98552	2	0.370553	TRUE	FALSE	Low heterogeneity
958.1	Postoperative shock	0.21544	1.24041	0.0670058	0.0013033	473090	226	472864	2	0	0.872712	1	0.350205	TRUE	FALSE	Low heterogeneity
714	Rheumatoid arthritis and other inflammatory polyarthropathies	0.0363975	1.03707	0.0113274	0.00131258	463305	8558	454747	3	0	1.90867	2	0.385068	TRUE	FALSE	Low heterogeneity
279.7	Other immunological findings	0.0473272	1.04847	0.0148571	0.00144508	472504	5526	466978	2	38.8317	1.63483	1	0.201036	TRUE	FALSE	Moderate heterogeneity
558	Noninfectious gastroenteritis	0.0222494	1.0225	0.00701352	0.00151204	439645	22855	416790	3	0	1.69145	2	0.429247	TRUE	FALSE	Low heterogeneity
585.33	Chronic Kidney Disease, Stage III	0.0504947	1.05179	0.0159609	0.00155807	83349	4871	78478	2	0	0.00197297	1	0.964571	TRUE	FALSE	Low heterogeneity
301.2	Antisocial/borderline personality disorder	0.119609	1.12706	0.038058	0.00167342	434290	742	433548	3	53.1251	4.26667	2	0.118441	TRUE	FALSE	High heterogeneity
286.7	Other and unspecified coagulation defects	0.0508227	1.05214	0.0162533	0.00176651	512165	4304	507861	3	0	1.31081	2	0.519231	TRUE	FALSE	Low heterogeneity
241.1	Nontoxic uninodular goiter	0.0477849	1.04895	0.0152999	0.00178891	487809	4887	482922	3	0	1.83879	2	0.398761	TRUE	FALSE	Low heterogeneity
714.1	Rheumatoid arthritis	0.0383968	1.03914	0.0123173	0.0018251	461950	7203	454747	3	0	0.51098	2	0.774537	TRUE	FALSE	Low heterogeneity
716.9	Arthropathy NOS	0.0151621	1.01528	0.00487968	0.00188871	511310	55321	455989	3	20.3543	2.51112	2	0.284916	TRUE	FALSE	Low heterogeneity
386.9	Dizziness and giddiness (Light-headedness and vertigo)	0.0301163	1.03057	0.00983828	0.00220499	472584	12349	460235	2	78.4116	4.63211	1	0.031379	TRUE	FALSE	Significant heterogeneity
447	Other disorders of arteries and arterioles	0.0445742	1.04558	0.0146201	0.00229728	504387	5283	499104	3	0	0.677708	2	0.712586	TRUE	FALSE	Low heterogeneity
530.11	GERD	0.015689	1.01581	0.00514775	0.00230576	500055	51227	448828	3	0	1.35917	2	0.506828	TRUE	FALSE	Low heterogeneity
585.3	Chronic renal failure [CKD]	0.0322263	1.03275	0.0106325	0.00243806	502052	10854	491198	3	0	1.73601	2	0.419789	TRUE	FALSE	Low heterogeneity
401.2	Hypertensive heart and/or renal disease	0.0394918	1.04028	0.013049	0.00247461	409087	7845	401242	3	0	0.567206	2	0.753066	TRUE	FALSE	Low heterogeneity
242.1	Graves' disease	0.0849344	1.08865	0.0281732	0.00257216	484256	1334	482922	3	27.5349	2.75995	2	0.251585	TRUE	FALSE	Moderate heterogeneity
743.1	Osteoporosis	0.0279599	1.02835	0.00928972	0.00261445	511588	14213	497375	3	0	1.37964	2	0.501667	TRUE	FALSE	Low heterogeneity
577	Diseases of pancreas	0.0404016	1.04123	0.0134461	0.00265833	521295	5995	515300	3	0	1.23784	2	0.538527	TRUE	FALSE	Low heterogeneity
496.1	Emphysema	0.0450388	1.04607	0.0150147	0.002703	468514	4935	463579	3	0	0.00976924	2	0.995127	TRUE	FALSE	Low heterogeneity
550	Abdominal hernia	0.0135652	1.01366	0.00454374	0.00283137	520872	59831	461041	3	78.6825	9.38194	2	0.00917776	TRUE	FALSE	Significant heterogeneity
537	Other disorders of stomach and duodenum	0.0339328	1.03452	0.0114214	0.00296854	486639	8488	478151	3	0	0.333309	2	0.846492	TRUE	FALSE	Low heterogeneity
279	Disorders involving the immune mechanism	0.0460545	1.04713	0.0155496	0.00305868	517113	4663	512450	3	0	1.91097	2	0.384625	TRUE	FALSE	Low heterogeneity
080	Postoperative infection	0.0347798	1.03539	0.0117836	0.00316195	517948	7848	510100	3	0	1.13453	2	0.567075	TRUE	FALSE	Low heterogeneity
874	Complication of amputation stump	0.161141	1.17485	0.0546242	0.00317776	458480	345	458135	2	0	0.0803801	1	0.776783	TRUE	FALSE	Low heterogeneity
008.6	Viral Enteritis	0.0638737	1.06596	0.0216612	0.00319045	509670	2267	507403	3	0	0.532113	2	0.766396	TRUE	FALSE	Low heterogeneity
702.1	Actinic keratosis	-0.0307571	0.969711	0.010447	0.00323886	512146	11274	500872	3	55.8592	4.53095	2	0.10378	TRUE	FALSE	High heterogeneity
716	Other arthropathies	0.014121	1.01422	0.00480453	0.00329158	513334	57345	455989	3	34.4488	3.05105	2	0.217507	TRUE	FALSE	Moderate heterogeneity
426.23	Second degree AV block	0.105683	1.11147	0.0359584	0.00329243	463597	807	462790	3	32.1656	2.94836	2	0.228967	TRUE	FALSE	Moderate heterogeneity
510	Other diseases of lung	0.0354975	1.03614	0.0121017	0.00335425	521252	8250	513002	3	0	1.05899	2	0.588903	TRUE	FALSE	Low heterogeneity
420.1	Myocarditis	0.188534	1.20748	0.0642843	0.00335911	468096	243	467853	2	0	0.160561	1	0.68864	TRUE	FALSE	Low heterogeneity
295	Schizophrenia and other psychotic disorders	0.060754	1.06264	0.0207693	0.00344247	436069	2521	433548	3	0	0.256151	2	0.879787	TRUE	FALSE	Low heterogeneity
573.7	Abnormal results of function study of liver	0.0373489	1.03806	0.0127813	0.00347629	460234	6832	453402	2	0	0.11195	1	0.737935	TRUE	FALSE	Low heterogeneity
276.14	Hypopotassemia	0.039237	1.04002	0.0134364	0.00349794	504094	6177	497917	3	0	0.358789	2	0.835776	TRUE	FALSE	Low heterogeneity
149.9	Cancer of of nasal cavities	0.170483	1.18588	0.0584577	0.00354153	469440	303	469137	2	4.30552	1.04499	1	0.306663	TRUE	FALSE	Low heterogeneity
305.2	Eating disorder	0.0814044	1.08481	0.0280262	0.00367744	435046	1498	433548	3	55.2822	4.47249	2	0.106859	TRUE	FALSE	High heterogeneity
588.2	Secondary hyperparathyroidism (of renal origin)	0.0939101	1.09846	0.032481	0.00383735	79508	1030	78478	2	0	0.045503	1	0.831082	TRUE	FALSE	Low heterogeneity
965	Poisoning by analgesics, antipyretics, and antirheumatics	0.0349417	1.03556	0.0121093	0.0039077	488935	7284	481651	3	79.5848	9.7966	2	0.00745924	TRUE	FALSE	Significant heterogeneity
269	Proteinuria	0.0658363	1.06805	0.0228206	0.00391478	473352	2231	471121	2	86.7483	7.54622	1	0.0060136	TRUE	FALSE	Significant heterogeneity
572	Ascites (non malignant)	0.0449361	1.04596	0.0157021	0.00421261	500674	4468	496206	3	0	0.682322	2	0.710944	TRUE	FALSE	Low heterogeneity
447.1	Stricture of artery	0.0727487	1.07546	0.0254546	0.00426347	500738	1634	499104	3	0	1.43967	2	0.486831	TRUE	FALSE	Low heterogeneity
250.1	Type 1 diabetes	0.0420944	1.04299	0.0147435	0.00430215	483315	6209	477106	3	0	0.340465	2	0.843469	TRUE	FALSE	Low heterogeneity
464	Acute sinusitis	0.0299607	1.03041	0.0105103	0.00436377	505675	11392	494283	3	78.8645	9.46273	2	0.00881442	TRUE	FALSE	Significant heterogeneity
743	Osteoporosis, osteopenia and pathological fracture	0.0210999	1.02132	0.00740665	0.0043888	521302	23927	497375	3	0	1.41556	2	0.492736	TRUE	FALSE	Low heterogeneity
285	Other anemias	0.0179031	1.01806	0.00630198	0.00449913	511879	31580	480299	3	0	0.570848	2	0.751695	TRUE	FALSE	Low heterogeneity
379.2	Disorders of vitreous body	0.0342167	1.03481	0.0120711	0.00458834	506263	8276	497987	3	35.092	3.08128	2	0.214244	TRUE	FALSE	Moderate heterogeneity
965.1	Opiates and related narcotics causing adverse effects in therapeutic use	0.0565721	1.0582	0.0200188	0.00471407	438382	2740	435642	2	0	0.879239	1	0.34841	TRUE	FALSE	Low heterogeneity
738	Other acquired musculoskeletal deformity	0.0370112	1.0377	0.0131464	0.00487297	499721	6403	493318	3	47.0307	3.77577	2	0.151392	TRUE	FALSE	Moderate heterogeneity
938	Dermatitis due to solar radiation	-0.0330844	0.967457	0.0117592	0.00490078	501401	9086	492315	3	77.3185	8.81777	2	0.0121687	TRUE	FALSE	Significant heterogeneity
589	Abnormal results of function study of kidney	0.0858297	1.08962	0.0305951	0.0050264	451585	1187	450398	2	0	0.38138	1	0.536866	TRUE	FALSE	Low heterogeneity
588	Disorders resulting from impaired renal function	0.0763058	1.07929	0.0272928	0.00517679	492661	1463	491198	3	0	0.110594	2	0.946204	TRUE	FALSE	Low heterogeneity
159	Malignant neoplasm of other and ill-defined sites within the digestive organs and peritoneum	0.0329532	1.0335	0.0118143	0.00528291	497985	7764	490221	3	0	0.605459	2	0.738799	TRUE	FALSE	Low heterogeneity
535.8	Other specified gastritis	0.0291593	1.02959	0.0104675	0.00534147	487976	9825	478151	3	78.2384	9.19051	2	0.0100996	TRUE	FALSE	Significant heterogeneity
550.2	Diaphragmatic hernia	0.0162904	1.01642	0.00589962	0.00575794	494216	33175	461041	3	9.32791	2.20575	2	0.331915	TRUE	FALSE	Low heterogeneity
535.6	Duodenitis	0.0304009	1.03087	0.0110766	0.00605851	486882	8731	478151	3	0	0.521572	2	0.770446	TRUE	FALSE	Low heterogeneity
571.8	Liver abscess and sequelae of chronic liver disease	0.0587545	1.06051	0.0215554	0.00641572	498506	2300	496206	3	0	1.21416	2	0.544939	TRUE	FALSE	Low heterogeneity
415	Pulmonary heart disease	0.0293946	1.02983	0.0108121	0.00655458	516865	9487	507378	3	0	1.63627	2	0.441253	TRUE	FALSE	Low heterogeneity
512.7	Shortness of breath	0.0240194	1.02431	0.00890953	0.00701944	461932	16841	445091	2	0	0.0631057	1	0.801653	TRUE	FALSE	Low heterogeneity
340	Migraine	0.024549	1.02485	0.00911851	0.00709788	507603	15117	492486	3	26.734	2.72978	2	0.255409	TRUE	FALSE	Moderate heterogeneity
274.1	Gout	0.0337009	1.03428	0.0125727	0.00735154	520373	7079	513294	3	6.86223	2.14736	2	0.341749	TRUE	FALSE	Low heterogeneity
599.2	Retention of urine	0.0244965	1.0248	0.00919416	0.00771353	491535	13704	477831	3	48.8188	3.90769	2	0.141728	TRUE	FALSE	Moderate heterogeneity
715	Other inflammatory spondylopathies	0.0434242	1.04438	0.0163008	0.00772334	458827	4080	454747	3	0	1.18409	2	0.553196	TRUE	FALSE	Low heterogeneity
442.8	Aneurysm of other specified artery	0.0982418	1.10323	0.0369262	0.00780265	499871	767	499104	3	0	0.53067	2	0.766949	TRUE	FALSE	Low heterogeneity
300.9	Posttraumatic stress disorder	0.0569735	1.05863	0.0215024	0.00805779	435995	2447	433548	3	38.2771	3.24029	2	0.19787	TRUE	FALSE	Moderate heterogeneity
401.22	Hypertensive chronic kidney disease	0.0398228	1.04063	0.0150704	0.00823084	406767	5525	401242	3	0	0.0732721	2	0.964027	TRUE	FALSE	Low heterogeneity
585.4	Chronic kidney disease, Stage I or II	0.0630509	1.06508	0.0239258	0.00840712	80441	1963	78478	2	0	0.110984	1	0.739026	TRUE	FALSE	Low heterogeneity
377	Disorders of optic nerve and visual pathways	0.0562425	1.05785	0.0213884	0.00854902	500347	2360	497987	3	12.0815	2.27483	2	0.320646	TRUE	FALSE	Low heterogeneity
531.1	Hemorrhage from gastrointestinal ulcer	0.0764984	1.0795	0.0292367	0.00888316	511585	1227	510358	3	36.8987	3.16951	2	0.204998	TRUE	FALSE	Moderate heterogeneity
591	Urinary tract infection	0.0170338	1.01718	0.00652187	0.00900698	498886	29308	469578	3	0	1.0856	2	0.58112	TRUE	FALSE	Low heterogeneity
070.3	Viral hepatitis C	0.0672934	1.06961	0.0257833	0.00905532	495660	1592	494068	3	55.9585	4.54117	2	0.103252	TRUE	FALSE	High heterogeneity
578.2	Blood in stool	0.0332656	1.03383	0.012862	0.00969972	490470	6648	483822	3	0	1.09803	2	0.577519	TRUE	FALSE	Low heterogeneity
836	Traumatic arthropathy	0.0745987	1.07745	0.0289574	0.00999072	495753	1255	494498	3	0	0.312336	2	0.855415	TRUE	FALSE	Low heterogeneity
575	Other biliary tract disease	0.0310256	1.03151	0.0120482	0.0100204	503567	7487	496080	3	5.77737	2.12263	2	0.346	TRUE	FALSE	Low heterogeneity
253.7	Other disorders of neurohypophysis	0.135084	1.14463	0.0526723	0.0103293	506309	364	505945	3	0	0.421948	2	0.809795	TRUE	FALSE	Low heterogeneity
418	Nonspecific chest pain	0.0136263	1.01372	0.00531951	0.0104197	472321	43959	428362	2	25.4145	1.34074	1	0.246903	TRUE	FALSE	Moderate heterogeneity
740.9	Osteoarthrosis NOS	0.0161138	1.01624	0.00629326	0.0104526	500568	36517	464051	3	0	1.99621	2	0.368578	TRUE	FALSE	Low heterogeneity
994	Sepsis and SIRS	0.0331464	1.0337	0.0129471	0.010463	521332	6492	514840	3	23.2829	2.60698	2	0.271582	TRUE	FALSE	Low heterogeneity
070	Viral hepatitis	0.0527574	1.05417	0.0206342	0.0105643	496574	2506	494068	3	61.153	5.1484	2	0.0762148	TRUE	FALSE	High heterogeneity
592.2	Urethritis and urethral syndrome	-0.102338	0.902725	0.0401648	0.0108359	470221	643	469578	3	0	0.620119	2	0.733403	TRUE	FALSE	Low heterogeneity
938.2	Chronic dermatitis due to solar radiation	-0.0315893	0.968904	0.0124246	0.0110069	500452	8137	492315	3	67.6194	6.17654	2	0.0455807	TRUE	FALSE	Significant heterogeneity
791	Gangrene	0.0819328	1.08538	0.032419	0.011494	521332	990	520342	3	0	1.60695	2	0.447771	TRUE	FALSE	Low heterogeneity
041	Bacterial infection NOS	0.0182236	1.01839	0.00723903	0.011822	516382	21596	494786	3	0	0.200239	2	0.904729	TRUE	FALSE	Low heterogeneity
571.81	Portal hypertension	0.0704489	1.07299	0.0279952	0.011854	497558	1352	496206	3	0	0.13523	2	0.93462	TRUE	FALSE	Low heterogeneity
771	Musculoskeletal symptoms referable to limbs	0.0353343	1.03597	0.0141036	0.0122331	464995	6021	458974	2	14.0288	1.16318	1	0.280807	TRUE	FALSE	Low heterogeneity
686	Other local infections of skin and subcutaneous tissue	0.0363559	1.03702	0.0145685	0.0125778	499467	5219	494248	3	0	0.966354	2	0.616821	TRUE	FALSE	Low heterogeneity
110.2	Dermatomycoses	-0.0858411	0.91774	0.0347187	0.0134182	84347	882	83465	2	20.7488	1.26181	1	0.261309	TRUE	FALSE	Low heterogeneity
614	Inflammatory diseases of female pelvic organs	0.023212	1.02348	0.00939567	0.0134924	278965	13195	265770	3	0	1.02579	2	0.598759	TRUE	FALSE	Low heterogeneity
573	Other disorders of liver	0.0281635	1.02856	0.0114416	0.0138355	505305	9099	496206	3	0	0.14585	2	0.929671	TRUE	FALSE	Low heterogeneity
704.1	Alopecia	0.0471818	1.04831	0.0192078	0.0140342	507404	2997	504407	3	0	1.26867	2	0.530288	TRUE	FALSE	Low heterogeneity
292.4	Altered mental status	0.0371229	1.03782	0.0151301	0.0141443	464953	4862	460091	2	0	0.00918122	1	0.923665	TRUE	FALSE	Low heterogeneity
687.4	Disturbance of skin sensation	0.0271956	1.02757	0.0110924	0.0142168	465790	9836	455954	2	0	0.0124059	1	0.911313	TRUE	FALSE	Low heterogeneity
729.3	Panniculitis	0.137204	1.14706	0.0560596	0.0143867	460176	327	459849	3	61.8277	5.2394	2	0.0728247	TRUE	FALSE	High heterogeneity
079.1	Varicella infection	0.0400162	1.04083	0.0163744	0.0145323	498519	4451	494068	3	62.8566	5.38454	2	0.067727	TRUE	FALSE	High heterogeneity
274	Gout and other crystal arthropathies	0.0288628	1.02928	0.0118124	0.0145488	521325	8031	513294	3	44.8255	3.62486	2	0.163257	TRUE	FALSE	Moderate heterogeneity
593.1	Gross hematuria	0.0510831	1.05241	0.0209528	0.0147684	77379	2545	74834	2	0	0.333451	1	0.563634	TRUE	FALSE	Low heterogeneity
706.2	Sebaceous cyst	0.0207262	1.02094	0.00852704	0.0150719	512094	15130	496964	3	37.0352	3.17638	2	0.204295	TRUE	FALSE	Moderate heterogeneity
278	Overweight, obesity and other hyperalimentation	0.0168899	1.01703	0.00696827	0.015358	521329	40913	480416	3	0	1.91429	2	0.383988	TRUE	FALSE	Low heterogeneity
377.3	Optic neuritis/neuropathy	0.0690311	1.07147	0.0285864	0.0157426	499292	1305	497987	3	67.4648	6.14719	2	0.0462545	TRUE	FALSE	Significant heterogeneity
250.22	Type 2 diabetes with renal manifestations	0.0500292	1.0513	0.0207268	0.0157895	480354	3248	477106	3	13.0895	2.30122	2	0.316444	TRUE	FALSE	Low heterogeneity
270.38	Other specified disorders of plasma protein metabolism	0.0971107	1.10198	0.0402448	0.0158219	93753	649	93104	2	75.2154	4.03476	1	0.0445721	TRUE	FALSE	Significant heterogeneity
252.1	Hyperparathyroidism	0.0418823	1.04277	0.0173755	0.0159342	509639	3694	505945	3	0	1.1427	2	0.564764	TRUE	FALSE	Low heterogeneity
850	Hemorrhage or hematoma complicating a procedure	0.0279764	1.02837	0.0116346	0.0161912	503372	7969	495403	3	46.7522	3.75603	2	0.152894	TRUE	FALSE	Moderate heterogeneity
411	Ischemic Heart Disease	0.0125713	1.01265	0.00523819	0.0163977	519364	47335	472029	3	39.6531	3.31417	2	0.190694	TRUE	FALSE	Moderate heterogeneity
531	Peptic ulcer (excl. esophageal)	0.0241914	1.02449	0.0100939	0.0165461	521016	10658	510358	3	62.442	5.32509	2	0.0697704	TRUE	FALSE	High heterogeneity
278.1	Obesity	0.0172131	1.01736	0.00726638	0.0178423	518550	38134	480416	3	0	1.17499	2	0.555717	TRUE	FALSE	Low heterogeneity
575.6	Cholesterolosis of gallbladder	0.0802517	1.08356	0.0338997	0.0179172	496983	903	496080	3	0	0.838093	2	0.657674	TRUE	FALSE	Low heterogeneity
426.9	Cardiac pacemaker/device in situ	0.037879	1.03861	0.0160132	0.0180066	467208	4418	462790	3	0	0.171036	2	0.918037	TRUE	FALSE	Low heterogeneity
411.8	Other chronic ischemic heart disease, unspecified	0.0171959	1.01734	0.00727331	0.018067	495521	23492	472029	3	54.1602	4.36302	2	0.112871	TRUE	FALSE	High heterogeneity
282.8	Other hemoglobinopathies	0.108816	1.11496	0.0460577	0.0181472	480784	485	480299	3	0	1.06312	2	0.587687	TRUE	FALSE	Low heterogeneity
420	Carditis	0.0357432	1.03639	0.0151535	0.0183372	517435	4689	512746	3	0	1.27668	2	0.528168	TRUE	FALSE	Low heterogeneity
753.2	Congenital anomalies of posterior segment of eye	-0.165014	0.847882	0.0701367	0.0186351	94380	204	94176	2	0	0.0241622	1	0.876473	TRUE	FALSE	Low heterogeneity
252	Disorders of parathyroid gland	0.0389461	1.03971	0.016566	0.0187244	510003	4058	505945	3	0	1.10306	2	0.576067	TRUE	FALSE	Low heterogeneity
514	Abnormal findings examination of lungs	0.0280563	1.02845	0.0119909	0.0192938	474221	8246	465975	2	0	0.0533926	1	0.817262	TRUE	FALSE	Low heterogeneity
722.6	Degeneration of intervertebral disc	0.0238886	1.02418	0.0102272	0.0195027	494871	11220	483651	3	53.4901	4.30016	2	0.116475	TRUE	FALSE	High heterogeneity
960	Poisoning by antibiotics	0.0166705	1.01681	0.00715418	0.019797	457402	21760	435642	2	0	0.174211	1	0.676396	TRUE	FALSE	Low heterogeneity
362.3	Other nondiabetic retinopathy	0.0615082	1.06344	0.0264727	0.0201546	497578	1617	495961	3	0	1.69365	2	0.428774	TRUE	FALSE	Low heterogeneity
527.1	Hypertrophy of salivary gland	0.160624	1.17424	0.0692384	0.0203477	508365	203	508162	3	66.3295	5.93992	2	0.0513053	TRUE	FALSE	High heterogeneity
508	Pulmonary collapse; interstitial and compensatory emphysema	0.0306889	1.03116	0.0132384	0.0204402	502777	6335	496442	3	73.5366	7.5576	2	0.0228501	TRUE	FALSE	Significant heterogeneity
241	Nontoxic nodular goiter	0.0301603	1.03062	0.0130277	0.0206083	489764	6842	482922	3	0	0.428257	2	0.807245	TRUE	FALSE	Low heterogeneity
287	Purpura and other hemorrhagic conditions	0.029552	1.02999	0.0127794	0.0207514	514775	6914	507861	3	49.9478	3.99583	2	0.135618	TRUE	FALSE	Moderate heterogeneity
721.8	Other allied disorders of spine	0.0709356	1.07351	0.0307561	0.0210888	484757	1106	483651	3	0	0.320804	2	0.851801	TRUE	FALSE	Low heterogeneity
520.1	Hereditary disturbances in tooth structure	0.130934	1.13989	0.0568039	0.0211659	502287	315	501972	3	34.1242	3.03602	2	0.219148	TRUE	FALSE	Moderate heterogeneity
853	Complication of colostomy or enterostomy	0.0722545	1.07493	0.0313785	0.021297	496469	1066	495403	3	0	1.13514	2	0.566901	TRUE	FALSE	Low heterogeneity
512	Other symptoms of respiratory system	0.0164596	1.0166	0.0071497	0.021327	474633	29542	445091	2	15.1146	1.17806	1	0.277752	TRUE	FALSE	Low heterogeneity
440.9	Atherosclerosis of aorta	0.05687	1.05852	0.0247153	0.0213915	500884	1780	499104	3	0	0.104811	2	0.948944	TRUE	FALSE	Low heterogeneity
258.1	Postablative ovarian failure	-0.151468	0.859446	0.065891	0.0215183	48012	237	47775	2	0	0.000518001	1	0.981842	TRUE	FALSE	Low heterogeneity
480.5	Bronchopneumonia and lung abscess	0.0709107	1.07349	0.030863	0.0215849	494897	1090	493807	3	63.6249	5.49827	2	0.0639831	TRUE	FALSE	High heterogeneity
519	Other diseases of respiratory system, not elsewhere classified	0.0184859	1.01866	0.00807869	0.0221239	521159	17563	503596	3	0	0.828968	2	0.660681	TRUE	FALSE	Low heterogeneity
401.3	Other hypertensive complications	0.0422964	1.0432	0.018541	0.0225341	404985	3743	401242	3	0	0.900088	2	0.6376	TRUE	FALSE	Low heterogeneity
250.24	Type 2 diabetes with neurological manifestations	0.0399558	1.04076	0.0175671	0.0229378	481776	4670	477106	3	0	0.188088	2	0.910243	TRUE	FALSE	Low heterogeneity
994.2	Sepsis	0.029873	1.03032	0.0131455	0.0230574	521127	6287	514840	3	0	1.91373	2	0.384095	TRUE	FALSE	Low heterogeneity
567	Peritonitis and retroperitoneal infections	0.0448874	1.04591	0.019807	0.0234366	485981	2760	483221	3	22.0428	2.56551	2	0.277272	TRUE	FALSE	Low heterogeneity
509	Respiratory failure, insufficiency, arrest	0.0272592	1.02763	0.0120406	0.0235783	504391	7949	496442	3	0	0.69816	2	0.705337	TRUE	FALSE	Low heterogeneity
575.9	Nonspecific abnormal findings on radiological and other examination of biliary tract	0.0915058	1.09582	0.0404227	0.023591	452735	636	452099	2	0	0.791394	1	0.373679	TRUE	FALSE	Low heterogeneity
079	Viral infection	0.0210705	1.02129	0.0093357	0.0240095	507988	13920	494068	3	0	1.35096	2	0.508913	TRUE	FALSE	Low heterogeneity
977	Personal history of allergy to medicinal agents	0.0525989	1.05401	0.023315	0.0240698	437749	2107	435642	2	0	0.196427	1	0.65762	TRUE	FALSE	Low heterogeneity
578.1	Hematemesis	0.0435165	1.04448	0.0193077	0.0242065	486655	2833	483822	3	0	0.260246	2	0.877987	TRUE	FALSE	Low heterogeneity
474	Acute and chronic tonsillitis	0.037745	1.03847	0.0167752	0.0244457	473239	3860	469379	3	0	1.82561	2	0.401398	TRUE	FALSE	Low heterogeneity
279.1	Immunity deficiency	0.0526358	1.05405	0.0233951	0.0244577	514421	1971	512450	3	0	1.20517	2	0.547395	TRUE	FALSE	Low heterogeneity
130	Spirochetal infection	-0.0831576	0.920206	0.0370901	0.0249585	516138	756	515382	3	0	0.303475	2	0.859214	TRUE	FALSE	Low heterogeneity
574.3	Cholecystitis without cholelithiasis	0.0350702	1.03569	0.0156737	0.0252522	500416	4336	496080	3	0	0.382102	2	0.82609	TRUE	FALSE	Low heterogeneity
681	Superficial cellulitis and abscess	0.0172397	1.01739	0.00771122	0.0253738	514047	19799	494248	3	21.2201	2.53872	2	0.281012	TRUE	FALSE	Low heterogeneity
585	Renal failure	0.018175	1.01834	0.00817083	0.0261228	509595	18397	491198	3	69.4701	6.55095	2	0.037799	TRUE	FALSE	Significant heterogeneity
599.8	Other symptoms involving urinary system	0.0333004	1.03386	0.0149976	0.0263928	438844	5818	433026	2	14.6666	1.17187	1	0.279016	TRUE	FALSE	Low heterogeneity
969	Poisoning by psychotropic agents	0.045345	1.04639	0.0206256	0.0279144	484116	2465	481651	3	0	0.375056	2	0.829006	TRUE	FALSE	Low heterogeneity
580	Nephritis; nephrosis; renal sclerosis	0.036144	1.03681	0.0164486	0.027992	495351	4153	491198	3	57.9668	4.75814	2	0.0926367	TRUE	FALSE	High heterogeneity
580.31	Nephritis and nephropathy in diseases classified elsewhere	0.0674433	1.06977	0.0307995	0.028542	79748	1270	78478	2	0	0.303263	1	0.581844	TRUE	FALSE	Low heterogeneity
577.2	Chronic pancreatitis	0.0635694	1.06563	0.0290472	0.0286345	516547	1247	515300	3	0	1.31944	2	0.516996	TRUE	FALSE	Low heterogeneity
368	Visual disturbances	0.0207386	1.02096	0.0095031	0.0290876	520776	12926	507850	3	0	0.126496	2	0.938711	TRUE	FALSE	Low heterogeneity
433	Cerebrovascular disease	0.0177119	1.01787	0.00812186	0.0292009	519479	17632	501847	3	49.6622	3.97316	2	0.137164	TRUE	FALSE	Moderate heterogeneity
586.2	Cyst of kidney, acquired	0.0357943	1.03644	0.0164287	0.0293496	495259	4061	491198	3	0	0.26604	2	0.875447	TRUE	FALSE	Low heterogeneity
287.32	Secondary thrombocytopenia	0.0749624	1.07784	0.0344246	0.029437	508760	899	507861	3	0	0.585176	2	0.74633	TRUE	FALSE	Low heterogeneity
130.1	Lyme disease	-0.0933129	0.910908	0.0428728	0.0295174	92108	568	91540	2	0	0.0445687	1	0.832799	TRUE	FALSE	Low heterogeneity
041.4	E. coli	0.0335851	1.03416	0.0155636	0.0309335	499201	4415	494786	3	0	1.55308	2	0.459995	TRUE	FALSE	Low heterogeneity
261.2	Vitamin B-complex deficiencies	0.037128	1.03783	0.0172612	0.0314801	502384	3684	498700	3	0	0.505488	2	0.776667	TRUE	FALSE	Low heterogeneity
707	Chronic ulcer of skin	0.0291883	1.02962	0.0135912	0.031746	521325	6035	515290	3	0	0.866939	2	0.648256	TRUE	FALSE	Low heterogeneity
528.7	Sialolithiasis	0.0935108	1.09802	0.0435591	0.0318128	508702	540	508162	3	63.2274	5.43883	2	0.0659133	TRUE	FALSE	High heterogeneity
713	Arthropathy associated with other disorders classified elsewhere	0.088403	1.09243	0.041181	0.0318179	456610	621	455989	3	68.8113	6.41257	2	0.0405068	TRUE	FALSE	Significant heterogeneity
440	Atherosclerosis	0.0315595	1.03206	0.0147175	0.0320052	504359	5255	499104	3	0	0.170708	2	0.918187	TRUE	FALSE	Low heterogeneity
571	Chronic liver disease and cirrhosis	0.0220879	1.02233	0.0103092	0.0321489	507117	10911	496206	3	0	1.36041	2	0.506514	TRUE	FALSE	Low heterogeneity
580.3	Nephritis and nephropathy without mention of glomerulonephritis	0.0489172	1.05013	0.0228752	0.0324811	493415	2217	491198	3	54.3498	4.38114	2	0.111853	TRUE	FALSE	High heterogeneity
614.1	Pelvic peritoneal adhesions, female (postoperative) (postinfection)	0.0388033	1.03957	0.0181566	0.0325865	268982	3212	265770	3	61.6274	5.21205	2	0.0738274	TRUE	FALSE	High heterogeneity
363.3	Chorioretinal scars	0.0766023	1.07961	0.0359379	0.0330466	498581	818	497763	3	0	0.374184	2	0.829368	TRUE	FALSE	Low heterogeneity
291.8	Alteration of consciousness	0.0437832	1.04476	0.0205822	0.0334004	462731	2640	460091	2	8.64402	1.09462	1	0.29545	TRUE	FALSE	Low heterogeneity
364.1	Corneal opacity	0.0760267	1.07899	0.0357507	0.033455	498592	829	497763	3	59.2545	4.90852	2	0.0859269	TRUE	FALSE	High heterogeneity
519.9	Symptoms involving respiratory system and other chest symptoms	0.0323708	1.0329	0.0152587	0.0338832	463158	5255	457903	2	0	0.560916	1	0.453891	TRUE	FALSE	Low heterogeneity
262	Mineral deficiency NEC	0.0459445	1.04702	0.0217163	0.0343734	501021	2321	498700	3	0	0.206912	2	0.901716	TRUE	FALSE	Low heterogeneity
649	Other conditions or status of the mother complicating pregnancy, childbirth, or the puerperium	-0.046109	0.954938	0.0218009	0.0344295	283333	2507	280826	3	0	1.98645	2	0.37038	TRUE	FALSE	Low heterogeneity
250.42	Other abnormal glucose	0.0252098	1.02553	0.0119358	0.0346763	487703	10597	477106	3	0	1.94905	2	0.377372	TRUE	FALSE	Low heterogeneity
577.1	Acute pancreatitis	0.0361557	1.03682	0.0171455	0.0349653	518932	3632	515300	3	0	0.203996	2	0.903032	TRUE	FALSE	Low heterogeneity
740	Osteoarthrosis	0.0104636	1.01052	0.00496733	0.0351625	521246	57195	464051	3	0	1.02377	2	0.599364	TRUE	FALSE	Low heterogeneity
990	Effects radiation NOS	0.0260192	1.02636	0.012386	0.0356678	515587	7403	508184	3	79.1748	9.60373	2	0.00821441	TRUE	FALSE	Significant heterogeneity
261.41	Rickets or osteomalacia	0.140353	1.15068	0.0668303	0.0357163	498920	220	498700	3	0	0.0462212	2	0.977154	TRUE	FALSE	Low heterogeneity
733	Other disorders of bone and cartilage	0.0219564	1.0222	0.0104672	0.0359374	492772	11751	481021	3	0	0.39598	2	0.820378	TRUE	FALSE	Low heterogeneity
317.11	Alcoholic liver damage	0.0535453	1.055	0.0255339	0.0359909	473259	1615	471644	3	0	0.261883	2	0.877269	TRUE	FALSE	Low heterogeneity
427.7	Tachycardia NOS	0.0263062	1.02666	0.0125588	0.0362027	431077	7777	423300	2	0	0.847751	1	0.357189	TRUE	FALSE	Low heterogeneity
530.5	Disorders of esophageal motility	0.0528176	1.05424	0.0252778	0.0366639	450494	1666	448828	3	0	0.783695	2	0.675807	TRUE	FALSE	Low heterogeneity
458	Hypotension	0.0192192	1.01941	0.00919998	0.036703	499280	13526	485754	3	0	0.904376	2	0.636235	TRUE	FALSE	Low heterogeneity
789.1	Persistent vomiting	0.0711628	1.07376	0.0341065	0.0369345	82477	945	81532	2	0	0.180696	1	0.670776	TRUE	FALSE	Low heterogeneity
217.1	Nevus, non-neoplastic	-0.0314658	0.969024	0.0151155	0.0373708	496735	4954	491781	3	0	0.0544326	2	0.973151	TRUE	FALSE	Low heterogeneity
275.51	Hypocalcemia	0.0585164	1.06026	0.0281155	0.0374077	91092	1368	89724	2	67.4617	3.0733	1	0.0795876	TRUE	FALSE	High heterogeneity
722.9	Other and unspecified disc disorder	0.0248572	1.02517	0.0119882	0.0381279	491171	7520	483651	3	0	1.10335	2	0.575984	TRUE	FALSE	Low heterogeneity
530.3	Stricture and stenosis of esophagus	0.0362232	1.03689	0.0174757	0.0381931	452357	3529	448828	3	0	0.029751	2	0.985235	TRUE	FALSE	Low heterogeneity
411.4	Coronary atherosclerosis	0.0127579	1.01284	0.00616436	0.0384873	505437	33408	472029	3	56.2438	4.57078	2	0.101734	TRUE	FALSE	High heterogeneity
296.1	Bipolar	0.0325412	1.03308	0.0157438	0.038742	438122	4574	433548	3	71.4878	7.01455	2	0.0299785	TRUE	FALSE	Significant heterogeneity
574.11	Cholelithiasis with acute cholecystitis	0.0453643	1.04641	0.0220041	0.0392427	498250	2170	496080	3	30.747	2.88796	2	0.235987	TRUE	FALSE	Moderate heterogeneity
765	Cervical radiculitis	0.0341276	1.03472	0.0165562	0.0392733	85535	4098	81437	2	66.3513	2.97189	1	0.084723	TRUE	FALSE	High heterogeneity
289	Other diseases of blood and blood-forming organs	0.037021	1.03771	0.0179806	0.0395003	501561	3381	498180	3	0	0.38684	2	0.824136	TRUE	FALSE	Low heterogeneity
041.9	Infection with drug-resistant microorganisms	0.0868398	1.09072	0.0422297	0.0397473	86575	593	85982	2	0	0.0636713	1	0.800785	TRUE	FALSE	Low heterogeneity
854	Complications of cardiac/vascular device, implant, and graft	0.0329797	1.03353	0.016057	0.0399841	499644	4241	495403	3	0	0.320359	2	0.851991	TRUE	FALSE	Low heterogeneity
701.2	Scar conditions and fibrosis of skin	0.0265571	1.02691	0.0129316	0.0400097	507997	6552	501445	3	55.8227	4.52721	2	0.103975	TRUE	FALSE	High heterogeneity
519.8	Other diseases of respiratory system, NEC	0.019808	1.02001	0.00966563	0.0404302	515168	11572	503596	3	0	0.215674	2	0.897774	TRUE	FALSE	Low heterogeneity
301	Personality disorders	0.0538045	1.05528	0.0262822	0.04064	435130	1582	433548	3	39.7284	3.31831	2	0.1903	TRUE	FALSE	Moderate heterogeneity
851	Complications of transplants and reattached limbs	0.0377286	1.03845	0.0184481	0.0408436	498844	3441	495403	3	46.5201	3.73973	2	0.154145	TRUE	FALSE	Moderate heterogeneity
480.1	Bacterial pneumonia	0.0225233	1.02278	0.0110192	0.0409532	502698	8891	493807	3	34.7442	3.06486	2	0.21601	TRUE	FALSE	Moderate heterogeneity
411.3	Angina pectoris	0.0152481	1.01536	0.00746777	0.0411662	492877	20848	472029	3	11.8221	2.26814	2	0.321721	TRUE	FALSE	Low heterogeneity
585.31	Renal dialysis	0.0546399	1.05616	0.0267845	0.0413517	492685	1487	491198	3	0	1.21319	2	0.545205	TRUE	FALSE	Low heterogeneity
772.1	Muscular wasting and disuse atrophy	0.0803574	1.08367	0.0394245	0.041524	89284	684	88600	2	23.4557	1.30643	1	0.253041	TRUE	FALSE	Low heterogeneity
305.21	Anorexia nervosa	0.185665	1.20402	0.0911428	0.0416424	54078	118	53960	2	0	0.817568	1	0.365892	TRUE	FALSE	Low heterogeneity
253	Disorders of the pituitary gland and its hypothalamic control	0.0453811	1.04643	0.0223273	0.0420989	508085	2140	505945	3	0	0.377401	2	0.828035	TRUE	FALSE	Low heterogeneity
474.2	Chronic tonsillitis and adenoiditis	0.0418886	1.04278	0.0206323	0.0423318	471906	2527	469379	3	0	0.212513	2	0.899194	TRUE	FALSE	Low heterogeneity
297	Suicidal ideation or attempt	0.0550254	1.05657	0.0272119	0.0431655	55534	1574	53960	2	36.8041	1.58238	1	0.208418	TRUE	FALSE	Moderate heterogeneity
358	Myoneural disorders	0.0521097	1.05349	0.0260211	0.0452211	511499	1613	509886	3	0	0.0906775	2	0.955674	TRUE	FALSE	Low heterogeneity
339	Other headache syndromes	0.0161223	1.01625	0.00805622	0.0453679	511656	19170	492486	3	0	0.625227	2	0.731533	TRUE	FALSE	Low heterogeneity
585.2	Renal failure NOS	0.0400042	1.04082	0.0200074	0.0455573	493865	2667	491198	3	36.8788	3.16851	2	0.205101	TRUE	FALSE	Moderate heterogeneity
208	Benign neoplasm of colon	0.0113657	1.01143	0.0056954	0.0459779	517679	38261	479418	3	0	0.617857	2	0.734233	TRUE	FALSE	Low heterogeneity
151	Cancer of stomach	0.0616128	1.06355	0.030884	0.0460452	446844	1112	445732	2	0	0.135231	1	0.713069	TRUE	FALSE	Low heterogeneity
741.4	Joint effusions	0.0252724	1.02559	0.0127122	0.046806	505535	6961	498574	3	21.7716	2.55662	2	0.278508	TRUE	FALSE	Low heterogeneity
289.4	Lymphadenitis	0.0216909	1.02193	0.0109432	0.0474636	507577	9397	498180	3	55.507	4.49509	2	0.105658	TRUE	FALSE	High heterogeneity
562.2	Diverticulitis	0.0399537	1.04076	0.0201569	0.0474648	71642	2794	68848	2	0	0.00338581	1	0.953599	TRUE	FALSE	Low heterogeneity
300	Anxiety disorders	0.0132753	1.01336	0.00671687	0.0481077	467480	33932	433548	3	0	1.60918	2	0.447272	TRUE	FALSE	Low heterogeneity
876	Posttraumatic wound infection not elsewhere classified	0.064886	1.06704	0.0328306	0.0481106	85454	1013	84441	2	0	0.00872646	1	0.925573	TRUE	FALSE	Low heterogeneity
229	Benign neoplasm of unspecified sites	0.0207492	1.02097	0.010536	0.0489114	521330	11193	510137	3	0	1.9756	2	0.372396	TRUE	FALSE	Low heterogeneity
732.7	Osteochondritis dissecans	-0.131797	0.876519	0.0670871	0.0494648	481242	221	481021	3	0	0.720649	2	0.69745	TRUE	FALSE	Low heterogeneity
783	Fever of unknown origin	0.0207253	1.02094	0.0105785	0.0500903	474644	10329	464315	2	73.1018	3.71772	1	0.053838	FALSE	FALSE	High heterogeneity
509.1	Respiratory failure	0.0288488	1.02927	0.01473	0.0501703	501469	5027	496442	3	0	1.41859	2	0.49199	FALSE	FALSE	Low heterogeneity
386	Vertiginous syndromes and other disorders of vestibular system	0.0270106	1.02738	0.0138154	0.0505714	510710	5756	504954	3	0	1.34423	2	0.510627	FALSE	FALSE	Low heterogeneity
480.11	Pneumococcal pneumonia	0.0236736	1.02396	0.0121757	0.0518552	500975	7168	493807	3	0	1.97504	2	0.372499	FALSE	FALSE	Low heterogeneity
277	Other disorders of metabolism	0.0284808	1.02889	0.0147046	0.0527625	518371	5468	512903	3	0	0.783179	2	0.675981	FALSE	FALSE	Low heterogeneity
379.3	Aphakia and other disorders of lens	-0.0411632	0.959673	0.0213005	0.0532983	500306	2319	497987	3	58.7987	4.85422	2	0.0882916	FALSE	FALSE	High heterogeneity
741.5	Hemarthrosis	0.110305	1.11662	0.0571203	0.0534715	498880	306	498574	3	0	0.530601	2	0.766975	FALSE	FALSE	Low heterogeneity
251.1	Hypoglycemia	0.0395118	1.0403	0.020479	0.0536837	471300	2903	468397	3	65.7137	5.83324	2	0.0541164	FALSE	FALSE	High heterogeneity
217	Vascular hamartomas and non-neoplastic nevi	-0.028412	0.971988	0.0147671	0.0543543	496969	5188	491781	3	0	0.2273	2	0.89257	FALSE	FALSE	Low heterogeneity
427.11	Paroxysmal supraventricular tachycardia	0.027886	1.02828	0.0145017	0.0544863	467991	5201	462790	3	0	0.770393	2	0.680317	FALSE	FALSE	Low heterogeneity
250.4	Abnormal glucose	0.0198312	1.02003	0.0103237	0.0547388	491109	14003	477106	3	46.7136	3.7533	2	0.153102	FALSE	FALSE	Moderate heterogeneity
609.2	Abnormal spermatozoa	-0.110035	0.895803	0.0573801	0.0551565	190529	315	190214	2	0	0.0048592	1	0.944426	FALSE	FALSE	Low heterogeneity
426.91	Cardiac pacemaker in situ	0.0336916	1.03427	0.0175841	0.0553613	466386	3596	462790	3	0	1.23515	2	0.53925	FALSE	FALSE	Low heterogeneity
145	Cancer of mouth	0.0416675	1.04255	0.0217883	0.0558274	517722	2315	515407	3	0	1.71043	2	0.425192	FALSE	FALSE	Low heterogeneity
568	Other disorders of peritoneum	0.0261236	1.02647	0.0136838	0.0562508	488964	5743	483221	3	0	0.0522218	2	0.974227	FALSE	FALSE	Low heterogeneity
560	Intestinal obstruction without mention of hernia	0.0223102	1.02256	0.0116875	0.0562769	424950	8160	416790	3	0	1.2379	2	0.538508	FALSE	FALSE	Low heterogeneity
263	Other nutritional deficiency	0.0458924	1.04696	0.0240507	0.0563714	78811	1955	76856	2	0	0.915616	1	0.338629	FALSE	FALSE	Low heterogeneity
557.1	Celiac disease	0.0369648	1.03766	0.0195231	0.0583057	419553	2763	416790	3	0	0.850836	2	0.653497	FALSE	FALSE	Low heterogeneity
440.21	Atherosclerosis of native arteries of the extremities with ulceration or gangrene	0.104539	1.1102	0.0552987	0.0586981	83734	344	83390	2	0	0.513981	1	0.47342	FALSE	FALSE	Low heterogeneity
972.6	Antihypertensive agents causing adverse effects	-0.134692	0.873985	0.0714145	0.0592878	435841	199	435642	2	9.57199	1.10585	1	0.292985	FALSE	FALSE	Low heterogeneity
295.1	Schizophrenia	0.0581076	1.05983	0.0308704	0.0597941	434638	1090	433548	3	41.2832	3.40618	2	0.18212	FALSE	FALSE	Moderate heterogeneity
323	Encephalitis	0.0740315	1.07684	0.0394156	0.06035	519715	663	519052	3	0	1.25076	2	0.535058	FALSE	FALSE	Low heterogeneity
133	Arthropod-borne diseases	0.145538	1.15666	0.077541	0.0605292	469301	163	469138	2	0	0.250887	1	0.616451	FALSE	FALSE	Low heterogeneity
378.5	Paralytic strabismus	0.0676435	1.06998	0.0360553	0.0606411	498790	803	497987	3	0	0.0441221	2	0.978181	FALSE	FALSE	Low heterogeneity
495.1	Chronic obstructive asthma	0.0712033	1.0738	0.038027	0.0611454	74091	740	73351	2	0	0.0861889	1	0.769079	FALSE	FALSE	Low heterogeneity
350.2	Abnormality of gait	0.0267597	1.02712	0.0142941	0.0611963	470068	5734	464334	2	0	0.994537	1	0.318636	FALSE	FALSE	Low heterogeneity
184.11	Malignant neoplasm of ovary	0.0477422	1.0489	0.0255419	0.0615989	256026	1618	254408	3	0	0.308154	2	0.857206	FALSE	FALSE	Low heterogeneity
569.2	Gastrointestinal complications	0.0390431	1.03982	0.0209042	0.0618026	485718	2497	483221	3	0	0.114062	2	0.944565	FALSE	FALSE	Low heterogeneity
475	Chronic sinusitis	0.0181564	1.01832	0.00973259	0.0621082	482029	12650	469379	3	0	0.987461	2	0.610345	FALSE	FALSE	Low heterogeneity
401.21	Hypertensive heart disease	0.0410623	1.04192	0.0220199	0.0622114	403690	2448	401242	3	0	0.8155	2	0.665145	FALSE	FALSE	Low heterogeneity
647.1	Infections of genitourinary tract during pregnancy	-0.0724672	0.930096	0.0389453	0.0627805	283542	700	282842	3	0	0.577068	2	0.749361	FALSE	FALSE	Low heterogeneity
715.1	Sacroiliitis NEC	0.0625322	1.06453	0.0336248	0.0629277	455683	936	454747	3	0	0.683753	2	0.710436	FALSE	FALSE	Low heterogeneity
335	Multiple sclerosis	0.0411397	1.042	0.0221417	0.0631663	494113	2139	491974	3	34.6288	3.05945	2	0.216595	FALSE	FALSE	Moderate heterogeneity
625.1	Dyspareunia	0.0384726	1.03922	0.020715	0.0632778	240853	2582	238271	2	0	0.427689	1	0.513125	FALSE	FALSE	Low heterogeneity
743.2	Pathologic fracture	0.0423806	1.04329	0.0228243	0.0633368	499466	2091	497375	3	17.4709	2.42339	2	0.297692	FALSE	FALSE	Low heterogeneity
228.1	Hemangioma of skin and subcutaneous tissue	-0.0322895	0.968226	0.0173927	0.0633821	95420	3693	91727	2	0	0.760574	1	0.383149	FALSE	FALSE	Low heterogeneity
427.1	Paroxysmal tachycardia, unspecified	0.0226659	1.02292	0.0122156	0.0635269	470283	7493	462790	3	0	0.735631	2	0.692245	FALSE	FALSE	Low heterogeneity
053.1	Herpes zoster with nervous system complications	-0.0816521	0.921593	0.0440937	0.0640568	494603	535	494068	3	0	1.07328	2	0.584709	FALSE	FALSE	Low heterogeneity
565	Anal and rectal conditions	0.0133352	1.01342	0.00720166	0.0640708	504619	21398	483221	3	0	0.651202	2	0.722093	FALSE	FALSE	Low heterogeneity
870.3	Other open wound of head and face	0.0269177	1.02728	0.0145601	0.0644965	505268	5061	500207	3	0	1.03194	2	0.596922	FALSE	FALSE	Low heterogeneity
280.1	Iron deficiency anemias, unspecified or not due to blood loss	0.016032	1.01616	0.00870196	0.0654246	495249	14950	480299	3	0	1.8434	2	0.397842	FALSE	FALSE	Low heterogeneity
794	Abnormal results of other function studies (bladder, pancreas, placenta, spleen, etc)	0.07266	1.07536	0.0394442	0.0654614	474644	685	473959	2	0	0.00796376	1	0.928891	FALSE	FALSE	Low heterogeneity
741	Symptoms and disorders of the joints	0.0157723	1.0159	0.00856499	0.0655512	515354	16780	498574	3	0	0.592685	2	0.743533	FALSE	FALSE	Low heterogeneity
275.5	Disorders of calcium/phosphorus metabolism	0.0254525	1.02578	0.0138533	0.0661677	517764	5867	511897	3	43.9195	3.5663	2	0.168107	FALSE	FALSE	Moderate heterogeneity
599.5	Frequency of urination and polyuria	0.0200262	1.02023	0.010904	0.0662714	443023	9997	433026	2	0	0.458233	1	0.498451	FALSE	FALSE	Low heterogeneity
569	Other disorders of intestine	0.0165624	1.0167	0.00902055	0.0663465	498182	14961	483221	3	0	1.04435	2	0.593228	FALSE	FALSE	Low heterogeneity
575.8	Other disorders of biliary tract	0.0363861	1.03706	0.0198241	0.0664396	498815	2735	496080	3	0	0.00987705	2	0.995074	FALSE	FALSE	Low heterogeneity
681.7	Cellulitis and abscess of trunk	0.0344131	1.03501	0.0187635	0.0666471	497364	3116	494248	3	0	0.254614	2	0.880463	FALSE	FALSE	Low heterogeneity
195	Cancer, suspected or other	0.011505	1.01157	0.00627356	0.0666702	493755	36292	457463	3	37.45	3.19744	2	0.202155	FALSE	FALSE	Moderate heterogeneity
260	Protein-calorie malnutrition	0.0314877	1.03199	0.0171845	0.0669019	502657	3957	498700	3	0	0.81684	2	0.6647	FALSE	FALSE	Low heterogeneity
458.1	Orthostatic hypotension	0.0317689	1.03228	0.0173436	0.0669901	489353	3599	485754	3	17.75	2.43161	2	0.296471	FALSE	FALSE	Low heterogeneity
272.13	Mixed hyperlipidemia	0.0238582	1.02415	0.013037	0.0672446	456613	8317	448296	3	45.941	3.69966	2	0.157264	FALSE	FALSE	Moderate heterogeneity
302.1	Decreased libido	0.0792832	1.08251	0.0433479	0.0674002	54538	578	53960	2	0	0.841583	1	0.358944	FALSE	FALSE	Low heterogeneity
375.1	Dry eyes	0.0240815	1.02437	0.0131765	0.0676068	88526	7092	81434	2	0	0.211272	1	0.645772	FALSE	FALSE	Low heterogeneity
770	Myalgia and myositis unspecified	0.0199858	1.02019	0.0109493	0.0679546	521332	10082	511250	3	0	0.568032	2	0.752755	FALSE	FALSE	Low heterogeneity
519.2	Respiratory complications	0.0616488	1.06359	0.0338855	0.0688617	504513	917	503596	3	0	1.46247	2	0.481314	FALSE	FALSE	Low heterogeneity
473.4	Voice disturbance	0.0282919	1.0287	0.0155745	0.0692854	474006	4627	469379	3	18.7919	2.46281	2	0.291883	FALSE	FALSE	Low heterogeneity
571.5	Other chronic nonalcoholic liver disease	0.0204887	1.0207	0.0112952	0.0696873	505414	9208	496206	3	17.6586	2.42891	2	0.296871	FALSE	FALSE	Low heterogeneity
681.6	Cellulitis and abscess of foot, toe	0.0212676	1.0215	0.0117454	0.0701848	502157	7909	494248	3	0	0.872846	2	0.646344	FALSE	FALSE	Low heterogeneity
710.1	Osteomyelitis	0.0401506	1.04097	0.0221746	0.0701937	458207	2218	455989	3	0	0.0564364	2	0.972176	FALSE	FALSE	Low heterogeneity
222	Benign neoplasm of male genital organs	0.051783	1.05315	0.028614	0.070341	227445	1376	226069	3	0	0.548448	2	0.760162	FALSE	FALSE	Low heterogeneity
529.6	Glossodynia	0.103973	1.10957	0.0574627	0.070388	89782	311	89471	2	46.3817	1.86504	1	0.172045	FALSE	FALSE	Moderate heterogeneity
306	Other mental disorder	0.0108837	1.01094	0.00601583	0.0704241	466059	32511	433548	3	0	0.616866	2	0.734597	FALSE	FALSE	Low heterogeneity
557	Intestinal malabsorption (non-celiac)	0.037262	1.03796	0.0206056	0.0705521	419468	2678	416790	3	68.1938	6.28808	2	0.0431083	FALSE	FALSE	Significant heterogeneity
585.34	Chronic Kidney Disease, Stage IV	0.0524914	1.05389	0.0290607	0.0708769	79791	1313	78478	2	0	0.93327	1	0.334015	FALSE	FALSE	Low heterogeneity
180.1	Cervical cancer	-0.0616827	0.940181	0.0342042	0.071331	243713	917	242796	3	29.7067	2.84522	2	0.241084	FALSE	FALSE	Moderate heterogeneity
371.33	Noninfectious dermatoses of eyelid	-0.112454	0.893638	0.0626309	0.072573	81638	261	81377	2	0	0.00910157	1	0.923995	FALSE	FALSE	Low heterogeneity
386.2	Peripheral or central vertigo	0.0315103	1.03201	0.0175966	0.0733418	508517	3563	504954	3	0	1.18456	2	0.553065	FALSE	FALSE	Low heterogeneity
724.2	Disorders of coccyx	0.0405311	1.04136	0.022764	0.0749952	485733	2082	483651	3	44.542	3.60633	2	0.164777	FALSE	FALSE	Moderate heterogeneity
560.4	Other intestinal obstruction	0.0245008	1.0248	0.0137767	0.0753335	422512	5722	416790	3	0	0.354219	2	0.837688	FALSE	FALSE	Low heterogeneity
279.8	Other specified disorders involving the immune mechanism	0.0608524	1.06274	0.0343124	0.0761491	89506	916	88590	2	0	0.00124463	1	0.971857	FALSE	FALSE	Low heterogeneity
442	Other aneurysm	0.024669	1.02498	0.0139253	0.0764752	504953	5849	499104	3	0	0.813966	2	0.665655	FALSE	FALSE	Low heterogeneity
960.2	Allergy/adverse effect of penicillin	0.01366	1.01375	0.00772808	0.0771302	454073	18431	435642	2	57.2324	2.33822	1	0.126234	FALSE	FALSE	High heterogeneity
532	Dysphagia	0.0152491	1.01537	0.00867061	0.0786259	464436	15608	448828	3	0	0.040647	2	0.979882	FALSE	FALSE	Low heterogeneity
529	Diseases and other conditions of the tongue	0.0364174	1.03709	0.0207111	0.0786876	510625	2463	508162	3	14.2453	2.33223	2	0.311574	FALSE	FALSE	Low heterogeneity
371.21	Allergic conjunctivitis	-0.045096	0.955906	0.0256677	0.0789319	83027	1650	81377	2	0	0.105825	1	0.744949	FALSE	FALSE	Low heterogeneity
197	Chemotherapy	0.0113627	1.01143	0.0064721	0.0791491	442160	27726	414434	2	77.3971	4.42421	1	0.0354325	FALSE	FALSE	Significant heterogeneity
728.7	Fasciitis	0.0191834	1.01937	0.0109391	0.0794908	469367	9518	459849	3	0	1.59943	2	0.449458	FALSE	FALSE	Low heterogeneity
313.1	Attention deficit hyperactivity disorder	0.0354585	1.03609	0.0202216	0.0795174	95344	2735	92609	2	0	0.0617756	1	0.803711	FALSE	FALSE	Low heterogeneity
327.1	Hypersomnia	0.0305226	1.03099	0.0174099	0.0795719	73827	3826	70001	2	22.7213	1.29402	1	0.255309	FALSE	FALSE	Low heterogeneity
246	Other disorders of thyroid	0.0216334	1.02187	0.0123476	0.0797679	491453	8531	482922	3	7.28297	2.1571	2	0.340088	FALSE	FALSE	Low heterogeneity
580.4	Renal sclerosis, NOS	0.0818365	1.08528	0.0467756	0.0801951	78961	483	78478	2	0	0.804557	1	0.369734	FALSE	FALSE	Low heterogeneity
579.8	Nonspecific abnormal findings in stool contents	0.0318098	1.03232	0.0182147	0.080745	443923	3257	440666	2	31.587	1.46171	1	0.226658	FALSE	FALSE	Moderate heterogeneity
531.3	Duodenal ulcer	0.0288618	1.02928	0.0165833	0.0817863	514180	3822	510358	3	60.4393	5.05553	2	0.0798374	FALSE	FALSE	High heterogeneity
291	Other specified nonpsychotic and/or transient mental disorders	0.0284213	1.02883	0.0163349	0.0818741	509588	4178	505410	3	0	1.86331	2	0.393902	FALSE	FALSE	Low heterogeneity
038	Septicemia	0.0203076	1.02052	0.0116743	0.0819447	502815	8029	494786	3	31.3756	2.91441	2	0.232886	FALSE	FALSE	Moderate heterogeneity
624	Symptoms involving female genital tract	-0.0368265	0.963843	0.0212046	0.0824353	268695	2498	266197	3	65.7548	5.84024	2	0.0539272	FALSE	FALSE	High heterogeneity
740.2	Osteoarthrosis, generalized	0.0298585	1.03031	0.0172013	0.0825937	468101	4050	464051	3	59.4657	4.93409	2	0.084835	FALSE	FALSE	High heterogeneity
642	Hypertension complicating pregnancy, childbirth, and the puerperium	-0.0381625	0.962557	0.0220427	0.0833991	284074	2255	281819	3	8.13608	2.17713	2	0.336699	FALSE	FALSE	Low heterogeneity
415.21	Primary pulmonary hypertension	0.0483226	1.04951	0.0279127	0.0834152	508746	1368	507378	3	0	0.458204	2	0.795247	FALSE	FALSE	Low heterogeneity
931	Contact dermatitis and other eczema due to plants [except food]	-0.0463311	0.954726	0.0268229	0.0841147	73721	1513	72208	2	65.7349	2.91842	1	0.0875736	FALSE	FALSE	High heterogeneity
389.5	Disorders of acoustic nerve	0.0719317	1.07458	0.041802	0.0852923	82483	599	81884	2	0	0.834097	1	0.36109	FALSE	FALSE	Low heterogeneity
710	Osteomyelitis, periostitis, and other infections involving bone	0.0370014	1.03769	0.0216092	0.0868421	458328	2339	455989	3	0	0.00766039	2	0.996177	FALSE	FALSE	Low heterogeneity
286.1	Congenital coagulation defects	0.0571629	1.05883	0.0333955	0.0869535	508794	933	507861	3	0	1.86009	2	0.394536	FALSE	FALSE	Low heterogeneity
220	Benign neoplasm of ovary	0.0343751	1.03497	0.0201036	0.0872843	242606	2676	239930	3	0	1.24822	2	0.535738	FALSE	FALSE	Low heterogeneity
426.8	Other cardiac conduction disorders	0.0550804	1.05663	0.0322687	0.0878351	463826	1036	462790	3	0	0.105747	2	0.9485	FALSE	FALSE	Low heterogeneity
497	Bronchitis	0.0229778	1.02324	0.0134779	0.0882211	469926	6347	463579	3	0	0.257476	2	0.879204	FALSE	FALSE	Low heterogeneity
743.9	Osteopenia or other disorder of bone and cartilage	0.0176242	1.01778	0.0103477	0.0885309	509867	12492	497375	3	0	0.170225	2	0.918409	FALSE	FALSE	Low heterogeneity
351	Other peripheral nerve disorders	0.0116005	1.01167	0.00681383	0.088664	513349	25442	487907	3	0	1.6424	2	0.439903	FALSE	FALSE	Low heterogeneity
560.1	Paralytic ileus	0.0353503	1.03598	0.0208135	0.0894257	419351	2561	416790	3	0	1.41718	2	0.492339	FALSE	FALSE	Low heterogeneity
427.9	Palpitations	0.019535	1.01973	0.0115258	0.0900968	432209	8909	423300	2	13.1126	1.15091	1	0.283358	FALSE	FALSE	Low heterogeneity
706	Diseases of sebaceous glands	0.0126181	1.0127	0.00745703	0.0906265	517871	20907	496964	3	59.8797	4.985	2	0.0827028	FALSE	FALSE	High heterogeneity
526.9	Jaw disease NOS	0.0566003	1.05823	0.0334709	0.090831	502916	944	501972	3	19.9705	2.49908	2	0.286637	FALSE	FALSE	Low heterogeneity
300.3	Obsessive-compulsive disorders	0.061332	1.06325	0.0362699	0.0908392	434371	823	433548	3	0	1.26508	2	0.531241	FALSE	FALSE	Low heterogeneity
274.11	Gouty arthropathy	0.0424271	1.04334	0.0251213	0.0912404	515035	1741	513294	3	0	1.00985	2	0.603552	FALSE	FALSE	Low heterogeneity
531.4	Peptic ulcer, site unspecified	0.0426737	1.0436	0.0252676	0.0912446	512031	1673	510358	3	52.9405	4.24994	2	0.119437	FALSE	FALSE	High heterogeneity
300.1	Anxiety disorder	0.0118012	1.01187	0.00698849	0.0912836	464555	31007	433548	3	0	1.03434	2	0.596204	FALSE	FALSE	Low heterogeneity
531.5	Gastrojejunal ulcer	-0.108379	0.897287	0.0643882	0.0923332	93992	249	93743	2	0	0.00933906	1	0.923013	FALSE	FALSE	Low heterogeneity
771.1	Swelling of limb	0.01571	1.01583	0.00933794	0.0924953	516542	13414	503128	3	64.133	5.57615	2	0.0615395	FALSE	FALSE	High heterogeneity
371.2	Conjunctivitis, noninfectious	-0.0403476	0.960456	0.0239837	0.0925124	83274	1897	81377	2	0	0.00659398	1	0.93528	FALSE	FALSE	Low heterogeneity
008.52	Intestinal infection due to C. difficile	0.0391643	1.03994	0.0232819	0.092535	509381	1978	507403	3	0	0.428962	2	0.80696	FALSE	FALSE	Low heterogeneity
441.2	Chronic vascular insufficiency of intestine	0.11467	1.1215	0.0682046	0.0927105	83609	219	83390	2	0	0.466378	1	0.494658	FALSE	FALSE	Low heterogeneity
285.21	Anemia in chronic kidney disease	0.0490315	1.05025	0.0291637	0.0927145	76547	1292	75255	2	0	0.348467	1	0.554982	FALSE	FALSE	Low heterogeneity
800.4	Fracture of patella	0.046171	1.04725	0.027474	0.0928535	487266	1387	485879	3	0	0.944828	2	0.623495	FALSE	FALSE	Low heterogeneity
276.5	Hypovolemia	0.018075	1.01824	0.01076	0.0929894	507812	9895	497917	3	0	0.110211	2	0.946386	FALSE	FALSE	Low heterogeneity
260.6	Anorexia	0.0405573	1.04139	0.0241506	0.0930836	500544	1844	498700	3	5.53893	2.11727	2	0.346928	FALSE	FALSE	Low heterogeneity
459.9	Circulatory disease NEC	0.0116285	1.0117	0.00693092	0.0933908	510118	24364	485754	3	0	0.263452	2	0.876581	FALSE	FALSE	Low heterogeneity
480	Pneumonia	0.0126076	1.01269	0.00751804	0.0935461	514061	20254	493807	3	0	0.244236	2	0.885044	FALSE	FALSE	Low heterogeneity
415.2	Chronic pulmonary heart disease	0.0311522	1.03164	0.0186072	0.0940916	510567	3189	507378	3	34.7334	3.06435	2	0.216065	FALSE	FALSE	Moderate heterogeneity
550.1	Inguinal hernia	0.012949	1.01303	0.00774007	0.0943312	480446	19405	461041	3	75.6966	8.22929	2	0.0163317	FALSE	FALSE	Significant heterogeneity
681.3	Cellulitis and abscess of arm/hand	0.0185471	1.01872	0.0110927	0.0945214	503161	8913	494248	3	0	0.807778	2	0.667718	FALSE	FALSE	Low heterogeneity
367.8	Hypermetropia	-0.0286357	0.97177	0.0171709	0.0953767	507194	3842	503352	3	0	0.245263	2	0.884589	FALSE	FALSE	Low heterogeneity
707.3	Chronic ulcer of unspecified site	0.0381128	1.03885	0.0228563	0.0954156	94984	2125	92859	2	0	0.519717	1	0.470962	FALSE	FALSE	Low heterogeneity
503	Pulmonary congestion and hypostasis	0.0398509	1.04066	0.0238994	0.0954267	498320	1878	496442	3	49.8286	3.98634	2	0.136263	FALSE	FALSE	Moderate heterogeneity
313	Pervasive developmental disorders	0.0310205	1.03151	0.0186121	0.0955764	519631	3227	516404	3	0	0.129914	2	0.937108	FALSE	FALSE	Low heterogeneity
459	Other disorders of circulatory system	0.0113029	1.01137	0.0067845	0.0957157	511563	25809	485754	3	0	0.0321572	2	0.98405	FALSE	FALSE	Low heterogeneity
512.9	Other dyspnea	0.0182564	1.01842	0.0109614	0.0958115	457662	12571	445091	2	2.48291	1.02546	1	0.311227	FALSE	FALSE	Low heterogeneity
297.2	Suicide or self-inflicted injury	0.0599405	1.06177	0.0359983	0.0958947	434372	824	433548	3	75.0704	8.0226	2	0.0181099	FALSE	FALSE	Significant heterogeneity
041.11	Methicillin sensitive Staphylococcus aureus	0.0485321	1.04973	0.0291831	0.0963082	87252	1270	85982	2	0	0.687304	1	0.407083	FALSE	FALSE	Low heterogeneity
870.2	Open wound of ear	0.0810056	1.08438	0.0488794	0.0974683	500633	426	500207	3	59.7906	4.97396	2	0.0831608	FALSE	FALSE	High heterogeneity
374.6	Dermatochalasis	0.046853	1.04797	0.0282767	0.0975299	82789	1412	81377	2	0	0.477035	1	0.489768	FALSE	FALSE	Low heterogeneity
622	Polyp of female genital organs	0.0149984	1.01511	0.00905649	0.0977028	280116	13417	266699	3	0	0.058664	2	0.971094	FALSE	FALSE	Low heterogeneity
257.1	Testicular hypofunction	0.0400795	1.04089	0.0242092	0.0978136	233715	1920	231795	3	71.426	6.99937	2	0.0302068	FALSE	FALSE	Significant heterogeneity
338	Pain	0.0150731	1.01519	0.00911049	0.0980315	474644	22587	452057	2	0	0.632476	1	0.426449	FALSE	FALSE	Low heterogeneity
184.1	Malignant neoplasm of ovary and other uterine adnexa	0.0400221	1.04083	0.0242243	0.098505	256229	1821	254408	3	0	1.43157	2	0.488808	FALSE	FALSE	Low heterogeneity
952	Spinal cord injury without evidence of spinal bone injury	0.0527348	1.05415	0.0319766	0.0991138	520915	1029	519886	3	0	1.01893	2	0.600817	FALSE	FALSE	Low heterogeneity
389.2	Conductive hearing loss	0.0395598	1.04035	0.0239955	0.0992229	503694	1869	501825	3	0	1.87676	2	0.39126	FALSE	FALSE	Low heterogeneity
625	Pain and other symptoms associated with female genital organs	0.0191336	1.01932	0.0116396	0.100212	275711	9514	266197	3	14.023	2.3262	2	0.312515	FALSE	FALSE	Low heterogeneity
724	Other and unspecified disorders of back	0.0187922	1.01897	0.0114493	0.100728	492478	8827	483651	3	0	1.54715	2	0.461361	FALSE	FALSE	Low heterogeneity
257	Testicular dysfunction	0.0391068	1.03988	0.0238847	0.101564	233766	1971	231795	3	75.4617	8.15054	2	0.0169876	FALSE	FALSE	Significant heterogeneity
296.2	Depression	0.0101239	1.01018	0.00620229	0.10262	471155	37607	433548	3	5.73772	2.12174	2	0.346155	FALSE	FALSE	Low heterogeneity
741.3	Difficulty in walking	0.0328048	1.03335	0.0201095	0.102826	459405	2872	456533	2	0	0.188051	1	0.664543	FALSE	FALSE	Low heterogeneity
277.7	Dysmetabolic syndrome X	0.0453949	1.04644	0.027843	0.103019	91484	1491	89993	2	0	0.400854	1	0.526648	FALSE	FALSE	Low heterogeneity
272.12	Hyperglyceridemia	0.0338848	1.03447	0.0208233	0.103683	450976	2680	448296	3	8.82263	2.19353	2	0.33395	FALSE	FALSE	Low heterogeneity
202.24	Large cell lymphoma	0.0598613	1.06169	0.0368039	0.103845	467792	766	467026	2	0	0.0233662	1	0.878509	FALSE	FALSE	Low heterogeneity
428	Congestive heart failure; nonhypertensive	0.0161133	1.01624	0.00991127	0.104002	508573	12059	496514	3	0	1.4841	2	0.476137	FALSE	FALSE	Low heterogeneity
697	Sarcoidosis	0.0489499	1.05017	0.0301207	0.104136	497564	1154	496410	3	0	0.994688	2	0.608144	FALSE	FALSE	Low heterogeneity
571.51	Cirrhosis of liver without mention of alcohol	0.0413225	1.04219	0.0254563	0.104531	497883	1677	496206	3	0	0.74087	2	0.690434	FALSE	FALSE	Low heterogeneity
573.9	Abnormal serum enzyme levels	0.0246412	1.02495	0.0151889	0.104735	458725	5323	453402	2	0	0.267831	1	0.60479	FALSE	FALSE	Low heterogeneity
710.19	Unspecified osteomyelitis	0.0385402	1.03929	0.0237833	0.10513	457920	1931	455989	3	0	0.231693	2	0.890612	FALSE	FALSE	Low heterogeneity
250.6	Polyneuropathy in diabetes	0.0326261	1.03316	0.0201933	0.106162	480723	3617	477106	3	39.3274	3.29638	2	0.192398	FALSE	FALSE	Moderate heterogeneity
428.4	Heart failure with preserved EF [Diastolic heart failure]	0.0345757	1.03518	0.0214442	0.106884	81111	2544	78567	2	0	0.0541902	1	0.815926	FALSE	FALSE	Low heterogeneity
614.32	Chronic inflammatory pelvic disease	0.0612315	1.06315	0.0380652	0.107704	266488	718	265770	3	0	1.69722	2	0.42801	FALSE	FALSE	Low heterogeneity
614.5	Inflammatory disease of cervix, vagina, and vulva	0.0182724	1.01844	0.0113622	0.107796	274856	9086	265770	3	0	0.814852	2	0.665361	FALSE	FALSE	Low heterogeneity
295.2	Paranoid disorders	0.078721	1.0819	0.0489693	0.107932	433975	427	433548	3	37.8862	3.2199	2	0.199898	FALSE	FALSE	Moderate heterogeneity
623	Hypertrophy of female genital organs	0.0320224	1.03254	0.0199567	0.108584	269384	2685	266699	3	0	1.59475	2	0.45051	FALSE	FALSE	Low heterogeneity
626.13	Irregular menstrual cycle	-0.0262728	0.974069	0.0163825	0.108778	218038	4334	213704	2	0	0.785932	1	0.375333	FALSE	FALSE	Low heterogeneity
357	Inflammatory and toxic neuropathy	0.020024	1.02023	0.0125046	0.109303	517255	7369	509886	3	0	0.0672041	2	0.966956	FALSE	FALSE	Low heterogeneity
686.1	Carbuncle and furuncle	0.0278034	1.02819	0.0173949	0.109962	497742	3494	494248	3	0	0.503117	2	0.777588	FALSE	FALSE	Low heterogeneity
136	Other infectious and parasitic diseases	0.0262883	1.02664	0.0164473	0.109968	519606	4224	515382	3	0	0.869504	2	0.647425	FALSE	FALSE	Low heterogeneity
733.4	Aseptic necrosis of bone	0.0454173	1.04646	0.028424	0.110076	482327	1306	481021	3	68.4196	6.33303	2	0.0421502	FALSE	FALSE	Significant heterogeneity
386.3	Labyrinthitis	0.0320118	1.03253	0.0200886	0.11104	507646	2692	504954	3	34.5358	3.0551	2	0.217066	FALSE	FALSE	Moderate heterogeneity
696.4	Psoriasis	0.0234288	1.02371	0.0147311	0.111736	494826	4980	489846	3	0	0.784046	2	0.675689	FALSE	FALSE	Low heterogeneity
750	Digestive congenital anomalies	0.0343409	1.03494	0.0216256	0.112292	516980	2281	514699	3	0	1.76724	2	0.413285	FALSE	FALSE	Low heterogeneity
528	Diseases of the oral soft tissues, excluding lesions specific for gingiva and tongue	0.017774	1.01793	0.0112047	0.112673	516841	8679	508162	3	0	1.31132	2	0.519098	FALSE	FALSE	Low heterogeneity
526.3	Anomalies of jaw size/symmetry	-0.0802202	0.922913	0.0505713	0.112675	502383	411	501972	3	35.7141	3.1111	2	0.211073	FALSE	FALSE	Moderate heterogeneity
805	Fracture of vertebral column without mention of spinal cord injury	0.0282704	1.02867	0.0178258	0.112756	489271	3392	485879	3	0	0.0359677	2	0.982177	FALSE	FALSE	Low heterogeneity
525.1	Loss of teeth or edentulism	0.0587197	1.06048	0.0370987	0.113467	89602	771	88831	2	22.7629	1.29472	1	0.255181	FALSE	FALSE	Low heterogeneity
691.3	Congenital pigmentary anomalies of skin	-0.141456	0.868093	0.0893941	0.113561	78649	122	78527	2	0	0.0111571	1	0.915878	FALSE	FALSE	Low heterogeneity
284.1	Pancytopenia	0.0535284	1.05499	0.0339134	0.114478	76194	939	75255	2	0	0.998994	1	0.317554	FALSE	FALSE	Low heterogeneity
720.1	Spinal stenosis of lumbar region	0.0247156	1.02502	0.0156897	0.115194	81405	4811	76594	2	37.3959	1.59734	1	0.206281	FALSE	FALSE	Moderate heterogeneity
747.1	Cardiac congenital anomalies	0.0222461	1.0225	0.0141393	0.115637	520431	5381	515050	3	26.5651	2.7235	2	0.256212	FALSE	FALSE	Moderate heterogeneity
733.8	Malunion and nonunion of fracture	0.0329162	1.03346	0.0209269	0.115739	483452	2431	481021	3	61.929	5.25335	2	0.0723187	FALSE	FALSE	High heterogeneity
568.1	Peritoneal adhesions (postoperative) (postinfection)	0.0230891	1.02336	0.0146875	0.115944	488173	4952	483221	3	0	0.149556	2	0.927949	FALSE	FALSE	Low heterogeneity
550.5	Ventral hernia	0.0199582	1.02016	0.0127051	0.116211	467810	6769	461041	3	31.8165	2.93326	2	0.230701	FALSE	FALSE	Moderate heterogeneity
250.23	Type 2 diabetes with ophthalmic manifestations	0.0320817	1.0326	0.0204231	0.116216	480409	3303	477106	3	0	0.872483	2	0.646462	FALSE	FALSE	Low heterogeneity
930	Allergic reaction to food	-0.045919	0.955119	0.0293461	0.117645	493578	1263	492315	3	0	0.512785	2	0.773838	FALSE	FALSE	Low heterogeneity
939	Atopic/contact dermatitis due to other or unspecified	-0.013842	0.986253	0.00885694	0.118089	508365	16050	492315	3	0	1.38822	2	0.499519	FALSE	FALSE	Low heterogeneity
338.2	Chronic pain	0.0174666	1.01762	0.0112246	0.119684	464319	12262	452057	2	0	0.820954	1	0.364901	FALSE	FALSE	Low heterogeneity
342	Hemiplegia	0.0338561	1.03444	0.0217617	0.119763	494189	2215	491974	3	0	1.25461	2	0.53403	FALSE	FALSE	Low heterogeneity
594	Urinary calculus	0.0130398	1.01313	0.00841731	0.121341	518696	16360	502336	3	0	0.742449	2	0.689889	FALSE	FALSE	Low heterogeneity
427.4	Cardiac arrest and ventricular fibrillation	0.0359028	1.03656	0.0232234	0.12211	464752	1962	462790	3	0	0.316124	2	0.853797	FALSE	FALSE	Low heterogeneity
370.1	Corneal ulcer	0.069119	1.07156	0.0447253	0.122247	496445	517	495928	3	55.353	4.47959	2	0.10648	FALSE	FALSE	High heterogeneity
275	Disorders of mineral metabolism	0.0169977	1.01714	0.0110087	0.122582	521329	9432	511897	3	0	0.849479	2	0.65394	FALSE	FALSE	Low heterogeneity
200.1	Polycythemia vera	-0.0571295	0.944472	0.0370379	0.122961	502189	758	501431	3	28.7878	2.80851	2	0.24555	FALSE	FALSE	Moderate heterogeneity
286.8	Hypercoagulable state	0.0437358	1.04471	0.0283678	0.123136	87602	1352	86250	2	55.3858	2.24144	1	0.134356	FALSE	FALSE	High heterogeneity
451.2	Phlebitis and thrombophlebitis of lower extremities	0.0241003	1.02439	0.01564	0.123331	460703	4343	456360	3	0	0.0549108	2	0.972918	FALSE	FALSE	Low heterogeneity
753	Congenital anomalies of the eye	-0.0634552	0.938516	0.0411848	0.123379	518632	610	518022	3	71.5281	7.02447	2	0.0298301	FALSE	FALSE	Significant heterogeneity
496.3	Bronchiectasis	0.0292311	1.02966	0.0189872	0.123678	466513	2934	463579	3	72.2474	7.20654	2	0.0272345	FALSE	FALSE	Significant heterogeneity
427.5	Arrhythmia (cardiac) NOS	0.0170696	1.01722	0.0111188	0.124735	473572	10782	462790	3	56.2558	4.57204	2	0.10167	FALSE	FALSE	High heterogeneity
173	Neoplasm of uncertain behavior of skin	-0.0214315	0.978797	0.0139943	0.12566	497978	5950	492028	3	47.8452	3.83474	2	0.146993	FALSE	FALSE	Moderate heterogeneity
592.1	Cystitis	0.01779	1.01795	0.0116221	0.125842	477926	8348	469578	3	52.5419	4.21424	2	0.121588	FALSE	FALSE	High heterogeneity
728	Disorders of muscle, ligament, and fascia	0.0174348	1.01759	0.0114243	0.126983	468743	8894	459849	3	10.6438	2.23823	2	0.326568	FALSE	FALSE	Low heterogeneity
458.9	Hypotension NOS	0.0164072	1.01654	0.0107711	0.127692	495687	9933	485754	3	0	0.89163	2	0.640302	FALSE	FALSE	Low heterogeneity
619.1	Noninflammatory disorders of ovary, fallopian tube, and broad ligament	0.0312002	1.03169	0.0205047	0.128106	267126	2621	264505	3	35.6129	3.10621	2	0.21159	FALSE	FALSE	Moderate heterogeneity
614.54	Abscess or ulceration of vulva	0.0594694	1.06127	0.0391304	0.128568	266451	681	265770	3	12.2696	2.27971	2	0.319865	FALSE	FALSE	Low heterogeneity
287.3	Thrombocytopenia	0.0206845	1.0209	0.0136326	0.129193	513914	6053	507861	3	51.3009	4.10685	2	0.128295	FALSE	FALSE	High heterogeneity
523.32	Chronic periodontitis	-0.0512251	0.950065	0.0337855	0.129473	502878	906	501972	3	0	0.312422	2	0.855379	FALSE	FALSE	Low heterogeneity
334	Degenerative disease of the spinal cord	-0.0263029	0.97404	0.0173655	0.129858	495510	3536	491974	3	42.6228	3.48571	2	0.17502	FALSE	FALSE	Moderate heterogeneity
381.9	Otorrhea	-0.0539148	0.947513	0.0356912	0.130893	507623	825	506798	3	44.8765	3.62822	2	0.162983	FALSE	FALSE	Moderate heterogeneity
280.2	Iron deficiency anemia secondary to blood loss (chronic)	0.0284933	1.0289	0.0189012	0.131685	483411	3112	480299	3	10.0051	2.22235	2	0.329172	FALSE	FALSE	Low heterogeneity
315.1	Learning disorder	0.0907443	1.09499	0.0602069	0.131757	471740	280	471460	2	0	0.00223491	1	0.962294	FALSE	FALSE	Low heterogeneity
195.1	Malignant neoplasm, other	0.00964784	1.00969	0.00640493	0.131986	492451	34988	457463	3	64.1266	5.57517	2	0.0615698	FALSE	FALSE	High heterogeneity
292.1	Aphasia/speech disturbance	0.0256574	1.02599	0.0170561	0.132506	509172	3762	505410	3	0	0.83642	2	0.658224	FALSE	FALSE	Low heterogeneity
613.7	Other signs and symptoms in breast	0.0361619	1.03682	0.0240735	0.13306	514787	1850	512937	3	0	0.195029	2	0.907089	FALSE	FALSE	Low heterogeneity
189.12	Malignant neoplasm of renal pelvis	0.0867313	1.0906	0.0578302	0.133678	467608	311	467297	2	43.3764	1.76605	1	0.183872	FALSE	FALSE	Moderate heterogeneity
727.1	Synovitis and tenosynovitis	0.0166846	1.01682	0.0111782	0.135543	469064	9215	459849	3	53.6133	4.31159	2	0.115811	FALSE	FALSE	High heterogeneity
755.6	Other congenital anomalies of lower limb, including pelvic girdle	0.0597299	1.06155	0.0400209	0.135576	516362	655	515707	3	0	0.15908	2	0.923541	FALSE	FALSE	Low heterogeneity
149	Cancer of larynx, pharynx, nasal cavities	0.0336619	1.03423	0.0225814	0.136042	517553	2146	515407	3	0	0.815298	2	0.665212	FALSE	FALSE	Low heterogeneity
747	Cardiac and circulatory congenital anomalies	0.01961	1.0198	0.0131599	0.136189	521323	6273	515050	3	37.4657	3.19825	2	0.202074	FALSE	FALSE	Moderate heterogeneity
760	Back pain	0.0102481	1.0103	0.0068932	0.137097	474644	29042	445602	2	59.8055	2.4879	1	0.114724	FALSE	FALSE	High heterogeneity
215	Other benign neoplasm of connective and other soft tissue	0.0195523	1.01974	0.0131917	0.138297	513188	6612	506576	3	0	1.20413	2	0.547678	FALSE	FALSE	Low heterogeneity
710.11	Acute osteomyelitis	0.0550634	1.05661	0.0372924	0.139801	76014	780	75234	2	0	0.655316	1	0.418218	FALSE	FALSE	Low heterogeneity
070.2	Viral hepatitis B	0.0642479	1.06636	0.0436071	0.14066	494609	541	494068	3	0	0.690355	2	0.708095	FALSE	FALSE	Low heterogeneity
256	Ovarian dysfunction	-0.0348228	0.965777	0.0236365	0.140679	276823	2071	274752	3	18.5773	2.45632	2	0.292831	FALSE	FALSE	Low heterogeneity
528.11	Stomatitis and mucositis (ulcerative)	0.053215	1.05466	0.0361615	0.141131	508953	791	508162	3	22.9746	2.59654	2	0.273003	FALSE	FALSE	Low heterogeneity
389.3	Degenerative and vascular disorders of ear	0.0786719	1.08185	0.0534873	0.141331	82248	364	81884	2	0	0.0365556	1	0.848373	FALSE	FALSE	Low heterogeneity
427	Cardiac dysrhythmias	0.0077097	1.00774	0.00524219	0.141372	513166	50376	462790	3	0	0.0255451	2	0.987309	FALSE	FALSE	Low heterogeneity
291.1	Transient mental disorders due to conditions classified elsewhere	-0.0738058	0.928852	0.0502053	0.14154	505817	407	505410	3	0	0.757846	2	0.684598	FALSE	FALSE	Low heterogeneity
280	Iron deficiency anemias	0.0125101	1.01259	0.00851624	0.141839	495992	15693	480299	3	16.83	2.40471	2	0.300485	FALSE	FALSE	Low heterogeneity
635.3	Placenta previa and abruptio placenta	-0.036067	0.964576	0.0245635	0.142017	274705	1794	272911	3	0	0.174684	2	0.916364	FALSE	FALSE	Low heterogeneity
315	Develomental delays and disorders	0.0407925	1.04164	0.0277981	0.142252	517776	1372	516404	3	6.19821	2.13216	2	0.344357	FALSE	FALSE	Low heterogeneity
360.2	Progressive myopia	-0.0672241	0.934986	0.0458208	0.142347	498248	485	497763	3	23.4256	2.61184	2	0.270923	FALSE	FALSE	Low heterogeneity
506	Empyema and pneumothorax	0.0228208	1.02308	0.0155609	0.1425	501114	4672	496442	3	10.2175	2.2276	2	0.328308	FALSE	FALSE	Low heterogeneity
722.8	Postlaminectomy syndrome	0.0517106	1.05307	0.0353576	0.143603	484496	845	483651	3	0	0.217839	2	0.896803	FALSE	FALSE	Low heterogeneity
300.12	Agorophobia, social phobia, and panic disorder	0.0264173	1.02677	0.0180995	0.144412	437100	3552	433548	3	0	1.41022	2	0.494054	FALSE	FALSE	Low heterogeneity
727.6	Rupture of tendon, nontraumatic	0.0256077	1.02594	0.0175642	0.144855	463573	3724	459849	3	0	0.395146	2	0.82072	FALSE	FALSE	Low heterogeneity
212	Benign neoplasm of respiratory and intrathoracic organs	0.0309722	1.03146	0.0212585	0.145136	521332	2443	518889	3	0	0.776821	2	0.678134	FALSE	FALSE	Low heterogeneity
754.2	Spondylolisthesis, congenital	0.0526885	1.0541	0.0361724	0.145229	93262	816	92446	2	81.6319	5.44421	1	0.0196333	FALSE	FALSE	Significant heterogeneity
292	Neurological disorders	0.0148082	1.01492	0.0101881	0.14609	516579	11169	505410	3	46.6731	3.75045	2	0.15332	FALSE	FALSE	Moderate heterogeneity
260.2	severe protein-calorie malnutrition	0.0347675	1.03538	0.0239271	0.146207	78852	1996	76856	2	0	0.162167	1	0.687169	FALSE	FALSE	Low heterogeneity
627	Menopausal and postmenopausal disorders	-0.0113895	0.988675	0.00784663	0.146638	255285	19899	235386	3	0	0.0170095	2	0.991531	FALSE	FALSE	Low heterogeneity
244.1	Secondary hypothyroidism	0.0245444	1.02485	0.0169177	0.146832	486783	3861	482922	3	0	1.61869	2	0.445149	FALSE	FALSE	Low heterogeneity
530.9	Heartburn	0.0246876	1.02499	0.0170176	0.146861	417685	3768	413917	2	0	0.000836757	1	0.976923	FALSE	FALSE	Low heterogeneity
590	Pyelonephritis	0.0248141	1.02512	0.0171123	0.147038	473300	3722	469578	3	0	1.72776	2	0.421524	FALSE	FALSE	Low heterogeneity
355.1	Chronic pain syndrome	0.0335226	1.03409	0.0231182	0.147043	80733	2051	78682	2	35.3052	1.54572	1	0.213768	FALSE	FALSE	Moderate heterogeneity
594.1	Calculus of kidney	0.0141394	1.01424	0.00976263	0.147528	514637	12301	502336	3	0	1.68703	2	0.430195	FALSE	FALSE	Low heterogeneity
226	Benign neoplasm of thyroid glands	0.0353487	1.03598	0.0244354	0.148004	516793	1835	514958	3	0	1.24369	2	0.536952	FALSE	FALSE	Low heterogeneity
522.5	Periapical abscess	0.030496	1.03097	0.0211035	0.148439	504337	2365	501972	3	64.1397	5.5772	2	0.0615072	FALSE	FALSE	High heterogeneity
218	Benign neoplasm of uterus	0.0119948	1.01207	0.00831281	0.149039	271531	16854	254677	3	0	0.0748631	2	0.96326	FALSE	FALSE	Low heterogeneity
279.2	Autoimmune disease NEC	0.0453926	1.04644	0.0315019	0.149599	89685	1095	88590	2	70.3203	3.3693	1	0.0664219	FALSE	FALSE	High heterogeneity
155	Cancer of liver and intrahepatic bile duct	0.0461408	1.04722	0.0320215	0.149605	491250	1029	490221	3	0	1.59864	2	0.449634	FALSE	FALSE	Low heterogeneity
871	Open wounds of extremities	0.0142367	1.01434	0.00990742	0.150725	511601	11394	500207	3	0	1.02381	2	0.599353	FALSE	FALSE	Low heterogeneity
287.31	Primary thrombocytopenia	-0.0422227	0.958656	0.0293938	0.150874	509091	1230	507861	3	0	0.360281	2	0.835153	FALSE	FALSE	Low heterogeneity
444	Arterial embolism and thrombosis	-0.0324798	0.968042	0.0226732	0.151995	501189	2085	499104	3	30.8886	2.89388	2	0.235289	FALSE	FALSE	Moderate heterogeneity
411.2	Myocardial infarction	0.0116492	1.01172	0.00813708	0.152252	489652	17623	472029	3	46.8583	3.76353	2	0.152321	FALSE	FALSE	Moderate heterogeneity
622.2	Mucous polyp of cervix	0.0221457	1.02239	0.0154702	0.152284	271132	4433	266699	3	0	0.336247	2	0.84525	FALSE	FALSE	Low heterogeneity
707.2	Chronic ulcer of leg or foot	0.0354817	1.03612	0.0248114	0.152701	94681	1822	92859	2	0	0.0123247	1	0.911603	FALSE	FALSE	Low heterogeneity
525	Other diseases of the teeth and supporting structures	0.0208791	1.0211	0.0146004	0.152708	506971	4999	501972	3	0	1.44608	2	0.485274	FALSE	FALSE	Low heterogeneity
766	Neuralgia, neuritis, and radiculitis NOS	0.0172209	1.01737	0.0120427	0.15272	510399	8118	502281	3	17.4666	2.42326	2	0.297712	FALSE	FALSE	Low heterogeneity
790.6	Other abnormal blood chemistry	0.0129013	1.01298	0.0090227	0.152755	520132	14811	505321	3	0	0.28336	2	0.867899	FALSE	FALSE	Low heterogeneity
276.1	Electrolyte imbalance	0.0126481	1.01273	0.0088526	0.153076	513169	15252	497917	3	0.754936	2.01521	2	0.365092	FALSE	FALSE	Low heterogeneity
246.2	Thyroid cyst	0.105598	1.11137	0.0739579	0.153347	76590	183	76407	2	0	0.76969	1	0.380313	FALSE	FALSE	Low heterogeneity
117.4	Aspergillosis	-0.0746303	0.928087	0.0524265	0.154585	505534	369	505165	3	40.7068	3.37307	2	0.18516	FALSE	FALSE	Moderate heterogeneity
452	Other venous embolism and thrombosis	0.0183723	1.01854	0.0129288	0.155307	463654	7294	456360	3	55.1195	4.45628	2	0.107729	FALSE	FALSE	High heterogeneity
427.41	Ventricular fibrillation and flutter	0.0543657	1.05587	0.0384149	0.157003	463493	703	462790	3	0	0.453654	2	0.797058	FALSE	FALSE	Low heterogeneity
433.1	Occlusion and stenosis of precerebral arteries	0.0222612	1.02251	0.0157426	0.157342	506401	4554	501847	3	0	0.250282	2	0.882373	FALSE	FALSE	Low heterogeneity
687.1	Rash and other nonspecific skin eruption	0.0128823	1.01297	0.00911915	0.157753	512154	14762	497392	3	0	1.49224	2	0.474204	FALSE	FALSE	Low heterogeneity
870	Open wounds of head; neck; and trunk	0.0149965	1.01511	0.0106328	0.15842	510109	9902	500207	3	0	1.44312	2	0.485992	FALSE	FALSE	Low heterogeneity
706.3	Seborrhea	-0.103072	0.902062	0.0731033	0.158553	82757	187	82570	2	68.9333	3.21888	1	0.0727936	FALSE	FALSE	High heterogeneity
729	Other disorders of soft tissues	0.0130811	1.01317	0.00929358	0.159268	473048	13199	459849	3	63.1985	5.43456	2	0.0660541	FALSE	FALSE	High heterogeneity
696	Psoriasis and related disorders	0.0201848	1.02039	0.0143514	0.159585	495102	5256	489846	3	0	0.537223	2	0.76444	FALSE	FALSE	Low heterogeneity
610.8	Other specified benign mammary dysplasias	0.0295118	1.02995	0.0209997	0.159918	267745	2519	265226	3	70.9951	6.89539	2	0.0318189	FALSE	FALSE	Significant heterogeneity
609	Male infertility and abnormal spermatozoa	-0.0513827	0.949915	0.0365719	0.160027	204703	803	203900	3	0	1.28158	2	0.526877	FALSE	FALSE	Low heterogeneity
696.41	Psoriasis vulgaris	0.0225025	1.02276	0.0160296	0.160377	494056	4210	489846	3	0	0.938161	2	0.625577	FALSE	FALSE	Low heterogeneity
961.1	Poisoning/allergy of sulfonamides	0.0327743	1.03332	0.0233793	0.16096	437638	1996	435642	2	55.5914	2.25182	1	0.133458	FALSE	FALSE	High heterogeneity
575.7	Other disorders of gallbladder	0.0268667	1.02723	0.0192107	0.161953	498975	2895	496080	3	74.5859	7.86966	2	0.019549	FALSE	FALSE	Significant heterogeneity
513.4	Hyperventilation	-0.0494895	0.951715	0.0355549	0.163948	460921	844	460077	2	0	0.279361	1	0.59712	FALSE	FALSE	Low heterogeneity
750.2	Lower gastrointestinal congenital anomalies	0.0393298	1.04011	0.0282838	0.164365	516020	1321	514699	3	0	0.862017	2	0.649854	FALSE	FALSE	Low heterogeneity
574.2	Calculus of bile duct	0.022671	1.02293	0.0163142	0.164634	500089	4009	496080	3	0	0.725769	2	0.695667	FALSE	FALSE	Low heterogeneity
079.9	Viremia, NOS	0.0351334	1.03576	0.0252876	0.164726	77304	1702	75602	2	20.0559	1.25087	1	0.263386	FALSE	FALSE	Low heterogeneity
594.8	Renal colic	0.0283418	1.02875	0.0204091	0.164928	460988	2517	458471	2	0	0.65435	1	0.418562	FALSE	FALSE	Low heterogeneity
159.3	Malignant neoplasm of gallbladder and extrahepatic bile ducts	0.0735134	1.07628	0.0531022	0.166243	446097	365	445732	2	0	0.242682	1	0.622275	FALSE	FALSE	Low heterogeneity
695.7	Prurigo and Lichen	0.0304128	1.03088	0.0219841	0.166543	498609	2199	496410	3	0	0.961129	2	0.618434	FALSE	FALSE	Low heterogeneity
323.8	Encephalitis, non-infectious	0.0883171	1.09233	0.0638657	0.166709	96005	251	95754	2	0	0.0712594	1	0.789512	FALSE	FALSE	Low heterogeneity
656	Other perinatal conditions of fetus or newborn	-0.0419027	0.958963	0.0304059	0.168169	521332	1240	520092	3	0	0.661272	2	0.718467	FALSE	FALSE	Low heterogeneity
963.1	Antineoplastic and immunosuppressive drugs causing adverse effects	0.0286657	1.02908	0.0208057	0.16827	88096	2678	85418	2	0	0.243852	1	0.621437	FALSE	FALSE	Low heterogeneity
306.1	Mental disorders durring/after pregnancy	-0.0467193	0.954355	0.03392	0.168408	29792	1083	28709	2	0	0.0519636	1	0.819681	FALSE	FALSE	Low heterogeneity
270.2	Disorders of amino-acid metabolism	-0.105096	0.900238	0.0764502	0.169223	93277	173	93104	2	0	0.797468	1	0.371851	FALSE	FALSE	Low heterogeneity
681.2	Cellulitis and abscess of face/neck	0.0303864	1.03085	0.02212	0.169532	496440	2192	494248	3	30.1602	2.8637	2	0.238867	FALSE	FALSE	Moderate heterogeneity
735.3	Hallux valgus (Bunion)	0.0145355	1.01464	0.0105898	0.16988	503003	9685	493318	3	5.7912	2.12294	2	0.345946	FALSE	FALSE	Low heterogeneity
701	Other hypertrophic and atrophic conditions of skin	0.0112244	1.01129	0.00818895	0.170478	519468	18023	501445	3	39.525	3.30715	2	0.191365	FALSE	FALSE	Moderate heterogeneity
441	Vascular insufficiency of intestine	0.0381758	1.03891	0.0279057	0.171303	500453	1349	499104	3	0	0.22969	2	0.891504	FALSE	FALSE	Low heterogeneity
618.1	Prolapse of vaginal walls	0.0144078	1.01451	0.0105455	0.171859	278208	9895	268313	3	19.6114	2.48791	2	0.288241	FALSE	FALSE	Low heterogeneity
218.1	Uterine leiomyoma	0.0120364	1.01211	0.00881241	0.171986	269002	14325	254677	3	0	0.0733188	2	0.964004	FALSE	FALSE	Low heterogeneity
245.2	Chronic thyroiditis	0.0332263	1.03378	0.0243974	0.173236	484751	1829	482922	3	0	0.298398	2	0.861398	FALSE	FALSE	Low heterogeneity
512.8	Cough	0.0138519	1.01395	0.0101747	0.173388	458487	13396	445091	2	48.1204	1.92754	1	0.165028	FALSE	FALSE	Moderate heterogeneity
628	Ovarian cyst	0.0155774	1.0157	0.0114548	0.17386	243854	8468	235386	3	0	0.0878705	2	0.957016	FALSE	FALSE	Low heterogeneity
227.1	Benign neoplasm of adrenal gland	0.0461983	1.04728	0.0340063	0.174298	515871	913	514958	3	49.9796	3.99837	2	0.135446	FALSE	FALSE	Moderate heterogeneity
592	Cystitis and urethritis	0.0154315	1.01555	0.0113607	0.174361	478342	8764	469578	3	34.4854	3.05275	2	0.217322	FALSE	FALSE	Moderate heterogeneity
781	Symptoms involving nervous and musculoskeletal systems	0.0201262	1.02033	0.0148192	0.174424	521193	5049	516144	3	0	0.602916	2	0.739739	FALSE	FALSE	Low heterogeneity
210	Benign neoplasm of lip, oral cavity, and pharynx	0.0249929	1.02531	0.0184514	0.175569	518625	3218	515407	3	0	1.49127	2	0.474432	FALSE	FALSE	Low heterogeneity
614.31	Acute inflammatory pelvic disease	-0.104507	0.900769	0.0772002	0.175828	241070	170	240900	2	0	0.640556	1	0.42351	FALSE	FALSE	Low heterogeneity
172.2	Other non-epithelial cancer of skin	-0.0101781	0.989873	0.00752158	0.175995	513396	21368	492028	3	0	1.0116	2	0.603022	FALSE	FALSE	Low heterogeneity
724.9	Other unspecified back disorders	0.0231704	1.02344	0.0171231	0.176002	487330	3679	483651	3	0	0.0895527	2	0.956211	FALSE	FALSE	Low heterogeneity
560.3	Peritoneal or intestinal adhesions	0.0396495	1.04045	0.0293031	0.176029	418003	1213	416790	3	30.3061	2.86969	2	0.238152	FALSE	FALSE	Moderate heterogeneity
561	Symptoms involving digestive system	0.0102627	1.01032	0.00760015	0.17691	436165	19375	416790	3	0	0.102816	2	0.949891	FALSE	FALSE	Low heterogeneity
979	Adverse drug events and drug allergies	0.0211071	1.02133	0.0156446	0.177285	486387	4736	481651	3	0	0.33883	2	0.844158	FALSE	FALSE	Low heterogeneity
702	Degenerative skin conditions and other dermatoses	-0.0106695	0.989387	0.0079288	0.178412	508827	20460	488367	3	32.0078	2.94151	2	0.229752	FALSE	FALSE	Moderate heterogeneity
596	Other disorders of bladder	0.0116442	1.01171	0.00866493	0.179003	513130	14700	498430	3	0	1.2845	2	0.526107	FALSE	FALSE	Low heterogeneity
750.22	Congenital anomaly of gallbladder, bile ducts, liver, pancreas	0.0611265	1.06303	0.0457897	0.181897	515189	490	514699	3	5.78171	2.12273	2	0.345983	FALSE	FALSE	Low heterogeneity
389.4	Tinnitus	-0.0258043	0.974526	0.0193374	0.182065	464215	3040	461175	2	0	0.249196	1	0.617642	FALSE	FALSE	Low heterogeneity
252.2	Hypoparathyroidism	0.0483913	1.04958	0.0362704	0.182144	506751	806	505945	3	0	1.43126	2	0.488885	FALSE	FALSE	Low heterogeneity
714.2	Juvenile rheumatoid arthritis	-0.114266	0.892021	0.0856701	0.182273	74889	135	74754	2	0	0.00267919	1	0.958719	FALSE	FALSE	Low heterogeneity
452.2	Deep vein thrombosis [DVT]	0.0216053	1.02184	0.0162225	0.182923	77182	4511	72671	2	0	0.384931	1	0.534976	FALSE	FALSE	Low heterogeneity
411.1	Unstable angina (intermediate coronary syndrome)	0.016542	1.01668	0.0124321	0.183326	479052	7023	472029	3	0	0.836062	2	0.658342	FALSE	FALSE	Low heterogeneity
110.13	Dermatophytosis of the body	0.0339519	1.03453	0.0255239	0.183452	85135	1670	83465	2	0	0.226536	1	0.634104	FALSE	FALSE	Low heterogeneity
958.2	Traumatic and surgical subcutaneous emphysema	0.0972081	1.10209	0.0731343	0.183791	473052	188	472864	2	0	0.37091	1	0.542508	FALSE	FALSE	Low heterogeneity
270.1	Disturbances of amino-acid transport	0.0741264	1.07694	0.0557773	0.183858	93436	332	93104	2	0	0.906421	1	0.341066	FALSE	FALSE	Low heterogeneity
276	Disorders of fluid, electrolyte, and acid-base balance	0.00974924	1.0098	0.00733799	0.18398	520843	22926	497917	3	25.3712	2.67993	2	0.261855	FALSE	FALSE	Moderate heterogeneity
255.12	Hyperaldosteronism	-0.0909447	0.913068	0.0686043	0.184958	463172	217	462955	2	0	0.0175319	1	0.894661	FALSE	FALSE	Low heterogeneity
172	Skin cancer	-0.00905407	0.990987	0.00684275	0.185782	518036	26008	492028	3	46.1301	3.71265	2	0.156246	FALSE	FALSE	Moderate heterogeneity
348.2	Cerebral edema and compression of brain	-0.0355271	0.965097	0.0268835	0.186328	493461	1487	491974	3	0	1.36205	2	0.506098	FALSE	FALSE	Low heterogeneity
286.12	Congenital deficiency of other clotting factors (including factor VII)	0.0581463	1.05987	0.0440026	0.186359	508390	529	507861	3	0	1.40058	2	0.496441	FALSE	FALSE	Low heterogeneity
245	Thyroiditis	0.0294331	1.02987	0.0223063	0.187002	485120	2198	482922	3	0	0.181813	2	0.913103	FALSE	FALSE	Low heterogeneity
440.1	Atherosclerosis of renal artery	0.0615949	1.06353	0.0467171	0.187348	499575	471	499104	3	0	1.30449	2	0.520876	FALSE	FALSE	Low heterogeneity
627.5	Premature menopause and other ovarian failure	-0.038627	0.962109	0.029297	0.187349	39790	1297	38493	2	0	0.0461472	1	0.829908	FALSE	FALSE	Low heterogeneity
343	Infantile cerebral palsy	0.0896359	1.09378	0.0679854	0.18735	450174	217	449957	2	0	0.241646	1	0.62302	FALSE	FALSE	Low heterogeneity
420.2	Pericarditis	0.0255572	1.02589	0.0193897	0.187477	515572	2826	512746	3	0	1.81417	2	0.403699	FALSE	FALSE	Low heterogeneity
426.2	Atrioventricular [AV] block	0.0201366	1.02034	0.0152828	0.187639	467706	4916	462790	3	0	0.506737	2	0.776182	FALSE	FALSE	Low heterogeneity
480.3	Pneumonia due to fungus (mycoses)	-0.0693567	0.932994	0.0526882	0.188053	494173	366	493807	3	0	0.384489	2	0.825105	FALSE	FALSE	Low heterogeneity
433.31	Transient cerebral ischemia	0.0183889	1.01856	0.0139914	0.188744	507512	5665	501847	3	39.8485	3.32494	2	0.18967	FALSE	FALSE	Moderate heterogeneity
157	Pancreatic cancer	0.0373928	1.0381	0.0284871	0.18931	491521	1300	490221	3	45.5252	3.67142	2	0.1595	FALSE	FALSE	Moderate heterogeneity
427.42	Cardiac arrest	0.0342462	1.03484	0.026108	0.189618	464335	1545	462790	3	0	0.783431	2	0.675896	FALSE	FALSE	Low heterogeneity
240	Simple and unspecified goiter	0.0275138	1.0279	0.0209898	0.189921	485396	2474	482922	3	0	0.409158	2	0.81499	FALSE	FALSE	Low heterogeneity
281.12	Other vitamin B12 deficiency anemia	0.050545	1.05184	0.0385757	0.190101	480996	697	480299	3	0	0.322215	2	0.851201	FALSE	FALSE	Low heterogeneity
184	Cancer of other female genital organs	0.0248322	1.02514	0.0189652	0.190415	257455	3047	254408	3	0	1.0249	2	0.599026	FALSE	FALSE	Low heterogeneity
202	Cancer of other lymphoid, histiocytic tissue	0.0202087	1.02041	0.0154998	0.1923	517070	4472	512598	3	47.7386	3.82691	2	0.147569	FALSE	FALSE	Moderate heterogeneity
788	Syncope and collapse	0.0110385	1.0111	0.00847684	0.19285	521332	15274	506058	3	61.9125	5.25107	2	0.0724009	FALSE	FALSE	High heterogeneity
618	Genital prolapse	0.0111399	1.0112	0.00856355	0.193309	283656	15343	268313	3	35.3543	3.09379	2	0.212909	FALSE	FALSE	Moderate heterogeneity
743.12	Senile osteoporosis	0.0403628	1.04119	0.0310871	0.194157	82071	1236	80835	2	0	0.689226	1	0.406428	FALSE	FALSE	Low heterogeneity
792	Abnormal Papanicolaou smear of cervix and cervical HPV	0.0256716	1.026	0.019789	0.194539	221747	3294	218453	2	0	0.521746	1	0.470098	FALSE	FALSE	Low heterogeneity
370	Keratitis	0.0266716	1.02703	0.0205819	0.195019	498516	2588	495928	3	0	0.0287501	2	0.985728	FALSE	FALSE	Low heterogeneity
348.8	Encephalopathy, not elsewhere classified	0.033979	1.03456	0.0262422	0.195381	493529	1555	491974	3	0	0.84264	2	0.65618	FALSE	FALSE	Low heterogeneity
428.1	Congestive heart failure (CHF) NOS	0.0164688	1.01661	0.0127306	0.195792	503927	7413	496514	3	30.8857	2.89376	2	0.235304	FALSE	FALSE	Moderate heterogeneity
737	Curvature of spine	0.0208356	1.02105	0.0161202	0.196179	497519	4201	493318	3	26.5704	2.7237	2	0.256187	FALSE	FALSE	Moderate heterogeneity
618.6	Vaginal enterocele, congenital or acquired	0.0393635	1.04015	0.0304839	0.196604	242184	1145	241039	2	73.992	3.84497	1	0.0498954	FALSE	FALSE	Significant heterogeneity
588.1	Renal osteodystrophy	0.0676714	1.07001	0.0524518	0.196994	78861	383	78478	2	0	0.198021	1	0.656323	FALSE	FALSE	Low heterogeneity
286.81	Primary hypercoagulable state	0.0371856	1.03789	0.0288283	0.197085	87557	1307	86250	2	71.2482	3.47805	1	0.062188	FALSE	FALSE	High heterogeneity
740.11	Osteoarthrosis, localized, primary	0.00952171	1.00957	0.00739312	0.197776	487539	23488	464051	3	0	1.2052	2	0.547387	FALSE	FALSE	Low heterogeneity
359.1	Muscular dystrophies	0.0935139	1.09803	0.0726359	0.197943	466638	188	466450	2	0	0.00416883	1	0.948519	FALSE	FALSE	Low heterogeneity
356	Hereditary and idiopathic peripheral neuropathy	0.0216207	1.02186	0.0168028	0.198188	513964	4078	509886	3	0	1.24864	2	0.535625	FALSE	FALSE	Low heterogeneity
363	Chorioretinal inflammations, scars, and other disorders of choroid	0.0386801	1.03944	0.0302748	0.201378	498925	1162	497763	3	0	0.37604	2	0.828598	FALSE	FALSE	Low heterogeneity
296	Mood disorders	0.00773572	1.00777	0.00606135	0.201872	473285	39737	433548	3	0	1.83156	2	0.400205	FALSE	FALSE	Low heterogeneity
284	Aplastic anemia	0.03377	1.03435	0.0265244	0.202959	481821	1522	480299	3	46.2994	3.72435	2	0.155334	FALSE	FALSE	Moderate heterogeneity
618.2	Uterine/Uterovaginal prolapse	0.0163237	1.01646	0.0128549	0.204142	274807	6494	268313	3	25.5749	2.68727	2	0.260896	FALSE	FALSE	Moderate heterogeneity
743.21	Pathologic fracture of vertebrae	0.0527487	1.05416	0.0415435	0.204184	81457	622	80835	2	0	0.763863	1	0.382122	FALSE	FALSE	Low heterogeneity
245.21	Chronic lymphocytic thyroiditis	0.0313314	1.03183	0.0246992	0.204613	484708	1786	482922	3	0	0.256451	2	0.879655	FALSE	FALSE	Low heterogeneity
368.2	Diplopia and disorders of binocular vision	0.025811	1.02615	0.0203499	0.204668	510437	2587	507850	3	0	0.920637	2	0.631083	FALSE	FALSE	Low heterogeneity
575.2	Obstruction of bile duct	0.0323952	1.03293	0.0255909	0.205553	497692	1612	496080	3	0	0.180021	2	0.913922	FALSE	FALSE	Low heterogeneity
741.1	Ankylosis of joint	0.0596067	1.06142	0.0472628	0.207246	499037	463	498574	3	26.3618	2.71598	2	0.257177	FALSE	FALSE	Moderate heterogeneity
802	Fracture of pelvis	0.0357888	1.03644	0.0284103	0.207773	487178	1299	485879	3	0	1.75242	2	0.416359	FALSE	FALSE	Low heterogeneity
378	Strabismus and other disorders of binocular eye movements	0.0218008	1.02204	0.0173072	0.2078	501560	3573	497987	3	0	0.670412	2	0.715191	FALSE	FALSE	Low heterogeneity
735	Acquired foot deformities	0.0103744	1.01043	0.00826963	0.209655	509789	16471	493318	3	0	0.553803	2	0.758129	FALSE	FALSE	Low heterogeneity
312.3	Impulse control disorder	0.0885544	1.09259	0.0706628	0.210134	92809	200	92609	2	0	0.028959	1	0.864874	FALSE	FALSE	Low heterogeneity
459.1	Hemorrhage NOS	0.0407875	1.04163	0.0325606	0.210327	442849	1029	441820	2	70.7553	3.41942	1	0.0644335	FALSE	FALSE	High heterogeneity
705.8	Hyperhidrosis	-0.0237433	0.976536	0.0190767	0.21327	499944	2980	496964	3	0	0.447185	2	0.799641	FALSE	FALSE	Low heterogeneity
134	Helminthiases	-0.0750266	0.927719	0.0603751	0.213988	515654	272	515382	3	0	0.949184	2	0.622139	FALSE	FALSE	Low heterogeneity
626.8	Infertility, female	-0.0242246	0.976066	0.0195227	0.214663	238288	2902	235386	3	0	1.1467	2	0.563635	FALSE	FALSE	Low heterogeneity
278.4	Abnormal weight gain	0.0299158	1.03037	0.0241673	0.215768	444725	2426	442299	2	0	0.319584	1	0.571858	FALSE	FALSE	Low heterogeneity
428.2	Heart failure NOS	0.0143666	1.01447	0.0116084	0.215864	505216	8702	496514	3	31.922	2.93781	2	0.230178	FALSE	FALSE	Moderate heterogeneity
772.2	Spasm of muscle	-0.0259816	0.974353	0.0210449	0.216986	91179	2579	88600	2	0	0.326489	1	0.567734	FALSE	FALSE	Low heterogeneity
053	Herpes zoster	-0.0214355	0.978793	0.0174408	0.219058	497720	3652	494068	3	0	0.603012	2	0.739703	FALSE	FALSE	Low heterogeneity
379.9	Pain, swelling or discharge of eye	0.0339606	1.03454	0.0276914	0.22005	458796	1434	457362	2	72.4064	3.62403	1	0.0569506	FALSE	FALSE	High heterogeneity
627.21	Symptomatic artificial menopause	-0.0690743	0.933257	0.0563822	0.220534	38821	328	38493	2	29.9098	1.42673	1	0.232298	FALSE	FALSE	Moderate heterogeneity
755.61	Congenital hip dysplasia and deformity	0.0632893	1.06534	0.0516727	0.220646	516093	386	515707	3	0	0.644608	2	0.724478	FALSE	FALSE	Low heterogeneity
627.3	Postmenopausal atrophic vaginitis	-0.0210799	0.979141	0.0172502	0.221704	239249	3863	235386	3	52.5707	4.2168	2	0.121432	FALSE	FALSE	High heterogeneity
564.1	Irritable Bowel Syndrome	0.0119693	1.01204	0.00979724	0.221821	428578	11788	416790	3	32.147	2.94755	2	0.229059	FALSE	FALSE	Moderate heterogeneity
522	Diseases of pulp and periapical tissues	0.0222592	1.02251	0.0182385	0.222294	505150	3178	501972	3	42.2263	3.46178	2	0.177127	FALSE	FALSE	Moderate heterogeneity
300.11	Generalized anxiety disorder	0.0148704	1.01498	0.0121849	0.222315	442707	9159	433548	3	42.3579	3.46969	2	0.176428	FALSE	FALSE	Moderate heterogeneity
275.3	Disorders of magnesium metabolism	0.0254865	1.02581	0.0208886	0.222423	514369	2472	511897	3	12.3482	2.28176	2	0.319538	FALSE	FALSE	Low heterogeneity
755	Congenital anomalies of limbs	0.0295778	1.03002	0.0242533	0.222641	517519	1812	515707	3	0	0.312712	2	0.855255	FALSE	FALSE	Low heterogeneity
599.3	Dysuria	0.0172382	1.01739	0.0141659	0.22365	439047	6021	433026	2	0	0.0828211	1	0.77351	FALSE	FALSE	Low heterogeneity
365	Glaucoma	0.0129447	1.01303	0.0106772	0.225371	507702	9939	497763	3	0	0.05509	2	0.972831	FALSE	FALSE	Low heterogeneity
694.1	Vitiligo	-0.0671038	0.935098	0.0554026	0.225818	496741	331	496410	3	0	0.439089	2	0.802885	FALSE	FALSE	Low heterogeneity
275.53	Disorders of phosphorus metabolism	0.0279429	1.02834	0.02308	0.226012	513942	2045	511897	3	0	0.084196	2	0.958776	FALSE	FALSE	Low heterogeneity
527	Diseases of the salivary glands	0.0209804	1.0212	0.0173596	0.226825	511784	3622	508162	3	0	0.0658635	2	0.967605	FALSE	FALSE	Low heterogeneity
727	Other disorders of synovium, tendon, and bursa	0.00919301	1.00924	0.00760816	0.226928	481147	21298	459849	3	1.48876	2.03023	2	0.362362	FALSE	FALSE	Low heterogeneity
526.42	Arthralgia/ankylosis of temporomandibular joint	-0.0395554	0.961217	0.0327923	0.227725	89850	1019	88831	2	75.7556	4.12466	1	0.0422626	FALSE	FALSE	Significant heterogeneity
165	Cancer within the respiratory system	0.0182149	1.01838	0.0151303	0.22864	521161	4693	516468	3	0	0.264706	2	0.876032	FALSE	FALSE	Low heterogeneity
626.11	Absent or infrequent menstruation	-0.0363371	0.964315	0.0302085	0.229024	215026	1322	213704	2	81.2843	5.34312	1	0.0208042	FALSE	FALSE	Significant heterogeneity
695.9	Unspecified erythematous condition	0.0357237	1.03637	0.0297065	0.229148	458753	1215	457538	2	0	0.428092	1	0.512927	FALSE	FALSE	Low heterogeneity
702.2	Seborrheic keratosis	-0.0108356	0.989223	0.00902422	0.229858	516237	15365	500872	3	12.2883	2.2802	2	0.319787	FALSE	FALSE	Low heterogeneity
253.2	Pituitary hypofunction	0.0484032	1.04959	0.0403714	0.230548	506580	635	505945	3	0	0.629945	2	0.729809	FALSE	FALSE	Low heterogeneity
379	Other disorders of eye	0.0114186	1.01148	0.00955197	0.231923	511126	13139	497987	3	35.9397	3.12206	2	0.20992	FALSE	FALSE	Moderate heterogeneity
149.1	Cancer of oropharynx	0.0484888	1.04968	0.0406489	0.232921	469777	640	469137	2	0	0.363075	1	0.546804	FALSE	FALSE	Low heterogeneity
585.1	Acute renal failure	0.0123071	1.01238	0.0103187	0.232988	502078	10880	491198	3	50.8729	4.07107	2	0.130611	FALSE	FALSE	High heterogeneity
521.1	Dental caries	0.0170315	1.01718	0.0143228	0.234393	507158	5186	501972	3	14.6676	2.34378	2	0.309781	FALSE	FALSE	Low heterogeneity
626.2	Dysmenorrhea	0.0193992	1.01959	0.0163179	0.234508	239625	4239	235386	3	32.7802	2.97531	2	0.225901	FALSE	FALSE	Moderate heterogeneity
994.1	Systemic inflammatory response syndrome (SIRS)	0.0556318	1.05721	0.0469159	0.23571	94051	476	93575	2	0	0.697856	1	0.403505	FALSE	FALSE	Low heterogeneity
618.5	Prolapse of vaginal vault after hysterectomy	0.0397206	1.04052	0.0335818	0.236887	269245	932	268313	3	0	0.0511877	2	0.974731	FALSE	FALSE	Low heterogeneity
520	Disorders of tooth development	0.0221949	1.02244	0.0188666	0.239429	504920	2948	501972	3	42.4664	3.47623	2	0.175852	FALSE	FALSE	Moderate heterogeneity
225.1	Benign neoplasm of brain, cranial nerves, meninges	0.0261899	1.02654	0.0222782	0.239762	517951	2146	515805	3	0	1.26194	2	0.532074	FALSE	FALSE	Low heterogeneity
654.1	Abnormality of organs and soft tissues of pelvis complicating pregnancy, childbirth, or the puerperium	-0.0566795	0.944897	0.0482351	0.239967	279892	451	279441	3	43.329	3.52914	2	0.17126	FALSE	FALSE	Moderate heterogeneity
715.2	Ankylosing spondylitis	0.0383523	1.0391	0.0326543	0.240196	455721	974	454747	3	0	0.296295	2	0.862304	FALSE	FALSE	Low heterogeneity
451	Phlebitis and thrombophlebitis	0.0164369	1.01657	0.0140075	0.240622	461802	5442	456360	3	0	0.486131	2	0.78422	FALSE	FALSE	Low heterogeneity
722.1	Displacement of intervertebral disc	0.0153818	1.0155	0.0131216	0.241097	490399	6748	483651	3	0	1.50116	2	0.472093	FALSE	FALSE	Low heterogeneity
521	Diseases of hard tissues of teeth	0.0165935	1.01673	0.0141577	0.241179	507275	5303	501972	3	0	1.75979	2	0.414827	FALSE	FALSE	Low heterogeneity
375	Disorders of lacrimal system	0.015691	1.01581	0.0134184	0.242256	504491	6504	497987	3	0	0.0603139	2	0.970293	FALSE	FALSE	Low heterogeneity
530.12	Ulcer of esophagus	0.0155614	1.01568	0.0133264	0.24292	454802	5974	448828	3	0	0.805445	2	0.668498	FALSE	FALSE	Low heterogeneity
681.1	Cellulitis and abscess of fingers/toes	0.0211857	1.02141	0.0181699	0.243623	497552	3304	494248	3	43.3677	3.53155	2	0.171054	FALSE	FALSE	Moderate heterogeneity
386.21	Central origin vertigo	0.0329665	1.03352	0.0283169	0.244343	88253	1379	86874	2	0	0.405465	1	0.524281	FALSE	FALSE	Low heterogeneity
444.1	Arterial embolism and thrombosis of lower extremity artery	0.0382148	1.03895	0.0328351	0.244489	500073	969	499104	3	0	0.0282577	2	0.98597	FALSE	FALSE	Low heterogeneity
289.8	Polycythemia, secondary	0.0416189	1.0425	0.0358197	0.245276	497906	813	497093	3	0	1.55577	2	0.459375	FALSE	FALSE	Low heterogeneity
379.1	Scleritis and episcleritis	0.0675163	1.06985	0.0582415	0.246355	81738	304	81434	2	0	0.118357	1	0.730823	FALSE	FALSE	Low heterogeneity
579.2	Splenomegaly	0.0295464	1.02999	0.0255158	0.246878	485461	1639	483822	3	0	1.98722	2	0.370238	FALSE	FALSE	Low heterogeneity
716.2	Unspecified monoarthritis	0.00964133	1.00969	0.00838356	0.250132	472061	16072	455989	3	0	1.99649	2	0.368526	FALSE	FALSE	Low heterogeneity
800.1	Fracture of neck of femur	0.0229149	1.02318	0.0199435	0.250559	488543	2664	485879	3	0	1.95553	2	0.37615	FALSE	FALSE	Low heterogeneity
736.6	Unequal leg length (acquired)	-0.0502203	0.95102	0.0437348	0.250848	83737	552	83185	2	0	0.0856617	1	0.769767	FALSE	FALSE	Low heterogeneity
384	Other disorders of tympanic membrane	0.0250842	1.0254	0.0218826	0.251667	509003	2205	506798	3	0	0.704872	2	0.702973	FALSE	FALSE	Low heterogeneity
429.1	Heart transplant/surgery	0.0321635	1.03269	0.0280928	0.25225	497932	1418	496514	3	58.5633	4.82664	2	0.0895174	FALSE	FALSE	High heterogeneity
556.11	Angiodysplasia of intestine (without mention of hemorrhage)	0.066675	1.06895	0.0582379	0.252261	69153	305	68848	2	0	0.011324	1	0.915254	FALSE	FALSE	Low heterogeneity
426	Cardiac conduction disorders	0.0091909	1.00923	0.00802915	0.252337	485059	22269	462790	3	0	0.408479	2	0.815267	FALSE	FALSE	Low heterogeneity
198	Secondary malignant neoplasm	0.00954481	1.00959	0.00835478	0.253273	474379	16916	457463	3	0	0.0739158	2	0.963717	FALSE	FALSE	Low heterogeneity
759.1	Anomalies of endocrine glands, congenital	0.0870112	1.09091	0.0764258	0.25491	471249	169	471080	2	15.2086	1.17937	1	0.277485	FALSE	FALSE	Low heterogeneity
742	Derangement of joint, non-traumatic	0.0127885	1.01287	0.0112456	0.255454	507570	8996	498574	3	0	0.157809	2	0.924128	FALSE	FALSE	Low heterogeneity
513	Respiratory abnormalities	0.0114388	1.0115	0.0100635	0.255678	521330	14773	506557	3	0	1.64917	2	0.438417	FALSE	FALSE	Low heterogeneity
840.2	Rotator cuff (capsule) sprain	0.0239596	1.02425	0.0210866	0.255853	82299	2502	79797	2	0	0.354748	1	0.551437	FALSE	FALSE	Low heterogeneity
260.3	Adult failure to thrive	0.042234	1.04314	0.0371998	0.256237	77643	787	76856	2	0	0.225131	1	0.635158	FALSE	FALSE	Low heterogeneity
293.1	Swelling, mass, or lump in head and neck [Space-occupying lesion, intracranial NOS]	0.0155299	1.01565	0.0137154	0.257511	518781	6144	512637	3	0	0.82226	2	0.662901	FALSE	FALSE	Low heterogeneity
611.1	Abnormal mammogram	0.0175124	1.01767	0.0154899	0.258237	507451	5889	501562	3	0	0.214164	2	0.898452	FALSE	FALSE	Low heterogeneity
359	Muscular dystrophies and other myopathies	0.0259877	1.02633	0.0229952	0.25842	511930	2044	509886	3	25.6189	2.68885	2	0.260689	FALSE	FALSE	Moderate heterogeneity
394.2	Mitral valve disease	-0.0182322	0.981933	0.0161371	0.258547	507522	4083	503439	3	0	1.9094	2	0.384928	FALSE	FALSE	Low heterogeneity
720	Spinal stenosis	0.0115185	1.01159	0.0102345	0.260398	494729	11078	483651	3	32.4803	2.9621	2	0.227399	FALSE	FALSE	Moderate heterogeneity
286.11	Von willebrand's disease	0.0663802	1.06863	0.0595199	0.264739	508141	280	507861	3	0	0.754905	2	0.685606	FALSE	FALSE	Low heterogeneity
527.7	Disturbance of salivary secretion	0.0285139	1.02892	0.025573	0.26485	509808	1646	508162	3	0	0.49182	2	0.781993	FALSE	FALSE	Low heterogeneity
612	Breast conditions, congenital or relating to hormones	0.0220134	1.02226	0.0197435	0.264864	504346	2784	501562	3	0	0.847875	2	0.654465	FALSE	FALSE	Low heterogeneity
174.11	Malignant neoplasm of female breast	0.00917442	1.00922	0.00824798	0.265999	268833	16935	251898	3	0	0.26165	2	0.877372	FALSE	FALSE	Low heterogeneity
202.2	Non-Hodgkins lymphoma	0.0188456	1.01902	0.0169856	0.267215	516316	3718	512598	3	47.144	3.78387	2	0.15078	FALSE	FALSE	Moderate heterogeneity
601.12	Chronic prostatitis	0.032704	1.03324	0.0295239	0.267987	208824	1197	207627	3	0	0.172888	2	0.917187	FALSE	FALSE	Low heterogeneity
613.9	Breast disorder NOS	-0.0254512	0.97487	0.0229801	0.268062	515068	2131	512937	3	0	0.580498	2	0.748077	FALSE	FALSE	Low heterogeneity
289.9	Abnormality of red blood cells	0.0503053	1.05159	0.0455442	0.26936	457477	511	456966	2	29.6392	1.42125	1	0.233199	FALSE	FALSE	Moderate heterogeneity
286.5	Hemorrhagic disorder due to intrinsic circulating anticoagulants	0.0741827	1.077	0.0672956	0.270313	464042	225	463817	2	0	0.150931	1	0.697647	FALSE	FALSE	Low heterogeneity
281.1	Megaloblastic anemia	0.0262641	1.02661	0.0238316	0.270432	482152	1853	480299	3	31.6405	2.92571	2	0.231574	FALSE	FALSE	Moderate heterogeneity
957	Injury to other and unspecified nerves	0.0545847	1.0561	0.0496858	0.271944	473721	417	473304	2	0	0.375123	1	0.540225	FALSE	FALSE	Low heterogeneity
691	Congenital anomalies of skin	-0.0315424	0.96895	0.0287151	0.272004	497705	1295	496410	3	0	1.84986	2	0.396558	FALSE	FALSE	Low heterogeneity
081	Infection/inflammation of internal prosthetic device; implant; and graft	-0.0171566	0.98299	0.015627	0.272255	514509	4409	510100	3	75.9114	8.30268	2	0.0157433	FALSE	FALSE	Significant heterogeneity
338.1	Acute pain	0.0109771	1.01104	0.00999887	0.272279	469090	17033	452057	2	0	0.14863	1	0.699848	FALSE	FALSE	Low heterogeneity
599	Other symptoms/disorders or the urinary system	0.00670825	1.00673	0.0061106	0.272289	512342	34511	477831	3	25.4048	2.68114	2	0.261697	FALSE	FALSE	Moderate heterogeneity
362.26	Macular puckering of retina	-0.0278319	0.972552	0.0253678	0.272582	85749	1779	83970	2	0	0.635877	1	0.425208	FALSE	FALSE	Low heterogeneity
612.3	Congenital anomalies of breast	0.0675427	1.06988	0.061573	0.272662	501824	262	501562	3	0	0.198048	2	0.905721	FALSE	FALSE	Low heterogeneity
285.2	Anemia of chronic disease	0.0191697	1.01935	0.0174771	0.272708	483957	3658	480299	3	51.2471	4.10232	2	0.128585	FALSE	FALSE	High heterogeneity
187.2	Malignant neoplasm of testis	0.0504835	1.05178	0.0461062	0.273544	208736	491	208245	2	0	0.0500125	1	0.823042	FALSE	FALSE	Low heterogeneity
198.3	Secondary malignant neoplasm of digestive systems	0.0220943	1.02234	0.0202251	0.274649	460088	2625	457463	3	0	0.219442	2	0.896084	FALSE	FALSE	Low heterogeneity
433.11	Occlusion of cerebral arteries, with cerebral infarction	-0.0560211	0.945519	0.0513231	0.275036	88195	397	87798	2	0	0.691245	1	0.405741	FALSE	FALSE	Low heterogeneity
194	Cancer of other endocrine glands	-0.0432067	0.957713	0.0396263	0.275557	469938	683	469255	2	87.3678	7.9163	1	0.00489914	FALSE	FALSE	Significant heterogeneity
610.1	Cystic mastopathy	0.0194775	1.01967	0.017917	0.276995	268735	3509	265226	3	0	1.77614	2	0.411449	FALSE	FALSE	Low heterogeneity
334.1	Spinocerebellar disease	0.0669198	1.06921	0.0615818	0.277177	492236	262	491974	3	79.095	9.56709	2	0.00836629	FALSE	FALSE	Significant heterogeneity
531.2	Gastric ulcer	0.0144126	1.01452	0.0132695	0.277417	516406	6048	510358	3	0	0.964744	2	0.617317	FALSE	FALSE	Low heterogeneity
275.11	Hereditary hemochromatosis	-0.0772786	0.925632	0.0711963	0.277731	89923	199	89724	2	26.6941	1.36415	1	0.24282	FALSE	FALSE	Moderate heterogeneity
528.12	Oral aphthae	-0.0423468	0.958537	0.0390181	0.277783	508845	683	508162	3	0	0.171455	2	0.917845	FALSE	FALSE	Low heterogeneity
334.2	Anterior horn cell disease	-0.0536432	0.94777	0.0495142	0.278635	492387	413	491974	3	48.0405	3.84915	2	0.145938	FALSE	FALSE	Moderate heterogeneity
963	Poisoning by primarily systemic agents	0.0212291	1.02146	0.0196168	0.279169	484650	2999	481651	3	44.1673	3.58213	2	0.166782	FALSE	FALSE	Moderate heterogeneity
250.13	Type 1 diabetes with ophthalmic manifestations	-0.0349809	0.965624	0.0323244	0.279172	478585	1479	477106	3	0	0.411745	2	0.813937	FALSE	FALSE	Low heterogeneity
701.5	Abnormal granulation tissue	-0.0336009	0.966957	0.0310502	0.279187	502532	1087	501445	3	0	1.62601	2	0.443523	FALSE	FALSE	Low heterogeneity
809	Fracture of unspecified bones	0.0163399	1.01647	0.0151331	0.280256	490774	4895	485879	3	52.2184	4.18571	2	0.123334	FALSE	FALSE	High heterogeneity
559	Ileostomy status	0.0216473	1.02188	0.0200572	0.280463	381461	2669	378792	2	0	0.0848594	1	0.770817	FALSE	FALSE	Low heterogeneity
535.1	Acute gastritis	0.0211039	1.02133	0.0195907	0.281371	480945	2794	478151	3	0	0.115525	2	0.943874	FALSE	FALSE	Low heterogeneity
285.1	Acute posthemorrhagic anemia	0.0166909	1.01683	0.0154973	0.281472	485182	4883	480299	3	0	1.82044	2	0.402435	FALSE	FALSE	Low heterogeneity
620	Dysplasia of female genital organs	0.0462472	1.04733	0.0429437	0.281514	267274	575	266699	3	0	0.960626	2	0.61859	FALSE	FALSE	Low heterogeneity
209	Neuroendocrine tumors	0.0564253	1.05805	0.0525011	0.282489	96941	379	96562	2	48.2948	1.93404	1	0.164317	FALSE	FALSE	Moderate heterogeneity
655	Known or suspected fetal abnormality affecting management of mother	-0.0136835	0.98641	0.0127645	0.283722	284074	7274	276800	3	0	0.574328	2	0.750389	FALSE	FALSE	Low heterogeneity
198.6	Secondary malignancy of bone	-0.019263	0.980921	0.0179746	0.283864	460791	3328	457463	3	0	0.484052	2	0.785036	FALSE	FALSE	Low heterogeneity
754	Congenital musculoskeletal deformities of spine	0.0268204	1.02718	0.0250454	0.284227	517442	1735	515707	3	44.6588	3.61394	2	0.164151	FALSE	FALSE	Moderate heterogeneity
871.3	Open wound of foot except toe(s) alone	-0.0330716	0.967469	0.0308982	0.284466	501320	1113	500207	3	0	1.2728	2	0.529195	FALSE	FALSE	Low heterogeneity
740.1	Osteoarthritis; localized	0.006568	1.00659	0.0061391	0.284681	497774	33723	464051	3	0	0.300875	2	0.860331	FALSE	FALSE	Low heterogeneity
332	Parkinson's disease	0.0254942	1.02582	0.0238558	0.285215	493825	1851	491974	3	9.32642	2.20571	2	0.331921	FALSE	FALSE	Low heterogeneity
967	Adverse effects of sedatives or other central nervous system depressants and anesthetics	0.0245289	1.02483	0.0229845	0.285886	483720	2069	481651	3	0	1.66297	2	0.435402	FALSE	FALSE	Low heterogeneity
242.3	Exophthalmos	0.046146	1.04723	0.0432873	0.286406	483476	554	482922	3	13.7578	2.31905	2	0.313635	FALSE	FALSE	Low heterogeneity
743.4	Stress fracture	-0.0406059	0.960207	0.0380909	0.286412	81567	732	80835	2	15.3377	1.18116	1	0.277119	FALSE	FALSE	Low heterogeneity
819	Skull and face fracture and other intercranial injury	0.0141052	1.01421	0.0132567	0.287326	520337	6191	514146	3	10.9567	2.2461	2	0.325287	FALSE	FALSE	Low heterogeneity
649.1	Diabetes or abnormal glucose tolerance complicating pregnancy	-0.0315189	0.968973	0.0296715	0.288117	282086	1260	280826	3	66.6354	5.99438	2	0.0499272	FALSE	FALSE	Significant heterogeneity
175	Acquired absence of breast	0.0181307	1.0183	0.017093	0.288823	252317	3702	248615	3	0	0.37234	2	0.830133	FALSE	FALSE	Low heterogeneity
500.1	Extrinsic allergic alveolitis	-0.0683378	0.933945	0.0645705	0.289898	496679	237	496442	3	2.68795	2.05524	2	0.357857	FALSE	FALSE	Low heterogeneity
187.1	Malignant neoplasm of unspecified male genital organ	0.0755223	1.07845	0.0714571	0.290562	208445	200	208245	2	0	0.496302	1	0.481129	FALSE	FALSE	Low heterogeneity
395.6	Heart valve replaced	0.0211101	1.02133	0.0199925	0.291013	463055	2720	460335	2	0	0.340457	1	0.559566	FALSE	FALSE	Low heterogeneity
614.52	Vaginitis and vulvovaginitis	0.0152206	1.01534	0.0144292	0.291495	271467	5697	265770	3	0	0.666363	2	0.71664	FALSE	FALSE	Low heterogeneity
295.3	Psychosis	0.0302373	1.0307	0.0286997	0.292076	434882	1334	433548	3	46.278	3.72287	2	0.155449	FALSE	FALSE	Moderate heterogeneity
353.1	Nerve plexus lesions	0.0394071	1.04019	0.0375367	0.293797	488655	748	487907	3	0	1.14792	2	0.56329	FALSE	FALSE	Low heterogeneity
446.4	Wegener's granulomatosis	-0.059962	0.9418	0.0571367	0.293972	457359	312	457047	2	0	0.0397794	1	0.841912	FALSE	FALSE	Low heterogeneity
443.7	Peripheral angiopathy in diseases classified elsewhere	0.0362965	1.03696	0.0345935	0.294072	499979	875	499104	3	0	0.944394	2	0.623631	FALSE	FALSE	Low heterogeneity
292.6	Hallucinations	0.0451102	1.04614	0.0430011	0.294157	460652	561	460091	2	0	0.0691133	1	0.792632	FALSE	FALSE	Low heterogeneity
513.3	Hypoventilation	0.0329785	1.03353	0.0315062	0.295223	507674	1117	506557	3	0	1.14514	2	0.564073	FALSE	FALSE	Low heterogeneity
414.2	ASCVD	-0.034795	0.965803	0.0333405	0.296659	473006	977	472029	3	0	0.228012	2	0.892252	FALSE	FALSE	Low heterogeneity
180.3	Cervical intraepithelial neoplasia [CIN] [Cervical dysplasia]	0.0167577	1.0169	0.0160741	0.297167	247012	4216	242796	3	0	1.0078	2	0.604169	FALSE	FALSE	Low heterogeneity
443.8	Other specified peripheral vascular diseases	0.0135162	1.01361	0.0129699	0.297356	505689	6585	499104	3	0	1.14338	2	0.564569	FALSE	FALSE	Low heterogeneity
010	Tuberculosis	0.0460754	1.04715	0.0442796	0.298083	495311	525	494786	3	39.8566	3.32538	2	0.189628	FALSE	FALSE	Moderate heterogeneity
971	Poisoning by drugs primarily affecting the autonomic nervous system	0.0650058	1.06717	0.0626516	0.299468	435898	256	435642	2	0	0.386148	1	0.534331	FALSE	FALSE	Low heterogeneity
420.22	Chronic pericarditis	-0.058834	0.942863	0.0568328	0.30057	513057	311	512746	3	0	0.828338	2	0.660889	FALSE	FALSE	Low heterogeneity
353	Nerve root and plexus disorders	0.0141296	1.01423	0.0136904	0.302034	494133	6226	487907	3	6.1822	2.13179	2	0.344419	FALSE	FALSE	Low heterogeneity
204.2	Myeloid leukemia	0.0364862	1.03716	0.035415	0.302894	513427	829	512598	3	48.7888	3.9054	2	0.141891	FALSE	FALSE	Moderate heterogeneity
465.4	Acute laryngitis and tracheitis	0.029967	1.03042	0.0291376	0.303732	495539	1256	494283	3	0	0.855035	2	0.652126	FALSE	FALSE	Low heterogeneity
306.9	Tension headache	0.0245978	1.0249	0.023922	0.303832	435469	1921	433548	3	32.8576	2.97874	2	0.225514	FALSE	FALSE	Moderate heterogeneity
362.31	Separation of retinal layers	0.041167	1.04203	0.0400593	0.304113	496625	664	495961	3	0	0.971567	2	0.615215	FALSE	FALSE	Low heterogeneity
687	Symptoms affecting skin	0.0199434	1.02014	0.0194594	0.305424	500306	2914	497392	3	0	1.88957	2	0.388762	FALSE	FALSE	Low heterogeneity
612.2	Hypertrophy of breast (Gynecomastia)	0.0222492	1.0225	0.0217511	0.306354	503831	2269	501562	3	0	1.4849	2	0.475947	FALSE	FALSE	Low heterogeneity
420.3	Endocarditis	0.024602	1.02491	0.024138	0.308097	514570	1824	512746	3	0	0.0767063	2	0.962373	FALSE	FALSE	Low heterogeneity
642.1	Preeclampsia and eclampsia	-0.0366279	0.964035	0.0360122	0.309108	282642	823	281819	3	0	1.25242	2	0.534615	FALSE	FALSE	Low heterogeneity
283.1	Autoimmune hemolytic anemias	0.075113	1.07801	0.0739559	0.309798	441721	182	441539	2	72.2218	3.59995	1	0.0577815	FALSE	FALSE	High heterogeneity
603.2	Spermatocele	-0.0581556	0.943503	0.0572681	0.309869	29284	317	28967	2	0	0.0820751	1	0.774505	FALSE	FALSE	Low heterogeneity
433.3	Cerebral ischemia	0.0127154	1.0128	0.0125379	0.31051	508960	7113	501847	3	0	1.33204	2	0.513748	FALSE	FALSE	Low heterogeneity
288.2	Elevated white blood cell count	0.0140421	1.01414	0.0138521	0.310718	87740	6094	81646	2	0	0.624632	1	0.429331	FALSE	FALSE	Low heterogeneity
761	Cervicalgia	0.0118034	1.01187	0.0116526	0.311092	474644	8995	465649	2	0	0.100418	1	0.751328	FALSE	FALSE	Low heterogeneity
187	Cancer of other male genital organs	0.0341207	1.03471	0.0336909	0.311176	226995	926	226069	3	0	0.0490907	2	0.975753	FALSE	FALSE	Low heterogeneity
687.3	Changes in skin texture	-0.04384	0.957107	0.0432903	0.311204	456528	574	455954	2	15.4511	1.18275	1	0.276797	FALSE	FALSE	Low heterogeneity
071.1	HIV infection, symptomatic	-0.0448792	0.956113	0.0443872	0.311976	494590	522	494068	3	0	0.0755008	2	0.962953	FALSE	FALSE	Low heterogeneity
244	Hypothyroidism	0.0064732	1.00649	0.0064254	0.313724	512803	29881	482922	3	0	0.820711	2	0.663414	FALSE	FALSE	Low heterogeneity
602	Other disorders of prostate	0.0228671	1.02313	0.0227063	0.313897	209697	2070	207627	3	74.5324	7.8531	2	0.0197115	FALSE	FALSE	Significant heterogeneity
758	Chromosomal anomalies and genetic disorders	0.04743	1.04857	0.0471283	0.314223	517455	461	516994	3	0	1.00898	2	0.603813	FALSE	FALSE	Low heterogeneity
695	Erythematous conditions	0.0107184	1.01078	0.0106511	0.314262	506642	10232	496410	3	19.0608	2.47099	2	0.290691	FALSE	FALSE	Low heterogeneity
965.3	Salicylates causing adverse effects in therapeutic use	-0.0441236	0.956836	0.0438654	0.31447	436179	537	435642	2	0	0.00013267	1	0.99081	FALSE	FALSE	Low heterogeneity
155.1	Malignant neoplasm of liver, primary	0.0423758	1.04329	0.0421965	0.315259	490808	587	490221	3	0	0.254056	2	0.880709	FALSE	FALSE	Low heterogeneity
270.3	Disorders of plasma protein metabolism	0.0242224	1.02452	0.0241791	0.316443	518573	1828	516745	3	53.9725	4.34522	2	0.11388	FALSE	FALSE	High heterogeneity
174.1	Breast cancer [female]	0.00805817	1.00809	0.00804936	0.316781	269713	17815	251898	3	0	0.380024	2	0.826949	FALSE	FALSE	Low heterogeneity
613.5	Mastodynia	0.0244228	1.02472	0.0245129	0.319093	470271	1905	468366	2	0	0.992638	1	0.319099	FALSE	FALSE	Low heterogeneity
756.2	Pectus and other congenital anomalies of ribs/sternum	-0.085902	0.917684	0.0862554	0.319297	92579	133	92446	2	0	0.0965282	1	0.756036	FALSE	FALSE	Low heterogeneity
857	Mechanical complication of unspecified genitourinary device, implant, and graft	0.0195674	1.01976	0.0196702	0.319846	498201	2798	495403	3	84.6792	13.0541	2	0.00146329	FALSE	FALSE	Significant heterogeneity
634	Miscarriage; stillbirth	-0.0128244	0.987257	0.0129038	0.320297	279906	6995	272911	3	57.8296	4.74266	2	0.0933564	FALSE	FALSE	High heterogeneity
807	Fracture of ribs	0.0231712	1.02344	0.0234479	0.323054	487810	1931	485879	3	56.5624	4.6043	2	0.100043	FALSE	FALSE	High heterogeneity
739	Contracture of joint	-0.0265389	0.97381	0.0268904	0.323679	494781	1463	493318	3	48.1849	3.85988	2	0.145157	FALSE	FALSE	Moderate heterogeneity
804	Fracture of hand or wrist	-0.0128155	0.987266	0.0129925	0.323945	492255	6376	485879	3	55.6457	4.50915	2	0.104918	FALSE	FALSE	High heterogeneity
555.21	Ulcerative colitis (chronic)	0.0264498	1.0268	0.0268339	0.324287	418257	1467	416790	3	0	0.237273	2	0.88813	FALSE	FALSE	Low heterogeneity
797	Shock	0.0317921	1.0323	0.0322576	0.324346	521332	1019	520313	3	0	0.166966	2	0.919907	FALSE	FALSE	Low heterogeneity
505	Other pulmonary inflamation or edema	0.023183	1.02345	0.0236909	0.327797	498461	2019	496442	3	0	0.248453	2	0.88318	FALSE	FALSE	Low heterogeneity
370.3	Keratoconjunctivitis	0.0312409	1.03173	0.0319261	0.327808	82431	1054	81377	2	0	0.0745415	1	0.784836	FALSE	FALSE	Low heterogeneity
912	Insect bite	-0.0235531	0.976722	0.024221	0.33084	96227	1843	94384	2	38.7652	1.63306	1	0.201281	FALSE	FALSE	Moderate heterogeneity
384.4	Perforation of tympanic membrane	0.0237973	1.02408	0.024497	0.33133	508548	1750	506798	3	0	0.581939	2	0.747538	FALSE	FALSE	Low heterogeneity
585.32	End stage renal disease	0.0278142	1.0282	0.0286372	0.331418	79818	1340	78478	2	69.5899	3.28838	1	0.0697719	FALSE	FALSE	High heterogeneity
292.3	Memory loss	0.0193761	1.01957	0.0200038	0.332735	462886	2795	460091	2	26.699	1.36424	1	0.242804	FALSE	FALSE	Moderate heterogeneity
750.1	Upper gastrointestinal congenital anomalies	0.0319112	1.03243	0.0329865	0.333342	515663	964	514699	3	0	0.843294	2	0.655965	FALSE	FALSE	Low heterogeneity
592.11	Acute cystitis	0.0167238	1.01686	0.0173623	0.335435	473343	3765	469578	3	0	0.669746	2	0.715429	FALSE	FALSE	Low heterogeneity
281.11	Pernicious anemia	0.029589	1.03003	0.0308231	0.337075	481389	1090	480299	3	0	0.0346924	2	0.982803	FALSE	FALSE	Low heterogeneity
150	Cancer of esophagus	0.0282172	1.02862	0.0294329	0.337712	446955	1223	445732	2	33.4569	1.50279	1	0.220243	FALSE	FALSE	Moderate heterogeneity
367.9	Blindness and low vision	0.0185728	1.01875	0.0193879	0.338084	506238	2886	503352	3	0	1.74478	2	0.417951	FALSE	FALSE	Low heterogeneity
755.1	Congenital deformities of feet	0.0311156	1.0316	0.0325183	0.338635	516700	993	515707	3	48.5899	3.89029	2	0.142967	FALSE	FALSE	Moderate heterogeneity
250.25	Diabetes type 2 with peripheral circulatory disorders	0.0295183	1.02996	0.0308625	0.338847	74899	1411	73488	2	0	0.174463	1	0.676175	FALSE	FALSE	Low heterogeneity
041.1	Staphylococcus infections	0.0132051	1.01329	0.0138071	0.33887	500430	5644	494786	3	0	0.102153	2	0.950206	FALSE	FALSE	Low heterogeneity
530.14	Reflux esophagitis	0.00828822	1.00832	0.00866651	0.338895	463468	14640	448828	3	0	1.17157	2	0.556668	FALSE	FALSE	Low heterogeneity
737.3	Kyphoscoliosis and scoliosis	0.0168542	1.017	0.0176296	0.339064	496802	3484	493318	3	14.4928	2.33898	2	0.310525	FALSE	FALSE	Low heterogeneity
440.22	Atherosclerosis of native arteries of the extremities with intermittent claudication	0.0277838	1.02817	0.0291118	0.339888	84711	1321	83390	2	0	0.478953	1	0.488897	FALSE	FALSE	Low heterogeneity
745	Pain in joint	0.00693659	1.00696	0.00727536	0.340369	474644	29809	444835	2	0	0.0607605	1	0.805298	FALSE	FALSE	Low heterogeneity
599.4	Urinary incontinence	0.00847412	1.00851	0.008891	0.340533	447928	14902	433026	2	66.9373	3.02456	1	0.0820128	FALSE	FALSE	High heterogeneity
368.1	Amblyopia	0.025246	1.02557	0.0265173	0.341068	509358	1508	507850	3	39.1275	3.28556	2	0.193442	FALSE	FALSE	Moderate heterogeneity
440.2	Atherosclerosis of the extremities	0.0189055	1.01909	0.0198788	0.341584	501910	2806	499104	3	0	0.0467197	2	0.976911	FALSE	FALSE	Low heterogeneity
054	Herpes simplex	0.0166272	1.01677	0.0175513	0.34346	497686	3618	494068	3	0	0.881194	2	0.643652	FALSE	FALSE	Low heterogeneity
523.31	Acute periodontitis	0.0256678	1.026	0.0271062	0.343673	503394	1422	501972	3	0	0.0938573	2	0.954155	FALSE	FALSE	Low heterogeneity
425.2	Secondary/extrinsic cardiomyopathies	-0.0423703	0.958515	0.0447589	0.343825	92309	524	91785	2	0	0.856857	1	0.35462	FALSE	FALSE	Low heterogeneity
732.1	Juvenile osteochondrosis	0.0404925	1.04132	0.0427865	0.343952	481587	566	481021	3	21.4898	2.54744	2	0.279789	FALSE	FALSE	Low heterogeneity
290.2	Delirium due to conditions classified elsewhere	0.023969	1.02426	0.0253342	0.344092	507074	1664	505410	3	0	0.49578	2	0.780446	FALSE	FALSE	Low heterogeneity
195.3	Malignant neoplasm of head, face, and neck	0.0285297	1.02894	0.0302865	0.346195	74010	1277	72733	2	4.25089	1.0444	1	0.306801	FALSE	FALSE	Low heterogeneity
686.4	Pyogenic granuloma	-0.0358395	0.964795	0.0380614	0.346386	494958	710	494248	3	68.505	6.35022	2	0.0417895	FALSE	FALSE	Significant heterogeneity
526.1	Cysts of the jaws	0.0393542	1.04014	0.0419051	0.347665	459214	595	458619	2	0	0.00268475	1	0.958676	FALSE	FALSE	Low heterogeneity
345	Epilepsy, recurrent seizures, convulsions	0.0104265	1.01048	0.0111366	0.349151	500748	8774	491974	3	0	0.342552	2	0.842589	FALSE	FALSE	Low heterogeneity
555.1	Regional enteritis	0.0167345	1.01688	0.0179373	0.350848	420101	3311	416790	3	0	1.3995	2	0.496709	FALSE	FALSE	Low heterogeneity
372	Disorders of conjunctiva	0.0184388	1.01861	0.0197917	0.351521	498681	2753	495928	3	0	1.70531	2	0.426281	FALSE	FALSE	Low heterogeneity
145.2	Cancer of tongue	0.0297248	1.03017	0.0319685	0.352468	516453	1046	515407	3	64.6353	5.65536	2	0.0591499	FALSE	FALSE	High heterogeneity
288	Diseases of white blood cells	0.00937061	1.00941	0.0101136	0.354169	509328	11148	498180	3	0	1.91769	2	0.383335	FALSE	FALSE	Low heterogeneity
653	Problems associated with amniotic cavity and membranes	0.0194065	1.0196	0.0209713	0.354765	281940	2499	279441	3	0	0.281661	2	0.868637	FALSE	FALSE	Low heterogeneity
695.81	Erythema nodosum	0.0640154	1.06611	0.0692591	0.355336	496613	203	496410	3	42.8448	3.49925	2	0.173839	FALSE	FALSE	Moderate heterogeneity
345.11	Generalized convulsive epilepsy	-0.0321581	0.968353	0.034838	0.355968	492830	856	491974	3	0	0.277083	2	0.870627	FALSE	FALSE	Low heterogeneity
611	Abnormal findings on mammogram or breast exam	0.0114942	1.01156	0.0125026	0.357915	510237	8675	501562	3	0	0.438248	2	0.803222	FALSE	FALSE	Low heterogeneity
327.4	Insomnia	0.00985307	1.0099	0.0107248	0.358243	499774	10880	488894	3	0	1.42737	2	0.489836	FALSE	FALSE	Low heterogeneity
395.1	Nonrheumatic mitral valve disorders	0.0111715	1.01123	0.0121759	0.358873	510901	7462	503439	3	25.4219	2.68175	2	0.261616	FALSE	FALSE	Moderate heterogeneity
394.7	Disease of tricuspid valve	0.0193953	1.01958	0.021258	0.36157	505789	2350	503439	3	0	1.09422	2	0.57862	FALSE	FALSE	Low heterogeneity
250.41	Impaired fasting glucose	0.0143436	1.01445	0.0158241	0.364704	481958	4852	477106	3	10.1266	2.22535	2	0.328678	FALSE	FALSE	Low heterogeneity
327.31	Central/nonobstroctive sleep apnea	0.0293273	1.02976	0.0323853	0.36516	71047	1046	70001	2	19.2069	1.23773	1	0.265909	FALSE	FALSE	Low heterogeneity
621	Endometrial hyperplasia	-0.0215539	0.978677	0.0238605	0.36635	268568	1869	266699	3	58.6235	4.83366	2	0.0892041	FALSE	FALSE	High heterogeneity
112.3	Candidiasis of skin and nails	0.0269587	1.02733	0.029953	0.368102	84711	1246	83465	2	64.2933	2.8006	1	0.0942293	FALSE	FALSE	High heterogeneity
764	Sciatica	0.00981511	1.00986	0.0109113	0.368367	511895	9614	502281	3	0	1.74859	2	0.417157	FALSE	FALSE	Low heterogeneity
701.1	Keratoderma, acquired	0.0247276	1.02504	0.0275114	0.368752	502856	1411	501445	3	0	0.934362	2	0.626767	FALSE	FALSE	Low heterogeneity
870.1	Open wound or laceration of eye or eyelid	-0.0358356	0.964799	0.0399346	0.369529	500856	649	500207	3	0	1.93934	2	0.379209	FALSE	FALSE	Low heterogeneity
270	Disorders of protein plasma/amino-acid transport and metabolism	0.0192924	1.01948	0.0215083	0.369731	519070	2325	516745	3	55.5469	4.49913	2	0.105445	FALSE	FALSE	High heterogeneity
352	Disorders of other cranial nerves	-0.0152048	0.98491	0.0169928	0.370904	491682	3775	487907	3	0	1.59708	2	0.449985	FALSE	FALSE	Low heterogeneity
597	Other disorders of urethra and urinary tract	0.0121733	1.01225	0.0136072	0.370989	504194	5764	498430	3	11.3771	2.25675	2	0.323558	FALSE	FALSE	Low heterogeneity
797.1	Cardiogenic shock	0.0434851	1.04444	0.0486091	0.371007	520750	437	520313	3	0	0.428132	2	0.807295	FALSE	FALSE	Low heterogeneity
726.4	Calcaneal spur; Exostosis NOS	0.0233067	1.02358	0.0260899	0.371684	67842	1637	66205	2	73.5934	3.78693	1	0.0516544	FALSE	FALSE	High heterogeneity
290.16	Vascular dementia	0.0526971	1.05411	0.0590352	0.372051	460383	292	460091	2	20.3019	1.25474	1	0.26265	FALSE	FALSE	Low heterogeneity
282	Hereditary hemolytic anemias	0.0327223	1.03326	0.0366648	0.372141	481076	777	480299	3	30.7438	2.88783	2	0.236002	FALSE	FALSE	Moderate heterogeneity
742.2	Pathological, developmental or recurrent dislocation	0.0391596	1.03994	0.0439383	0.3728	499117	543	498574	3	0	0.261919	2	0.877253	FALSE	FALSE	Low heterogeneity
560.2	Impaction of intestine	0.0304596	1.03093	0.0342425	0.37372	417682	892	416790	3	0	0.0507934	2	0.974923	FALSE	FALSE	Low heterogeneity
613.8	Other specified disorders of breast	-0.0174108	0.98274	0.0196637	0.375927	515788	2851	512937	3	36.3089	3.14016	2	0.208029	FALSE	FALSE	Moderate heterogeneity
686.3	Pilonidal cyst	0.0293415	1.02978	0.033147	0.376052	495193	945	494248	3	42.4479	3.47511	2	0.17595	FALSE	FALSE	Moderate heterogeneity
271	Disorders of carbohydrate transport and metabolism	-0.0151324	0.984982	0.0171311	0.377059	521331	3930	517401	3	0	0.393613	2	0.82135	FALSE	FALSE	Low heterogeneity
427.6	Premature beats	-0.0139202	0.986176	0.0157824	0.377772	467495	4705	462790	3	0	0.982917	2	0.611733	FALSE	FALSE	Low heterogeneity
415.11	Pulmonary embolism and infarction, acute	0.0172972	1.01745	0.0196502	0.37872	510262	2884	507378	3	0	0.32257	2	0.851049	FALSE	FALSE	Low heterogeneity
271.3	Intestinal disaccharidase deficiencies and disaccharide malabsorption	-0.0153976	0.98472	0.0175085	0.379164	521145	3744	517401	3	0	0.436675	2	0.803854	FALSE	FALSE	Low heterogeneity
225	Benign neoplasm of brain and other parts of nervous system	0.0182425	1.01841	0.0207831	0.380075	518286	2481	515805	3	0	0.556887	2	0.756961	FALSE	FALSE	Low heterogeneity
359.2	Myopathy	0.0210157	1.02124	0.0239634	0.38049	511763	1877	509886	3	0	1.49223	2	0.474205	FALSE	FALSE	Low heterogeneity
090	Sexually transmitted infections (not HIV or hepatitis)	-0.0238271	0.976455	0.0271862	0.380791	521330	1467	519863	3	0	1.75444	2	0.415937	FALSE	FALSE	Low heterogeneity
227.3	Benign neoplasm of pituitary gland and craniopharyngeal duct (pouch)	-0.0286356	0.971771	0.0327592	0.38205	515937	979	514958	3	59.9643	4.99554	2	0.0822684	FALSE	FALSE	High heterogeneity
535.2	Atrophic gastritis	0.0211523	1.02138	0.0242484	0.383036	479954	1803	478151	3	58.9512	4.87224	2	0.0874995	FALSE	FALSE	High heterogeneity
686.2	Impetigo	0.030352	1.03082	0.0348536	0.38384	82391	871	81520	2	15.907	1.18916	1	0.275499	FALSE	FALSE	Low heterogeneity
429.3	Symptoms involving cardiovascular system	0.00927464	1.00932	0.0106565	0.38412	508674	12160	496514	3	12.5019	2.28576	2	0.318899	FALSE	FALSE	Low heterogeneity
442.3	Aneurysm of artery of lower extremity	0.0430836	1.04403	0.0495277	0.384362	499520	416	499104	3	0	1.47788	2	0.477621	FALSE	FALSE	Low heterogeneity
289.3	Personal history of diseases of blood and blood-forming organs	0.0252148	1.02554	0.0290863	0.385999	458250	1284	456966	2	0	0.130871	1	0.71753	FALSE	FALSE	Low heterogeneity
622.1	Polyp of corpus uteri	0.00901956	1.00906	0.0104309	0.387204	276729	10030	266699	3	0	0.706971	2	0.702236	FALSE	FALSE	Low heterogeneity
365.11	Primary open angle glaucoma	0.021266	1.02149	0.0246044	0.387414	499518	1755	497763	3	0	0.531821	2	0.766508	FALSE	FALSE	Low heterogeneity
287.1	Spontaneous ecchymoses	0.0464657	1.04756	0.0537817	0.387604	464177	360	463817	2	0	0.462314	1	0.496545	FALSE	FALSE	Low heterogeneity
348.4	Cerebral cysts	-0.0395156	0.961255	0.0460908	0.391256	492458	484	491974	3	2.03187	2.04148	2	0.360328	FALSE	FALSE	Low heterogeneity
361.1	Retinal detachment with retinal defect	0.0195741	1.01977	0.0228383	0.391403	499768	2005	497763	3	37.7803	3.21442	2	0.200446	FALSE	FALSE	Moderate heterogeneity
425.8	Other cardiomyopathy	-0.0567188	0.94486	0.0669392	0.396818	512965	219	512746	3	0	0.229466	2	0.891604	FALSE	FALSE	Low heterogeneity
350	Abnormal movement	0.00894137	1.00898	0.0105557	0.396957	520608	10742	509866	3	0	1.08721	2	0.580651	FALSE	FALSE	Low heterogeneity
316.1	Polyneuropathy due to drugs	0.02867	1.02908	0.033942	0.398292	472577	933	471644	3	34.0584	3.03299	2	0.21948	FALSE	FALSE	Moderate heterogeneity
290	Delirium dementia and amnestic and other cognitive disorders	0.0141549	1.01426	0.016864	0.40127	509232	3822	505410	3	0	1.72556	2	0.421988	FALSE	FALSE	Low heterogeneity
341	Other demyelinating diseases of central nervous system	0.034945	1.03556	0.0416943	0.401961	492563	589	491974	3	0	0.106671	2	0.948062	FALSE	FALSE	Low heterogeneity
726.2	Synoviopathy	0.0184514	1.01862	0.0220541	0.402795	462086	2237	459849	3	66.7744	6.01945	2	0.0493053	FALSE	FALSE	Significant heterogeneity
348.9	Other conditions of brain, NOS	0.0146135	1.01472	0.017467	0.402798	495618	3644	491974	3	0	1.1326	2	0.567623	FALSE	FALSE	Low heterogeneity
172.22	Squamous cell carcinoma	-0.0158559	0.984269	0.0190363	0.404886	85045	3329	81716	2	71.1257	3.46329	1	0.0627454	FALSE	FALSE	High heterogeneity
870.5	Open wound of lip and mouth	-0.03786	0.962848	0.0457638	0.408071	84943	502	84441	2	0	0.231395	1	0.630491	FALSE	FALSE	Low heterogeneity
450	Noninfectious disorders of lymphatic channels	-0.0146283	0.985478	0.0176922	0.408338	521332	3541	517791	3	0	0.195196	2	0.907013	FALSE	FALSE	Low heterogeneity
526.5	Inflammatory conditions of jaw	0.0356716	1.03632	0.0433585	0.410672	502526	554	501972	3	0	0.410755	2	0.81434	FALSE	FALSE	Low heterogeneity
709.2	Sicca syndrome	0.0211621	1.02139	0.0257844	0.4118	493487	1599	491888	3	33.5422	3.00943	2	0.222081	FALSE	FALSE	Moderate heterogeneity
112	Candidiasis	-0.00940561	0.990638	0.0114762	0.412458	513842	8677	505165	3	0	1.72909	2	0.421244	FALSE	FALSE	Low heterogeneity
626.14	Irregular menstrual bleeding	0.011957	1.01203	0.0145969	0.412703	218803	5099	213704	2	9.30532	1.1026	1	0.293696	FALSE	FALSE	Low heterogeneity
681.5	Cellulitis and abscess of leg, except foot	0.00872834	1.00877	0.0106569	0.412766	503912	9664	494248	3	58.6018	4.83113	2	0.0893168	FALSE	FALSE	High heterogeneity
381.1	Otitis media	0.00957681	1.00962	0.0117037	0.413203	515105	8307	506798	3	37.584	3.20431	2	0.201462	FALSE	FALSE	Moderate heterogeneity
696.3	Pityriasis	-0.054107	0.947331	0.0661604	0.413463	78759	232	78527	2	0	0.0631297	1	0.801616	FALSE	FALSE	Low heterogeneity
507	Pleurisy; pleural effusion	0.00809414	1.00813	0.00989781	0.413488	507678	11236	496442	3	73.545	7.56001	2	0.0228226	FALSE	FALSE	Significant heterogeneity
709	Diffuse diseases of connective tissue	0.0108677	1.01093	0.0132954	0.413695	497996	6108	491888	3	59.6418	4.95562	2	0.0839269	FALSE	FALSE	High heterogeneity
448	Disease of capillaries	-0.0196211	0.98057	0.0240469	0.414527	501000	1896	499104	3	13.6494	2.31614	2	0.314092	FALSE	FALSE	Low heterogeneity
495	Asthma	0.00435892	1.00437	0.00534408	0.414699	505574	41995	463579	3	56.6509	4.61371	2	0.0995739	FALSE	FALSE	High heterogeneity
199	Neoplasm of uncertain behavior	-0.00913127	0.99091	0.0111964	0.414753	467444	9981	457463	3	19.5867	2.48715	2	0.288351	FALSE	FALSE	Low heterogeneity
182	Malignant neoplasm of uterus	-0.0175639	0.982589	0.0215575	0.415215	246318	2357	243961	3	0	0.0873619	2	0.957259	FALSE	FALSE	Low heterogeneity
368.4	Visual field defects	0.0216388	1.02187	0.0265615	0.415262	466395	1557	464838	2	0	0.233072	1	0.629255	FALSE	FALSE	Low heterogeneity
713.5	Arthropathy associated with neurological disorders	0.0449895	1.04602	0.0552725	0.415669	456333	344	455989	3	50.8989	4.07322	2	0.13047	FALSE	FALSE	High heterogeneity
966	Poisoning by anticonvulsants and anti-Parkinsonism drugs	0.0323649	1.03289	0.0397673	0.415726	436296	654	435642	2	51.3691	2.05631	1	0.151577	FALSE	FALSE	High heterogeneity
038.2	Gram positive septicemia	0.0286992	1.02911	0.0353001	0.416214	495617	831	494786	3	0	0.346179	2	0.841062	FALSE	FALSE	Low heterogeneity
378.2	Nystagmus and other irregular eye movements	0.036351	1.03702	0.0449607	0.4188	498494	507	497987	3	0	0.221469	2	0.895177	FALSE	FALSE	Low heterogeneity
573.5	Jaundice (not of newborn)	0.0189489	1.01913	0.0234405	0.418869	455351	1949	453402	2	0	0.000222945	1	0.988087	FALSE	FALSE	Low heterogeneity
580.32	Nephritis and nephropathy with pathological lesion	0.0241686	1.02446	0.0299538	0.419746	492389	1191	491198	3	35.7645	3.11355	2	0.210815	FALSE	FALSE	Moderate heterogeneity
724.8	Other symptoms referable to back	0.0212283	1.02146	0.0264227	0.421737	485200	1549	483651	3	0	0.925722	2	0.62948	FALSE	FALSE	Low heterogeneity
939.1	Contact and allergic dermatitis of eyelid	-0.0586983	0.942991	0.0731215	0.422119	72397	189	72208	2	0	0.563521	1	0.452845	FALSE	FALSE	Low heterogeneity
364.2	Corneal edema	-0.0449236	0.956071	0.0560601	0.422931	498085	322	497763	3	0	0.298426	2	0.861385	FALSE	FALSE	Low heterogeneity
362.23	Cystoid macular degeneration of retina	0.0294544	1.02989	0.0370424	0.426524	84756	786	83970	2	0	0.000260846	1	0.987114	FALSE	FALSE	Low heterogeneity
604.3	Peyronie's disease	-0.0451651	0.95584	0.0568046	0.426558	29291	324	28967	2	0	0.61638	1	0.432396	FALSE	FALSE	Low heterogeneity
389	Hearing loss	-0.00649752	0.993524	0.00817283	0.426605	520702	18877	501825	3	0	1.39594	2	0.497595	FALSE	FALSE	Low heterogeneity
174.3	Neoplasm of uncertain behavior of breast	0.0367403	1.03742	0.0462666	0.427138	489249	482	488767	3	0	0.385801	2	0.824564	FALSE	FALSE	Low heterogeneity
369	Infection of the eye	0.0100492	1.0101	0.0126725	0.427783	503150	7222	495928	3	0	1.28873	2	0.524995	FALSE	FALSE	Low heterogeneity
495.11	Chronic obstructive asthma with exacerbation	0.0636816	1.06575	0.080399	0.42832	73506	155	73351	2	34.298	1.52202	1	0.217313	FALSE	FALSE	Moderate heterogeneity
614.51	Cervicitis and endocervicitis	0.0168309	1.01697	0.0212531	0.428403	268106	2336	265770	3	0	1.70697	2	0.425929	FALSE	FALSE	Low heterogeneity
803.3	Fracture of clavicle or scapula	0.016514	1.01665	0.0208645	0.428659	488306	2427	485879	3	62.4018	5.3194	2	0.0699693	FALSE	FALSE	High heterogeneity
695.2	Bullous dermatoses	0.0466872	1.04779	0.0589967	0.428738	496695	285	496410	3	0	0.73762	2	0.691557	FALSE	FALSE	Low heterogeneity
198.7	Secondary malignant neoplasm of skin	-0.0354349	0.965186	0.0448094	0.429066	414964	530	414434	2	12.5151	1.14305	1	0.285008	FALSE	FALSE	Low heterogeneity
742.1	Loose body in joint	-0.0330567	0.967484	0.0418971	0.430114	499160	586	498574	3	0	0.664148	2	0.717434	FALSE	FALSE	Low heterogeneity
415.1	Acute pulmonary heart disease	0.0157598	1.01588	0.0199881	0.430428	92880	2806	90074	2	0	0.000416339	1	0.983721	FALSE	FALSE	Low heterogeneity
735.1	Flat foot	0.0209965	1.02122	0.0267797	0.433014	494808	1490	493318	3	0	0.359292	2	0.835566	FALSE	FALSE	Low heterogeneity
291.4	Specific nonpsychotic mental disorders due to brain damage	0.0221845	1.02243	0.0283271	0.433537	506723	1313	505410	3	0	0.557937	2	0.756564	FALSE	FALSE	Low heterogeneity
696.42	Psoriatic arthropathy	0.0221033	1.02235	0.0282414	0.433828	491159	1313	489846	3	36.0068	3.12533	2	0.209577	FALSE	FALSE	Moderate heterogeneity
627.1	Postmenopausal bleeding	-0.00796684	0.992065	0.0101988	0.434711	224420	10716	213704	2	0	0.220073	1	0.638984	FALSE	FALSE	Low heterogeneity
185	Cancer of prostate	0.00855858	1.0086	0.010963	0.43499	217810	10183	207627	3	42.7746	3.49495	2	0.174213	FALSE	FALSE	Moderate heterogeneity
474.1	Acute tonsillitis	0.0207559	1.02097	0.0266505	0.436087	470880	1501	469379	3	0	1.53596	2	0.463949	FALSE	FALSE	Low heterogeneity
070.1	Viral hepatitis A	0.0504365	1.05173	0.0648108	0.436444	494303	235	494068	3	37.4772	3.19883	2	0.202014	FALSE	FALSE	Moderate heterogeneity
478	Throat pain	0.0274	1.02778	0.035243	0.436888	435761	857	434904	2	0	0	1	1	FALSE	FALSE	Low heterogeneity
472	Chronic pharyngitis and nasopharyngitis	-0.011323	0.988741	0.0145799	0.437385	474660	5281	469379	3	0	0.945194	2	0.623381	FALSE	FALSE	Low heterogeneity
731	Osteitis deformans and osteopathies associated with other disorders classified elsewhere	0.0270644	1.02743	0.0348651	0.437595	481884	863	481021	3	0	0.954441	2	0.620506	FALSE	FALSE	Low heterogeneity
249	Secondary diabetes mellitus	0.0222485	1.0225	0.0287547	0.439088	75117	1629	73488	2	0	0.300464	1	0.583592	FALSE	FALSE	Low heterogeneity
031	Diseases due to other mycobacteria	0.0592301	1.06102	0.0766014	0.439389	86150	168	85982	2	0	0.750181	1	0.386419	FALSE	FALSE	Low heterogeneity
913	Toxic effect of venom	0.0268691	1.02723	0.0347529	0.439434	95259	875	94384	2	0	0.0571677	1	0.81103	FALSE	FALSE	Low heterogeneity
470	Septal Deviations/Turbinate Hypertrophy	0.00872233	1.00876	0.0112921	0.439861	477904	8525	469379	3	8.88912	2.19513	2	0.333683	FALSE	FALSE	Low heterogeneity
223	Benign neoplasm of kidney and other urinary organs	0.0181282	1.01829	0.0235075	0.440608	441372	2154	439218	3	85.9624	14.2475	2	0.000805757	FALSE	FALSE	Significant heterogeneity
340.1	Migrain with aura	-0.0114456	0.98862	0.0148629	0.441254	497945	5459	492486	3	0	0.166139	2	0.920287	FALSE	FALSE	Low heterogeneity
395.4	Nonrheumatic pulmonary valve disorders	0.0360536	1.03671	0.0470482	0.443491	503899	460	503439	3	0	1.85345	2	0.395847	FALSE	FALSE	Low heterogeneity
555.2	Ulcerative colitis	0.0112647	1.01133	0.0147039	0.443616	421731	4941	416790	3	11.537	2.26083	2	0.322899	FALSE	FALSE	Low heterogeneity
281	Other deficiency anemia	0.0159807	1.01611	0.0208844	0.444153	482735	2436	480299	3	0	0.169248	2	0.918858	FALSE	FALSE	Low heterogeneity
530.7	Gastroesophageal laceration-hemorrhage syndrome	-0.037039	0.963639	0.0485391	0.445418	414354	437	413917	2	0	0.155554	1	0.693283	FALSE	FALSE	Low heterogeneity
429.2	Abnormal function study of cardiovascular system	0.0104143	1.01047	0.0136797	0.446481	460379	7299	453080	2	0	0.242398	1	0.622479	FALSE	FALSE	Low heterogeneity
516	Abnormal sputum	0.0143663	1.01447	0.0188724	0.44652	474610	2982	471628	2	0	0.389473	1	0.532577	FALSE	FALSE	Low heterogeneity
724.1	Disorders of sacrum	0.0122133	1.01229	0.0160457	0.446564	488029	4378	483651	3	62.5116	5.33498	2	0.0694261	FALSE	FALSE	High heterogeneity
443.9	Peripheral vascular disease, unspecified	0.0101277	1.01018	0.013311	0.446744	505425	6321	499104	3	0	0.497046	2	0.779952	FALSE	FALSE	Low heterogeneity
327.6	Circadian rhythm sleep disorder	0.0330974	1.03365	0.043524	0.446992	70558	557	70001	2	0	0.106973	1	0.743617	FALSE	FALSE	Low heterogeneity
756	Other congenital musculoskeletal anomalies	0.0162581	1.01639	0.0213909	0.447226	518078	2371	515707	3	0	0.545729	2	0.761196	FALSE	FALSE	Low heterogeneity
041.12	Methicillin resistant Staphylococcus aureus	0.0237226	1.02401	0.0312689	0.448053	87087	1105	85982	2	0	0.303168	1	0.581903	FALSE	FALSE	Low heterogeneity
244.4	Hypothyroidism NOS	0.0050004	1.00501	0.00659224	0.448135	511138	28216	482922	3	0	0.550072	2	0.759545	FALSE	FALSE	Low heterogeneity
504	Other alveolar and parietoalveolar pneumonopathy	0.0215012	1.02173	0.0283679	0.448487	497763	1321	496442	3	0	0.145059	2	0.930038	FALSE	FALSE	Low heterogeneity
801.1	Fracture of foot	-0.012669	0.987411	0.0167193	0.448603	489702	3823	485879	3	0	1.14495	2	0.564128	FALSE	FALSE	Low heterogeneity
345.12	Partial epilepsy	0.0225425	1.0228	0.0297671	0.448873	493166	1192	491974	3	0	0.341972	2	0.842833	FALSE	FALSE	Low heterogeneity
571.6	Primary biliary cirrhosis	0.0335594	1.03413	0.0443673	0.44941	496727	521	496206	3	9.06958	2.19948	2	0.332957	FALSE	FALSE	Low heterogeneity
134.1	Intestinal helminthiases	-0.0594408	0.942291	0.0786852	0.449994	470245	159	470086	2	0.482491	1.00485	1	0.31614	FALSE	FALSE	Low heterogeneity
597.2	Urinary complications NEC	0.0217532	1.02199	0.0287988	0.450038	499737	1307	498430	3	0	1.61628	2	0.445687	FALSE	FALSE	Low heterogeneity
916	Contusion	0.00797979	1.00801	0.0105737	0.450438	521332	10368	510964	3	35.0352	3.07859	2	0.214532	FALSE	FALSE	Moderate heterogeneity
079.2	Infectious mononucleosis	-0.0326916	0.967837	0.0434056	0.45135	494627	559	494068	3	0	0.04363	2	0.978421	FALSE	FALSE	Low heterogeneity
619.4	Noninflammatory disorders of vagina	-0.00991727	0.990132	0.0131775	0.451696	271154	6649	264505	3	0	1.10832	2	0.574555	FALSE	FALSE	Low heterogeneity
480.12	Pseudomonal pneumonia	0.0469382	1.04806	0.0624219	0.45208	454460	262	454198	2	0	0.455519	1	0.499726	FALSE	FALSE	Low heterogeneity
286.3	Coagulation defects complicating pregnancy or postpartum	0.0538729	1.05535	0.0717214	0.452568	49913	198	49715	2	0	0.651159	1	0.419698	FALSE	FALSE	Low heterogeneity
352.1	Trigeminal nerve disorders [CN5]	-0.0216611	0.978572	0.0288389	0.452587	489183	1276	487907	3	0	0.486535	2	0.784062	FALSE	FALSE	Low heterogeneity
443	Peripheral vascular disease	0.00833419	1.00837	0.0111005	0.452774	508204	9100	499104	3	0	0.027209	2	0.986488	FALSE	FALSE	Low heterogeneity
433.5	Cerebral aneurysm	0.0228473	1.02311	0.0304618	0.453235	502982	1135	501847	3	26.5685	2.72363	2	0.256196	FALSE	FALSE	Moderate heterogeneity
041.8	H. pylori	0.0341589	1.03475	0.0455551	0.453353	86485	503	85982	2	0	0.584923	1	0.444389	FALSE	FALSE	Low heterogeneity
174	Breast cancer	0.00591748	1.00594	0.00794977	0.45666	507029	18262	488767	3	0	0.157845	2	0.924111	FALSE	FALSE	Low heterogeneity
358.1	Myasthenia gravis	0.0378514	1.03858	0.0509306	0.457363	510277	391	509886	3	0	1.27843	2	0.527706	FALSE	FALSE	Low heterogeneity
201	Hodgkin's disease	0.0317662	1.03228	0.0427861	0.45782	513159	561	512598	3	0	1.10209	2	0.576348	FALSE	FALSE	Low heterogeneity
550.6	Incisional hernia	0.0182631	1.01843	0.0246212	0.458232	86984	1822	85162	2	0	0.165769	1	0.683899	FALSE	FALSE	Low heterogeneity
465	Acute upper respiratory infections of multiple or unspecified sites	0.00562351	1.00564	0.00758699	0.45857	518025	23742	494283	3	0	1.59422	2	0.450629	FALSE	FALSE	Low heterogeneity
250.7	Diabetic retinopathy	0.0134743	1.01357	0.0182184	0.459545	499596	3635	495961	3	0	1.30369	2	0.521083	FALSE	FALSE	Low heterogeneity
369.5	Conjunctivitis, infectious	0.0101709	1.01022	0.0138032	0.461212	501959	6031	495928	3	0	1.58014	2	0.453813	FALSE	FALSE	Low heterogeneity
259	Other endocrine disorders	0.0181227	1.01829	0.0246437	0.462104	507740	1795	505945	3	47.966	3.84364	2	0.14634	FALSE	FALSE	Moderate heterogeneity
728.71	Contracture of palmar fascia [Dupuytren's disease]	0.0114672	1.01153	0.0156134	0.462677	464238	4389	459849	3	69.9537	6.6564	2	0.0358576	FALSE	FALSE	Significant heterogeneity
580.2	Nephrotic syndrome without mention of glomerulonephritis	-0.0252867	0.97503	0.0344895	0.463454	492074	876	491198	3	10.1603	2.22619	2	0.328541	FALSE	FALSE	Low heterogeneity
253.4	Anterior pituitary disorders	-0.0514692	0.949833	0.0702603	0.463833	85427	206	85221	2	0	0.0420653	1	0.837495	FALSE	FALSE	Low heterogeneity
382	Otalgia	0.0157301	1.01585	0.0214775	0.463924	466934	2438	464496	2	0	0.0435226	1	0.834744	FALSE	FALSE	Low heterogeneity
800.2	Fracture of unspecified part of femur	0.024047	1.02434	0.033115	0.467737	486853	974	485879	3	0	0.970306	2	0.615603	FALSE	FALSE	Low heterogeneity
627.2	Symptomatic menopause	-0.0114003	0.988664	0.0157103	0.468048	240430	5044	235386	3	0	1.40784	2	0.494643	FALSE	FALSE	Low heterogeneity
377.1	Optic atrophy	0.0257735	1.02611	0.0358139	0.47174	498806	819	497987	3	49.6643	3.97332	2	0.137153	FALSE	FALSE	Moderate heterogeneity
327.5	Parasomnia	-0.0235947	0.976681	0.03306	0.475416	71007	1006	70001	2	0	0.333825	1	0.563415	FALSE	FALSE	Low heterogeneity
427.2	Atrial fibrillation and flutter	0.00520299	1.00522	0.00729028	0.47542	486037	23247	462790	3	0	0.261356	2	0.8775	FALSE	FALSE	Low heterogeneity
947	Urticaria	-0.0136152	0.986477	0.0191233	0.476483	495332	3017	492315	3	0	0.306972	2	0.857713	FALSE	FALSE	Low heterogeneity
686.5	Pyoderma	-0.0504118	0.950838	0.070894	0.47703	494442	194	494248	3	0	0.225129	2	0.89354	FALSE	FALSE	Low heterogeneity
278.11	Morbid obesity	0.0110479	1.01111	0.015557	0.477608	79626	12301	67325	2	0	0.0392179	1	0.843018	FALSE	FALSE	Low heterogeneity
364.51	Fuchs' dystrophy	-0.0334971	0.967058	0.0473336	0.479143	85329	481	84848	2	0	0.690157	1	0.406111	FALSE	FALSE	Low heterogeneity
153.3	Malignant neoplasm of rectum, rectosigmoid junction, and anus	0.0127951	1.01288	0.0180829	0.479204	477256	3257	473999	3	0	1.05501	2	0.590077	FALSE	FALSE	Low heterogeneity
385.5	Tympanosclerosis and middle ear disease related to otitis media	-0.0371939	0.963489	0.0525835	0.479361	464868	372	464496	2	0	0.00072552	1	0.978511	FALSE	FALSE	Low heterogeneity
711.1	Pyogenic arthritis	0.0242526	1.02455	0.0345504	0.482712	456863	874	455989	3	54.4638	4.39211	2	0.111241	FALSE	FALSE	High heterogeneity
303.31	Gastrointestinal malfunction arising from mental factors	-0.0289163	0.971498	0.0412416	0.483213	54604	644	53960	2	0	0.0405893	1	0.840333	FALSE	FALSE	Low heterogeneity
709.7	Unspecified diffuse connective tissue disease	0.0111515	1.01121	0.0160118	0.486143	496047	4159	491888	3	64.8751	5.69397	2	0.0580189	FALSE	FALSE	High heterogeneity
619.2	Disorders of uterus, NEC	0.0105538	1.01061	0.0151539	0.486155	269138	4633	264505	3	36.8693	3.16803	2	0.20515	FALSE	FALSE	Moderate heterogeneity
528.4	Cysts of oral soft tissues	-0.0428093	0.958094	0.0614822	0.486249	464684	269	464415	2	0	0.095498	1	0.757301	FALSE	FALSE	Low heterogeneity
381.11	Suppurative and unspecified otitis media	0.00941826	1.00946	0.0135883	0.488237	512935	6137	506798	3	47.6035	3.81705	2	0.148299	FALSE	FALSE	Moderate heterogeneity
750.13	Congenital anomalies of mouth/tongue	0.0365717	1.03725	0.0527891	0.488442	515062	363	514699	3	0	1.2464	2	0.536225	FALSE	FALSE	Low heterogeneity
395	Heart valve disorders	0.00685062	1.00687	0.00989156	0.488578	515194	11755	503439	3	0	0.91319	2	0.633437	FALSE	FALSE	Low heterogeneity
389.1	Sensorineural hearing loss	-0.00820727	0.991826	0.0118688	0.489253	510617	8792	501825	3	0	1.07631	2	0.583823	FALSE	FALSE	Low heterogeneity
626.4	Premenstrual tension syndromes	0.024364	1.02466	0.0352441	0.489382	236245	859	235386	3	0	1.72444	2	0.422223	FALSE	FALSE	Low heterogeneity
733.2	Cyst of bone	0.0264851	1.02684	0.0383512	0.48982	481725	704	481021	3	0	0.849158	2	0.654045	FALSE	FALSE	Low heterogeneity
818	Intracranial hemorrhage (injury)	-0.0225868	0.977666	0.0329375	0.492872	515106	960	514146	3	0	0.666474	2	0.7166	FALSE	FALSE	Low heterogeneity
751.22	Other specified congenital anomalies of kidney	-0.0246682	0.975634	0.0360256	0.493508	515503	804	514699	3	0	0.588953	2	0.744921	FALSE	FALSE	Low heterogeneity
580.14	Chronic glomerulonephritis, NOS	0.0203724	1.02058	0.0298307	0.494649	451581	1183	450398	2	0	0.132145	1	0.716218	FALSE	FALSE	Low heterogeneity
071	Human immunodeficiency virus [HIV] disease	-0.0279544	0.972433	0.0409445	0.494771	494686	618	494068	3	0	0.0372516	2	0.981547	FALSE	FALSE	Low heterogeneity
749	Congenital anomalies of face and neck	-0.0206678	0.979544	0.0303611	0.49604	521098	1152	519946	3	38.3584	3.24456	2	0.197448	FALSE	FALSE	Moderate heterogeneity
331.9	Cerebral degeneration, unspecified	0.0221462	1.02239	0.0326567	0.497675	492960	986	491974	3	8.22078	2.17914	2	0.336361	FALSE	FALSE	Low heterogeneity
411.9	Other acute and subacute forms of ischemic heart disease	-0.0159625	0.984164	0.0235407	0.497721	473936	1907	472029	3	0	0.629383	2	0.730014	FALSE	FALSE	Low heterogeneity
938.1	Acute dermatitis due to solar radiation	-0.0306619	0.969803	0.0453952	0.499395	72718	510	72208	2	0	1.08501e-05	1	0.997372	FALSE	FALSE	Low heterogeneity
555	Inflammatory bowel disease and other gastroenteritis and colitis	0.00820333	1.00824	0.0121725	0.500362	424032	7242	416790	3	15.8906	2.37786	2	0.304548	FALSE	FALSE	Low heterogeneity
362	Other retinal disorders	0.00713098	1.00716	0.0105829	0.500426	506429	10468	495961	3	8.85858	2.19439	2	0.333806	FALSE	FALSE	Low heterogeneity
483	Acute bronchitis and bronchiolitis	0.00812805	1.00816	0.0120638	0.500467	501990	8183	493807	3	0	0.208101	2	0.90118	FALSE	FALSE	Low heterogeneity
871.4	Open wound of toe(s)	0.0303318	1.0308	0.0450255	0.500529	84964	523	84441	2	0	0.766804	1	0.381208	FALSE	FALSE	Low heterogeneity
327.71	Restless legs syndrome	0.0131282	1.01321	0.0194916	0.500611	73012	3011	70001	2	0	0.0748638	1	0.784382	FALSE	FALSE	Low heterogeneity
172.21	Basal cell carcinoma	-0.0100686	0.989982	0.0149805	0.501512	87268	5552	81716	2	0	0.71257	1	0.398592	FALSE	FALSE	Low heterogeneity
224	Benign neoplasm of eye	0.0184509	1.01862	0.0274995	0.50225	517217	1412	515805	3	0	0.984315	2	0.611306	FALSE	FALSE	Low heterogeneity
527.2	Sialoadenitis	0.0207035	1.02092	0.0309092	0.502974	509262	1100	508162	3	0	1.2151	2	0.544683	FALSE	FALSE	Low heterogeneity
149.3	Cancer of hypopharynx	0.0562591	1.05787	0.0840484	0.503263	469277	140	469137	2	51.8882	2.07849	1	0.149388	FALSE	FALSE	High heterogeneity
800	Fracture of lower limb	0.00657627	1.0066	0.00983087	0.503534	497112	11233	485879	3	0	0.519468	2	0.771257	FALSE	FALSE	Low heterogeneity
624.2	Atrophy of female genital tract	-0.0282368	0.972158	0.0422279	0.503702	266770	573	266197	3	48.6619	3.89574	2	0.142577	FALSE	FALSE	Moderate heterogeneity
385.3	Cholesteatoma	0.0218006	1.02204	0.0327263	0.505316	507775	977	506798	3	0	1.84036	2	0.398447	FALSE	FALSE	Low heterogeneity
790	Nonspecific findings on examination of blood	0.0137482	1.01384	0.0206644	0.505855	461513	2704	458809	2	12.2522	1.13963	1	0.285731	FALSE	FALSE	Low heterogeneity
320	Meningitis	0.0214665	1.0217	0.0323008	0.506318	520056	1004	519052	3	0	0.79516	2	0.671944	FALSE	FALSE	Low heterogeneity
614.33	Pelvic inflammatory disease, NOS	-0.0247677	0.975536	0.0372805	0.506459	266523	753	265770	3	0	1.06173	2	0.588095	FALSE	FALSE	Low heterogeneity
798	Malaise and fatigue	0.005819	1.00584	0.0087713	0.507066	521332	17349	503983	3	0	0.680597	2	0.711558	FALSE	FALSE	Low heterogeneity
479	Other upper respiratory disease	0.0061399	1.00616	0.00927384	0.507929	483068	13689	469379	3	0	1.06054	2	0.588447	FALSE	FALSE	Low heterogeneity
727.5	Rupture of synovium	0.0167461	1.01689	0.0253175	0.508327	461505	1656	459849	3	0	1.05726	2	0.589411	FALSE	FALSE	Low heterogeneity
159.2	Malignant neoplasm of small intestine, including duodenum	0.0326539	1.03319	0.0493712	0.508359	446158	426	445732	2	0	0.0404174	1	0.840667	FALSE	FALSE	Low heterogeneity
276.12	Hyposmolality and/or hyponatremia	0.00907394	1.00912	0.0137203	0.508387	503863	5946	497917	3	26.8216	2.73305	2	0.254992	FALSE	FALSE	Moderate heterogeneity
271.9	Other disorders of carbohydrate transport and metabolism	0.046924	1.04804	0.0711962	0.509845	93392	200	93192	2	0	0.422202	1	0.51584	FALSE	FALSE	Low heterogeneity
740.12	Osteoarthrosis, localized, secondary	-0.016911	0.983231	0.0258225	0.512537	465670	1619	464051	3	0	0.0275933	2	0.986298	FALSE	FALSE	Low heterogeneity
504.1	Idiopathic fibrosing alveolitis	0.0318099	1.03232	0.0486125	0.512883	84424	445	83979	2	43.0235	1.75511	1	0.185236	FALSE	FALSE	Moderate heterogeneity
394.1	Mitral valve stenosis and aortic valve stenosis	0.0266307	1.02699	0.0407336	0.513254	86453	638	85815	2	0	0.464407	1	0.495571	FALSE	FALSE	Low heterogeneity
756.3	Congenital anomalies of muscle, tendon, fascia, and connective tissue	0.0271485	1.02752	0.0418038	0.516063	516303	596	515707	3	0	0.159009	2	0.923574	FALSE	FALSE	Low heterogeneity
763	Thoracic or lumbosacral neuritis or radiculitis, unspecified	0.00815975	1.00819	0.0126146	0.517728	88878	7441	81437	2	39.3103	1.64772	1	0.199269	FALSE	FALSE	Moderate heterogeneity
703	Diseases of nail, NOS	0.0113327	1.0114	0.0175206	0.517749	508038	3631	504407	3	4.31058	2.0901	2	0.351675	FALSE	FALSE	Low heterogeneity
327.7	Sleep related movement disorders	0.0115566	1.01162	0.0178793	0.51804	73602	3601	70001	2	0	0.0401419	1	0.841203	FALSE	FALSE	Low heterogeneity
689	Disorder of skin and subcutaneous tissue NOS	-0.00494777	0.995064	0.00765803	0.518221	521332	21158	500174	3	7.87487	2.17096	2	0.33774	FALSE	FALSE	Low heterogeneity
530.15	Eosinophilic esophagitis	-0.0339927	0.966579	0.0529508	0.520894	65271	375	64896	2	0	0.700355	1	0.402664	FALSE	FALSE	Low heterogeneity
599.6	Oliguria and anuria	0.0244533	1.02475	0.0381195	0.521204	433767	741	433026	2	0	0.251483	1	0.616033	FALSE	FALSE	Low heterogeneity
473	Diseases of the larynx and vocal cords	0.00785508	1.00789	0.0122452	0.521211	476905	7526	469379	3	0	1.14303	2	0.56467	FALSE	FALSE	Low heterogeneity
512.2	Painful respiration	0.0132177	1.01331	0.0206558	0.522236	447834	2743	445091	2	0	0.117776	1	0.731459	FALSE	FALSE	Low heterogeneity
221	Benign neoplasm of other female genital organs	0.0142205	1.01432	0.0223359	0.524341	218829	2427	216402	2	0	0.175578	1	0.675202	FALSE	FALSE	Low heterogeneity
327.3	Sleep apnea	-0.00504259	0.99497	0.00797333	0.527105	511744	22850	488894	3	0	0.139137	2	0.932796	FALSE	FALSE	Low heterogeneity
535.9	Gastritis and duodenitis, NOS	0.0115938	1.01166	0.0183584	0.527696	481400	3249	478151	3	0	1.74482	2	0.417944	FALSE	FALSE	Low heterogeneity
381.3	Mastoiditis & related conditions	0.0308385	1.03132	0.0489372	0.528587	507226	428	506798	3	0	1.34081	2	0.5115	FALSE	FALSE	Low heterogeneity
601	Inflammatory diseases of prostate	0.0102521	1.0103	0.0163725	0.531201	211721	4094	207627	3	13.0774	2.3009	2	0.316495	FALSE	FALSE	Low heterogeneity
737.1	Kyphosis (acquired)	0.0234361	1.02371	0.0374911	0.531899	83943	758	83185	2	27.9457	1.38784	1	0.23877	FALSE	FALSE	Moderate heterogeneity
364.5	Corneal dystrophy	-0.0193561	0.98083	0.0312013	0.53502	498876	1113	497763	3	0	0.4908	2	0.782391	FALSE	FALSE	Low heterogeneity
716.1	Unspecified polyarthropathy or polyarthritis	-0.0102119	0.98984	0.0165157	0.536367	459886	3897	455989	3	0	0.583636	2	0.746904	FALSE	FALSE	Low heterogeneity
395.3	Nonrheumatic tricuspid valve disorders	-0.0182989	0.981868	0.0298854	0.540338	504628	1189	503439	3	15.7363	2.3735	2	0.305211	FALSE	FALSE	Low heterogeneity
704.11	Alopecia Areata	0.0436325	1.0446	0.0717687	0.543214	86987	196	86791	2	0	0.400481	1	0.526841	FALSE	FALSE	Low heterogeneity
256.4	Polycystic ovaries	-0.016848	0.983293	0.0277487	0.543742	276265	1513	274752	3	0	1.62032	2	0.444788	FALSE	FALSE	Low heterogeneity
717	Polymyalgia Rheumatica	0.0153007	1.01542	0.0252867	0.545119	521332	1639	519693	3	0	1.42947	2	0.489322	FALSE	FALSE	Low heterogeneity
300.13	Phobia	-0.0152278	0.984888	0.0253128	0.547451	435343	1795	433548	3	0	0.828273	2	0.660911	FALSE	FALSE	Low heterogeneity
250.11	Type 1 diabetes with ketoacidosis	-0.0277046	0.972676	0.0461341	0.548158	477736	630	477106	3	0	0.313836	2	0.854774	FALSE	FALSE	Low heterogeneity
627.4	Premenopausal menorrhagia	-0.0226476	0.977607	0.0377468	0.548516	214452	748	213704	2	63.1589	2.71436	1	0.0994487	FALSE	FALSE	High heterogeneity
961	Poisoning by other anti-infectives	0.0195632	1.01976	0.0326482	0.549031	436644	1002	435642	2	0	0.210603	1	0.646295	FALSE	FALSE	Low heterogeneity
270.11	Disturbances of sulphur-bearing amino-acid metabolism	0.0371179	1.03782	0.0619819	0.549272	93370	266	93104	2	0	0.83296	1	0.361418	FALSE	FALSE	Low heterogeneity
429	Ill-defined descriptions and complications of heart disease	0.00574208	1.00576	0.00960005	0.549753	512558	16044	496514	3	0	1.16558	2	0.558339	FALSE	FALSE	Low heterogeneity
634.3	Ectopic pregnancy	0.0252295	1.02555	0.0422191	0.550117	273492	581	272911	3	5.21471	2.11003	2	0.348187	FALSE	FALSE	Low heterogeneity
635.2	Antepartum hemorrhage, abruptio placentae, and placenta previa	0.0153442	1.01546	0.0256813	0.550183	274543	1632	272911	3	7.1338	2.15364	2	0.340678	FALSE	FALSE	Low heterogeneity
282.9	Other hereditary hemolytic anemias	0.0322529	1.03278	0.0539883	0.550237	480652	353	480299	3	78.3698	9.24632	2	0.00982169	FALSE	FALSE	Significant heterogeneity
433.12	Cerebral atherosclerosis	0.0289358	1.02936	0.0485673	0.551316	502275	428	501847	3	0	0.0376642	2	0.981344	FALSE	FALSE	Low heterogeneity
520.2	Disturbances in tooth eruption	0.0110031	1.01106	0.0185597	0.553283	505023	3051	501972	3	53.5411	4.30488	2	0.1162	FALSE	FALSE	High heterogeneity
418.1	Precordial pain	0.00849919	1.00854	0.01434	0.553389	433627	5265	428362	2	0	0.538615	1	0.463007	FALSE	FALSE	Low heterogeneity
690.1	Seborrheic dermatitis	-0.00764148	0.992388	0.0129634	0.555549	503804	7394	496410	3	0	0.41694	2	0.811825	FALSE	FALSE	Low heterogeneity
441.1	Acute vascular insufficiency of intestine	0.0260318	1.02637	0.0441626	0.555557	457580	533	457047	2	37.8247	1.60836	1	0.204723	FALSE	FALSE	Moderate heterogeneity
292.2	Mild cognitive impairment	-0.0217687	0.978467	0.0369853	0.556145	506181	771	505410	3	49.9327	3.99463	2	0.135699	FALSE	FALSE	Moderate heterogeneity
856	Vascular complications of surgery and medical procedures	-0.0304016	0.970056	0.0519919	0.558724	85658	389	85269	2	33.4456	1.50253	1	0.220282	FALSE	FALSE	Moderate heterogeneity
586.1	Anatomical abnormatilies of kidney and ureters	0.0249437	1.02526	0.042662	0.558762	450976	578	450398	2	0	0.0638311	1	0.80054	FALSE	FALSE	Low heterogeneity
442.4	Arterial dissection	-0.0329803	0.967558	0.0565203	0.559548	499423	319	499104	3	0	1.36461	2	0.50545	FALSE	FALSE	Low heterogeneity
741.6	Villonodular synovitis	-0.0411017	0.959732	0.0707625	0.561349	498769	195	498574	3	64.8019	5.68212	2	0.0583637	FALSE	FALSE	High heterogeneity
331	Other cerebral degenerations	0.0127828	1.01286	0.0220442	0.562002	494151	2177	491974	3	59.0421	4.88307	2	0.0870273	FALSE	FALSE	High heterogeneity
241.2	Nontoxic multinodular goiter	0.0104031	1.01046	0.0179679	0.562601	486370	3448	482922	3	0	1.76931	2	0.412857	FALSE	FALSE	Low heterogeneity
250.5	Glycosuria or Acetonuria	-0.0352276	0.965386	0.0608465	0.562617	439097	295	438802	2	0	0.10009	1	0.751722	FALSE	FALSE	Low heterogeneity
757	Congenital anomalies of the integument	-0.0244448	0.975852	0.0422793	0.563146	94175	592	93583	2	39.2853	1.64705	1	0.199361	FALSE	FALSE	Moderate heterogeneity
964.1	Anticoagulants causing adverse effects	0.018757	1.01893	0.0324499	0.563245	436670	1028	435642	2	0	0.954062	1	0.328687	FALSE	FALSE	Low heterogeneity
742.9	Other derangement of joint	0.00714745	1.00717	0.0123825	0.56379	506012	7438	498574	3	0	0.586006	2	0.74602	FALSE	FALSE	Low heterogeneity
360	Disorders of the globe	-0.0225795	0.977674	0.0391457	0.564071	498435	672	497763	3	16.3359	2.39051	2	0.302627	FALSE	FALSE	Low heterogeneity
425.11	Hypertrophic obstructive cardiomyopathy	-0.0273547	0.973016	0.0474938	0.564641	513200	454	512746	3	0	0.621113	2	0.733039	FALSE	FALSE	Low heterogeneity
726	Peripheral enthesopathies and allied syndromes	-0.00348014	0.996526	0.00604358	0.564723	494415	34566	459849	3	5.65765	2.11994	2	0.346466	FALSE	FALSE	Low heterogeneity
524	Dentofacial anomalies, including malocclusion	-0.0193151	0.98087	0.0337093	0.566651	502901	929	501972	3	0	1.84971	2	0.39659	FALSE	FALSE	Low heterogeneity
705.3	Hidradenitis	-0.02309	0.977175	0.0403043	0.566718	497612	648	496964	3	0	1.5294	2	0.465474	FALSE	FALSE	Low heterogeneity
569.1	Toxic gastroenteritis and colitis	0.0230806	1.02335	0.0403094	0.566926	483864	643	483221	3	0	1.64841	2	0.438583	FALSE	FALSE	Low heterogeneity
324	Other CNS infection and poliomyelitis	-0.0223251	0.977922	0.0390186	0.567209	519735	683	519052	3	83.2002	11.9049	2	0.00259949	FALSE	FALSE	Significant heterogeneity
700	Corns and callosities	-0.0114351	0.98863	0.0200007	0.567502	504284	2839	501445	3	39.0496	3.28136	2	0.193848	FALSE	FALSE	Moderate heterogeneity
333.1	Essential tremor	-0.0157846	0.984339	0.0277097	0.568922	493364	1390	491974	3	53.8568	4.33433	2	0.114502	FALSE	FALSE	High heterogeneity
550.3	Femoral hernia	-0.0195699	0.98062	0.0343798	0.569202	461912	871	461041	3	46.0278	3.70561	2	0.156797	FALSE	FALSE	Moderate heterogeneity
170.1	Bone cancer	0.0181461	1.01831	0.0320324	0.57106	519786	1044	518742	3	26.6978	2.72843	2	0.255581	FALSE	FALSE	Moderate heterogeneity
204.11	Lymphoid leukemia, acute	0.0477183	1.04888	0.0843197	0.571447	467164	138	467026	2	83.6308	6.10902	1	0.0134494	FALSE	FALSE	Significant heterogeneity
962	Poisoning by hormones and synthetic substitutes	0.0166	1.01674	0.0293768	0.572024	436894	1252	435642	2	0	0	1	1	FALSE	FALSE	Low heterogeneity
597.1	Urethral stricture (not specified as infectious)	0.00885837	1.0089	0.0157124	0.572904	502743	4313	498430	3	0	0.439477	2	0.802729	FALSE	FALSE	Low heterogeneity
430	Intracranial hemorrhage	-0.0103989	0.989655	0.0184603	0.573223	504953	3106	501847	3	21.74	2.55558	2	0.278652	FALSE	FALSE	Low heterogeneity
577.3	Cyst and pseudocyst of pancreas	0.016166	1.0163	0.0289136	0.576083	516564	1264	515300	3	0	1.02764	2	0.598205	FALSE	FALSE	Low heterogeneity
556	Ulceration of the lower GI tract	0.0125771	1.01266	0.0225135	0.576404	418880	2090	416790	3	0	0.619517	2	0.733624	FALSE	FALSE	Low heterogeneity
726.1	Enthesopathy	0.00403952	1.00405	0.00723309	0.576518	483155	23306	459849	3	1.6592	2.03374	2	0.361725	FALSE	FALSE	Low heterogeneity
378.1	Strabismus (not specified as paralytic)	0.0120403	1.01211	0.0215828	0.576937	500270	2283	497987	3	0	1.61506	2	0.445958	FALSE	FALSE	Low heterogeneity
740.3	Osteoarthrosis involving more than one site, but not specified as generalized	-0.0199733	0.980225	0.0358858	0.577813	69324	853	68471	2	0	0.587203	1	0.443503	FALSE	FALSE	Low heterogeneity
070.4	Chronic hepatitis	0.0222918	1.02254	0.0401469	0.57872	494708	640	494068	3	0	0.586739	2	0.745746	FALSE	FALSE	Low heterogeneity
701.6	Acquired acanthosis nigricans	-0.0413795	0.959465	0.0749943	0.581107	460541	177	460364	2	70.3848	3.37665	1	0.0661264	FALSE	FALSE	High heterogeneity
090.2	Gonococcal infections	-0.0500968	0.951137	0.0910853	0.58232	95661	116	95545	2	0	0.394912	1	0.529729	FALSE	FALSE	Low heterogeneity
635	Hemorrhage during pregnancy; childbirth and postpartum	-0.0103575	0.989696	0.0188496	0.582675	276028	3117	272911	3	0	0.243672	2	0.885294	FALSE	FALSE	Low heterogeneity
362.4	Retinal vascular changes and abnomalities	0.0125989	1.01268	0.0230137	0.584069	497996	2035	495961	3	51.5626	4.12904	2	0.126879	FALSE	FALSE	High heterogeneity
164	Cancer of intrathoracic organs	0.0384901	1.03924	0.0704081	0.584604	470402	204	470198	2	0	0.00486744	1	0.944379	FALSE	FALSE	Low heterogeneity
556.1	Ulceration of intestine	0.0142739	1.01438	0.0261512	0.585187	418337	1547	416790	3	0	0.517634	2	0.771964	FALSE	FALSE	Low heterogeneity
253.1	Pituitary hyperfunction	0.0219547	1.0222	0.0404516	0.58731	506582	637	505945	3	0	0.198336	2	0.905591	FALSE	FALSE	Low heterogeneity
276.41	Acidosis	0.00924216	1.00928	0.0170789	0.588407	501675	3758	497917	3	0	1.82446	2	0.401627	FALSE	FALSE	Low heterogeneity
646	Other complications of pregnancy NEC	0.00888085	1.00892	0.0164837	0.590049	284074	4160	279914	3	63.1483	5.42716	2	0.0662991	FALSE	FALSE	High heterogeneity
371.1	Uveitis, noninfectious or NOS	0.0148029	1.01491	0.0277153	0.593269	497305	1377	495928	3	0	0.415163	2	0.812547	FALSE	FALSE	Low heterogeneity
362.2	Degeneration of macula and posterior pole of retina	-0.00729009	0.992736	0.0137066	0.594819	502097	6136	495961	3	0	0.0826279	2	0.959528	FALSE	FALSE	Low heterogeneity
255.11	Cushing's syndrome	0.0275088	1.02789	0.0517897	0.595305	506329	384	505945	3	0	1.40634	2	0.495014	FALSE	FALSE	Low heterogeneity
704.2	Hirsutism	0.0209453	1.02117	0.0396934	0.597724	87469	678	86791	2	0	0.254203	1	0.614131	FALSE	FALSE	Low heterogeneity
442.1	Aortic aneurysm	0.00848618	1.00852	0.0160968	0.598057	503447	4343	499104	3	0	0.140958	2	0.931947	FALSE	FALSE	Low heterogeneity
949	Allergies, other	-0.00665379	0.993368	0.0126373	0.598527	500801	8486	492315	3	48.0173	3.84744	2	0.146063	FALSE	FALSE	Moderate heterogeneity
972	Poisoning by agents primarily affecting the cardiovascular system	-0.0223532	0.977895	0.0424582	0.598557	436225	583	435642	2	0	0.255613	1	0.61315	FALSE	FALSE	Low heterogeneity
736.5	Acquired deformities of knee	-0.0280937	0.972297	0.0534533	0.599183	83551	366	83185	2	0	0.310504	1	0.577371	FALSE	FALSE	Low heterogeneity
276.11	Hyperosmolality and/or hypernatremia	-0.0168531	0.983288	0.0320874	0.599426	498945	1028	497917	3	0	0.663144	2	0.717795	FALSE	FALSE	Low heterogeneity
473.1	Chronic laryngitis	-0.0266019	0.973749	0.0508803	0.601091	469771	392	469379	3	50.414	4.0334	2	0.133094	FALSE	FALSE	High heterogeneity
454	Varicose veins	0.00424388	1.00425	0.00814074	0.602148	473046	16686	456360	3	0	0.831135	2	0.659966	FALSE	FALSE	Low heterogeneity
528.41	Cyst of the salivary gland	-0.037692	0.96301	0.0727394	0.604334	464603	188	464415	2	0	0.537118	1	0.46363	FALSE	FALSE	Low heterogeneity
190	Cancer of eye	-0.0289206	0.971494	0.0559007	0.604907	470527	327	470200	2	0	0.793724	1	0.372976	FALSE	FALSE	Low heterogeneity
427.22	Atrial flutter	0.0110723	1.01113	0.0214459	0.605652	69865	2652	67213	2	0	0.388764	1	0.53295	FALSE	FALSE	Low heterogeneity
575.1	Cholangitis	0.016994	1.01714	0.0330024	0.606601	497039	959	496080	3	0	0.837487	2	0.657873	FALSE	FALSE	Low heterogeneity
427.8	Sinoatrial node dysfunction (Bradycardia)	0.0126811	1.01276	0.0247236	0.608011	464605	1815	462790	3	0	1.44714	2	0.485018	FALSE	FALSE	Low heterogeneity
427.3	Other specified cardiac dysrhythmias	0.00484077	1.00485	0.00950343	0.610492	477501	14711	462790	3	0	0.0435726	2	0.978449	FALSE	FALSE	Low heterogeneity
690	Erythematosquamous dermatosis	-0.00654547	0.993476	0.012855	0.610629	503864	7454	496410	3	0	0.284506	2	0.867402	FALSE	FALSE	Low heterogeneity
830	Dislocation	0.00580673	1.00582	0.0114454	0.611914	503116	8618	494498	3	0	0.425447	2	0.808379	FALSE	FALSE	Low heterogeneity
333.8	Other degenerative diseases of the basal ganglia	0.0397515	1.04055	0.0787045	0.613508	81686	160	81526	2	0	0.247822	1	0.618613	FALSE	FALSE	Low heterogeneity
386.1	Meniere's disease	-0.0152784	0.984838	0.0304276	0.61558	506078	1124	504954	3	0	0.184467	2	0.911892	FALSE	FALSE	Low heterogeneity
522.1	Pulpitis and necrosis of tooth pulp	-0.0377558	0.962948	0.0752291	0.615754	456669	175	456494	2	0	0.564804	1	0.452331	FALSE	FALSE	Low heterogeneity
380.4	Impacted cerumen	0.0066939	1.00672	0.0133481	0.616028	517812	6476	511336	3	0	1.24902	2	0.535523	FALSE	FALSE	Low heterogeneity
841	Sprains and strains of back and neck	-0.00881393	0.991225	0.0176031	0.61658	83388	3591	79797	2	37.3715	1.59672	1	0.206369	FALSE	FALSE	Moderate heterogeneity
540.1	Appendicitis	-0.00827119	0.991763	0.0165746	0.61776	520732	3828	516904	3	0	0.219934	2	0.895864	FALSE	FALSE	Low heterogeneity
216	Benign neoplasm of skin	-0.00336673	0.996639	0.00676391	0.618661	519838	28057	491781	3	49.1782	3.93532	2	0.139784	FALSE	FALSE	Moderate heterogeneity
579	Other symptoms involving abdomen and pelvis	0.00652407	1.00655	0.0131187	0.618971	490594	6772	483822	3	0	1.48579	2	0.475735	FALSE	FALSE	Low heterogeneity
601.3	Orchitis and epididymitis	0.0185947	1.01877	0.0374171	0.619219	208389	762	207627	3	0	1.40173	2	0.496155	FALSE	FALSE	Low heterogeneity
733.9	Chondromalacia	-0.0217411	0.978494	0.0439799	0.621065	481556	535	481021	3	0	0.716758	2	0.698808	FALSE	FALSE	Low heterogeneity
636.2	Early onset of delivery	0.0164615	1.0166	0.0333347	0.62143	246432	968	245464	2	24.4266	1.32322	1	0.250016	FALSE	FALSE	Low heterogeneity
394	Rheumatic disease of the heart valves	0.00573937	1.00576	0.0116894	0.623434	511405	7966	503439	3	0	0.234636	2	0.889302	FALSE	FALSE	Low heterogeneity
458.2	Iatrogenic hypotension	0.0125075	1.01259	0.0254993	0.623776	487435	1681	485754	3	0	0.0315042	2	0.984371	FALSE	FALSE	Low heterogeneity
348	Other conditions of brain	-0.00873327	0.991305	0.0178208	0.624092	495415	3441	491974	3	0	0.393959	2	0.821208	FALSE	FALSE	Low heterogeneity
634.1	Missed abortion/Hydatidiform mole	0.0119435	1.01202	0.0244158	0.624721	274703	1792	272911	3	73.2386	7.47345	2	0.0238321	FALSE	FALSE	Significant heterogeneity
255	Disorders of adrenal glands	0.00935971	1.0094	0.0191532	0.62507	508916	2971	505945	3	7.11839	2.15328	2	0.340739	FALSE	FALSE	Low heterogeneity
671	Venous/cerebrovascular complications embolism in pregnancy and the puerperium	-0.0205402	0.979669	0.0420746	0.625419	283273	591	282682	3	0	0.92614	2	0.629349	FALSE	FALSE	Low heterogeneity
304	Adjustment reaction	-0.00620968	0.99381	0.0127468	0.626147	441191	7643	433548	3	0	1.28346	2	0.52638	FALSE	FALSE	Low heterogeneity
276.42	Alkalosis	0.0179786	1.01814	0.0369137	0.626226	498692	775	497917	3	0	0.186243	2	0.911083	FALSE	FALSE	Low heterogeneity
946	Anaphylactic shock NOS	0.0135501	1.01364	0.0278335	0.62638	493684	1369	492315	3	0	0.197219	2	0.906097	FALSE	FALSE	Low heterogeneity
910	Superficial injury, infected	0.0307433	1.03122	0.0631959	0.62663	96941	255	96686	2	0	0.814499	1	0.366793	FALSE	FALSE	Low heterogeneity
643.1	Hyperemesis gravidarum	-0.0243189	0.975974	0.0501294	0.62759	283758	409	283349	3	0	0.663725	2	0.717586	FALSE	FALSE	Low heterogeneity
599.9	Other abnormality of urination	0.00719414	1.00722	0.0148371	0.627766	438210	5184	433026	2	30.502	1.43889	1	0.230319	FALSE	FALSE	Moderate heterogeneity
333.2	Myoclonus	0.0300821	1.03054	0.0620915	0.628045	450222	265	449957	2	62.3213	2.65402	1	0.103289	FALSE	FALSE	High heterogeneity
353.2	Nerve root lesions	0.0253981	1.02572	0.0526276	0.62938	488275	368	487907	3	0	1.32713	2	0.515013	FALSE	FALSE	Low heterogeneity
327.41	Organic or persistent insomnia	-0.010227	0.989825	0.0212108	0.629691	491331	2437	488894	3	22.4149	2.57782	2	0.275572	FALSE	FALSE	Low heterogeneity
300.4	Dysthymic disorder	0.00768232	1.00771	0.0160408	0.631993	438246	4698	433548	3	0	0.904643	2	0.63615	FALSE	FALSE	Low heterogeneity
596.5	Functional disorders of bladder	0.00770506	1.00773	0.0160957	0.632149	502611	4181	498430	3	0	1.54204	2	0.46254	FALSE	FALSE	Low heterogeneity
170.2	Cancer of connective tissue	0.0115704	1.01164	0.0241737	0.632199	520597	1855	518742	3	0	0.324574	2	0.850197	FALSE	FALSE	Low heterogeneity
636.3	Hemorrhage in early pregnancy	-0.0108729	0.989186	0.0227528	0.632741	275002	2091	272911	3	0	1.2521	2	0.534699	FALSE	FALSE	Low heterogeneity
078	Viral warts & HPV	-0.00577567	0.994241	0.0120932	0.632937	501975	7907	494068	3	36.904	3.16978	2	0.204971	FALSE	FALSE	Moderate heterogeneity
803.21	Colles' fracture	0.0225751	1.02283	0.0473514	0.633536	83818	470	83348	2	21.4799	1.27356	1	0.2591	FALSE	FALSE	Low heterogeneity
624.9	stress incontinence, female	-0.00556936	0.994446	0.0116999	0.634061	246350	8079	238271	2	0	0.106254	1	0.744449	FALSE	FALSE	Low heterogeneity
750.11	Esophageal atresia/tracheoesophageal fistula	0.031977	1.03249	0.0672194	0.63428	92802	224	92578	2	77.2249	4.39076	1	0.0361341	FALSE	FALSE	Significant heterogeneity
361.2	Retinoschisis and retinal cysts	-0.0411221	0.959712	0.0864454	0.634288	454491	130	454361	2	0	0.202884	1	0.652403	FALSE	FALSE	Low heterogeneity
619.5	Noninflammatory disorders of vulva and perineum	0.00856351	1.0086	0.0181212	0.63652	267816	3311	264505	3	0	0.21658	2	0.897367	FALSE	FALSE	Low heterogeneity
710.12	Chronic osteomyelitis	0.0164843	1.01662	0.0349355	0.637035	456863	874	455989	3	0	0.47749	2	0.787616	FALSE	FALSE	Low heterogeneity
362.6	Peripheral retinal degenerations	0.0148138	1.01492	0.0314044	0.637133	497036	1075	495961	3	0	0.198349	2	0.905585	FALSE	FALSE	Low heterogeneity
242	Thyrotoxicosis with or without goiter	0.00744323	1.00747	0.0158034	0.637649	487282	4360	482922	3	36.0903	3.12941	2	0.209149	FALSE	FALSE	Moderate heterogeneity
366.1	Nonsenile Cataract	0.0210575	1.02128	0.0447269	0.637782	486128	525	485603	3	0	0.921813	2	0.630712	FALSE	FALSE	Low heterogeneity
180	Cervical cancer and dysplasia	0.00712033	1.00715	0.0151482	0.638323	247591	4795	242796	3	0	0.542631	2	0.762376	FALSE	FALSE	Low heterogeneity
529.1	Glossitis	0.0195212	1.01971	0.0417443	0.640043	508751	589	508162	3	19.9094	2.49717	2	0.28691	FALSE	FALSE	Low heterogeneity
976	Poisoning by agents primarily affecting skin & mucous membrane, ophthalmological, otorhinolaryngological, & dental drugs	-0.0400558	0.960736	0.0858066	0.640632	435776	134	435642	2	0	0.623185	1	0.429866	FALSE	FALSE	Low heterogeneity
446	Polyarteritis nodosa and allied conditions	0.0115968	1.01166	0.0249289	0.641792	500796	1692	499104	3	77.2359	8.78575	2	0.0123651	FALSE	FALSE	Significant heterogeneity
473.3	Paralysis/spasm of vocal cords or larynx	0.0134858	1.01358	0.0290031	0.641948	470651	1272	469379	3	0	0.538366	2	0.764003	FALSE	FALSE	Low heterogeneity
288.3	Eosinophilia	-0.0282409	0.972154	0.0609282	0.642998	457244	278	456966	2	0	0.0323018	1	0.857367	FALSE	FALSE	Low heterogeneity
380	Disorders of external ear	0.00848843	1.00852	0.018332	0.643337	514674	3338	511336	3	15.5498	2.36826	2	0.306012	FALSE	FALSE	Low heterogeneity
158	Neoplasm of unspecified nature of digestive system	0.00854945	1.00859	0.0185526	0.644925	493396	3175	490221	3	56.5977	4.60805	2	0.0998563	FALSE	FALSE	High heterogeneity
303.3	Psychogenic disorder	-0.00624198	0.993777	0.0135557	0.64518	441344	7796	433548	3	0	1.53938	2	0.463156	FALSE	FALSE	Low heterogeneity
528.1	Stomatitis and mucositis	0.0111454	1.01121	0.024299	0.646465	509958	1796	508162	3	50.402	4.03242	2	0.133159	FALSE	FALSE	High heterogeneity
727.8	Plica syndrome	0.0309807	1.03147	0.0675622	0.646557	66430	225	66205	2	0	0.131151	1	0.717242	FALSE	FALSE	Low heterogeneity
454.11	Varicose veins of lower extremity, symptomtic	-0.00832424	0.99171	0.0182002	0.647404	459742	3382	456360	3	0	0.189553	2	0.909576	FALSE	FALSE	Low heterogeneity
748	Anomalies of respiratory system, congenital	-0.029352	0.971075	0.0645084	0.649102	520184	238	519946	3	41.4142	3.4138	2	0.181428	FALSE	FALSE	Moderate heterogeneity
736.4	Genu valgum or varum (acquired)	0.0204933	1.0207	0.045169	0.650042	83702	517	83185	2	75.9073	4.15063	1	0.0416191	FALSE	FALSE	Significant heterogeneity
735.23	Hallux rigidus	0.00943012	1.00947	0.0208083	0.650413	495739	2421	493318	3	0	1.17847	2	0.554752	FALSE	FALSE	Low heterogeneity
159.4	Malignant neoplasm of retroperitoneum and peritoneum	0.0206419	1.02086	0.0455772	0.650621	446237	505	445732	2	0	0.314524	1	0.574917	FALSE	FALSE	Low heterogeneity
610.3	Fibrosclerosis of breast	0.0220917	1.02234	0.0491229	0.65291	247375	425	246950	2	81.6725	5.45628	1	0.0194982	FALSE	FALSE	Significant heterogeneity
573.3	Hepatomegaly	0.0127222	1.0128	0.0284179	0.654383	497515	1309	496206	3	0	0.599339	2	0.741063	FALSE	FALSE	Low heterogeneity
189.21	Malignant neoplasm of bladder	0.00730702	1.00733	0.0163526	0.654991	517641	4123	513518	3	46.389	3.73058	2	0.154852	FALSE	FALSE	Moderate heterogeneity
350.6	Disturbances of sensation of smell and taste	0.0151686	1.01528	0.0341309	0.656735	510774	908	509866	3	6.9165	2.14861	2	0.341535	FALSE	FALSE	Low heterogeneity
803.2	Fracture of radius and ulna	-0.00528104	0.994733	0.0118946	0.657052	493419	7540	485879	3	0	0.0596123	2	0.970634	FALSE	FALSE	Low heterogeneity
695.8	Other specified erythematous conditions	-0.0111386	0.988923	0.0250967	0.657168	498144	1734	496410	3	71.458	7.00723	2	0.0300885	FALSE	FALSE	Significant heterogeneity
609.1	Infertility, male	-0.0196758	0.980517	0.0443653	0.657408	204443	543	203900	3	12.6017	2.28837	2	0.318483	FALSE	FALSE	Low heterogeneity
604.1	Redundant prepuce and phimosis/BXO	-0.00825502	0.991779	0.018653	0.658085	206959	3059	203900	3	0	1.99554	2	0.3687	FALSE	FALSE	Low heterogeneity
528.3	Cellulitis and abscess of oral soft tissues	-0.0187731	0.981402	0.0426283	0.659654	508731	569	508162	3	0	0.499993	2	0.778803	FALSE	FALSE	Low heterogeneity
695.1	Toxic erythema	0.0285881	1.029	0.0649678	0.659911	496644	234	496410	3	19.1661	2.47421	2	0.290223	FALSE	FALSE	Low heterogeneity
782.3	Edema	0.00545325	1.00547	0.0124128	0.660427	473681	7979	465702	2	0	0.39933	1	0.527436	FALSE	FALSE	Low heterogeneity
495.2	Asthma with exacerbation	-0.00753248	0.992496	0.0171485	0.66048	467403	3824	463579	3	0	1.9549	2	0.376269	FALSE	FALSE	Low heterogeneity
525.2	Atrophy of edentulous alveolar ridge	0.0319928	1.03251	0.0729209	0.660856	502153	181	501972	3	0	1.91195	2	0.384436	FALSE	FALSE	Low heterogeneity
767	Cervicocranial/Cervicobrachial syndrome	0.031597	1.0321	0.0727788	0.664179	81629	192	81437	2	68.993	3.22508	1	0.0725183	FALSE	FALSE	High heterogeneity
550.4	Umbilical hernia	-0.00579017	0.994227	0.0133779	0.665149	467094	6053	461041	3	0	0.872419	2	0.646482	FALSE	FALSE	Low heterogeneity
736	Other acquired deformities of limbs	0.00617167	1.00619	0.0142891	0.665804	498762	5444	493318	3	1.19726	2.02424	2	0.363449	FALSE	FALSE	Low heterogeneity
704.12	Telogen effluvium	-0.0316792	0.968817	0.0734234	0.666135	86976	185	86791	2	57.5173	2.3539	1	0.12497	FALSE	FALSE	High heterogeneity
132	Infestation (lice, mites)	0.0188361	1.01901	0.0437096	0.666514	92087	547	91540	2	0	0.0818045	1	0.774867	FALSE	FALSE	Low heterogeneity
803	Fracture of upper limb	-0.00398484	0.996023	0.00925181	0.66668	498509	12630	485879	3	0	1.75227	2	0.41639	FALSE	FALSE	Low heterogeneity
981	Toxic effect of (non-ethyl) alcohol and petroleum and other solvents	0.0265026	1.02686	0.0615554	0.666797	473910	265	473645	2	0	0.451786	1	0.501488	FALSE	FALSE	Low heterogeneity
647	Infectious and parasitic complications affecting pregnancy	0.0196018	1.0198	0.0456416	0.66758	283345	503	282842	3	0	0.545282	2	0.761366	FALSE	FALSE	Low heterogeneity
586.3	Vascular disorders of kidney/hypertrophy	-0.0237827	0.976498	0.0553878	0.667643	491530	332	491198	3	0	0.564025	2	0.754264	FALSE	FALSE	Low heterogeneity
455	Hemorrhoids	0.00242437	1.00243	0.00564916	0.66781	493098	36738	456360	3	0	0.483548	2	0.785234	FALSE	FALSE	Low heterogeneity
429.9	Cardiac complications, not elsewhere classified	-0.0144264	0.985677	0.0337764	0.669296	79522	955	78567	2	80.5055	5.12966	1	0.0235203	FALSE	FALSE	Significant heterogeneity
427.21	Atrial fibrillation	0.0057707	1.00579	0.0135268	0.669662	75144	7931	67213	2	0	0.173824	1	0.676735	FALSE	FALSE	Low heterogeneity
172.1	Melanomas of skin, dx or hx	-0.00496329	0.995049	0.0116556	0.670232	500951	8923	492028	3	63.4338	5.46953	2	0.0649093	FALSE	FALSE	High heterogeneity
537.1	Lesions of stomach and duodenum	-0.0275649	0.972812	0.0648383	0.67074	85915	244	85671	2	85.1545	6.73605	1	0.00944836	FALSE	FALSE	Significant heterogeneity
270.33	Amyloidosis	-0.0261738	0.974166	0.0618944	0.672383	517004	259	516745	3	0	0.863229	2	0.64946	FALSE	FALSE	Low heterogeneity
751.21	Cystic kidney disease	0.00993689	1.00999	0.0235636	0.673241	516628	1929	514699	3	73.4817	7.54197	2	0.0230294	FALSE	FALSE	Significant heterogeneity
433.6	Acute, but ill-defined cerebrovascular disease	-0.0161837	0.983947	0.0384163	0.673557	88523	725	87798	2	0	0.298463	1	0.584848	FALSE	FALSE	Low heterogeneity
614.4	Inflammatory diseases of uterus, except cervix	0.0172618	1.01741	0.0410941	0.674445	266382	612	265770	3	0	1.87129	2	0.392332	FALSE	FALSE	Low heterogeneity
362.8	Retinal hemorrhage/ischemia	0.0166268	1.01677	0.0396605	0.67505	496629	668	495961	3	0	0.0757611	2	0.962828	FALSE	FALSE	Low heterogeneity
367.1	Myopia	0.00457949	1.00459	0.0109569	0.67598	513350	9998	503352	3	0	1.07762	2	0.583441	FALSE	FALSE	Low heterogeneity
709.6	Other specified diffuse diseases of connective tissue	0.0266701	1.02703	0.0638168	0.676008	492133	245	491888	3	48.1374	3.85634	2	0.145414	FALSE	FALSE	Moderate heterogeneity
573.4	Acute and subacute necrosis of liver	0.0212828	1.02151	0.0511427	0.677304	81562	402	81160	2	0	0.0316441	1	0.858811	FALSE	FALSE	Low heterogeneity
258	Iatrogenic endocrine disorders	0.0289747	1.0294	0.0701379	0.679526	463159	204	462955	2	57.0661	2.32916	1	0.12697	FALSE	FALSE	High heterogeneity
367.2	Astigmatism	-0.00508928	0.994924	0.0123303	0.679793	511227	7875	503352	3	0	0.692594	2	0.707302	FALSE	FALSE	Low heterogeneity
619.3	Noninflammatory disorders of cervix	0.00672509	1.00675	0.0163415	0.68068	268464	3959	264505	3	57.9082	4.75152	2	0.092944	FALSE	FALSE	High heterogeneity
430.2	Intracerebral hemorrhage	-0.0115298	0.988536	0.0280812	0.681375	503173	1326	501847	3	28.8431	2.81069	2	0.245282	FALSE	FALSE	Moderate heterogeneity
427.61	Supraventricular premature beats	-0.0112438	0.988819	0.0275659	0.683357	464220	1430	462790	3	0	1.53047	2	0.465224	FALSE	FALSE	Low heterogeneity
442.2	Aneurysm of iliac artery	-0.0211769	0.979046	0.0519729	0.68367	499483	379	499104	3	0	1.27299	2	0.529143	FALSE	FALSE	Low heterogeneity
600	Hyperplasia of prostate	0.00337761	1.00338	0.00832399	0.684913	226662	19035	207627	3	0	1.6055	2	0.448095	FALSE	FALSE	Low heterogeneity
110	Dermatophytosis / Dermatomycosis	-0.00489801	0.995114	0.0121092	0.685854	513277	8112	505165	3	0	0.0721675	2	0.96456	FALSE	FALSE	Low heterogeneity
189.11	Malignant neoplasm of kidney, except pelvis	-0.00821911	0.991815	0.0203819	0.68676	516118	2600	513518	3	62.7564	5.37005	2	0.0682196	FALSE	FALSE	High heterogeneity
605	Erectile dysfunction [ED]	-0.00589117	0.994126	0.0146302	0.68719	210424	6524	203900	3	0	0.258228	2	0.878874	FALSE	FALSE	Low heterogeneity
276.13	Hyperpotassemia	0.00594052	1.00596	0.0147693	0.687521	503172	5255	497917	3	6.05692	2.12895	2	0.344909	FALSE	FALSE	Low heterogeneity
349	Other and unspecified disorders of the nervous system	-0.00995542	0.990094	0.0247786	0.68785	493721	1747	491974	3	51.9718	4.16422	2	0.124667	FALSE	FALSE	High heterogeneity
655.1	Abnormality in fetal heart rate or rhythm	-0.0147381	0.98537	0.0366938	0.68794	53137	852	52285	2	0	0.011825	1	0.913406	FALSE	FALSE	Low heterogeneity
613	Other nonmalignant breast conditions	-0.00487981	0.995132	0.0121503	0.687962	520967	8030	512937	3	0	1.50182	2	0.471938	FALSE	FALSE	Low heterogeneity
753.1	Congenital cataract and lens anomalies	0.033054	1.03361	0.0824056	0.688337	472340	144	472196	2	32.2585	1.4762	1	0.22437	FALSE	FALSE	Moderate heterogeneity
191	Manlignant and unknown neoplasms of brain and nervous system	0.00899807	1.00904	0.0225336	0.689659	517917	2112	515805	3	13.3372	2.30779	2	0.315405	FALSE	FALSE	Low heterogeneity
608	Other disorders of male genital organs	0.00569852	1.00571	0.0142939	0.690137	209354	5454	203900	3	0	0.784839	2	0.675421	FALSE	FALSE	Low heterogeneity
426.25	Other heart block	0.0197443	1.01994	0.0495395	0.690219	463211	421	462790	3	35.2957	3.09098	2	0.213207	FALSE	FALSE	Moderate heterogeneity
276.4	Acid-base balance disorder	0.0063754	1.0064	0.016034	0.690911	502207	4290	497917	3	0	0.659863	2	0.718973	FALSE	FALSE	Low heterogeneity
442.11	Abdominal aortic aneurysm	0.00837799	1.00841	0.0210959	0.691266	501582	2478	499104	3	0	1.13076	2	0.568145	FALSE	FALSE	Low heterogeneity
202.22	Reticulosarcoma	0.0235291	1.02381	0.0594843	0.692436	93191	289	92902	2	50.8242	2.03352	1	0.153864	FALSE	FALSE	High heterogeneity
255.2	Adrenal hypofunction	0.0110347	1.0111	0.0281006	0.694552	507293	1348	505945	3	0	1.56063	2	0.458263	FALSE	FALSE	Low heterogeneity
526.4	Temporomandibular joint disorders	-0.00787537	0.992156	0.0200652	0.694697	504712	2740	501972	3	0	1.48773	2	0.475273	FALSE	FALSE	Low heterogeneity
723.1	Torticollis	0.0154572	1.01558	0.039471	0.695348	484321	670	483651	3	0	0.272827	2	0.872482	FALSE	FALSE	Low heterogeneity
733.6	Costochondritis	0.0125714	1.01265	0.0321753	0.696007	482043	1022	481021	3	7.88953	2.17131	2	0.337681	FALSE	FALSE	Low heterogeneity
364.41	Keratoconus	-0.0248752	0.975432	0.0637883	0.696563	498006	243	497763	3	12.1445	2.27647	2	0.320385	FALSE	FALSE	Low heterogeneity
312	Conduct disorders	0.0176852	1.01784	0.0456487	0.698446	93111	502	92609	2	0	0.327381	1	0.567205	FALSE	FALSE	Low heterogeneity
610.4	Benign neoplasm of breast	-0.00587066	0.994147	0.015272	0.700677	270263	5037	265226	3	0	0.649094	2	0.722855	FALSE	FALSE	Low heterogeneity
964	Poisoning by agents primarily affecting blood constituents	0.012217	1.01229	0.0318005	0.700847	436715	1073	435642	2	24.6839	1.32774	1	0.249208	FALSE	FALSE	Low heterogeneity
592.13	Chronic interstitial cystitis	0.0132218	1.01331	0.0344917	0.701472	470469	891	469578	3	0	1.70437	2	0.426481	FALSE	FALSE	Low heterogeneity
743.22	Pathologic fracture of femur	-0.0251968	0.975118	0.0659247	0.702309	81071	236	80835	2	0	0.00652835	1	0.935602	FALSE	FALSE	Low heterogeneity
669	Complications of labor and delivery NEC	-0.00657487	0.993447	0.0172151	0.702517	278596	3855	274741	3	0	0.617495	2	0.734366	FALSE	FALSE	Low heterogeneity
426.3	Bundle branch block	-0.00487649	0.995135	0.0127728	0.702618	469830	7040	462790	3	49.3496	3.94863	2	0.138856	FALSE	FALSE	Moderate heterogeneity
580.1	Glomerulonephritis	0.00969044	1.00974	0.0254352	0.703214	492827	1629	491198	3	0	0.325922	2	0.849625	FALSE	FALSE	Low heterogeneity
594.3	Calculus of ureter	0.00570771	1.00572	0.0149978	0.703522	507121	4785	502336	3	0	0.0946719	2	0.953767	FALSE	FALSE	Low heterogeneity
375.2	Epiphora	0.00969468	1.00974	0.0255052	0.703867	499602	1615	497987	3	0	0.308097	2	0.857231	FALSE	FALSE	Low heterogeneity
428.3	Heart failure with reduced EF [Systolic or combined heart failure]	0.00808622	1.00812	0.0212765	0.703905	81152	2585	78567	2	0	0.755085	1	0.384871	FALSE	FALSE	Low heterogeneity
225.2	Benign neoplasm of spinal cord, meninges	-0.0204044	0.979802	0.0537297	0.704124	470562	362	470200	2	0	0.245462	1	0.620289	FALSE	FALSE	Low heterogeneity
636	Early or threatened labor; hemorrhage in early pregnancy	0.00627167	1.00629	0.0165406	0.704562	277056	4145	272911	3	0	0.852488	2	0.652957	FALSE	FALSE	Low heterogeneity
313.2	Tics and stuttering	-0.0315089	0.968982	0.0831155	0.704615	92751	142	92609	2	0	0.754083	1	0.385186	FALSE	FALSE	Low heterogeneity
722.3	Schmorl's nodes	0.0277056	1.02809	0.0731078	0.704711	76783	189	76594	2	0	0.00853461	1	0.926394	FALSE	FALSE	Low heterogeneity
481	Influenza	0.00692599	1.00695	0.0183103	0.70524	497071	3264	493807	3	0	1.51695	2	0.468381	FALSE	FALSE	Low heterogeneity
842	Other sprains and strains	0.00706677	1.00709	0.0186949	0.705426	82961	3164	79797	2	0	0.290961	1	0.589605	FALSE	FALSE	Low heterogeneity
364.4	Corneal degenerations	-0.0128496	0.987233	0.0340442	0.705847	498673	910	497763	3	0	0.623123	2	0.732303	FALSE	FALSE	Low heterogeneity
871.1	Open wound of hand except finger(s)	0.0103988	1.01045	0.0276129	0.706476	501605	1398	500207	3	0	1.06101	2	0.588307	FALSE	FALSE	Low heterogeneity
371	Inflammation of the eye	0.00382767	1.00384	0.0101675	0.706574	507148	11220	495928	3	0	0.89806	2	0.638247	FALSE	FALSE	Low heterogeneity
512.1	Wheezing	0.00950386	1.00955	0.0252656	0.7068	446867	1776	445091	2	0	0.512604	1	0.474014	FALSE	FALSE	Low heterogeneity
260.1	Cachexia	-0.0205114	0.979698	0.0545882	0.707105	460349	366	459983	2	87.3691	7.91707	1	0.00489705	FALSE	FALSE	Significant heterogeneity
750.21	Congenital anomalies of intestine	0.0133333	1.01342	0.035648	0.708385	515521	822	514699	3	0	0.0888491	2	0.956548	FALSE	FALSE	Low heterogeneity
425	Cardiomyopathy	0.00569659	1.00571	0.0154103	0.711634	517391	4645	512746	3	0	0.329346	2	0.848171	FALSE	FALSE	Low heterogeneity
416	Cardiomegaly	0.00518707	1.0052	0.0142045	0.714983	512747	5369	507378	3	0	1.61087	2	0.446894	FALSE	FALSE	Low heterogeneity
170	Cancer of bone and connective tissue	0.00755308	1.00758	0.0206849	0.715	521322	2580	518742	3	0	1.10681	2	0.57499	FALSE	FALSE	Low heterogeneity
189.4	Malignant neoplasm of other urinary organs	0.0126647	1.01275	0.0347773	0.715735	514416	898	513518	3	0	1.75863	2	0.415068	FALSE	FALSE	Low heterogeneity
817	Concussion	0.00897677	1.00902	0.0247208	0.71651	515913	1767	514146	3	0	1.04746	2	0.592308	FALSE	FALSE	Low heterogeneity
211	Benign neoplasm of other parts of digestive system	0.00331206	1.00332	0.00914916	0.717346	509203	14239	494964	3	0	0.792079	2	0.67298	FALSE	FALSE	Low heterogeneity
425.1	Primary/intrinsic cardiomyopathies	0.00571186	1.00573	0.0157869	0.717494	517174	4428	512746	3	0	0.536721	2	0.764632	FALSE	FALSE	Low heterogeneity
331.1	Hydrocephalus	0.0122294	1.0123	0.033822	0.717666	492880	906	491974	3	72.3403	7.23072	2	0.0269072	FALSE	FALSE	Significant heterogeneity
477	Epistaxis or throat hemorrhage	0.00609742	1.00612	0.0168821	0.717967	438667	3763	434904	2	44.3915	1.79829	1	0.17992	FALSE	FALSE	Moderate heterogeneity
859	Complication due to other implant and internal device	-0.0048947	0.995117	0.0135809	0.718539	501290	5887	495403	3	0	1.09543	2	0.57827	FALSE	FALSE	Low heterogeneity
293	Symptoms involving head and neck	0.0071412	1.00717	0.0198145	0.718547	469120	2673	466447	2	0	0.111845	1	0.738053	FALSE	FALSE	Low heterogeneity
344	Other paralytic syndromes	0.00939219	1.00944	0.026112	0.71908	493528	1554	491974	3	82.2227	11.2503	2	0.00360598	FALSE	FALSE	Significant heterogeneity
153.2	Colon cancer	-0.00530969	0.994704	0.0148858	0.721321	478834	4835	473999	3	28.7778	2.80811	2	0.245599	FALSE	FALSE	Moderate heterogeneity
193	Thyroid cancer	-0.00885952	0.99118	0.0250162	0.723226	516675	1717	514958	3	12.664	2.29001	2	0.318223	FALSE	FALSE	Low heterogeneity
368.3	Anisometropia	0.0148152	1.01493	0.0418744	0.723489	508439	589	507850	3	0	0.451707	2	0.797835	FALSE	FALSE	Low heterogeneity
368.9	Subjective visual disturbances	0.00747086	1.0075	0.0211686	0.724147	510246	2396	507850	3	0	1.82463	2	0.401593	FALSE	FALSE	Low heterogeneity
199.4	Neurofibromatosis	0.0256434	1.02597	0.0727908	0.724622	414625	191	414434	2	0	0.198009	1	0.656333	FALSE	FALSE	Low heterogeneity
727.4	Ganglion and cyst of synovium, tendon, and bursa	0.00471326	1.00472	0.0133933	0.724904	465889	6040	459849	3	0	0.595302	2	0.742561	FALSE	FALSE	Low heterogeneity
337.1	Peripheral autonomic neuropathy	-0.0136806	0.986413	0.0389629	0.725499	492687	713	491974	3	0	1.28365	2	0.526331	FALSE	FALSE	Low heterogeneity
394.3	Aortic valve disease	0.00925685	1.0093	0.0263645	0.725505	461843	1508	460335	2	0	0.510002	1	0.475138	FALSE	FALSE	Low heterogeneity
644	Anemia during pregnancy	0.0161848	1.01632	0.0461367	0.725738	55022	502	54520	2	0	0.286119	1	0.592718	FALSE	FALSE	Low heterogeneity
287.4	Qualitative platelet defects	0.0258324	1.02617	0.0739417	0.726817	86435	185	86250	2	0	0.0683429	1	0.793765	FALSE	FALSE	Low heterogeneity
454.1	Varicose veins of lower extremity	0.00285632	1.00286	0.0082074	0.727827	472748	16388	456360	3	0	0.332509	2	0.846831	FALSE	FALSE	Low heterogeneity
250.12	Type 1 diabetes with renal manifestations	0.015359	1.01548	0.0445038	0.730006	477894	788	477106	3	0	1.96285	2	0.374777	FALSE	FALSE	Low heterogeneity
288.11	Neutropenia	0.00512399	1.00514	0.0148496	0.73005	503017	4837	498180	3	24.0667	2.63389	2	0.267953	FALSE	FALSE	Low heterogeneity
427.12	Paroxysmal ventricular tachycardia	0.00678515	1.00681	0.0197427	0.731088	465620	2830	462790	3	0	0.681743	2	0.71115	FALSE	FALSE	Low heterogeneity
756.5	Congenital osteodystrophies	0.00917378	1.00922	0.02671	0.731254	471711	1511	470200	2	0	0.196085	1	0.657899	FALSE	FALSE	Low heterogeneity
536	Disorders of function of stomach	-0.00534333	0.994671	0.0156079	0.73209	90342	4671	85671	2	0	0.000298929	1	0.986206	FALSE	FALSE	Low heterogeneity
695.41	Cutaneous lupus erythematosus	-0.0149841	0.985128	0.0440322	0.733631	495091	537	494554	3	44.6759	3.61506	2	0.164059	FALSE	FALSE	Moderate heterogeneity
480.2	Viral pneumonia	-0.0175274	0.982625	0.0518018	0.735096	494187	380	493807	3	0	0.00210416	2	0.998948	FALSE	FALSE	Low heterogeneity
250.21	Type 2 diabetes with ketoacidosis	0.017426	1.01758	0.0521283	0.738161	477606	500	477106	3	0	0.292948	2	0.863748	FALSE	FALSE	Low heterogeneity
523	Gingival and periodontal diseases	0.00584307	1.00586	0.0174838	0.73823	505443	3471	501972	3	0	0.268225	2	0.874492	FALSE	FALSE	Low heterogeneity
751.11	Congenital anomalies of female genital organs	-0.0108115	0.989247	0.0324685	0.739146	281335	1003	280332	3	0	1.69432	2	0.42863	FALSE	FALSE	Low heterogeneity
858	Complication of internal orthopedic device	-0.00446307	0.995547	0.0134339	0.73972	501460	6057	495403	3	44.7407	3.6193	2	0.163711	FALSE	FALSE	Moderate heterogeneity
626.1	Irregular menstrual cycle/bleeding	0.00253486	1.00254	0.00764939	0.740357	256035	20649	235386	3	0	0.125373	2	0.939238	FALSE	FALSE	Low heterogeneity
453	Chronic venous hypertension	0.0191257	1.01931	0.057798	0.740716	72987	316	72671	2	0	0.00130677	1	0.971163	FALSE	FALSE	Low heterogeneity
214	Lipoma	0.00353823	1.00354	0.010701	0.740913	515970	9394	506576	3	0	0.701568	2	0.704136	FALSE	FALSE	Low heterogeneity
333	Extrapyramidal disease and abnormal movement disorders	-0.00493299	0.995079	0.0149532	0.74148	497004	5030	491974	3	0	1.55553	2	0.459432	FALSE	FALSE	Low heterogeneity
707.1	Decubitus ulcer	0.00766004	1.00769	0.0232736	0.742058	517257	1967	515290	3	0	0.406847	2	0.815933	FALSE	FALSE	Low heterogeneity
198.1	Secondary malignancy of lymph nodes	0.00350364	1.00351	0.0107143	0.743662	467425	9962	457463	3	0	0.105293	2	0.948715	FALSE	FALSE	Low heterogeneity
274.2	Crystal arthropathies	-0.00985766	0.990191	0.0302051	0.744154	514434	1140	513294	3	63.9175	5.54285	2	0.0625727	FALSE	FALSE	High heterogeneity
727.7	Contracture of tendon (sheath)	0.011207	1.01127	0.034345	0.744192	460757	908	459849	3	0	0.880618	2	0.643837	FALSE	FALSE	Low heterogeneity
191.11	Cancer of brain	0.00933152	1.00938	0.0285984	0.744201	517098	1293	515805	3	37.8781	3.21948	2	0.19994	FALSE	FALSE	Moderate heterogeneity
521.2	Dental abrasion, erosion and attrition	0.0259563	1.0263	0.0798767	0.745216	88985	154	88831	2	0	0.201673	1	0.653374	FALSE	FALSE	Low heterogeneity
654.2	Rhesus isoimmunization in pregnancy	-0.0177231	0.982433	0.0545959	0.745467	53882	357	53525	2	0	0.749182	1	0.386735	FALSE	FALSE	Low heterogeneity
189	Cancer of urinary organs (incl. kidney and bladder)	0.00384441	1.00385	0.0119505	0.747685	521317	7799	513518	3	71.372	6.98618	2	0.0304068	FALSE	FALSE	Significant heterogeneity
587	Kidney replaced by transpant	0.00888236	1.00892	0.0276861	0.748344	492603	1405	491198	3	64.8547	5.69066	2	0.0581151	FALSE	FALSE	High heterogeneity
369.2	Eye infection, viral	0.00989075	1.00994	0.0310746	0.750264	497027	1099	495928	3	0	0.676178	2	0.713132	FALSE	FALSE	Low heterogeneity
573.2	Liver replaced by transplant	-0.0158941	0.984232	0.0501753	0.751417	453819	417	453402	2	0	0.286814	1	0.59227	FALSE	FALSE	Low heterogeneity
530.6	Diverticulum of esophagus, acquired	0.0185119	1.01868	0.0585874	0.752024	414217	300	413917	2	57.4672	2.35113	1	0.125192	FALSE	FALSE	High heterogeneity
736.1	Acquired deformities of forearm	0.0244926	1.02479	0.0778554	0.753073	83350	165	83185	2	5.06557	1.05336	1	0.304735	FALSE	FALSE	Low heterogeneity
509.2	Respiratory insufficiency	0.00571378	1.00573	0.0182947	0.754798	499652	3210	496442	3	51.5951	4.13181	2	0.126703	FALSE	FALSE	High heterogeneity
599.1	Urinary obstruction	-0.00944425	0.9906	0.0303149	0.755391	479019	1188	477831	3	55.3171	4.47598	2	0.106673	FALSE	FALSE	High heterogeneity
364	Corneal opacity and other disorders of cornea	0.00609905	1.00612	0.0199672	0.760021	500494	2731	497763	3	0	0.80912	2	0.66727	FALSE	FALSE	Low heterogeneity
726.3	Bursitis	0.00492023	1.00493	0.0161413	0.760501	464140	4291	459849	3	79.9775	9.98875	2	0.00677595	FALSE	FALSE	Significant heterogeneity
801	Fracture of ankle and foot	-0.00385784	0.99615	0.012779	0.762737	492615	6736	485879	3	0	0.572753	2	0.75098	FALSE	FALSE	Low heterogeneity
721.2	Spondylosis with myelopathy	0.00796945	1.008	0.0264829	0.76347	485187	1536	483651	3	43.8642	3.56279	2	0.168403	FALSE	FALSE	Moderate heterogeneity
286.4	Acquired coagulation factor deficiency	0.0171838	1.01733	0.0571785	0.763773	86571	321	86250	2	0	0.303968	1	0.581406	FALSE	FALSE	Low heterogeneity
361	Retinal detachments and defects	-0.00446672	0.995543	0.0148751	0.763963	502571	4808	497763	3	0	1.41891	2	0.491912	FALSE	FALSE	Low heterogeneity
041.2	Streptococcus infection	0.00504195	1.00505	0.0168199	0.76436	498600	3814	494786	3	0	0.37128	2	0.830572	FALSE	FALSE	Low heterogeneity
870.6	Open wound of neck	0.0174849	1.01764	0.0587874	0.766141	458434	299	458135	2	0	0.0145321	1	0.904048	FALSE	FALSE	Low heterogeneity
379.4	Anomalies of pupillary function	0.0130276	1.01311	0.0438497	0.766393	498527	540	497987	3	0	0.775547	2	0.678566	FALSE	FALSE	Low heterogeneity
352.2	Facial nerve disorders [CN7]	-0.00682434	0.993199	0.0230648	0.767324	489915	2008	487907	3	67.943	6.23888	2	0.0441819	FALSE	FALSE	Significant heterogeneity
381.2	Eustachian tube disorders	-0.00490363	0.995108	0.0165918	0.767577	510829	4031	506798	3	0	1.06209	2	0.58799	FALSE	FALSE	Low heterogeneity
430.3	Subdural hemorrhage	-0.011736	0.988333	0.039813	0.768164	502500	653	501847	3	0	0.430585	2	0.806306	FALSE	FALSE	Low heterogeneity
362.29	Macular degeneration (senile) of retina NOS	-0.00458631	0.995424	0.0155724	0.768365	500638	4677	495961	3	23.8309	2.62574	2	0.269047	FALSE	FALSE	Low heterogeneity
191.1	Cancer of brain and nervous system	0.00788135	1.00791	0.026841	0.76904	517278	1473	515805	3	39.4627	3.30375	2	0.191691	FALSE	FALSE	Moderate heterogeneity
603.1	Hydrocele	0.00675573	1.00678	0.0232213	0.771106	205857	1957	203900	3	0	0.293362	2	0.863569	FALSE	FALSE	Low heterogeneity
204	Leukemia	0.0055497	1.00557	0.0191789	0.772303	515479	2881	512598	3	64.5383	5.63988	2	0.0596095	FALSE	FALSE	High heterogeneity
835	Internal derangement of knee	-0.00212682	0.997875	0.00736096	0.772633	514740	20242	494498	3	0	0.845468	2	0.655253	FALSE	FALSE	Low heterogeneity
601.8	Other inflammatory disorders of male genital organs	0.0125263	1.01261	0.0437449	0.774612	208165	538	207627	3	72.7477	7.33884	2	0.0254913	FALSE	FALSE	Significant heterogeneity
592.12	Chronic cystitis	0.00810641	1.00814	0.0283268	0.774745	470875	1297	469578	3	59.8072	4.97601	2	0.0830755	FALSE	FALSE	High heterogeneity
626.12	Excessive or frequent menstruation	0.00271294	1.00272	0.00957287	0.776871	226219	12515	213704	2	0	0.152189	1	0.696452	FALSE	FALSE	Low heterogeneity
433.2	Occlusion of cerebral arteries	0.0033455	1.00335	0.0118544	0.777778	509671	7824	501847	3	0	0.399357	2	0.818994	FALSE	FALSE	Low heterogeneity
741.2	Stiffness of joint	0.00664226	1.00666	0.0235478	0.777886	458497	1964	456533	2	27.3803	1.37704	1	0.240607	FALSE	FALSE	Moderate heterogeneity
290.1	Dementias	0.00678609	1.00681	0.0240837	0.778119	507256	1846	505410	3	0	0.844926	2	0.65543	FALSE	FALSE	Low heterogeneity
276.8	Polydipsia	-0.014511	0.985594	0.051548	0.778323	498299	382	497917	3	0	0.285016	2	0.867181	FALSE	FALSE	Low heterogeneity
242.2	Toxic multinodular goiter	-0.0160272	0.984101	0.0575591	0.780668	483226	304	482922	3	51.2613	4.10351	2	0.128509	FALSE	FALSE	High heterogeneity
110.1	Dermatophytosis	0.00349075	1.0035	0.0126095	0.781907	512622	7457	505165	3	0	0.573998	2	0.750512	FALSE	FALSE	Low heterogeneity
840.1	Muscle/tendon sprain	-0.00994264	0.990107	0.0360471	0.782684	80622	825	79797	2	0	0.958872	1	0.327471	FALSE	FALSE	Low heterogeneity
255.1	Adrenal hyperfunction	-0.0104865	0.989568	0.0381624	0.783481	506670	725	505945	3	0	0.675736	2	0.713289	FALSE	FALSE	Low heterogeneity
250.14	Type 1 diabetes with neurological manifestations	0.0108356	1.01089	0.0394354	0.783494	478127	1021	477106	3	33.0884	2.98902	2	0.224359	FALSE	FALSE	Moderate heterogeneity
365.1	Open-angle glaucoma	-0.00554403	0.994471	0.0201945	0.783676	500423	2660	497763	3	0	1.96324	2	0.374704	FALSE	FALSE	Low heterogeneity
198.2	Secondary malignancy of respiratory organs	0.00471557	1.00473	0.0171828	0.783749	461102	3639	457463	3	0	0.596165	2	0.74224	FALSE	FALSE	Low heterogeneity
751.12	Congenital anomalies of male genital organs	0.0141634	1.01426	0.0516248	0.783813	217055	390	216665	2	9.49314	1.10489	1	0.293196	FALSE	FALSE	Low heterogeneity
601.1	Prostatitis	-0.00554529	0.99447	0.020228	0.783978	210254	2627	207627	3	0	0.162371	2	0.922023	FALSE	FALSE	Low heterogeneity
255.21	Glucocorticoid deficiency	0.00777898	1.00781	0.0285647	0.78537	507246	1301	505945	3	0	1.03344	2	0.596474	FALSE	FALSE	Low heterogeneity
426.31	Right bundle branch block	-0.00471788	0.995293	0.0173475	0.785651	466504	3714	462790	3	47.3839	3.80112	2	0.149485	FALSE	FALSE	Moderate heterogeneity
732	Osteochondropathies	0.00821146	1.00825	0.0304472	0.787395	482157	1136	481021	3	0	0.731108	2	0.693812	FALSE	FALSE	Low heterogeneity
379.5	Disorders of iris and ciliary body	0.00880804	1.00885	0.0331395	0.790404	498941	954	497987	3	0	1.32541	2	0.515455	FALSE	FALSE	Low heterogeneity
643	Excessive vomiting in pregnancy	-0.0102763	0.989776	0.0387191	0.790697	284056	707	283349	3	0	0.149594	2	0.927932	FALSE	FALSE	Low heterogeneity
860	Bone marrow or stem cell transplant	-0.0166432	0.983494	0.0629231	0.791394	474644	259	474385	2	24.773	1.32931	1	0.248928	FALSE	FALSE	Low heterogeneity
516.1	Hemoptysis	0.00514177	1.00516	0.0195002	0.792029	474418	2790	471628	2	26.2856	1.35659	1	0.24413	FALSE	FALSE	Moderate heterogeneity
350.1	Abnormal involuntary movements	0.00383797	1.00385	0.0145612	0.792108	515193	5327	509866	3	0	0.847127	2	0.65471	FALSE	FALSE	Low heterogeneity
426.32	Left bundle branch block	0.0047765	1.00479	0.0182004	0.792982	466089	3299	462790	3	0	1.96297	2	0.374755	FALSE	FALSE	Low heterogeneity
348.7	Coma	0.0107938	1.01085	0.0412482	0.793568	450568	611	449957	2	0	0.215027	1	0.642856	FALSE	FALSE	Low heterogeneity
704.8	Other specified diseases of hair and hair follicles	0.00469723	1.00471	0.0181889	0.796216	507755	3348	504407	3	0	0.0161711	2	0.991947	FALSE	FALSE	Low heterogeneity
277.5	Other disorders of lipoid metabolism	0.0060324	1.00605	0.0234681	0.797143	514867	1964	512903	3	48.9253	3.91584	2	0.141152	FALSE	FALSE	Moderate heterogeneity
743.13	Other specified osteoporosis	0.00697312	1.007	0.0272393	0.797955	498809	1434	497375	3	0.783359	2.01579	2	0.364986	FALSE	FALSE	Low heterogeneity
198.4	Secondary malignant neoplasm of liver	-0.00436657	0.995643	0.0170801	0.79822	461107	3644	457463	3	13.1723	2.30341	2	0.316097	FALSE	FALSE	Low heterogeneity
500	Lung disease due to external agents	0.0074954	1.00752	0.0294738	0.799258	497662	1220	496442	3	0	1.11714	2	0.572027	FALSE	FALSE	Low heterogeneity
145.5	Cancer of the mouth floor	-0.0154965	0.984623	0.06117	0.800009	469414	277	469137	2	57.8824	2.37431	1	0.123346	FALSE	FALSE	High heterogeneity
722.7	Intervertebral disc disorder with myelopathy	0.00892738	1.00897	0.0355344	0.801635	77440	846	76594	2	0	0.879198	1	0.348421	FALSE	FALSE	Low heterogeneity
371.3	Inflammation of eyelids	0.00288092	1.00289	0.0115107	0.802369	504503	8575	495928	3	0	1.72736	2	0.421608	FALSE	FALSE	Low heterogeneity
275.6	Hypercalcemia	0.00538352	1.0054	0.0216545	0.803663	92090	2366	89724	2	0	0.00452487	1	0.946369	FALSE	FALSE	Low heterogeneity
941	Adverse reaction to serum or vaccine	0.0121388	1.01221	0.0489049	0.80397	455112	434	454678	2	0	0.16854	1	0.681413	FALSE	FALSE	Low heterogeneity
803.1	Fracture of humerus	0.00462103	1.00463	0.0186827	0.804644	488925	3046	485879	3	0	0.973456	2	0.614634	FALSE	FALSE	Low heterogeneity
527.8	Other specified diseases of the salivary glands	0.0106254	1.01068	0.0432415	0.805898	508716	554	508162	3	0	0.197888	2	0.905793	FALSE	FALSE	Low heterogeneity
270.32	Paraproteinemia	0.00810416	1.00814	0.0329876	0.805935	517711	966	516745	3	0	1.63924	2	0.4406	FALSE	FALSE	Low heterogeneity
536.7	Complications of gastrostomy, colostomy and enterostomy	-0.0110501	0.989011	0.0450407	0.806197	86195	524	85671	2	0	0.590915	1	0.442065	FALSE	FALSE	Low heterogeneity
414	Other forms of chronic heart disease	0.00329222	1.0033	0.0134942	0.807252	478362	6333	472029	3	0	0.204585	2	0.902765	FALSE	FALSE	Low heterogeneity
420.21	Acute pericarditis	-0.0105199	0.989535	0.043141	0.807348	513297	551	512746	3	56.8801	4.63823	2	0.0983605	FALSE	FALSE	High heterogeneity
364.9	Cornea replaced by transplant	-0.0169933	0.98315	0.0699458	0.808044	456524	207	456317	2	0	0.390737	1	0.531912	FALSE	FALSE	Low heterogeneity
276.6	Fluid overload	0.00522247	1.00524	0.0215866	0.808833	500281	2364	497917	3	31.5329	2.92111	2	0.232108	FALSE	FALSE	Moderate heterogeneity
370.2	Superficial keratitis	0.00865537	1.00869	0.0359331	0.809652	82209	832	81377	2	42.116	1.72759	1	0.188719	FALSE	FALSE	Moderate heterogeneity
388	Other disorders of ear	-0.00587581	0.994141	0.0243963	0.809673	503648	1823	501825	3	0	0.666644	2	0.716539	FALSE	FALSE	Low heterogeneity
165.1	Cancer of bronchus; lung	0.00403934	1.00405	0.016779	0.809758	520249	3781	516468	3	0	0.212934	2	0.899005	FALSE	FALSE	Low heterogeneity
759	Other and unspecified congenital anomalies	-0.00759808	0.992431	0.0315729	0.809825	518059	1065	516994	3	27.5897	2.76204	2	0.251322	FALSE	FALSE	Moderate heterogeneity
204.1	Lymphoid leukemia	-0.00767299	0.992356	0.0319546	0.810236	513615	1017	512598	3	38.9693	3.27704	2	0.194268	FALSE	FALSE	Moderate heterogeneity
751	Genitourinary congenital anomalies	-0.00371771	0.996289	0.0154965	0.810402	519231	4532	514699	3	0	0.577849	2	0.749069	FALSE	FALSE	Low heterogeneity
110.12	Althete's foot	-0.00538742	0.994627	0.022583	0.811446	507318	2153	505165	3	0	1.20402	2	0.547709	FALSE	FALSE	Low heterogeneity
736.2	Acquired deformities of finger	0.00962717	1.00967	0.0404073	0.811685	493952	634	493318	3	24.0439	2.6331	2	0.268058	FALSE	FALSE	Low heterogeneity
347	Cataplexy and narcolepsy	-0.0151956	0.984919	0.0638708	0.81195	81775	249	81526	2	0	0.120941	1	0.728016	FALSE	FALSE	Low heterogeneity
911	Blister	0.0103179	1.01037	0.0435865	0.812871	96941	557	96384	2	0	0.68331	1	0.408449	FALSE	FALSE	Low heterogeneity
701.3	Circumscribed scleroderma	-0.0076448	0.992384	0.0326772	0.815025	502450	1005	501445	3	39.1294	3.28566	2	0.193432	FALSE	FALSE	Moderate heterogeneity
611.11	Mammographic microcalcification	0.00624767	1.00627	0.0268027	0.815685	86115	1602	84513	2	0	0.603905	1	0.437092	FALSE	FALSE	Low heterogeneity
278.3	Localized adiposity	0.00965667	1.0097	0.0418867	0.81767	481073	657	480416	3	0	0.642066	2	0.725399	FALSE	FALSE	Low heterogeneity
277.51	Lipoprotein disorders	-0.00646424	0.993557	0.0281924	0.818643	514262	1359	512903	3	53.7462	4.32397	2	0.115097	FALSE	FALSE	High heterogeneity
742.8	Articular cartilage disorder	0.00717902	1.0072	0.0313284	0.818749	499637	1063	498574	3	0	0.211709	2	0.899556	FALSE	FALSE	Low heterogeneity
989	Toxic effect of other substances, chiefly nonmedicinal as to source	0.0134873	1.01358	0.059029	0.819268	520481	289	520192	3	58.5658	4.82693	2	0.0895046	FALSE	FALSE	High heterogeneity
198.5	Secondary malignancy of brain/spine	0.00586954	1.00589	0.025871	0.820519	459062	1599	457463	3	68.7256	6.39501	2	0.040864	FALSE	FALSE	Significant heterogeneity
303	Psychogenic and somatoform disorders	0.00289483	1.0029	0.0127808	0.820814	442218	8670	433548	3	0	1.75976	2	0.414832	FALSE	FALSE	Low heterogeneity
204.4	Multiple myeloma	-0.00727982	0.992747	0.0325185	0.82286	513579	981	512598	3	0	0.428256	2	0.807245	FALSE	FALSE	Low heterogeneity
530.13	Barrett's esophagus	-0.00617389	0.993845	0.0277823	0.82414	66319	1423	64896	2	0	0.223728	1	0.636214	FALSE	FALSE	Low heterogeneity
038.1	Gram negative septicemia	-0.00556015	0.994455	0.0250934	0.824642	496461	1675	494786	3	58.643	4.83594	2	0.0891023	FALSE	FALSE	High heterogeneity
370.31	Keratoconjunctivitis sicca	0.0104255	1.01048	0.0471174	0.824885	81847	470	81377	2	0	0.00100097	1	0.974761	FALSE	FALSE	Low heterogeneity
381	Otitis media and Eustachian tube disorders	-0.00224942	0.997753	0.0102252	0.825882	517873	11075	506798	3	67.0786	6.07508	2	0.0479528	FALSE	FALSE	Significant heterogeneity
502	Postinflammatory pulmonary fibrosis	-0.00473384	0.995277	0.0215395	0.826047	498749	2307	496442	3	47.2607	3.79224	2	0.15015	FALSE	FALSE	Moderate heterogeneity
840	Sprains and strains	0.00200262	1.002	0.00916096	0.826959	518807	15160	503647	3	51.6906	4.13998	2	0.126187	FALSE	FALSE	High heterogeneity
224.1	Benign neoplasm of eye, uveal	0.00650334	1.00652	0.0298717	0.827656	517003	1198	515805	3	0	0.0113537	2	0.994339	FALSE	FALSE	Low heterogeneity
433.8	Late effects of cerebrovascular disease	0.00455222	1.00456	0.0209454	0.827945	504263	2416	501847	3	39.6281	3.3128	2	0.190825	FALSE	FALSE	Moderate heterogeneity
457	Encounter for long-term (current) use of anticoagulants, antithrombotics, aspirin	0.00500827	1.00502	0.0231048	0.828393	420773	2306	418467	2	0	0.00317444	1	0.955069	FALSE	FALSE	Low heterogeneity
619	Noninflammatory female genital disorders	0.00172004	1.00172	0.00796282	0.828981	283523	19018	264505	3	0	0.281589	2	0.868668	FALSE	FALSE	Low heterogeneity
172.11	Melanomas of skin	0.00278939	1.00279	0.013069	0.830987	498626	6598	492028	3	70.1141	6.69211	2	0.035223	FALSE	FALSE	Significant heterogeneity
189.2	Cancer of bladder	0.00326003	1.00327	0.0155289	0.833719	518086	4568	513518	3	62.7661	5.37145	2	0.0681717	FALSE	FALSE	High heterogeneity
303.4	Somatoform disorder	0.00520778	1.00522	0.0248832	0.834222	435387	1839	433548	3	0	1.33314	2	0.513466	FALSE	FALSE	Low heterogeneity
706.8	Other specified diseases of sebaceous glands	-0.00368795	0.996319	0.0176371	0.834369	86212	3642	82570	2	0	3.54146e-05	1	0.995252	FALSE	FALSE	Low heterogeneity
613.1	Inflammatory disease of breast	0.0051896	1.0052	0.0248577	0.834626	514659	1722	512937	3	0	0.732978	2	0.693164	FALSE	FALSE	Low heterogeneity
614.3	Pelvic inflammatory disease (PID)	0.00533218	1.00535	0.0257363	0.835865	267376	1606	265770	3	29.6528	2.84304	2	0.241347	FALSE	FALSE	Moderate heterogeneity
365.2	Primary angle-closure glaucoma	0.00578143	1.0058	0.0279743	0.836268	499103	1340	497763	3	63.8858	5.53799	2	0.062725	FALSE	FALSE	High heterogeneity
703.1	Ingrowing nail	0.00385983	1.00387	0.0188523	0.837775	507440	3033	504407	3	0	0.280397	2	0.869186	FALSE	FALSE	Low heterogeneity
747.11	Cardiac shunt/ heart septal defect	-0.00505458	0.994958	0.0248046	0.838528	516772	1722	515050	3	0	1.28724	2	0.525388	FALSE	FALSE	Low heterogeneity
153	Colorectal cancer	-0.0025607	0.997443	0.0126732	0.839873	480763	6764	473999	3	27.1331	2.74473	2	0.253507	FALSE	FALSE	Moderate heterogeneity
513.8	Disorders of diaphragm	-0.00872708	0.991311	0.0432586	0.840118	507112	555	506557	3	0	1.9736	2	0.372768	FALSE	FALSE	Low heterogeneity
117	Mycoses	0.00598333	1.006	0.0296917	0.840296	506369	1204	505165	3	0	0.402327	2	0.817779	FALSE	FALSE	Low heterogeneity
426.24	Atrioventricular block, complete	-0.00587201	0.994145	0.0291595	0.840405	464046	1256	462790	3	0	0.163429	2	0.921535	FALSE	FALSE	Low heterogeneity
350.3	Lack of coordination	0.00541956	1.00543	0.0269898	0.840855	465825	1491	464334	2	0	0.0856386	1	0.769797	FALSE	FALSE	Low heterogeneity
871.2	Open wound of finger(s)	0.00406055	1.00407	0.0202338	0.840947	502869	2662	500207	3	0	1.67565	2	0.432652	FALSE	FALSE	Low heterogeneity
723	Other disorders of cervical region	0.00442588	1.00444	0.0220947	0.841235	485855	2204	483651	3	54.3662	4.38272	2	0.111765	FALSE	FALSE	High heterogeneity
536.8	Dyspepsia and other specified disorders of function of stomach	-0.00345898	0.996547	0.0172816	0.841361	481864	3713	478151	3	43.9746	3.56981	2	0.167813	FALSE	FALSE	Moderate heterogeneity
706.1	Acne	-0.00299115	0.997013	0.0151527	0.843514	502014	5050	496964	3	48.2566	3.86523	2	0.144769	FALSE	FALSE	Moderate heterogeneity
272.9	Unspecified disorder of lipoid metabolism	-0.0057186	0.994298	0.0290935	0.844172	449571	1275	448296	3	0	1.86722	2	0.393131	FALSE	FALSE	Low heterogeneity
362.22	Macular degeneration, wet	0.0131876	1.01327	0.067273	0.844586	84205	235	83970	2	41.8709	1.72031	1	0.189653	FALSE	FALSE	Moderate heterogeneity
536.3	Gastroparesis	0.00575966	1.00578	0.0294264	0.844821	86922	1251	85671	2	0	0.248304	1	0.618272	FALSE	FALSE	Low heterogeneity
446.5	Giant cell arteritis	0.0082491	1.00828	0.0421777	0.844939	499677	573	499104	3	16.5416	2.3964	2	0.301736	FALSE	FALSE	Low heterogeneity
758.1	Chromosomal anomalies	0.0113874	1.01145	0.0584018	0.845405	517290	296	516994	3	0	0.91898	2	0.631606	FALSE	FALSE	Low heterogeneity
500.2	Pneumoconiosis	0.0107941	1.01085	0.0557044	0.846352	453960	329	453631	2	0	0.175231	1	0.675504	FALSE	FALSE	Low heterogeneity
711	Arthropathy associated with infections	-0.00561058	0.994405	0.0298772	0.851043	457168	1179	455989	3	0	1.50018	2	0.472323	FALSE	FALSE	Low heterogeneity
333.4	Torsion dystonia	0.00619671	1.00622	0.0330652	0.85134	492931	957	491974	3	0	0.181093	2	0.913432	FALSE	FALSE	Low heterogeneity
595	Hydronephrosis	0.00283979	1.00284	0.0153084	0.852833	506954	4618	502336	3	0	0.318487	2	0.852789	FALSE	FALSE	Low heterogeneity
735.21	Hammer toe (acquired)	-0.0030817	0.996923	0.0167542	0.854064	497161	3843	493318	3	43.2736	3.5257	2	0.171556	FALSE	FALSE	Moderate heterogeneity
228	Hemangioma and lymphangioma, any site	-0.00234088	0.997662	0.0127339	0.854146	521332	6875	514457	3	35.811	3.1158	2	0.210578	FALSE	FALSE	Moderate heterogeneity
443.1	Raynaud's syndrome	0.00374927	1.00376	0.0206535	0.85595	501592	2488	499104	3	0	1.7145	2	0.424328	FALSE	FALSE	Low heterogeneity
189.1	Cancer of kidney and renal pelvis	-0.0034803	0.996526	0.0195937	0.859019	516356	2838	513518	3	68.8842	6.42759	2	0.0402037	FALSE	FALSE	Significant heterogeneity
385	Other disorders of middle ear and mastoid	0.00475501	1.00477	0.0270156	0.860286	508242	1444	506798	3	0	1.69678	2	0.428104	FALSE	FALSE	Low heterogeneity
296.22	Major depressive disorder	-0.00147447	0.998527	0.00853716	0.862878	456636	23088	433548	3	78.7563	9.41456	2	0.00902931	FALSE	FALSE	Significant heterogeneity
580.11	Proliferative glomerulonephritis	-0.0113003	0.988763	0.0655941	0.863221	450635	237	450398	2	0	0.196202	1	0.657804	FALSE	FALSE	Low heterogeneity
594.2	Calculus of lower urinary tract	0.00476972	1.00478	0.0278182	0.863862	503691	1355	502336	3	52.3209	4.19471	2	0.122781	FALSE	FALSE	High heterogeneity
624.1	Dystrophy of female genital tract	0.00728846	1.00732	0.0425521	0.864001	266771	574	266197	3	0	1.43431	2	0.488139	FALSE	FALSE	Low heterogeneity
611.3	Lump or mass in breast	-0.00251685	0.997486	0.014907	0.865925	464051	5476	458575	2	0	0.0407652	1	0.839992	FALSE	FALSE	Low heterogeneity
425.12	Other hypertrophic cardiomyopathy	0.00771481	1.00774	0.045714	0.865983	513237	491	512746	3	0	0.272074	2	0.87281	FALSE	FALSE	Low heterogeneity
204.22	Myeloid leukemia, chronic	0.0116115	1.01168	0.0690294	0.866417	467235	209	467026	2	17.3256	1.20956	1	0.271419	FALSE	FALSE	Low heterogeneity
709.3	Systemic sclerosis	-0.00747479	0.992553	0.0446405	0.867021	492408	520	491888	3	0	1.70283	2	0.426811	FALSE	FALSE	Low heterogeneity
615	Endometriosis	0.00212094	1.00212	0.0127659	0.868046	272466	6696	265770	3	0	0.273091	2	0.872367	FALSE	FALSE	Low heterogeneity
396	Abnormal heart sounds	0.002312	1.00231	0.0139531	0.868394	466456	6121	460335	2	37.4618	1.59902	1	0.206042	FALSE	FALSE	Moderate heterogeneity
290.3	Other persistent mental disorders due to conditions classified elsewhere	-0.00446431	0.995546	0.0271436	0.869361	506875	1465	505410	3	57.6709	4.72488	2	0.0941902	FALSE	FALSE	High heterogeneity
362.9	Retinal edema	-0.00742722	0.9926	0.0454233	0.870116	84499	529	83970	2	0	0.259542	1	0.610435	FALSE	FALSE	Low heterogeneity
456	Chronic venous insufficiency [CVI]	0.00257856	1.00258	0.0157887	0.870269	461154	4794	456360	3	0	1.12586	2	0.569538	FALSE	FALSE	Low heterogeneity
509.3	Pulmonary insufficiency or respiratory failure following trauma and surgery	-0.00391192	0.996096	0.024154	0.871339	85934	1955	83979	2	0	0.0631744	1	0.801547	FALSE	FALSE	Low heterogeneity
539	Bariatric surgery	-0.00426219	0.995747	0.0263247	0.871378	96941	1765	95176	2	0	0.00247091	1	0.960355	FALSE	FALSE	Low heterogeneity
586.4	Stricture/obstruction of ureter	-0.00280563	0.997198	0.0175253	0.87281	494806	3608	491198	3	54.8181	4.42655	2	0.109342	FALSE	FALSE	High heterogeneity
540	Appendiceal conditions	-0.00253606	0.997467	0.0158571	0.872934	521088	4184	516904	3	0	0.705531	2	0.702742	FALSE	FALSE	Low heterogeneity
752.11	Spina bifida	0.00767143	1.0077	0.0488163	0.875127	518453	431	518022	3	71.0662	6.91234	2	0.0315504	FALSE	FALSE	Significant heterogeneity
345.1	Epilepsy	-0.00343961	0.996566	0.0221613	0.876657	494129	2155	491974	3	0	1.7766	2	0.411355	FALSE	FALSE	Low heterogeneity
747.2	Congenital anomalies of peripheral vascular system	-0.00526426	0.99475	0.0339525	0.876784	515964	914	515050	3	54.7374	4.41866	2	0.109774	FALSE	FALSE	High heterogeneity
975	Poisoning by agents primarily acting on the smooth and skeletal muscles and respiratory system	0.0125929	1.01267	0.0819997	0.877946	435789	147	435642	2	0	0.0210897	1	0.884535	FALSE	FALSE	Low heterogeneity
227	Benign neoplasm of other endocrine glands and related structures	0.00284157	1.00285	0.0185037	0.877951	518149	3191	514958	3	41.4249	3.41442	2	0.181371	FALSE	FALSE	Moderate heterogeneity
994.21	Septic shock	-0.00552605	0.994489	0.0363896	0.879299	94385	810	93575	2	0	0.476665	1	0.489937	FALSE	FALSE	Low heterogeneity
729.1	Rheumatism, unspecified and fibrositis	-0.00437682	0.995633	0.0290345	0.880176	461080	1231	459849	3	0	0.0275482	2	0.98632	FALSE	FALSE	Low heterogeneity
674	Other complications of the puerperium NEC	-0.0067528	0.99327	0.0449676	0.88063	283199	517	282682	3	33.1612	2.99228	2	0.223994	FALSE	FALSE	Moderate heterogeneity
279.11	Deficiency of humoral immunity	0.00581798	1.00583	0.0388084	0.880831	513142	692	512450	3	44.6537	3.61361	2	0.164178	FALSE	FALSE	Moderate heterogeneity
426.21	First degree AV block	0.00296419	1.00297	0.0200296	0.88235	465635	2845	462790	3	0	1.07394	2	0.584518	FALSE	FALSE	Low heterogeneity
526.41	Temporomandibular joint disorder, unspecified	0.00333035	1.00334	0.022638	0.883043	504104	2132	501972	3	0	0.976958	2	0.613559	FALSE	FALSE	Low heterogeneity
367	Disorders of refraction and accommodation; blindness and low vision	-0.00123785	0.998763	0.00848008	0.883944	521322	17970	503352	3	0	0.435569	2	0.804299	FALSE	FALSE	Low heterogeneity
586.11	Small kidney	0.00743948	1.00747	0.0511061	0.884261	450795	397	450398	2	6.77778	1.07271	1	0.300335	FALSE	FALSE	Low heterogeneity
285.22	Anemia in neoplastic disease	-0.00400866	0.995999	0.0280653	0.886422	481655	1356	480299	3	0	1.88435	2	0.38978	FALSE	FALSE	Low heterogeneity
612.1	Galactorrhea	-0.00887474	0.991165	0.0625259	0.88713	84778	265	84513	2	0	0.00852333	1	0.926442	FALSE	FALSE	Low heterogeneity
593.2	Microscopic hematuria	0.00341175	1.00342	0.0243154	0.888413	76685	1851	74834	2	33.1306	1.49545	1	0.221372	FALSE	FALSE	Moderate heterogeneity
870.4	Open wound of nose and sinus	0.0063029	1.00632	0.0453922	0.889565	500705	498	500207	3	0	0.218802	2	0.896371	FALSE	FALSE	Low heterogeneity
337	Disorders of the autonomic nervous system	0.00358373	1.00359	0.0260364	0.890522	493557	1583	491974	3	0	0.49928	2	0.779081	FALSE	FALSE	Low heterogeneity
475.9	Postnasal drip	0.0031252	1.00313	0.0227658	0.890812	66632	2133	64499	2	0	0.0211672	1	0.884324	FALSE	FALSE	Low heterogeneity
705	Disorders of sweat glands	-0.00363473	0.996372	0.0267868	0.892065	498461	1497	496964	3	0	1.98671	2	0.370332	FALSE	FALSE	Low heterogeneity
751.2	Congenital anomalies of urinary system	0.00256783	1.00257	0.0190479	0.892763	517664	2965	514699	3	58.0876	4.77186	2	0.0920033	FALSE	FALSE	High heterogeneity
695.3	Rosacea	-0.00205922	0.997943	0.0165447	0.900948	500527	4117	496410	3	0	0.0235105	2	0.988314	FALSE	FALSE	Low heterogeneity
277.4	Disorders of bilirubin excretion	-0.00338833	0.996617	0.0272795	0.901151	514334	1431	512903	3	57.5625	4.71281	2	0.0947603	FALSE	FALSE	High heterogeneity
313.3	Autism	0.00834315	1.00838	0.0681491	0.902562	516615	211	516404	3	42.5919	3.48383	2	0.175185	FALSE	FALSE	Moderate heterogeneity
289.5	Diseases of spleen	-0.00369833	0.996308	0.0304886	0.903452	499308	1128	498180	3	0	0.236097	2	0.888653	FALSE	FALSE	Low heterogeneity
694.3	Vascular disorders of skin	0.00707869	1.0071	0.0584979	0.903685	496703	293	496410	3	22.6605	2.586	2	0.274446	FALSE	FALSE	Low heterogeneity
974	Poisoning by water, mineral, and uric acid metabolism drugs	-0.00807678	0.991956	0.0675266	0.904793	435865	223	435642	2	0	0.402271	1	0.525919	FALSE	FALSE	Low heterogeneity
327	Sleep disorders	0.000934219	1.00093	0.0078418	0.90517	513905	25011	488894	3	0	0.095162	2	0.953533	FALSE	FALSE	Low heterogeneity
751.1	Congenital anomalies of genital organs	-0.00309343	0.996911	0.0265965	0.907407	516197	1498	514699	3	14.1835	2.33055	2	0.311836	FALSE	FALSE	Low heterogeneity
302	Sexual and gender identity disorders	-0.00200179	0.998	0.0174401	0.908619	437998	4450	433548	3	0	1.94452	2	0.378228	FALSE	FALSE	Low heterogeneity
528.6	Leukoplakia of oral mucosa	-0.00493928	0.995073	0.0434026	0.909395	508705	543	508162	3	0	0.00714863	2	0.996432	FALSE	FALSE	Low heterogeneity
800.3	Fracture of tibia and fibula	-0.00190438	0.998097	0.0167851	0.909669	489655	3776	485879	3	0	0.21679	2	0.897273	FALSE	FALSE	Low heterogeneity
346.1	Nonspecific abnormal findings on radiological and other examination of skull and head	-0.00283361	0.99717	0.0252417	0.910618	451707	1750	449957	2	0	0.150824	1	0.697749	FALSE	FALSE	Low heterogeneity
596.1	Bladder neck obstruction	-0.00220777	0.997795	0.0200156	0.912169	501085	2655	498430	3	0	0.762613	2	0.682968	FALSE	FALSE	Low heterogeneity
769	Nonallopathic lesions NEC	0.00308051	1.00309	0.0280723	0.912619	96941	1388	95553	2	0	0.0110273	1	0.916367	FALSE	FALSE	Low heterogeneity
528.5	Diseases of lips	0.00273515	1.00274	0.0252849	0.913858	509806	1644	508162	3	48.2312	3.86333	2	0.144907	FALSE	FALSE	Moderate heterogeneity
374.3	Ptosis of eyelid	0.00181854	1.00182	0.0168442	0.914026	499721	3793	495928	3	0	1.31024	2	0.519379	FALSE	FALSE	Low heterogeneity
380.1	Otitis externa	-0.00181617	0.998185	0.0169291	0.914566	515155	3819	511336	3	0	0.649395	2	0.722746	FALSE	FALSE	Low heterogeneity
501	Pneumonitis due to inhalation of food or vomitus	0.0027505	1.00275	0.02576	0.914968	498046	1604	496442	3	0	1.7528	2	0.416278	FALSE	FALSE	Low heterogeneity
131	Protozoan infection	0.00796222	1.00799	0.0753521	0.915847	91716	176	91540	2	0	0.0297281	1	0.863109	FALSE	FALSE	Low heterogeneity
610.2	Fibroadenosis of breast	-0.00423281	0.995776	0.0401581	0.916056	265863	637	265226	3	0	0.0342026	2	0.983044	FALSE	FALSE	Low heterogeneity
376	Disorders of the orbit	0.0046673	1.00468	0.044561	0.916582	498514	527	497987	3	0	1.2287	2	0.540993	FALSE	FALSE	Low heterogeneity
204.21	Myeloid leukemia, acute	-0.00473774	0.995273	0.0454898	0.917051	467525	499	467026	2	85.6467	6.96706	1	0.00830237	FALSE	FALSE	Significant heterogeneity
184.2	Cancer of other female genital organs (excluding uterus and ovary)	0.00329638	1.0033	0.0316918	0.917159	255485	1077	254408	3	0	0.351478	2	0.838837	FALSE	FALSE	Low heterogeneity
149.4	Cancer of larynx	-0.00411292	0.995896	0.0396986	0.917484	469809	672	469137	2	0	0.722881	1	0.3952	FALSE	FALSE	Low heterogeneity
601.4	Balanoposthitis	0.00449423	1.0045	0.0447801	0.920057	208140	513	207627	3	72.671	7.31823	2	0.0257552	FALSE	FALSE	Significant heterogeneity
355	Complex regional/central pain syndrome	-0.00357451	0.996432	0.0368032	0.922627	79476	794	78682	2	0	0.0826371	1	0.773755	FALSE	FALSE	Low heterogeneity
747.12	Valvular heart disease/ heart chambers	0.00277864	1.00278	0.0293522	0.924581	516287	1237	515050	3	0	1.13861	2	0.565918	FALSE	FALSE	Low heterogeneity
840.3	Joint/ligament sprain	-0.00154831	0.998453	0.0166308	0.925825	84010	4213	79797	2	0	0.0437503	1	0.834319	FALSE	FALSE	Low heterogeneity
701.4	Keloid scar	0.00275951	1.00276	0.0300672	0.926874	502617	1172	501445	3	0	0.489432	2	0.782927	FALSE	FALSE	Low heterogeneity
780	Hypothermia/Chills	0.00366997	1.00368	0.0401549	0.927178	474644	656	473988	2	0	0.214891	1	0.64296	FALSE	FALSE	Low heterogeneity
300.8	Acute reaction to stress	0.00265769	1.00266	0.0293543	0.927859	434807	1259	433548	3	0	0.101578	2	0.950479	FALSE	FALSE	Low heterogeneity
772	Symptoms of the muscles	0.00156039	1.00156	0.0173137	0.928188	515969	3685	512284	3	0	0.0398607	2	0.980267	FALSE	FALSE	Low heterogeneity
476	Allergic rhinitis	0.000732682	1.00073	0.00813213	0.92821	491326	21947	469379	3	0	1.50167	2	0.471972	FALSE	FALSE	Low heterogeneity
728.2	Laxity of ligament or hypermobility syndrome	0.00293432	1.00294	0.033277	0.929735	460790	941	459849	3	50.553	4.04473	2	0.132342	FALSE	FALSE	High heterogeneity
772.4	Rhabdomyolysis	0.00512577	1.00514	0.0597095	0.93159	88889	289	88600	2	0	0.467899	1	0.493955	FALSE	FALSE	Low heterogeneity
565.1	Anal and rectal polyp	0.000874401	1.00087	0.0103605	0.93274	493288	10067	483221	3	0	0.113269	2	0.944939	FALSE	FALSE	Low heterogeneity
604	Disorders of penis	-0.0012294	0.998771	0.0154486	0.936571	208402	4502	203900	3	0	0.6453	2	0.724227	FALSE	FALSE	Low heterogeneity
752	Nervous system congenital anomalies	-0.00189964	0.998102	0.0246091	0.93847	519806	1784	518022	3	67.8392	6.21876	2	0.0446287	FALSE	FALSE	Significant heterogeneity
446.9	Arteritis NOS	-0.0028035	0.9972	0.0366987	0.939107	499877	773	499104	3	89.712	19.4401	2	6.00657e-05	FALSE	FALSE	Significant heterogeneity
275.1	Disorders of iron metabolism	-0.0021553	0.997847	0.0289058	0.940562	513146	1249	511897	3	0	0.144103	2	0.930483	FALSE	FALSE	Low heterogeneity
187.8	Neoplasm of uncertain behavior of male genital organs	0.00560976	1.00563	0.0752917	0.940607	208422	177	208245	2	54.3979	2.19288	1	0.13865	FALSE	FALSE	High heterogeneity
524.3	Anomalies of tooth position/malocclusion	0.00281387	1.00282	0.0385438	0.941803	502675	703	501972	3	0	0.975871	2	0.613892	FALSE	FALSE	Low heterogeneity
523.3	Periodontitis (acute or chronic)	-0.00160848	0.998393	0.0221621	0.942142	504114	2142	501972	3	0	0.664108	2	0.717449	FALSE	FALSE	Low heterogeneity
526	Diseases of the jaws	-0.00104417	0.998956	0.0148624	0.94399	507040	5068	501972	3	0	0.868353	2	0.647798	FALSE	FALSE	Low heterogeneity
214.1	Lipoma of skin and subcutaneous tissue	-0.00089358	0.999107	0.012808	0.944379	513072	6496	506576	3	0	0.334647	2	0.845926	FALSE	FALSE	Low heterogeneity
070.9	Hepatitis NOS	0.00157864	1.00158	0.0228159	0.944838	496150	2082	494068	3	33.8529	3.02356	2	0.220517	FALSE	FALSE	Moderate heterogeneity
253.3	Diabetes insipidus	-0.00474069	0.995271	0.0714073	0.947068	463151	196	462955	2	0	4.33052e-05	1	0.994749	FALSE	FALSE	Low heterogeneity
362.27	Drusen (degenerative) of retina	0.0022662	1.00227	0.0345617	0.947721	84891	921	83970	2	0	0.779529	1	0.377285	FALSE	FALSE	Low heterogeneity
244.2	Acquired hypothyroidism	-0.0012692	0.998732	0.0197954	0.948878	485785	2863	482922	3	0	0.0526232	2	0.974032	FALSE	FALSE	Low heterogeneity
200	Myeloproliferative disease	-0.00125066	0.99875	0.0201596	0.950533	515233	2635	512598	3	40.8259	3.37986	2	0.184533	FALSE	FALSE	Moderate heterogeneity
705.1	Dyshidrosis	-0.00278074	0.997223	0.0464565	0.95227	83054	484	82570	2	0	0.51778	1	0.47179	FALSE	FALSE	Low heterogeneity
426.4	Anomalous atrioventricular excitation	0.00331358	1.00332	0.056235	0.953013	423622	322	423300	2	0	0.0568965	1	0.81147	FALSE	FALSE	Low heterogeneity
695.4	Lupus (localized and systemic)	0.00153725	1.00154	0.0261546	0.953131	496120	1566	494554	3	0	0.406193	2	0.8162	FALSE	FALSE	Low heterogeneity
253.11	Acromegaly and gigantism	0.0042673	1.00428	0.0727464	0.953223	463144	189	462955	2	0	0.0824631	1	0.773987	FALSE	FALSE	Low heterogeneity
202.21	Nodular lymphoma	-0.00171483	0.998287	0.0295968	0.953797	513814	1216	512598	3	49.1118	3.93018	2	0.140143	FALSE	FALSE	Moderate heterogeneity
395.2	Nonrheumatic aortic valve disorders	-0.00100949	0.998991	0.0174337	0.953825	507228	3789	503439	3	0	0.0683145	2	0.96642	FALSE	FALSE	Low heterogeneity
782.6	Pallor and flushing	-0.00133255	0.998668	0.0233161	0.954425	513577	2002	511575	3	0	0.94159	2	0.624506	FALSE	FALSE	Low heterogeneity
695.42	Systemic lupus erythematosus	0.0015529	1.00155	0.0274977	0.954964	495971	1417	494554	3	0	0.23889	2	0.887413	FALSE	FALSE	Low heterogeneity
327.32	Obstructive sleep apnea	0.000565044	1.00057	0.01013	0.955518	84930	14929	70001	2	0	0.00045259	1	0.983027	FALSE	FALSE	Low heterogeneity
626	Disorders of menstruation and other abnormal bleeding from female genital tract	-0.000375518	0.999625	0.00686635	0.956386	261907	26521	235386	3	0	0.205562	2	0.902325	FALSE	FALSE	Low heterogeneity
942	Infusion and transfusion reaction	0.00279011	1.00279	0.0511646	0.956511	455080	402	454678	2	35.5412	1.55138	1	0.212932	FALSE	FALSE	Moderate heterogeneity
499	Cystic fibrosis	-0.00362051	0.996386	0.0674605	0.957199	96941	224	96717	2	0	0.0144584	1	0.904291	FALSE	FALSE	Low heterogeneity
227.2	Benign neoplasm of parathyroid gland	0.00152136	1.00152	0.0285128	0.957447	516275	1317	514958	3	37.321	3.19086	2	0.202821	FALSE	FALSE	Moderate heterogeneity
288.1	Decreased white blood cell count	-0.000708505	0.999292	0.0133901	0.957801	504176	5996	498180	3	0	1.57698	2	0.45453	FALSE	FALSE	Low heterogeneity
798.1	Chronic fatigue syndrome	-0.00076734	0.999233	0.0168634	0.963706	507854	3871	503983	3	23.6123	2.61822	2	0.27006	FALSE	FALSE	Low heterogeneity
626.15	Infertility, female, associated with anovulation	-0.00189978	0.998102	0.0438685	0.965457	39071	578	38493	2	0	0.269472	1	0.603686	FALSE	FALSE	Low heterogeneity
752.2	Other specified congenital anomalies of nervous system	0.00195336	1.00196	0.0459957	0.966125	518511	489	518022	3	73.1665	7.45337	2	0.0240725	FALSE	FALSE	Significant heterogeneity
790.1	Elevated sedimentation rate	-0.0023212	0.997681	0.0556915	0.966754	459148	339	458809	2	0	0.467647	1	0.494072	FALSE	FALSE	Low heterogeneity
712	Infective connective tissue disorders	-0.00243514	0.997568	0.060066	0.967662	415156	286	414870	2	0	0.376136	1	0.539678	FALSE	FALSE	Low heterogeneity
110.11	Dermatophytosis of nail	-0.000635206	0.999365	0.01603	0.968391	509710	4545	505165	3	57.8194	4.74152	2	0.0934096	FALSE	FALSE	High heterogeneity
345.3	Convulsions	0.000579717	1.00058	0.0150259	0.969224	454834	4877	449957	2	0	0.315497	1	0.574327	FALSE	FALSE	Low heterogeneity
962.3	Hormones and synthetic substitutes causing adverse effects in therapeutic use	-0.00129815	0.998703	0.0344958	0.969981	436536	894	435642	2	0	0.129421	1	0.719033	FALSE	FALSE	Low heterogeneity
752.1	Neural tube defects	0.00105902	1.00106	0.0287764	0.970643	519322	1300	518022	3	73.9071	7.66492	2	0.0216563	FALSE	FALSE	Significant heterogeneity
411.41	Aneurysm and dissection of heart	-0.00119299	0.998808	0.0324207	0.970647	473014	985	472029	3	0	1.82469	2	0.401582	FALSE	FALSE	Low heterogeneity
698	Pruritus and related conditions	-0.00051397	0.999486	0.0142177	0.971163	521332	5509	515823	3	28.8185	2.80972	2	0.245402	FALSE	FALSE	Moderate heterogeneity
283	Acquired hemolytic anemias	0.00172213	1.00172	0.0517299	0.973443	480681	382	480299	3	57.6397	4.72141	2	0.0943539	FALSE	FALSE	High heterogeneity
598	Abnormal findings on examination of urine	-0.000513956	0.999486	0.0165807	0.975272	474644	3835	470809	2	0	0.269065	1	0.603959	FALSE	FALSE	Low heterogeneity
610	Benign mammary dysplasias	-0.00037087	0.999629	0.0122184	0.975785	273205	7979	265226	3	28.2427	2.78717	2	0.248184	FALSE	FALSE	Moderate heterogeneity
274.21	Chondrocalcinosis	-0.000955261	0.999045	0.0315188	0.975822	514337	1043	513294	3	67.73	6.1977	2	0.0451009	FALSE	FALSE	Significant heterogeneity
315.2	Speech and language disorder	0.00139421	1.0014	0.0479003	0.97678	516854	450	516404	3	0	1.71511	2	0.424198	FALSE	FALSE	Low heterogeneity
204.12	Lymphoid leukemia, chronic	0.000998757	1.001	0.0348682	0.977149	513448	850	512598	3	30.6141	2.88243	2	0.23664	FALSE	FALSE	Moderate heterogeneity
172.3	Carcinoma in situ of skin	0.000573117	1.00057	0.0200969	0.977249	494806	2778	492028	3	0	1.00005	2	0.606514	FALSE	FALSE	Low heterogeneity
213	Benign neoplasm of bone and articular cartilage	0.000636228	1.00064	0.0223183	0.977258	441526	2308	439218	3	0	0.0628264	2	0.969075	FALSE	FALSE	Low heterogeneity
218.2	Other benign neoplasm of uterus	-0.000481799	0.999518	0.0174299	0.977948	258904	4227	254677	3	0	0.580138	2	0.748212	FALSE	FALSE	Low heterogeneity
447.7	Aortic ectasia	0.000700432	1.0007	0.0277907	0.979892	84808	1418	83390	2	0	0.213444	1	0.644081	FALSE	FALSE	Low heterogeneity
374.1	Ectropion or entropion	-0.000612851	0.999387	0.0243502	0.979921	497708	1780	495928	3	45.586	3.67553	2	0.159173	FALSE	FALSE	Moderate heterogeneity
362.7	Hereditary retinal dystrophies	0.00116749	1.00117	0.0498662	0.981321	496379	418	495961	3	0	1.06444	2	0.587301	FALSE	FALSE	Low heterogeneity
735.2	Acquired toe deformities	0.000240465	1.00024	0.0116368	0.983514	501353	8035	493318	3	3.97429	2.08278	2	0.352965	FALSE	FALSE	Low heterogeneity
471	Nasal polyps	0.000306874	1.00031	0.0154346	0.984137	473823	4444	469379	3	54.2609	4.37263	2	0.11233	FALSE	FALSE	High heterogeneity
433.21	Cerebral artery occlusion, with cerebral infarction	0.000292435	1.00029	0.0148043	0.98424	506914	5067	501847	3	0	0.171838	2	0.917669	FALSE	FALSE	Low heterogeneity
523.1	Gingivitis	-0.000807327	0.999193	0.0424523	0.984827	502544	572	501972	3	0	0.489688	2	0.782827	FALSE	FALSE	Low heterogeneity
872	Traumatic amputation	0.000542577	1.00054	0.0304757	0.985796	501349	1142	500207	3	1.13778	2.02302	2	0.36367	FALSE	FALSE	Low heterogeneity
727.2	Bursitis disorders	-0.000548801	0.999451	0.0321524	0.986382	460876	1027	459849	3	0	0.916122	2	0.632509	FALSE	FALSE	Low heterogeneity
540.11	Acute appendicitis	0.000284056	1.00028	0.0175831	0.987111	520312	3408	516904	3	0	0.0384974	2	0.980935	FALSE	FALSE	Low heterogeneity
145.3	Cancer of major salivary glands	-0.00075203	0.999248	0.0471353	0.987271	469611	474	469137	2	0	0.205759	1	0.650112	FALSE	FALSE	Low heterogeneity
603	Other disorders of testis	-0.000254941	0.999745	0.0185852	0.989055	206992	3092	203900	3	0	1.91633	2	0.383595	FALSE	FALSE	Low heterogeneity
465.2	Acute pharyngitis	0.000129086	1.00013	0.00995904	0.989658	507056	12773	494283	3	21.6704	2.55331	2	0.278969	FALSE	FALSE	Low heterogeneity
907	Injuries to the nervous system	-0.000246847	0.999753	0.0203214	0.990308	521171	2577	518594	3	0	0.37785	2	0.827848	FALSE	FALSE	Low heterogeneity
281.9	Deficiency anemias	0.0004833	1.00048	0.0407495	0.990537	480931	632	480299	3	8.2909	2.18081	2	0.336081	FALSE	FALSE	Low heterogeneity
290.11	Alzheimer's disease	-0.000438508	0.999562	0.039704	0.991188	506069	659	505410	3	0	0.270603	2	0.873453	FALSE	FALSE	Low heterogeneity
614.53	Cyst or abscess of Bartholin's gland	0.000276598	1.00028	0.0313971	0.992971	266821	1051	265770	3	0	1.15507	2	0.561281	FALSE	FALSE	Low heterogeneity
601.11	Acute prostatitis	-0.000362501	0.999638	0.0435167	0.993354	208171	544	207627	3	0	0.189914	2	0.909412	FALSE	FALSE	Low heterogeneity
374	Other disorders of eyelids	5.40084e-05	1.00005	0.0100678	0.99572	506877	10949	495928	3	0	0.780509	2	0.676885	FALSE	FALSE	Low heterogeneity
580.12	Non-proliferative glomerulonephritis	0.000276979	1.00028	0.0567522	0.996106	491511	313	491198	3	0	0.489527	2	0.78289	FALSE	FALSE	Low heterogeneity
578.9	Hemorrhage of gastrointestinal tract	3.4215e-05	1.00003	0.0115183	0.99763	491885	8063	483822	3	70.1979	6.71095	2	0.0348928	FALSE	FALSE	Significant heterogeneity
383	Otosclerosis	-9.14274e-05	0.999909	0.0417247	0.998252	507387	589	506798	3	0	0.25034	2	0.882347	FALSE	FALSE	Low heterogeneity
362.21	Macular degeneration, dry	-7.57563e-05	0.999924	0.0392796	0.998461	84699	729	83970	2	0	0.239499	1	0.624569	FALSE	FALSE	Low heterogeneity
430.1	Subarachnoid hemorrhage	-5.07191e-05	0.999949	0.0288756	0.998599	503096	1249	501847	3	0	0.652488	2	0.721629	FALSE	FALSE	Low heterogeneity
