# Supplementary material for: Uncovering associations between pre-existing conditions and COVID-19 Severity: A polygenic risk score approach across three large biobanks
Source: PLoS Genet. 2023 Dec 19;19(12):e1010907. doi: 10.1371/journal.pgen.1010907 (PMC10763941; doi:10.1371/journal.pgen.1010907)
Supplement: S11 Table — (XLSX) [file pgen.1010907.s026.xlsx]

## Sheet: S11 Table
S11 Table	"B1_ALL" PRS PheWAS Meta-Analysis Results for AFR Ancestry, Unadjusted for BMI
Phecode	Description	Beta	OR	SE	p	n Total	n Cases	n Controls	k Studies	I2.percent	Q	Q.df	Q.p	Nominal Significant	Phenome Wide Significant	Heterogeneity Classification
646	Other complications of pregnancy NEC	-0.285545	0.751605	0.0419095	9.53476e-12	18843	884	17959	3	82.5317	11.4493	2	0.00326446	TRUE	TRUE	Significant heterogeneity
649	Other conditions or status of the mother complicating pregnancy, childbirth, or the puerperium	-0.245179	0.782564	0.0398379	7.53512e-10	14292	954	13338	2	96.1195	25.7702	1	3.84588e-07	TRUE	TRUE	Significant heterogeneity
465	Acute upper respiratory infections of multiple or unspecified sites	-0.127058	0.880682	0.0209463	1.31201e-09	32121	4166	27955	3	65.5212	5.80067	2	0.0550048	TRUE	TRUE	High heterogeneity
653	Problems associated with amniotic cavity and membranes	-0.340217	0.711616	0.059714	1.2162e-08	18617	396	18221	3	90.3381	20.6998	2	3.19966e-05	TRUE	TRUE	Significant heterogeneity
465.2	Acute pharyngitis	-0.15868	0.853269	0.0282902	2.03475e-08	22350	2060	20290	2	93.2188	14.7467	1	0.000122963	TRUE	TRUE	Significant heterogeneity
508	Pulmonary collapse; interstitial and compensatory emphysema	-0.225792	0.797884	0.0458169	8.3014e-07	23622	675	22947	2	92.4878	13.3118	1	0.000263748	TRUE	TRUE	Significant heterogeneity
535.1	Acute gastritis	-0.346714	0.707007	0.07098	1.036e-06	23030	259	22771	2	61.034	2.56634	1	0.10916	TRUE	TRUE	High heterogeneity
272.11	Hypercholesterolemia	-0.137334	0.871679	0.0288906	1.99838e-06	29390	2371	27019	3	80.3816	10.1945	2	0.00611348	TRUE	TRUE	Significant heterogeneity
296.2	Depression	-0.102977	0.902148	0.0217196	2.12452e-06	29676	3991	25685	3	61.9135	5.25121	2	0.0723961	TRUE	TRUE	High heterogeneity
655	Known or suspected fetal abnormality affecting management of mother	-0.195544	0.822387	0.0420791	3.36692e-06	18843	944	17899	3	92.0304	25.0953	2	3.55317e-06	TRUE	TRUE	Significant heterogeneity
619.2	Disorders of uterus, NEC	-0.255275	0.774703	0.0552216	3.78696e-06	16874	455	16419	3	34.8862	3.07154	2	0.215289	TRUE	TRUE	Moderate heterogeneity
535	Gastritis and duodenitis	-0.140471	0.868949	0.0306077	4.4448e-06	31771	1834	29937	3	69.3826	6.53224	2	0.0381543	TRUE	TRUE	Significant heterogeneity
476	Allergic rhinitis	-0.12109	0.885955	0.0264155	4.56086e-06	23014	2559	20455	2	87.5583	8.0375	1	0.00458186	TRUE	TRUE	Significant heterogeneity
079	Viral infection	-0.12826	0.879625	0.0283047	5.85956e-06	30328	2028	28300	3	81.3244	10.7092	2	0.00472647	TRUE	TRUE	Significant heterogeneity
110	Dermatophytosis / Dermatomycosis	-0.134196	0.874419	0.0297873	6.6329e-06	23475	1832	21643	2	89.5852	9.60174	1	0.00194393	TRUE	TRUE	Significant heterogeneity
614	Inflammatory diseases of female pelvic organs	-0.11929	0.887551	0.0264898	6.6928e-06	18632	2542	16090	3	47.6521	3.82059	2	0.148036	TRUE	TRUE	Moderate heterogeneity
296	Mood disorders	-0.0926995	0.911467	0.0207264	7.72994e-06	30140	4455	25685	3	65.6992	5.83076	2	0.0541834	TRUE	TRUE	High heterogeneity
348.9	Other conditions of brain, NOS	-0.263888	0.768059	0.0595425	9.33932e-06	23167	409	22758	2	21.2374	1.26964	1	0.259835	TRUE	TRUE	Low heterogeneity
614.5	Inflammatory disease of cervix, vagina, and vulva	-0.123689	0.883654	0.0279521	9.642e-06	18280	2190	16090	3	66.2298	5.92239	2	0.0517571	TRUE	TRUE	High heterogeneity
110.1	Dermatophytosis	-0.135819	0.873001	0.0309946	1.17581e-05	23333	1690	21643	2	84.2178	6.33624	1	0.0118295	TRUE	TRUE	Significant heterogeneity
636.3	Hemorrhage in early pregnancy	-0.254187	0.775547	0.0586924	1.48547e-05	13842	374	13468	2	90.9829	11.09	1	0.000867947	TRUE	TRUE	Significant heterogeneity
614.52	Vaginitis and vulvovaginitis	-0.13049	0.877666	0.0301526	1.50712e-05	13744	1841	11903	2	84.0157	6.25613	1	0.0123764	TRUE	TRUE	Significant heterogeneity
272.1	Hyperlipidemia	-0.0881289	0.915643	0.0204756	1.67679e-05	32444	5425	27019	3	59.7167	4.96484	2	0.083541	TRUE	TRUE	High heterogeneity
474	Acute and chronic tonsillitis	-0.240001	0.786627	0.0560241	1.83654e-05	28343	480	27863	3	0	0.775363	2	0.678628	TRUE	TRUE	Low heterogeneity
381.11	Suppurative and unspecified otitis media	-0.198095	0.820292	0.0463669	1.93447e-05	24225	645	23580	2	91.6467	11.9713	1	0.000540251	TRUE	TRUE	Significant heterogeneity
272	Disorders of lipoid metabolism	-0.0872621	0.916437	0.0204669	2.01194e-05	32453	5434	27019	3	61.9664	5.25851	2	0.0721321	TRUE	TRUE	High heterogeneity
644	Anemia during pregnancy	-0.225689	0.797966	0.0540728	2.99562e-05	14379	460	13919	2	91.5603	11.8488	1	0.000576992	TRUE	TRUE	Significant heterogeneity
479	Other upper respiratory disease	-0.147958	0.862467	0.0356886	3.38601e-05	29159	1296	27863	3	69.2603	6.50624	2	0.0386533	TRUE	TRUE	Significant heterogeneity
536.8	Dyspepsia and other specified disorders of function of stomach	-0.202234	0.816903	0.048781	3.38691e-05	23360	589	22771	2	86.8716	7.61708	1	0.00578181	TRUE	TRUE	Significant heterogeneity
741	Symptoms and disorders of the joints	-0.12097	0.886061	0.0295212	4.17219e-05	32175	1977	30198	3	15.6781	2.37186	2	0.305462	TRUE	TRUE	Low heterogeneity
729	Other disorders of soft tissues	-0.136159	0.872704	0.033231	4.17931e-05	29132	1476	27656	3	80.975	10.5125	2	0.0052149	TRUE	TRUE	Significant heterogeneity
296.1	Bipolar	-0.162981	0.849607	0.0400169	4.64498e-05	19420	922	18498	2	31.6132	1.46227	1	0.226569	TRUE	FALSE	Moderate heterogeneity
840	Sprains and strains	-0.111579	0.89442	0.0274189	4.71284e-05	24066	2207	21859	2	80.714	5.18511	1	0.0227812	TRUE	FALSE	Significant heterogeneity
635.2	Antepartum hemorrhage, abruptio placentae, and placenta previa	-0.292263	0.746572	0.0720895	5.03137e-05	13707	239	13468	2	90.6336	10.6765	1	0.00108507	TRUE	FALSE	Significant heterogeneity
530	Diseases of esophagus	-0.0864342	0.917196	0.0213438	5.13013e-05	32044	4370	27674	3	5.66519	2.12011	2	0.346437	TRUE	FALSE	Low heterogeneity
626	Disorders of menstruation and other abnormal bleeding from female genital tract	-0.115636	0.890799	0.0285781	5.20276e-05	17816	2534	15282	3	55.1827	4.46257	2	0.107391	TRUE	FALSE	High heterogeneity
218.1	Uterine leiomyoma	-0.121279	0.885787	0.0300656	5.48843e-05	18045	2246	15799	3	0	0.0755805	2	0.962915	TRUE	FALSE	Low heterogeneity
381.1	Otitis media	-0.169192	0.844347	0.0420114	5.64264e-05	24379	799	23580	2	88.3722	8.6001	1	0.00336145	TRUE	FALSE	Significant heterogeneity
619	Noninflammatory female genital disorders	-0.109595	0.896197	0.0272443	5.75427e-05	18842	2423	16419	3	21.5952	2.55087	2	0.27931	TRUE	FALSE	Low heterogeneity
296.22	Major depressive disorder	-0.0965621	0.907954	0.0240961	6.13988e-05	21643	3145	18498	2	79.6342	4.9102	1	0.0266985	TRUE	FALSE	Significant heterogeneity
475	Chronic sinusitis	-0.137419	0.871605	0.0342962	6.15378e-05	21801	1346	20455	2	0	0.583049	1	0.44512	TRUE	FALSE	Low heterogeneity
285	Other anemias	-0.0859499	0.91764	0.0216699	7.29868e-05	31181	4205	26976	3	6.14694	2.13099	2	0.344557	TRUE	FALSE	Low heterogeneity
530.11	GERD	-0.0867049	0.916948	0.0220512	8.42466e-05	31696	4022	27674	3	0	1.93012	2	0.38096	TRUE	FALSE	Low heterogeneity
381	Otitis media and Eustachian tube disorders	-0.147994	0.862437	0.0378318	9.15795e-05	24598	1018	23580	2	78.341	4.61702	1	0.0316562	TRUE	FALSE	Significant heterogeneity
530.1	Esophagitis, GERD and related diseases	-0.0844103	0.919054	0.0216287	9.51258e-05	31907	4233	27674	3	11.2651	2.25391	2	0.324019	TRUE	FALSE	Low heterogeneity
367.8	Hypermetropia	-0.210902	0.809854	0.0543216	0.000103405	22929	512	22417	2	0	0.0281966	1	0.866647	TRUE	FALSE	Low heterogeneity
636	Early or threatened labor; hemorrhage in early pregnancy	-0.193729	0.823881	0.0503377	0.000118799	18167	624	17543	3	86.9994	15.3839	2	0.000456495	TRUE	FALSE	Significant heterogeneity
433.8	Late effects of cerebrovascular disease	-0.25663	0.773655	0.0667063	0.000119498	23721	311	23410	2	44.2559	1.79391	1	0.18045	TRUE	FALSE	Moderate heterogeneity
765	Cervical radiculitis	-0.168957	0.844545	0.0440413	0.000124885	22813	778	22035	2	26.4114	1.35891	1	0.243727	TRUE	FALSE	Moderate heterogeneity
870	Open wounds of head; neck; and trunk	-0.160227	0.85195	0.0419707	0.000134763	23793	845	22948	2	0	0.824617	1	0.363834	TRUE	FALSE	Low heterogeneity
218	Benign neoplasm of uterus	-0.111584	0.894416	0.0293882	0.000146512	18233	2434	15799	3	0	0.595195	2	0.7426	TRUE	FALSE	Low heterogeneity
454	Varicose veins	-0.199392	0.819229	0.0525435	0.000147764	29413	553	28860	3	79.2189	9.62414	2	0.00813099	TRUE	FALSE	Significant heterogeneity
727	Other disorders of synovium, tendon, and bursa	-0.113076	0.893083	0.0300199	0.000165419	29637	1981	27656	3	83.0357	11.7894	2	0.00275395	TRUE	FALSE	Significant heterogeneity
454.11	Varicose veins of lower extremity, symptomtic	-0.282567	0.753846	0.0761432	0.000206449	21997	232	21765	2	69.1781	3.24444	1	0.0716661	TRUE	FALSE	High heterogeneity
470	Septal Deviations/Turbinate Hypertrophy	-0.241834	0.785186	0.0652019	0.00020807	20792	337	20455	2	0	0.0223738	1	0.881097	TRUE	FALSE	Low heterogeneity
771.1	Swelling of limb	-0.123863	0.883501	0.0334242	0.000210735	32185	1506	30679	3	73.0214	7.41329	2	0.0245597	TRUE	FALSE	Significant heterogeneity
503	Pulmonary congestion and hypostasis	-0.245949	0.781962	0.0673871	0.000262455	23231	284	22947	2	79.9951	4.99878	1	0.0253652	TRUE	FALSE	Significant heterogeneity
722.9	Other and unspecified disc disorder	-0.238904	0.78749	0.0656246	0.000272139	29438	380	29058	3	0	0.122921	2	0.94039	TRUE	FALSE	Low heterogeneity
770	Myalgia and myositis unspecified	-0.119235	0.887599	0.0331283	0.000319213	24726	1427	23299	2	0	0.480778	1	0.48807	TRUE	FALSE	Low heterogeneity
304	Adjustment reaction	-0.126135	0.881496	0.0351359	0.000330773	19778	1280	18498	2	84.5159	6.45825	1	0.0110438	TRUE	FALSE	Significant heterogeneity
433	Cerebrovascular disease	-0.124445	0.882986	0.0347697	0.000344731	32348	1400	30948	3	29.3262	2.8299	2	0.242937	TRUE	FALSE	Moderate heterogeneity
112	Candidiasis	-0.112368	0.893715	0.0314779	0.000357308	23235	1592	21643	2	64.3604	2.80587	1	0.09392	TRUE	FALSE	High heterogeneity
300	Anxiety disorders	-0.0828549	0.920485	0.0233932	0.000397345	29104	3419	25685	3	79.3503	9.68535	2	0.00788594	TRUE	FALSE	Significant heterogeneity
721	Spondylosis and allied disorders	-0.101379	0.903591	0.0286307	0.000398736	31123	2065	29058	3	70.5674	6.79519	2	0.0334536	TRUE	FALSE	Significant heterogeneity
216	Benign neoplasm of skin	-0.139104	0.870138	0.039564	0.000438229	32404	1014	31390	3	88.0176	16.6911	2	0.000237445	TRUE	FALSE	Significant heterogeneity
706	Diseases of sebaceous glands	-0.102053	0.902981	0.0290458	0.000442206	31989	1955	30034	3	0	1.99079	2	0.369578	TRUE	FALSE	Low heterogeneity
199	Neoplasm of uncertain behavior	-0.168596	0.84485	0.048061	0.000451552	24036	681	23355	2	89.7057	9.71413	1	0.00182857	TRUE	FALSE	Significant heterogeneity
564.1	Irritable Bowel Syndrome	-0.185278	0.830873	0.0528521	0.000455578	28996	572	28424	3	43.4164	3.53459	2	0.170794	TRUE	FALSE	Moderate heterogeneity
702.2	Seborrheic keratosis	-0.197278	0.820963	0.0569673	0.000534184	24685	425	24260	2	73.5585	3.78194	1	0.0518086	TRUE	FALSE	High heterogeneity
704.2	Hirsutism	-0.303794	0.738013	0.0882306	0.000574921	23069	179	22890	2	0	0.464141	1	0.495695	TRUE	FALSE	Low heterogeneity
702	Degenerative skin conditions and other dermatoses	-0.189373	0.827478	0.0550122	0.000576622	23119	466	22653	2	83.3895	6.0203	1	0.0141423	TRUE	FALSE	Significant heterogeneity
721.1	Spondylosis without myelopathy	-0.101356	0.903611	0.0294882	0.000587798	30975	1917	29058	3	54.7839	4.4232	2	0.109525	TRUE	FALSE	High heterogeneity
689	Disorder of skin and subcutaneous tissue NOS	-0.121455	0.885631	0.0354241	0.000606692	32453	1276	31177	3	78.9223	9.4887	2	0.00870069	TRUE	FALSE	Significant heterogeneity
687.1	Rash and other nonspecific skin eruption	-0.0970249	0.907533	0.0285052	0.00066466	24306	1970	22336	2	91.7894	12.1793	1	0.000483215	TRUE	FALSE	Significant heterogeneity
635	Hemorrhage during pregnancy; childbirth and postpartum	-0.198896	0.819635	0.0586269	0.000692401	17976	433	17543	3	93.3934	30.2728	2	2.66894e-07	TRUE	FALSE	Significant heterogeneity
313	Pervasive developmental disorders	-0.244386	0.783185	0.0723266	0.000727695	24449	273	24176	2	0	0.534327	1	0.464794	TRUE	FALSE	Low heterogeneity
916	Contusion	-0.106726	0.898772	0.0316041	0.000732896	24726	1501	23225	2	68.248	3.14941	1	0.0759546	TRUE	FALSE	High heterogeneity
536	Disorders of function of stomach	-0.145658	0.864453	0.0431868	0.000744221	23565	794	22771	2	73.5108	3.77512	1	0.0520201	TRUE	FALSE	High heterogeneity
562	Diverticulosis and diverticulitis	-0.132935	0.875522	0.0394788	0.000759215	29622	1198	28424	3	82.795	11.6245	2	0.00299069	TRUE	FALSE	Significant heterogeneity
741.4	Joint effusions	-0.119536	0.887332	0.0358547	0.000856375	23785	1173	22612	2	0	0.170134	1	0.679992	TRUE	FALSE	Low heterogeneity
571.5	Other chronic nonalcoholic liver disease	-0.134087	0.874514	0.0402531	0.000865032	23772	903	22869	2	86.7993	7.57535	1	0.00591718	TRUE	FALSE	Significant heterogeneity
871	Open wounds of extremities	-0.124026	0.883356	0.0372362	0.000865946	24030	1082	22948	2	0	0.43718	1	0.508487	TRUE	FALSE	Low heterogeneity
830	Dislocation	-0.152204	0.858813	0.0458534	0.000902241	24367	707	23660	2	71.9757	3.56834	1	0.0588913	TRUE	FALSE	High heterogeneity
272.13	Mixed hyperlipidemia	-0.133746	0.874812	0.0404015	0.000931554	21009	1029	19980	2	0	0.20241	1	0.652783	TRUE	FALSE	Low heterogeneity
610.1	Cystic mastopathy	-0.209104	0.811311	0.0636802	0.0010247	12992	338	12654	2	85.9939	7.13974	1	0.00753942	TRUE	FALSE	Significant heterogeneity
353	Nerve root and plexus disorders	-0.202872	0.816382	0.0618942	0.00104646	22633	455	22178	2	82.9275	5.85736	1	0.015512	TRUE	FALSE	Significant heterogeneity
454.1	Varicose veins of lower extremity	-0.187098	0.829362	0.0575682	0.00115396	29318	458	28860	3	78.6523	9.36868	2	0.00923882	TRUE	FALSE	Significant heterogeneity
535.9	Gastritis and duodenitis, NOS	-0.132992	0.875472	0.0410486	0.00119586	23585	814	22771	2	85.7758	7.03027	1	0.00801432	TRUE	FALSE	Significant heterogeneity
313.1	Attention deficit hyperactivity disorder	-0.25959	0.771368	0.0815322	0.0014531	24392	216	24176	2	62.8352	2.69072	1	0.100934	TRUE	FALSE	High heterogeneity
591	Urinary tract infection	-0.0793395	0.923726	0.0251349	0.0015965	31218	2801	28417	3	79.5408	9.77556	2	0.00753815	TRUE	FALSE	Significant heterogeneity
720	Spinal stenosis	-0.125064	0.882441	0.0396816	0.00162337	30124	1066	29058	3	0	1.89102	2	0.388481	TRUE	FALSE	Low heterogeneity
788	Syncope and collapse	-0.129469	0.878562	0.0411306	0.00164534	32453	965	31488	3	64.6968	5.66521	2	0.0588592	TRUE	FALSE	High heterogeneity
681	Superficial cellulitis and abscess	-0.084645	0.918838	0.0268924	0.00164652	31941	2252	29689	3	78.0612	9.11627	2	0.0104816	TRUE	FALSE	Significant heterogeneity
801.1	Fracture of foot	-0.226168	0.797584	0.0719612	0.00167272	23410	257	23153	2	0	0.465925	1	0.494868	TRUE	FALSE	Low heterogeneity
259	Other endocrine disorders	-0.266842	0.765794	0.0850919	0.00171314	23390	191	23199	2	82.7955	5.81245	1	0.0159132	TRUE	FALSE	Significant heterogeneity
054	Herpes simplex	-0.138632	0.870548	0.0444545	0.00181766	21471	713	20758	2	72.3742	3.6198	1	0.0570956	TRUE	FALSE	High heterogeneity
427	Cardiac dysrhythmias	-0.0851971	0.918331	0.0276836	0.00208724	31950	2686	29264	3	0	0.929504	2	0.628291	TRUE	FALSE	Low heterogeneity
537	Other disorders of stomach and duodenum	-0.143327	0.86647	0.0465899	0.00209541	30662	725	29937	3	63.5972	5.49408	2	0.0641174	TRUE	FALSE	High heterogeneity
180	Cervical cancer and dysplasia	-0.154917	0.856486	0.0504747	0.00214628	16039	591	15448	3	51.7507	4.14514	2	0.125862	TRUE	FALSE	High heterogeneity
939	Atopic/contact dermatitis due to other or unspecified	-0.0839821	0.919448	0.0274604	0.00222595	23956	2153	21803	2	85.6328	6.9603	1	0.00833381	TRUE	FALSE	Significant heterogeneity
180.3	Cervical intraepithelial neoplasia [CIN] [Cervical dysplasia]	-0.157064	0.85465	0.0519297	0.00249006	16005	557	15448	3	38.0302	3.22738	2	0.199151	TRUE	FALSE	Moderate heterogeneity
110.13	Dermatophytosis of the body	-0.19321	0.824309	0.0642647	0.00264304	21988	345	21643	2	43.5289	1.77082	1	0.183281	TRUE	FALSE	Moderate heterogeneity
571	Chronic liver disease and cirrhosis	-0.118464	0.888283	0.0394846	0.00269744	23819	950	22869	2	82.7609	5.80076	1	0.0160192	TRUE	FALSE	Significant heterogeneity
722.6	Degeneration of intervertebral disc	-0.102738	0.902364	0.03425	0.00270296	30435	1377	29058	3	31.3566	2.91361	2	0.23298	TRUE	FALSE	Moderate heterogeneity
389.1	Sensorineural hearing loss	-0.134867	0.873832	0.0449803	0.00271448	24161	729	23432	2	68.8674	3.21207	1	0.0730969	TRUE	FALSE	High heterogeneity
743	Osteoporosis, osteopenia and pathological fracture	-0.102032	0.903	0.0341722	0.00282807	32453	1458	30995	3	57.1337	4.66567	2	0.0970204	TRUE	FALSE	High heterogeneity
295	Schizophrenia and other psychotic disorders	-0.125006	0.882491	0.0419956	0.00291413	26574	889	25685	3	0	1.86041	2	0.394473	TRUE	FALSE	Low heterogeneity
789	Nausea and vomiting	-0.0770859	0.92581	0.0259352	0.00295623	32453	2624	29829	3	54.6714	4.41222	2	0.110128	TRUE	FALSE	High heterogeneity
871.2	Open wound of finger(s)	-0.175318	0.83919	0.0590187	0.00297268	23338	390	22948	2	8.88089	1.09746	1	0.294823	TRUE	FALSE	Low heterogeneity
300.1	Anxiety disorder	-0.0767987	0.926076	0.0258948	0.00301903	28425	2740	25685	3	76.3588	8.4598	2	0.0145539	TRUE	FALSE	Significant heterogeneity
722	Intervertebral disc disorders	-0.0864164	0.917212	0.0292368	0.00311923	31053	1995	29058	3	19.4306	2.48233	2	0.289047	TRUE	FALSE	Low heterogeneity
327.3	Sleep apnea	-0.0788417	0.924186	0.0266965	0.00314434	31297	2582	28715	3	59.1458	4.89546	2	0.0864896	TRUE	FALSE	High heterogeneity
574.1	Cholelithiasis	-0.131346	0.876915	0.0444872	0.00315278	32139	764	31375	3	34.6585	3.06084	2	0.216445	TRUE	FALSE	Moderate heterogeneity
411.3	Angina pectoris	-0.136524	0.872386	0.0462417	0.00315318	30753	800	29953	3	0	0.813354	2	0.665859	TRUE	FALSE	Low heterogeneity
411	Ischemic Heart Disease	-0.0838484	0.919571	0.0284647	0.00322231	32259	2306	29953	3	65.6036	5.81456	2	0.0546242	TRUE	FALSE	High heterogeneity
280	Iron deficiency anemias	-0.0855093	0.918045	0.0290356	0.00322973	29123	2147	26976	3	0	0.192986	2	0.908016	TRUE	FALSE	Low heterogeneity
562.1	Diverticulosis	-0.122536	0.884674	0.041713	0.00330778	29516	1092	28424	3	82.7716	11.6087	2	0.00301436	TRUE	FALSE	Significant heterogeneity
740	Osteoarthrosis	-0.0650638	0.937008	0.0222338	0.00342974	32453	4283	28170	3	0	1.21069	2	0.545886	TRUE	FALSE	Low heterogeneity
300.9	Posttraumatic stress disorder	-0.142711	0.867005	0.0489972	0.00358387	19118	620	18498	2	15.5359	1.18394	1	0.276556	TRUE	FALSE	Low heterogeneity
458.9	Hypotension NOS	-0.145798	0.864332	0.050105	0.00361602	23959	646	23313	2	0	0.958797	1	0.32749	TRUE	FALSE	Low heterogeneity
743.9	Osteopenia or other disorder of bone and cartilage	-0.11953	0.887338	0.0411141	0.00364608	24301	965	23336	2	72.0397	3.5765	1	0.0586024	TRUE	FALSE	High heterogeneity
244.4	Hypothyroidism NOS	-0.112113	0.893943	0.0387946	0.00385337	31102	1108	29994	3	0	0.285568	2	0.866941	TRUE	FALSE	Low heterogeneity
280.1	Iron deficiency anemias, unspecified or not due to blood loss	-0.0865457	0.917094	0.0302708	0.00424914	28944	1968	26976	3	0	0.369107	2	0.831475	TRUE	FALSE	Low heterogeneity
634	Miscarriage; stillbirth	-0.139792	0.869539	0.0490806	0.00439655	18279	736	17543	3	86.3169	14.6166	2	0.000669954	TRUE	FALSE	Significant heterogeneity
277.7	Dysmetabolic syndrome X	-0.219885	0.802611	0.0774303	0.00451453	24173	245	23928	2	0	0.128615	1	0.719873	TRUE	FALSE	Low heterogeneity
720.1	Spinal stenosis of lumbar region	-0.146561	0.863673	0.0516941	0.00458041	22228	581	21647	2	0	0.00299511	1	0.956355	TRUE	FALSE	Low heterogeneity
455	Hemorrhoids	-0.0835467	0.919848	0.0295051	0.00463152	30951	2091	28860	3	79.9847	9.99235	2	0.00676376	TRUE	FALSE	Significant heterogeneity
722.1	Displacement of intervertebral disc	-0.115863	0.890597	0.041633	0.00538648	22521	874	21647	2	21.6062	1.27561	1	0.258717	TRUE	FALSE	Low heterogeneity
740.9	Osteoarthrosis NOS	-0.073282	0.929339	0.0264745	0.00563976	31117	2947	28170	3	0	1.68229	2	0.431217	TRUE	FALSE	Low heterogeneity
763	Thoracic or lumbosacral neuritis or radiculitis, unspecified	-0.0989467	0.905791	0.0357466	0.00564012	23242	1207	22035	2	61.2568	2.5811	1	0.108147	TRUE	FALSE	High heterogeneity
200	Myeloproliferative disease	-0.24366	0.783754	0.0883669	0.00582682	24453	179	24274	2	0	0.00390922	1	0.950146	TRUE	FALSE	Low heterogeneity
600	Hyperplasia of prostate	-0.140257	0.869135	0.0511154	0.00607093	13513	816	12697	3	2.65842	2.05462	2	0.357969	TRUE	FALSE	Low heterogeneity
696	Psoriasis and related disorders	-0.198256	0.82016	0.0722646	0.00607937	22664	255	22409	2	88.3443	8.57952	1	0.00339966	TRUE	FALSE	Significant heterogeneity
737	Curvature of spine	-0.168231	0.845159	0.0614889	0.00621994	23012	355	22657	2	0	0.258715	1	0.611005	TRUE	FALSE	Low heterogeneity
369.5	Conjunctivitis, infectious	-0.105836	0.899572	0.0392816	0.00705403	23235	995	22240	2	0	0.14093	1	0.707358	TRUE	FALSE	Low heterogeneity
295.3	Psychosis	-0.176866	0.837892	0.0656762	0.00708136	18824	326	18498	2	0	0.0702491	1	0.790974	TRUE	FALSE	Low heterogeneity
214	Lipoma	-0.135085	0.873641	0.0503306	0.00727555	31885	672	31213	3	54.3697	4.38305	2	0.111746	TRUE	FALSE	High heterogeneity
817	Concussion	-0.238002	0.788201	0.0892265	0.00764434	24457	174	24283	2	8.42604	1.09201	1	0.296026	TRUE	FALSE	Low heterogeneity
575.7	Other disorders of gallbladder	-0.225315	0.798264	0.0848859	0.0079466	23990	180	23810	2	69.1234	3.2387	1	0.0719176	TRUE	FALSE	High heterogeneity
727.1	Synovitis and tenosynovitis	-0.106882	0.898632	0.0402732	0.00795602	28641	985	27656	3	52.9987	4.2552	2	0.119123	TRUE	FALSE	High heterogeneity
626.1	Irregular menstrual cycle/bleeding	-0.103235	0.901915	0.0389082	0.00797097	16819	1537	15282	3	17.228	2.41628	2	0.298753	TRUE	FALSE	Low heterogeneity
800	Fracture of lower limb	-0.141931	0.867681	0.0536654	0.00817543	31274	521	30753	3	0	1.72518	2	0.422067	TRUE	FALSE	Low heterogeneity
041	Bacterial infection NOS	-0.0759494	0.926863	0.0287569	0.00826401	32026	2097	29929	3	0	0.096178	2	0.953049	TRUE	FALSE	Low heterogeneity
705	Disorders of sweat glands	-0.158892	0.853088	0.0601836	0.00828748	22854	390	22464	2	79.2107	4.81018	1	0.0282921	TRUE	FALSE	Significant heterogeneity
599	Other symptoms/disorders or the urinary system	-0.112453	0.89364	0.0426144	0.00831903	32054	1473	30581	3	77.9483	9.0696	2	0.0107291	TRUE	FALSE	Significant heterogeneity
456	Chronic venous insufficiency [CVI]	-0.141971	0.867646	0.0538856	0.00842183	22315	550	21765	2	74.4915	3.92026	1	0.0477076	TRUE	FALSE	Significant heterogeneity
574.3	Cholecystitis without cholelithiasis	-0.207198	0.812859	0.0786479	0.00842618	24011	201	23810	2	78.6134	4.67583	1	0.0305898	TRUE	FALSE	Significant heterogeneity
619.4	Noninflammatory disorders of vagina	-0.0872364	0.91646	0.0333235	0.00884822	13634	1495	12139	2	62.5976	2.67363	1	0.102023	TRUE	FALSE	High heterogeneity
389	Hearing loss	-0.092891	0.911293	0.035566	0.00900695	24675	1243	23432	2	66.7244	3.0052	1	0.0829975	TRUE	FALSE	High heterogeneity
535.8	Other specified gastritis	-0.160795	0.851467	0.0616581	0.00911138	30381	444	29937	3	0	1.9825	2	0.371112	TRUE	FALSE	Low heterogeneity
411.2	Myocardial infarction	-0.117693	0.888969	0.0453488	0.00945151	30764	811	29953	3	0	1.00133	2	0.606127	TRUE	FALSE	Low heterogeneity
727.4	Ganglion and cyst of synovium, tendon, and bursa	-0.15626	0.855337	0.0605158	0.00981931	28091	435	27656	3	68.6042	6.37028	2	0.0413725	TRUE	FALSE	Significant heterogeneity
289.4	Lymphadenitis	-0.0962221	0.908262	0.037422	0.0101325	31263	1149	30114	3	0	1.76699	2	0.413336	TRUE	FALSE	Low heterogeneity
458	Hypotension	-0.108041	0.89759	0.0423405	0.010719	31624	940	30684	3	0	0.781735	2	0.67647	TRUE	FALSE	Low heterogeneity
295.1	Schizophrenia	-0.126641	0.88105	0.0496453	0.0107439	24895	627	24268	2	0	0.183164	1	0.668668	TRUE	FALSE	Low heterogeneity
599.2	Retention of urine	-0.134866	0.873833	0.0531908	0.0112285	31175	594	30581	3	5.38663	2.11387	2	0.34752	TRUE	FALSE	Low heterogeneity
361	Retinal detachments and defects	0.211911	1.23604	0.0837604	0.0114074	22656	220	22436	2	75.2699	4.04365	1	0.0443378	TRUE	FALSE	Significant heterogeneity
433.21	Cerebral artery occlusion, with cerebral infarction	-0.131049	0.877175	0.0518185	0.0114388	23974	564	23410	2	85.7602	7.02259	1	0.00804879	TRUE	FALSE	Significant heterogeneity
340	Migraine	-0.0786718	0.924343	0.031214	0.0117222	31592	1684	29908	3	74.0358	7.70291	2	0.0212488	TRUE	FALSE	Significant heterogeneity
643	Excessive vomiting in pregnancy	-0.171941	0.842029	0.0683765	0.0119159	14379	287	14092	2	88.7812	8.91362	1	0.00283051	TRUE	FALSE	Significant heterogeneity
278	Overweight, obesity and other hyperalimentation	-0.0486504	0.952514	0.0194097	0.0121932	32453	5677	26776	3	81.6966	10.9269	2	0.00423888	TRUE	FALSE	Significant heterogeneity
300.4	Dysthymic disorder	-0.120899	0.886124	0.0488489	0.0133254	19112	614	18498	2	83.0218	5.88991	1	0.0152278	TRUE	FALSE	Significant heterogeneity
131	Protozoan infection	0.138271	1.14829	0.0561276	0.0137586	24220	484	23736	2	0	0.0409393	1	0.839655	TRUE	FALSE	Low heterogeneity
707.2	Chronic ulcer of leg or foot	-0.166534	0.846594	0.0677822	0.0140144	24510	329	24181	2	0	0.00870194	1	0.925678	TRUE	FALSE	Low heterogeneity
634.1	Missed abortion/Hydatidiform mole	-0.210069	0.810528	0.0856636	0.0141962	13641	173	13468	2	86.095	7.19165	1	0.00732434	TRUE	FALSE	Significant heterogeneity
305.2	Eating disorder	-0.235493	0.790181	0.0962852	0.0144537	18653	155	18498	2	87.2236	7.82693	1	0.00514734	TRUE	FALSE	Significant heterogeneity
433.2	Occlusion of cerebral arteries	-0.117785	0.888887	0.0485013	0.0151615	31632	684	30948	3	72.4692	7.26459	2	0.0264554	TRUE	FALSE	Significant heterogeneity
426.3	Bundle branch block	-0.158281	0.85361	0.0652834	0.0153284	22201	342	21859	2	0	0.0158118	1	0.899934	TRUE	FALSE	Low heterogeneity
184	Cancer of other female genital organs	-0.244762	0.782891	0.100989	0.0153656	13264	132	13132	2	58.4887	2.40898	1	0.120641	TRUE	FALSE	High heterogeneity
282	Hereditary hemolytic anemias	-0.109019	0.896713	0.0450313	0.0154792	27896	920	26976	3	0	1.7004	2	0.427329	TRUE	FALSE	Low heterogeneity
278.1	Obesity	-0.0467945	0.954284	0.0194774	0.0162834	32311	5535	26776	3	83.3393	12.0043	2	0.00247342	TRUE	FALSE	Significant heterogeneity
371.21	Allergic conjunctivitis	-0.174582	0.839808	0.0728648	0.0165764	22518	278	22240	2	0	0.24847	1	0.618155	TRUE	FALSE	Low heterogeneity
681.1	Cellulitis and abscess of fingers/toes	-0.137606	0.871442	0.0575956	0.0168861	22584	421	22163	2	76.6967	4.29123	1	0.0383094	TRUE	FALSE	Significant heterogeneity
369	Infection of the eye	-0.0883012	0.915485	0.0369722	0.0169258	23375	1135	22240	2	0	0.00889167	1	0.924874	TRUE	FALSE	Low heterogeneity
371.2	Conjunctivitis, noninfectious	-0.166603	0.846536	0.0698703	0.0171044	22543	303	22240	2	0	0.337729	1	0.561143	TRUE	FALSE	Low heterogeneity
214.1	Lipoma of skin and subcutaneous tissue	-0.14475	0.865239	0.0609063	0.0174729	31674	461	31213	3	2.91559	2.06006	2	0.356996	TRUE	FALSE	Low heterogeneity
327.32	Obstructive sleep apnea	-0.067932	0.934324	0.0285985	0.0175315	23286	2179	21107	2	70.3788	3.37596	1	0.0661539	TRUE	FALSE	High heterogeneity
573	Other disorders of liver	-0.111778	0.894243	0.0470732	0.0175703	23593	724	22869	2	81.8033	5.49551	1	0.0190653	TRUE	FALSE	Significant heterogeneity
386	Vertiginous syndromes and other disorders of vestibular system	-0.140595	0.868841	0.0592466	0.0176416	24246	411	23835	2	42.969	1.75343	1	0.185446	TRUE	FALSE	Moderate heterogeneity
355.1	Chronic pain syndrome	-0.129617	0.878432	0.0549984	0.0184362	22637	459	22178	2	0	0.605618	1	0.436443	TRUE	FALSE	Low heterogeneity
041.4	E. coli	-0.179598	0.835606	0.0763782	0.0187017	30203	274	29929	3	0	0.96177	2	0.618236	TRUE	FALSE	Low heterogeneity
110.12	Althete's foot	-0.121743	0.885376	0.0519073	0.0190066	22217	574	21643	2	0	0.288604	1	0.591116	TRUE	FALSE	Low heterogeneity
078	Viral warts & HPV	-0.105129	0.900208	0.0448626	0.0191108	21502	744	20758	2	61.0587	2.56797	1	0.109048	TRUE	FALSE	High heterogeneity
285.1	Acute posthemorrhagic anemia	-0.11119	0.894768	0.0476083	0.0195161	20804	687	20117	2	69.5851	3.28786	1	0.0697938	TRUE	FALSE	High heterogeneity
367	Disorders of refraction and accommodation; blindness and low vision	-0.065702	0.93641	0.0281725	0.0196934	24726	2309	22417	2	0	0.447671	1	0.503443	TRUE	FALSE	Low heterogeneity
647.1	Infections of genitourinary tract during pregnancy	-0.164279	0.848506	0.0705937	0.01996	14166	261	13905	2	87.3419	7.9001	1	0.0049432	TRUE	FALSE	Significant heterogeneity
615	Endometriosis	-0.139225	0.870032	0.0599343	0.0201809	16544	454	16090	3	0	0.785839	2	0.675083	TRUE	FALSE	Low heterogeneity
613.8	Other specified disorders of breast	-0.128046	0.879813	0.055311	0.0206122	24221	442	23779	2	87.5272	8.01743	1	0.00463293	TRUE	FALSE	Significant heterogeneity
701	Other hypertrophic and atrophic conditions of skin	-0.0763372	0.926504	0.0331954	0.021469	32030	1514	30516	3	63.7329	5.51464	2	0.0634617	TRUE	FALSE	High heterogeneity
613	Other nonmalignant breast conditions	-0.0935537	0.910689	0.0407334	0.0216339	24726	947	23779	2	94.3759	17.7806	1	2.479e-05	TRUE	FALSE	Significant heterogeneity
655.1	Abnormality in fetal heart rate or rhythm	-0.167724	0.845587	0.0731094	0.0217819	13902	257	13645	2	92.5469	13.4173	1	0.000249312	TRUE	FALSE	Significant heterogeneity
525	Other diseases of the teeth and supporting structures	-0.0856656	0.917901	0.0373861	0.0219419	31131	1089	30042	3	0	0.438889	2	0.802965	TRUE	FALSE	Low heterogeneity
594	Urinary calculus	-0.103247	0.901904	0.0451927	0.0223361	32267	765	31502	3	82.486	11.4195	2	0.00331357	TRUE	FALSE	Significant heterogeneity
870.3	Other open wound of head and face	-0.168354	0.845054	0.0737255	0.0223993	23191	243	22948	2	72.2139	3.59893	1	0.0578168	TRUE	FALSE	High heterogeneity
452.2	Deep vein thrombosis [DVT]	-0.121618	0.885487	0.0533477	0.0226243	22341	576	21765	2	0	0.340674	1	0.559441	TRUE	FALSE	Low heterogeneity
574	Cholelithiasis and cholecystitis	-0.0959859	0.908477	0.0422095	0.0229637	32243	868	31375	3	31.1106	2.9032	2	0.234195	TRUE	FALSE	Moderate heterogeneity
790.6	Other abnormal blood chemistry	-0.129381	0.878639	0.0569306	0.0230499	10614	763	9851	2	0	0.203766	1	0.651698	TRUE	FALSE	Low heterogeneity
804	Fracture of hand or wrist	-0.131182	0.877058	0.0579228	0.0235269	23558	405	23153	2	6.53345	1.0699	1	0.300968	TRUE	FALSE	Low heterogeneity
594.1	Calculus of kidney	-0.109638	0.896158	0.0484237	0.0235652	24502	624	23878	2	87.1098	7.75785	1	0.00534796	TRUE	FALSE	Significant heterogeneity
530.14	Reflux esophagitis	-0.115539	0.890886	0.0511162	0.0238016	28297	623	27674	3	0	0.942208	2	0.624313	TRUE	FALSE	Low heterogeneity
608	Other disorders of male genital organs	-0.155831	0.855704	0.0690217	0.0239637	9520	360	9160	2	0	0.0907536	1	0.763221	TRUE	FALSE	Low heterogeneity
244	Hypothyroidism	-0.082824	0.920513	0.0367841	0.024346	31243	1249	29994	3	0	0.312829	2	0.855205	TRUE	FALSE	Low heterogeneity
558	Noninfectious gastroenteritis	-0.0790177	0.924024	0.0352094	0.024818	29700	1276	28424	3	83.7221	12.2866	2	0.00214783	TRUE	FALSE	Significant heterogeneity
280.2	Iron deficiency anemia secondary to blood loss (chronic)	-0.113561	0.89265	0.0506544	0.0249694	20727	610	20117	2	0	0.166875	1	0.682904	TRUE	FALSE	Low heterogeneity
041.8	H. pylori	-0.140861	0.86861	0.0631116	0.0256197	22892	349	22543	2	0	0.30537	1	0.580535	TRUE	FALSE	Low heterogeneity
590	Pyelonephritis	-0.132764	0.875672	0.0600715	0.0270981	21636	397	21239	2	49.3083	1.97271	1	0.160161	TRUE	FALSE	Moderate heterogeneity
348	Other conditions of brain	-0.131149	0.877087	0.0593768	0.0271911	23170	412	22758	2	60.1548	2.50972	1	0.113146	TRUE	FALSE	High heterogeneity
575	Other biliary tract disease	-0.130787	0.877404	0.0593255	0.027484	24204	394	23810	2	62.4655	2.66421	1	0.102628	TRUE	FALSE	High heterogeneity
706.2	Sebaceous cyst	-0.0968531	0.907689	0.0439964	0.0277088	30866	832	30034	3	0	1.52824	2	0.465743	TRUE	FALSE	Low heterogeneity
297	Suicidal ideation or attempt	-0.159587	0.852496	0.0728067	0.0283847	18773	275	18498	2	37.8533	1.6091	1	0.204619	TRUE	FALSE	Moderate heterogeneity
440.2	Atherosclerosis of the extremities	-0.160152	0.852015	0.0732155	0.0287132	23455	286	23169	2	0	0.0113868	1	0.91502	TRUE	FALSE	Low heterogeneity
550.2	Diaphragmatic hernia	-0.09084	0.913164	0.0416645	0.0292372	31410	1007	30403	3	0	1.85489	2	0.395563	TRUE	FALSE	Low heterogeneity
333	Extrapyramidal disease and abnormal movement disorders	-0.171432	0.842457	0.0786554	0.0292918	22994	236	22758	2	0	0.977362	1	0.322851	TRUE	FALSE	Low heterogeneity
737.3	Kyphoscoliosis and scoliosis	-0.159338	0.852708	0.0731335	0.0293521	22899	242	22657	2	0	0.297128	1	0.585689	TRUE	FALSE	Low heterogeneity
282.5	Sickle cell anemia	-0.110349	0.895521	0.0508178	0.0298954	27704	728	26976	3	0	1.08886	2	0.580172	TRUE	FALSE	Low heterogeneity
597	Other disorders of urethra and urinary tract	-0.193398	0.824154	0.0892372	0.030217	31565	212	31353	3	71.6933	7.06547	2	0.0292249	TRUE	FALSE	Significant heterogeneity
440.22	Atherosclerosis of native arteries of the extremities with intermittent claudication	-0.19352	0.824053	0.0893394	0.0303015	23347	178	23169	2	5.66691	1.06007	1	0.303198	TRUE	FALSE	Low heterogeneity
274.1	Gout	0.110297	1.11661	0.0509723	0.0304749	32415	673	31742	3	49.0346	3.92423	2	0.140561	TRUE	FALSE	Moderate heterogeneity
378	Strabismus and other disorders of binocular eye movements	-0.156561	0.85508	0.0726137	0.0310777	22612	273	22339	2	0	0.344663	1	0.55715	TRUE	FALSE	Low heterogeneity
334	Degenerative disease of the spinal cord	-0.162538	0.849984	0.0754464	0.031213	23006	248	22758	2	0	0.310832	1	0.57717	TRUE	FALSE	Low heterogeneity
256	Ovarian dysfunction	-0.165844	0.847178	0.0771827	0.0316563	13589	229	13360	2	79.8111	4.95321	1	0.0260423	TRUE	FALSE	Significant heterogeneity
480.1	Bacterial pneumonia	-0.128817	0.879135	0.0600049	0.0318119	30225	457	29768	3	44.9214	3.63118	2	0.162742	TRUE	FALSE	Moderate heterogeneity
592.1	Cystitis	-0.0975614	0.907047	0.0457793	0.033079	29163	746	28417	3	78.316	9.22338	2	0.00993501	TRUE	FALSE	Significant heterogeneity
801	Fracture of ankle and foot	-0.105668	0.899724	0.0495993	0.0331363	23739	586	23153	2	0	0.166184	1	0.683526	TRUE	FALSE	Low heterogeneity
819	Skull and face fracture and other intercranial injury	-0.143801	0.86606	0.067506	0.0331555	24611	328	24283	2	0	0.121871	1	0.727014	TRUE	FALSE	Low heterogeneity
614.51	Cervicitis and endocervicitis	-0.12652	0.881157	0.0596105	0.0338007	12285	382	11903	2	0	0.316869	1	0.573495	TRUE	FALSE	Low heterogeneity
747.1	Cardiac congenital anomalies	-0.157815	0.854008	0.0744372	0.0339971	24635	253	24382	2	56.3656	2.29177	1	0.130062	TRUE	FALSE	High heterogeneity
740.11	Osteoarthrosis, localized, primary	-0.056885	0.944703	0.027024	0.0352932	30742	2572	28170	3	5.64901	2.11974	2	0.3465	TRUE	FALSE	Low heterogeneity
614.1	Pelvic peritoneal adhesions, female (postoperative) (postinfection)	-0.202981	0.816294	0.0967906	0.0359835	15086	195	14891	2	0	0.197212	1	0.656981	TRUE	FALSE	Low heterogeneity
274	Gout and other crystal arthropathies	0.104073	1.10968	0.0496525	0.0360789	32453	711	31742	3	39.5864	3.31052	2	0.191043	TRUE	FALSE	Moderate heterogeneity
380.1	Otitis externa	-0.110776	0.89514	0.0531108	0.0370017	23998	490	23508	2	0	0.0321616	1	0.857673	TRUE	FALSE	Low heterogeneity
733	Other disorders of bone and cartilage	-0.0876048	0.916123	0.0420648	0.0372864	22620	900	21720	2	26.1415	1.35394	1	0.24459	TRUE	FALSE	Moderate heterogeneity
740.1	Osteoarthritis; localized	-0.0538852	0.947541	0.0258797	0.0373293	31045	2875	28170	3	0	1.21264	2	0.545354	TRUE	FALSE	Low heterogeneity
278.11	Morbid obesity	-0.056473	0.945092	0.0271278	0.0373664	21911	2529	19382	2	74.6874	3.9506	1	0.0468546	TRUE	FALSE	Significant heterogeneity
368.1	Amblyopia	-0.223528	0.799693	0.107563	0.0376997	23302	120	23182	2	0	0.046164	1	0.829878	TRUE	FALSE	Low heterogeneity
474.2	Chronic tonsillitis and adenoiditis	-0.163137	0.849475	0.0785876	0.0379064	20685	230	20455	2	0	0.63452	1	0.425702	TRUE	FALSE	Low heterogeneity
743.11	Osteoporosis NOS	-0.103285	0.90187	0.0499439	0.0386389	23918	582	23336	2	0	0.246942	1	0.619237	TRUE	FALSE	Low heterogeneity
459	Other disorders of circulatory system	-0.0910163	0.913003	0.0440918	0.0389944	31750	1066	30684	3	76.2878	8.43446	2	0.0147394	TRUE	FALSE	Significant heterogeneity
580	Nephritis; nephrosis; renal sclerosis	-0.112923	0.893219	0.0548093	0.0393709	29640	583	29057	3	0	0.370871	2	0.830742	TRUE	FALSE	Low heterogeneity
427.5	Arrhythmia (cardiac) NOS	-0.0937739	0.910489	0.0456377	0.0399034	22676	817	21859	2	0	0.29422	1	0.587529	TRUE	FALSE	Low heterogeneity
427.2	Atrial fibrillation and flutter	-0.098426	0.906263	0.0483088	0.0416065	29989	725	29264	3	0	0.848229	2	0.654349	TRUE	FALSE	Low heterogeneity
803	Fracture of upper limb	-0.121606	0.885497	0.0602959	0.0437145	23515	362	23153	2	72.3113	3.61159	1	0.0573784	TRUE	FALSE	High heterogeneity
772	Symptoms of the muscles	-0.149622	0.861034	0.0744767	0.0445402	24206	282	23924	2	16.7382	1.20103	1	0.273116	TRUE	FALSE	Low heterogeneity
735	Acquired foot deformities	-0.0710561	0.93141	0.035414	0.0448094	31510	1344	30166	3	52.8034	4.23759	2	0.120176	TRUE	FALSE	High heterogeneity
375.1	Dry eyes	-0.0757003	0.927094	0.0378362	0.0454209	23506	1167	22339	2	49.3682	1.97504	1	0.159913	TRUE	FALSE	Moderate heterogeneity
626.2	Dysmenorrhea	-0.101918	0.903104	0.050984	0.0456068	15925	643	15282	3	58.3922	4.80679	2	0.0904105	TRUE	FALSE	High heterogeneity
592	Cystitis and urethritis	-0.0845154	0.918957	0.0422985	0.045709	29291	874	28417	3	81.8655	11.0287	2	0.00402858	TRUE	FALSE	Significant heterogeneity
742	Derangement of joint, non-traumatic	-0.112482	0.893613	0.0563094	0.0457627	30743	545	30198	3	54.4633	4.39206	2	0.111244	TRUE	FALSE	High heterogeneity
587	Kidney replaced by transpant	0.204609	1.22705	0.102795	0.0465403	21813	170	21643	2	49.9022	1.9961	1	0.157705	TRUE	FALSE	Moderate heterogeneity
550	Abdominal hernia	-0.0593764	0.942352	0.0299255	0.0472401	32452	2049	30403	3	0	0.715396	2	0.699284	TRUE	FALSE	Low heterogeneity
079.1	Varicella infection	-0.15651	0.855123	0.078936	0.0473965	21028	270	20758	2	89.4046	9.43808	1	0.00212526	TRUE	FALSE	Significant heterogeneity
411.4	Coronary atherosclerosis	-0.0673105	0.934905	0.033956	0.0474471	31534	1581	29953	3	69.9944	6.66541	2	0.0356964	TRUE	FALSE	Significant heterogeneity
253	Disorders of the pituitary gland and its hypothalamic control	-0.157141	0.854584	0.0795009	0.048088	23431	232	23199	2	36.8172	1.58271	1	0.208371	TRUE	FALSE	Moderate heterogeneity
300.12	Agorophobia, social phobia, and panic disorder	-0.117002	0.889583	0.0596059	0.0496547	18910	412	18498	2	48.1464	1.92851	1	0.164922	TRUE	FALSE	Moderate heterogeneity
215	Other benign neoplasm of connective and other soft tissue	-0.100227	0.904632	0.0512179	0.050361	24366	667	23699	2	69.6927	3.29953	1	0.0692997	FALSE	FALSE	High heterogeneity
649.1	Diabetes or abnormal glucose tolerance complicating pregnancy	-0.13885	0.870359	0.0711935	0.0511381	13593	255	13338	2	86.3486	7.32528	1	0.00679914	FALSE	FALSE	Significant heterogeneity
433.1	Occlusion and stenosis of precerebral arteries	-0.124209	0.883195	0.0637947	0.0515336	23767	357	23410	2	0	0.465444	1	0.495091	FALSE	FALSE	Low heterogeneity
510	Other diseases of lung	-0.0829666	0.920382	0.042662	0.051806	24721	904	23817	2	77.9914	4.54367	1	0.0330407	FALSE	FALSE	Significant heterogeneity
202.2	Non-Hodgkins lymphoma	-0.174078	0.840231	0.0896188	0.0520851	24447	173	24274	2	84.6642	6.52071	1	0.0106626	FALSE	FALSE	Significant heterogeneity
246	Other disorders of thyroid	-0.100768	0.904143	0.0519132	0.052248	23118	619	22499	2	0	0.0778037	1	0.780296	FALSE	FALSE	Low heterogeneity
110.11	Dermatophytosis of nail	-0.0771417	0.925759	0.0397987	0.0525869	22674	1031	21643	2	80.408	5.10412	1	0.0238691	FALSE	FALSE	Significant heterogeneity
368	Visual disturbances	-0.0615646	0.940292	0.0318235	0.0530439	32437	1588	30849	3	0	1.5087	2	0.470317	FALSE	FALSE	Low heterogeneity
497	Bronchitis	-0.0757372	0.92706	0.0395447	0.0554635	21522	949	20573	2	0	0.277587	1	0.598287	FALSE	FALSE	Low heterogeneity
475.9	Postnasal drip	-0.13558	0.873209	0.0710964	0.0565214	20748	293	20455	2	0	0.25729	1	0.611988	FALSE	FALSE	Low heterogeneity
707	Chronic ulcer of skin	-0.100687	0.904216	0.0529701	0.0573251	24726	545	24181	2	59.7898	2.48693	1	0.114795	FALSE	FALSE	High heterogeneity
619.5	Noninflammatory disorders of vulva and perineum	-0.141779	0.867813	0.0748254	0.0581198	12394	255	12139	2	41.5221	1.71005	1	0.190979	FALSE	FALSE	Moderate heterogeneity
626.12	Excessive or frequent menstruation	-0.11441	0.891892	0.0607077	0.0594832	5393	770	4623	2	47.6125	1.90885	1	0.167091	FALSE	FALSE	Moderate heterogeneity
495	Asthma	-0.0428118	0.958092	0.022772	0.0601048	31272	3552	27720	3	87.6718	16.223	2	0.000300065	FALSE	FALSE	Significant heterogeneity
694.2	Other dyschromia	-0.100415	0.904462	0.05353	0.0606738	23229	516	22713	2	0	0.0638598	1	0.800496	FALSE	FALSE	Low heterogeneity
564	Functional digestive disorders	-0.0706813	0.931759	0.0377933	0.0614546	29963	1539	28424	3	77.5444	8.90645	2	0.011641	FALSE	FALSE	Significant heterogeneity
351	Other peripheral nerve disorders	-0.054579	0.946884	0.0291869	0.0614856	31730	2078	29652	3	67.5511	6.16354	2	0.045878	FALSE	FALSE	Significant heterogeneity
288.2	Elevated white blood cell count	-0.0842961	0.919159	0.0450903	0.0615539	23332	765	22567	2	0	0.203815	1	0.651659	FALSE	FALSE	Low heterogeneity
202	Cancer of other lymphoid, histiocytic tissue	-0.161638	0.850749	0.0869137	0.0629205	24461	187	24274	2	85.9066	7.09551	1	0.00772775	FALSE	FALSE	Significant heterogeneity
472	Chronic pharyngitis and nasopharyngitis	-0.0896431	0.914257	0.048357	0.0637708	21077	622	20455	2	76.0922	4.18273	1	0.0408378	FALSE	FALSE	Significant heterogeneity
726	Peripheral enthesopathies and allied syndromes	-0.0479974	0.953136	0.0261174	0.0660984	30393	2737	27656	3	56.494	4.59706	2	0.100406	FALSE	FALSE	High heterogeneity
367.1	Myopia	-0.0726383	0.929937	0.0398305	0.0681998	23567	1150	22417	2	75.8293	4.13724	1	0.0419495	FALSE	FALSE	Significant heterogeneity
275.51	Hypocalcemia	0.164934	1.17932	0.0908543	0.0694676	23792	186	23606	2	0	0.664295	1	0.415048	FALSE	FALSE	Low heterogeneity
706.1	Acne	-0.0772547	0.925654	0.042746	0.0707163	23294	830	22464	2	59.8143	2.48845	1	0.114685	FALSE	FALSE	High heterogeneity
452	Other venous embolism and thrombosis	-0.0819358	0.921331	0.0455151	0.071831	22575	810	21765	2	0	0.695484	1	0.404305	FALSE	FALSE	Low heterogeneity
327.4	Insomnia	-0.0586877	0.943001	0.032824	0.0737841	22621	1514	21107	2	69.6725	3.29733	1	0.0693924	FALSE	FALSE	High heterogeneity
480	Pneumonia	-0.0599431	0.941818	0.0335645	0.0741145	31257	1489	29768	3	72.5191	7.27777	2	0.0262816	FALSE	FALSE	Significant heterogeneity
185	Cancer of prostate	-0.123664	0.883677	0.0697829	0.0763739	13170	473	12697	3	0	1.74242	2	0.418445	FALSE	FALSE	Low heterogeneity
706.8	Other specified diseases of sebaceous glands	-0.0890583	0.914792	0.050263	0.0764203	23057	593	22464	2	0	5.57897e-06	1	0.998115	FALSE	FALSE	Low heterogeneity
327.41	Organic or persistent insomnia	-0.132978	0.875484	0.0753847	0.0777332	21355	248	21107	2	71.1155	3.46206	1	0.062792	FALSE	FALSE	High heterogeneity
371	Inflammation of the eye	-0.0618399	0.940033	0.0352338	0.0792371	31040	1318	29722	3	28.9659	2.81555	2	0.244687	FALSE	FALSE	Moderate heterogeneity
251.1	Hypoglycemia	-0.12	0.886921	0.0686536	0.0804813	19852	353	19499	2	0	0.57023	1	0.450167	FALSE	FALSE	Low heterogeneity
315	Develomental delays and disorders	-0.140922	0.868557	0.0807351	0.0808998	24380	204	24176	2	58.4115	2.40451	1	0.120986	FALSE	FALSE	High heterogeneity
279.1	Immunity deficiency	0.157566	1.17066	0.0903998	0.0813357	24142	201	23941	2	9.26145	1.10207	1	0.293813	FALSE	FALSE	Low heterogeneity
495.2	Asthma with exacerbation	-0.0692944	0.933052	0.0400077	0.0832687	21497	924	20573	2	79.2272	4.81398	1	0.0282297	FALSE	FALSE	Significant heterogeneity
426.31	Right bundle branch block	-0.150055	0.860661	0.0867637	0.0837259	22047	188	21859	2	0	0.492275	1	0.482914	FALSE	FALSE	Low heterogeneity
592.11	Acute cystitis	-0.0949697	0.9094	0.0549216	0.0837757	21721	482	21239	2	88.7014	8.85062	1	0.00292989	FALSE	FALSE	Significant heterogeneity
426.32	Left bundle branch block	-0.148012	0.862421	0.08567	0.0840426	22039	180	21859	2	0	0.00761414	1	0.930466	FALSE	FALSE	Low heterogeneity
250.7	Diabetic retinopathy	-0.100371	0.904502	0.0583326	0.0853108	30241	553	29688	3	46.006	3.70412	2	0.156914	FALSE	FALSE	Moderate heterogeneity
519	Other diseases of respiratory system, not elsewhere classified	-0.0876021	0.916125	0.0511284	0.0866435	32441	755	31686	3	24.7626	2.65825	2	0.264708	FALSE	FALSE	Low heterogeneity
008	Intestinal infection	-0.067894	0.93436	0.0399056	0.0888745	32453	1038	31415	3	5.91574	2.12575	2	0.34546	FALSE	FALSE	Low heterogeneity
610	Benign mammary dysplasias	-0.0744094	0.928292	0.0439747	0.0906282	17807	843	16964	3	84.3954	12.8168	2	0.0016477	FALSE	FALSE	Significant heterogeneity
496.1	Emphysema	-0.106014	0.899412	0.0627529	0.0911463	20959	386	20573	2	0	0.364083	1	0.546247	FALSE	FALSE	Low heterogeneity
681.7	Cellulitis and abscess of trunk	-0.0889059	0.914932	0.0528551	0.0925554	22690	527	22163	2	55.8454	2.26477	1	0.132346	FALSE	FALSE	High heterogeneity
411.1	Unstable angina (intermediate coronary syndrome)	-0.112494	0.893603	0.067065	0.0934666	30309	356	29953	3	0	0.736601	2	0.691909	FALSE	FALSE	Low heterogeneity
427.21	Atrial fibrillation	-0.0860736	0.917527	0.0514386	0.094263	22458	599	21859	2	0	0.286992	1	0.592154	FALSE	FALSE	Low heterogeneity
443.9	Peripheral vascular disease, unspecified	-0.0897952	0.914118	0.0537818	0.0949944	23707	538	23169	2	64.4566	2.81346	1	0.0934763	FALSE	FALSE	High heterogeneity
300.11	Generalized anxiety disorder	-0.071669	0.930839	0.0429512	0.095194	19366	868	18498	2	70.7533	3.41919	1	0.0644427	FALSE	FALSE	High heterogeneity
747	Cardiac and circulatory congenital anomalies	-0.10835	0.897313	0.0650219	0.0956414	24726	344	24382	2	33.0886	1.49451	1	0.221518	FALSE	FALSE	Moderate heterogeneity
261.2	Vitamin B-complex deficiencies	-0.0930963	0.911106	0.0560157	0.0965189	22091	459	21632	2	0	0.217614	1	0.640864	FALSE	FALSE	Low heterogeneity
694	Dyschromia and Vitiligo	-0.0847843	0.91871	0.0512131	0.0978193	23282	569	22713	2	0	6.93389e-06	1	0.997899	FALSE	FALSE	Low heterogeneity
557	Intestinal malabsorption (non-celiac)	-0.139302	0.869965	0.0844206	0.0989225	21933	228	21705	2	0	0.00498304	1	0.943724	FALSE	FALSE	Low heterogeneity
306.1	Mental disorders durring/after pregnancy	-0.117098	0.889498	0.0713339	0.100683	10441	264	10177	2	9.30693	1.10262	1	0.293692	FALSE	FALSE	Low heterogeneity
418.1	Precordial pain	0.160404	1.17399	0.0979587	0.101533	9069	236	8833	2	0	0.12624	1	0.722363	FALSE	FALSE	Low heterogeneity
960.2	Allergy/adverse effect of penicillin	0.139272	1.14944	0.0852443	0.1023	9987	353	9634	2	0	0.040073	1	0.841338	FALSE	FALSE	Low heterogeneity
286.8	Hypercoagulable state	-0.16133	0.851011	0.0987855	0.10244	23823	139	23684	2	0	0.020145	1	0.887133	FALSE	FALSE	Low heterogeneity
286.81	Primary hypercoagulable state	-0.16148	0.850884	0.0991473	0.10338	23821	137	23684	2	0	0.0198343	1	0.888001	FALSE	FALSE	Low heterogeneity
395	Heart valve disorders	-0.0659935	0.936137	0.0405829	0.10392	32035	946	31089	3	0	0.355686	2	0.837074	FALSE	FALSE	Low heterogeneity
724.9	Other unspecified back disorders	-0.132337	0.876046	0.0815266	0.10454	21856	209	21647	2	78.398	4.6292	1	0.0314322	FALSE	FALSE	Significant heterogeneity
359	Muscular dystrophies and other myopathies	-0.148457	0.862037	0.09147	0.104588	23564	181	23383	2	79.5569	4.89161	1	0.0269874	FALSE	FALSE	Significant heterogeneity
669	Complications of labor and delivery NEC	-0.129406	0.878617	0.0799083	0.105353	18684	303	18381	3	76.0896	8.36456	2	0.0152637	FALSE	FALSE	Significant heterogeneity
451.2	Phlebitis and thrombophlebitis of lower extremities	-0.172957	0.841174	0.10748	0.107573	26941	148	26793	2	0	0.874669	1	0.349666	FALSE	FALSE	Low heterogeneity
378.1	Strabismus (not specified as paralytic)	-0.141841	0.867759	0.0882709	0.108081	22520	181	22339	2	0	0.211647	1	0.64548	FALSE	FALSE	Low heterogeneity
723	Other disorders of cervical region	-0.123535	0.883791	0.0773531	0.11026	21885	238	21647	2	0	0.0865276	1	0.768639	FALSE	FALSE	Low heterogeneity
386.2	Peripheral or central vertigo	-0.101759	0.903247	0.0638622	0.111066	24184	349	23835	2	29.1335	1.4111	1	0.234873	FALSE	FALSE	Moderate heterogeneity
480.11	Pneumococcal pneumonia	-0.136124	0.872734	0.0855416	0.111537	27603	236	27367	2	55.9585	2.27059	1	0.13185	FALSE	FALSE	High heterogeneity
357	Inflammatory and toxic neuropathy	-0.0666926	0.935483	0.0420428	0.112671	24274	891	23383	2	0	0.896032	1	0.343848	FALSE	FALSE	Low heterogeneity
561	Symptoms involving digestive system	-0.1261	0.881526	0.0795283	0.11283	8954	392	8562	2	0	0.435478	1	0.509313	FALSE	FALSE	Low heterogeneity
339	Other headache syndromes	0.064259	1.06637	0.040858	0.115779	31258	1350	29908	3	30.6874	2.88548	2	0.23628	FALSE	FALSE	Moderate heterogeneity
687.4	Disturbance of skin sensation	0.0971044	1.10198	0.0617813	0.11601	10316	617	9699	2	0	0.0719548	1	0.788512	FALSE	FALSE	Low heterogeneity
555	Inflammatory bowel disease and other gastroenteritis and colitis	-0.121855	0.885277	0.0776808	0.116727	21941	236	21705	2	33.1659	1.49624	1	0.22125	FALSE	FALSE	Moderate heterogeneity
681.5	Cellulitis and abscess of leg, except foot	-0.0777042	0.925238	0.0497013	0.117953	30317	628	29689	3	65.3722	5.77571	2	0.0556956	FALSE	FALSE	High heterogeneity
578.8	Hemorrhage of rectum and anus	-0.0613388	0.940505	0.0393774	0.119301	31363	1104	30259	3	59.296	4.91352	2	0.0857121	FALSE	FALSE	High heterogeneity
604	Disorders of penis	-0.13235	0.876034	0.085428	0.12132	9368	208	9160	2	70.8098	3.42581	1	0.0641847	FALSE	FALSE	High heterogeneity
728.7	Fasciitis	-0.0701644	0.932241	0.0453716	0.121998	21184	742	20442	2	60.6373	2.54048	1	0.110961	FALSE	FALSE	High heterogeneity
507	Pleurisy; pleural effusion	-0.0749024	0.927834	0.0485659	0.123004	31176	676	30500	3	67.4007	6.1351	2	0.0465351	FALSE	FALSE	Significant heterogeneity
375	Disorders of lacrimal system	0.110058	1.11634	0.0719027	0.125855	22720	381	22339	2	41.0089	1.69517	1	0.192921	FALSE	FALSE	Moderate heterogeneity
627.1	Postmenopausal bleeding	-0.1555	0.855987	0.10253	0.129362	4861	238	4623	2	0	0.223757	1	0.636192	FALSE	FALSE	Low heterogeneity
560.4	Other intestinal obstruction	-0.120755	0.886251	0.0796639	0.129567	28692	268	28424	3	26.217	2.71065	2	0.257863	FALSE	FALSE	Moderate heterogeneity
560	Intestinal obstruction without mention of hernia	-0.0855313	0.918024	0.0564671	0.129846	28962	538	28424	3	6.00033	2.12767	2	0.34513	FALSE	FALSE	Low heterogeneity
250.1	Type 1 diabetes	-0.0762237	0.926609	0.050673	0.132523	27757	724	27033	3	77.3129	8.81558	2	0.012182	FALSE	FALSE	Significant heterogeneity
450	Noninfectious disorders of lymphatic channels	-0.105943	0.899476	0.0704758	0.132775	24726	308	24418	2	0	0.713086	1	0.398421	FALSE	FALSE	Low heterogeneity
250.24	Type 2 diabetes with neurological manifestations	0.0647222	1.06686	0.0431588	0.13371	21089	996	20093	2	0	0.709723	1	0.399536	FALSE	FALSE	Low heterogeneity
531.4	Peptic ulcer, site unspecified	-0.114637	0.89169	0.0764575	0.133782	24474	231	24243	2	0	0.675623	1	0.411098	FALSE	FALSE	Low heterogeneity
427.6	Premature beats	-0.0960386	0.908429	0.0641887	0.134603	22233	374	21859	2	15.0978	1.17783	1	0.277799	FALSE	FALSE	Low heterogeneity
686	Other local infections of skin and subcutaneous tissue	-0.0859521	0.917638	0.0574698	0.134757	22609	446	22163	2	41.5216	1.71003	1	0.190981	FALSE	FALSE	Moderate heterogeneity
572	Ascites (non malignant)	-0.103318	0.901841	0.0693432	0.136239	23190	321	22869	2	31.9494	1.4695	1	0.225425	FALSE	FALSE	Moderate heterogeneity
743.1	Osteoporosis	-0.0705623	0.93187	0.0473946	0.136533	31670	675	30995	3	46.3397	3.72715	2	0.155117	FALSE	FALSE	Moderate heterogeneity
681.2	Cellulitis and abscess of face/neck	0.107732	1.11375	0.072482	0.137191	22443	280	22163	2	42.8712	1.75043	1	0.185823	FALSE	FALSE	Moderate heterogeneity
635.3	Placenta previa and abruptio placenta	-0.133026	0.875442	0.0897696	0.138378	17738	195	17543	3	92.7922	27.7476	2	9.434e-07	FALSE	FALSE	Significant heterogeneity
401.21	Hypertensive heart disease	-0.0709655	0.931494	0.0481573	0.140584	17908	706	17202	2	0	0.54781	1	0.459214	FALSE	FALSE	Low heterogeneity
840.3	Joint/ligament sprain	-0.0883751	0.915417	0.060172	0.141912	22311	452	21859	2	88.2716	8.52633	1	0.00350045	FALSE	FALSE	Significant heterogeneity
459.9	Circulatory disease NEC	-0.0683128	0.933968	0.0465158	0.141943	31637	953	30684	3	80.6702	10.3467	2	0.00566557	FALSE	FALSE	Significant heterogeneity
701.2	Scar conditions and fibrosis of skin	-0.0976296	0.906985	0.0665048	0.142102	23194	319	22875	2	53.1358	2.13383	1	0.144081	FALSE	FALSE	High heterogeneity
738	Other acquired musculoskeletal deformity	-0.0800066	0.92311	0.0545499	0.142466	23151	494	22657	2	0	0.800574	1	0.370922	FALSE	FALSE	Low heterogeneity
578	Gastrointestinal hemorrhage	-0.0458431	0.955192	0.0312881	0.142868	32080	1821	30259	3	78.3935	9.25647	2	0.00977199	FALSE	FALSE	Significant heterogeneity
425	Cardiomyopathy	0.075887	1.07884	0.0519833	0.144335	24461	600	23861	2	13.7969	1.16005	1	0.281455	FALSE	FALSE	Low heterogeneity
345	Epilepsy, recurrent seizures, convulsions	-0.0733578	0.929268	0.0504123	0.145626	30881	618	30263	3	0	0.0274282	2	0.98638	FALSE	FALSE	Low heterogeneity
451	Phlebitis and thrombophlebitis	-0.125051	0.882452	0.0861843	0.146789	27014	221	26793	2	0	0.126305	1	0.722294	FALSE	FALSE	Low heterogeneity
565	Anal and rectal conditions	-0.058708	0.942982	0.0405133	0.147308	31366	1058	30308	3	72.0207	7.14815	2	0.0280413	FALSE	FALSE	Significant heterogeneity
585.1	Acute renal failure	-0.0518404	0.94948	0.0357816	0.147393	30479	1422	29057	3	0	0.747067	2	0.688298	FALSE	FALSE	Low heterogeneity
317	Alcohol-related disorders	-0.0491047	0.952081	0.0339331	0.147868	28796	1448	27348	3	0	0.0928863	2	0.954619	FALSE	FALSE	Low heterogeneity
735.3	Hallux valgus (Bunion)	-0.0699228	0.932466	0.0485337	0.149667	30863	697	30166	3	66.7863	6.02161	2	0.0492521	FALSE	FALSE	Significant heterogeneity
197	Chemotherapy	0.0976975	1.10263	0.0680226	0.150931	9973	552	9421	2	0	0.124826	1	0.723858	FALSE	FALSE	Low heterogeneity
372	Disorders of conjunctiva	-0.0820661	0.921211	0.0575721	0.154027	30222	500	29722	3	36.7056	3.15984	2	0.205992	FALSE	FALSE	Moderate heterogeneity
288	Diseases of white blood cells	-0.0590928	0.942619	0.0416702	0.156159	31052	938	30114	3	0	0.63943	2	0.726356	FALSE	FALSE	Low heterogeneity
947	Urticaria	-0.0750256	0.92772	0.0531307	0.157922	22320	517	21803	2	83.1597	5.93813	1	0.0148167	FALSE	FALSE	Significant heterogeneity
276.5	Hypovolemia	-0.0523158	0.949029	0.0370736	0.158206	30665	1173	29492	3	0	0.488624	2	0.783243	FALSE	FALSE	Low heterogeneity
594.3	Calculus of ureter	-0.138388	0.870761	0.098773	0.161194	24016	138	23878	2	31.768	1.46559	1	0.226043	FALSE	FALSE	Moderate heterogeneity
854	Complications of cardiac/vascular device, implant, and graft	0.1017	1.10705	0.072832	0.162605	23937	314	23623	2	0	0.173078	1	0.677391	FALSE	FALSE	Low heterogeneity
250.23	Type 2 diabetes with ophthalmic manifestations	-0.0768563	0.926023	0.0552203	0.163979	27652	619	27033	3	0	1.97311	2	0.372859	FALSE	FALSE	Low heterogeneity
327	Sleep disorders	-0.0364042	0.96425	0.0263085	0.166437	23820	2713	21107	2	84.7355	6.55114	1	0.0104817	FALSE	FALSE	Significant heterogeneity
842	Other sprains and strains	-0.0650848	0.936988	0.0470926	0.166953	22509	650	21859	2	0	0.514701	1	0.473111	FALSE	FALSE	Low heterogeneity
367.9	Blindness and low vision	-0.0755968	0.92719	0.0547483	0.167339	22923	506	22417	2	0	0.272619	1	0.60158	FALSE	FALSE	Low heterogeneity
946	Anaphylactic shock NOS	-0.11141	0.894572	0.0809381	0.168672	22020	217	21803	2	0	0.259	1	0.610808	FALSE	FALSE	Low heterogeneity
578.9	Hemorrhage of gastrointestinal tract	-0.075346	0.927422	0.0548723	0.169717	30807	548	30259	3	63.1859	5.4327	2	0.0661156	FALSE	FALSE	High heterogeneity
626.14	Irregular menstrual bleeding	0.139821	1.15007	0.101856	0.169835	4835	212	4623	2	0	0.00143266	1	0.969807	FALSE	FALSE	Low heterogeneity
726.4	Calcaneal spur; Exostosis NOS	-0.129941	0.878148	0.0947444	0.170224	20613	171	20442	2	87.8643	8.24013	1	0.00409742	FALSE	FALSE	Significant heterogeneity
473	Diseases of the larynx and vocal cords	-0.0689695	0.933355	0.0504518	0.171613	28507	644	27863	3	68.7026	6.39032	2	0.0409601	FALSE	FALSE	Significant heterogeneity
443	Peripheral vascular disease	-0.0626391	0.939282	0.046288	0.175977	31547	760	30787	3	57.041	4.65561	2	0.0975097	FALSE	FALSE	High heterogeneity
695.41	Cutaneous lupus erythematosus	0.13842	1.14846	0.102786	0.178081	22759	135	22624	2	0	0.772939	1	0.379309	FALSE	FALSE	Low heterogeneity
496	Chronic airway obstruction	-0.0460538	0.954991	0.0343137	0.179551	29178	1458	27720	3	0	1.95277	2	0.376671	FALSE	FALSE	Low heterogeneity
211	Benign neoplasm of other parts of digestive system	-0.0685953	0.933704	0.0511354	0.179776	32055	735	31320	3	77.702	8.96942	2	0.0112802	FALSE	FALSE	Significant heterogeneity
841	Sprains and strains of back and neck	-0.0573635	0.944251	0.0430211	0.182406	22687	828	21859	2	37.3601	1.59643	1	0.20641	FALSE	FALSE	Moderate heterogeneity
271	Disorders of carbohydrate transport and metabolism	-0.0815357	0.9217	0.0615141	0.185012	24726	471	24255	2	83.2061	5.95456	1	0.0146793	FALSE	FALSE	Significant heterogeneity
611	Abnormal findings on mammogram or breast exam	0.0765672	1.07957	0.057782	0.185137	23553	646	22907	2	75.6992	4.11508	1	0.0425024	FALSE	FALSE	Significant heterogeneity
381.2	Eustachian tube disorders	-0.0954182	0.908993	0.0721098	0.185757	23856	276	23580	2	22.2767	1.28662	1	0.256673	FALSE	FALSE	Low heterogeneity
290	Delirium dementia and amnestic and other cognitive disorders	-0.108125	0.897515	0.081862	0.18656	24125	209	23916	2	0	0.148369	1	0.700099	FALSE	FALSE	Low heterogeneity
588	Disorders resulting from impaired renal function	-0.0978345	0.906799	0.0740917	0.186684	21956	313	21643	2	82.2742	5.64149	1	0.0175403	FALSE	FALSE	Significant heterogeneity
241	Nontoxic nodular goiter	-0.0523479	0.948999	0.0396725	0.187001	23524	1025	22499	2	39.0241	1.63999	1	0.200327	FALSE	FALSE	Moderate heterogeneity
710.19	Unspecified osteomyelitis	-0.117725	0.888941	0.0900361	0.191034	22442	190	22252	2	0	0.801337	1	0.370694	FALSE	FALSE	Low heterogeneity
340.1	Migrain with aura	-0.0753587	0.927411	0.0579769	0.193668	22914	474	22440	2	79.799	4.95024	1	0.026087	FALSE	FALSE	Significant heterogeneity
276.14	Hypopotassemia	-0.0468801	0.954202	0.036104	0.194124	23136	1227	21909	2	0	0.00836596	1	0.927123	FALSE	FALSE	Low heterogeneity
613.1	Inflammatory disease of breast	-0.116246	0.890256	0.0896897	0.194944	23947	168	23779	2	87.4385	7.96086	1	0.00477996	FALSE	FALSE	Significant heterogeneity
595	Hydronephrosis	-0.089655	0.914247	0.069372	0.196226	24162	284	23878	2	0	0.0145239	1	0.904075	FALSE	FALSE	Low heterogeneity
362.3	Other nondiabetic retinopathy	0.082551	1.08605	0.0641136	0.197894	22698	412	22286	2	0	0.0216732	1	0.88296	FALSE	FALSE	Low heterogeneity
428	Congestive heart failure; nonhypertensive	-0.0464024	0.954658	0.0362424	0.200427	31444	1312	30132	3	51.0142	4.08282	2	0.129846	FALSE	FALSE	High heterogeneity
585	Renal failure	-0.0358526	0.964782	0.0282606	0.204568	31442	2385	29057	3	0	0.06356	2	0.96872	FALSE	FALSE	Low heterogeneity
760	Back pain	0.0557121	1.05729	0.0440465	0.205926	10763	1656	9107	2	0	0.335652	1	0.56235	FALSE	FALSE	Low heterogeneity
707.3	Chronic ulcer of unspecified site	-0.0977543	0.906872	0.0783103	0.211923	24420	239	24181	2	0	0.924782	1	0.336223	FALSE	FALSE	Low heterogeneity
368.2	Diplopia and disorders of binocular vision	-0.113354	0.892834	0.0909396	0.212589	23351	169	23182	2	0	0.228866	1	0.632366	FALSE	FALSE	Low heterogeneity
415.21	Primary pulmonary hypertension	0.118485	1.12579	0.0952487	0.213516	23565	181	23384	2	0	0.665226	1	0.414721	FALSE	FALSE	Low heterogeneity
288.11	Neutropenia	0.0999645	1.10513	0.0804971	0.214296	30371	257	30114	3	0	0.0947471	2	0.953731	FALSE	FALSE	Low heterogeneity
371.3	Inflammation of eyelids	-0.0539923	0.947439	0.0434787	0.214307	30567	845	29722	3	0	1.50832	2	0.470406	FALSE	FALSE	Low heterogeneity
356	Hereditary and idiopathic peripheral neuropathy	-0.061743	0.940125	0.0499587	0.216503	23995	612	23383	2	71.0834	3.45823	1	0.0629378	FALSE	FALSE	High heterogeneity
172	Skin cancer	-0.132439	0.875956	0.108528	0.222344	24409	115	24294	2	40.3626	1.6768	1	0.19535	FALSE	FALSE	Moderate heterogeneity
070	Viral hepatitis	-0.0560912	0.945453	0.0460971	0.223678	29058	758	28300	3	0	0.0571411	2	0.971834	FALSE	FALSE	Low heterogeneity
352	Disorders of other cranial nerves	-0.0878728	0.915877	0.0731214	0.229465	22443	265	22178	2	90.4488	10.4699	1	0.00121333	FALSE	FALSE	Significant heterogeneity
365.11	Primary open angle glaucoma	-0.094702	0.909644	0.0794797	0.233448	30151	271	29880	3	15.0651	2.35475	2	0.308087	FALSE	FALSE	Low heterogeneity
464	Acute sinusitis	-0.0425786	0.958315	0.0358	0.234303	21533	1243	20290	2	59.4625	2.46685	1	0.116271	FALSE	FALSE	High heterogeneity
425.1	Primary/intrinsic cardiomyopathies	0.0618518	1.0638	0.0527406	0.240894	24441	580	23861	2	0	0.76377	1	0.382151	FALSE	FALSE	Low heterogeneity
250.22	Type 2 diabetes with renal manifestations	0.0552087	1.05676	0.0472895	0.243024	20909	816	20093	2	0	0.0844037	1	0.771416	FALSE	FALSE	Low heterogeneity
244.2	Acquired hypothyroidism	-0.101906	0.903114	0.0873005	0.243086	22687	188	22499	2	0	0.286247	1	0.592636	FALSE	FALSE	Low heterogeneity
509	Respiratory failure, insufficiency, arrest	-0.0594212	0.94231	0.0509615	0.243614	23570	623	22947	2	0	0.0208397	1	0.885216	FALSE	FALSE	Low heterogeneity
512	Other symptoms of respiratory system	0.053141	1.05458	0.0456016	0.243884	10763	1680	9083	2	32.2383	1.47576	1	0.224439	FALSE	FALSE	Moderate heterogeneity
348.2	Cerebral edema and compression of brain	-0.0995778	0.90522	0.0856881	0.245197	22943	185	22758	2	46.7029	1.87627	1	0.170758	FALSE	FALSE	Moderate heterogeneity
579	Other symptoms involving abdomen and pelvis	-0.0806228	0.922542	0.0695978	0.246697	23420	387	23033	2	70.3147	3.36867	1	0.0664473	FALSE	FALSE	High heterogeneity
041.1	Staphylococcus infections	-0.0726265	0.929948	0.0628973	0.24822	30327	398	29929	3	0	0.376542	2	0.82839	FALSE	FALSE	Low heterogeneity
704	Diseases of hair and hair follicles	-0.0410673	0.959765	0.0357094	0.250126	31769	1270	30499	3	84.0839	12.5659	2	0.00186787	FALSE	FALSE	Significant heterogeneity
374	Other disorders of eyelids	-0.0584794	0.943198	0.0508848	0.250452	30354	632	29722	3	62.396	5.31858	2	0.0699978	FALSE	FALSE	High heterogeneity
588.2	Secondary hyperparathyroidism (of renal origin)	-0.0921024	0.912012	0.0802129	0.250876	21910	267	21643	2	83.3477	6.00519	1	0.0142639	FALSE	FALSE	Significant heterogeneity
586.2	Cyst of kidney, acquired	-0.0643222	0.937703	0.0561249	0.251773	22113	470	21643	2	76.3684	4.23162	1	0.0396775	FALSE	FALSE	Significant heterogeneity
252.1	Hyperparathyroidism	0.0757793	1.07872	0.0666035	0.255217	23574	375	23199	2	52.9437	2.12511	1	0.144902	FALSE	FALSE	High heterogeneity
427.11	Paroxysmal supraventricular tachycardia	0.0870195	1.09092	0.0764856	0.255236	22122	263	21859	2	77.1832	4.38273	1	0.0363048	FALSE	FALSE	Significant heterogeneity
433.3	Cerebral ischemia	-0.0602612	0.941519	0.0531072	0.256497	31532	584	30948	3	0	0.586266	2	0.745923	FALSE	FALSE	Low heterogeneity
642	Hypertension complicating pregnancy, childbirth, and the puerperium	-0.0627695	0.93916	0.0556864	0.259659	18843	475	18368	3	60.3262	5.04112	2	0.0804147	FALSE	FALSE	High heterogeneity
359.2	Myopathy	-0.105761	0.89964	0.0941587	0.261345	23555	172	23383	2	72.5719	3.64589	1	0.0562076	FALSE	FALSE	High heterogeneity
271.3	Intestinal disaccharidase deficiencies and disaccharide malabsorption	-0.0710877	0.93138	0.0633332	0.261676	24704	449	24255	2	82.1655	5.60712	1	0.0178876	FALSE	FALSE	Significant heterogeneity
593	Hematuria	-0.041257	0.959582	0.0368154	0.262439	29752	1335	28417	3	2.26519	2.04635	2	0.359451	FALSE	FALSE	Low heterogeneity
362.2	Degeneration of macula and posterior pole of retina	-0.0702751	0.932137	0.0627818	0.262988	22667	381	22286	2	0	0.319346	1	0.572001	FALSE	FALSE	Low heterogeneity
593.2	Microscopic hematuria	-0.0815077	0.921726	0.0728775	0.263387	21525	286	21239	2	41.7001	1.71527	1	0.190303	FALSE	FALSE	Moderate heterogeneity
535.6	Duodenitis	-0.0978429	0.906791	0.0877332	0.26475	27602	214	27388	2	0	0.0964392	1	0.756145	FALSE	FALSE	Low heterogeneity
317.1	Alcoholism	-0.0413068	0.959535	0.0375091	0.270789	28511	1163	27348	3	0	0.284973	2	0.867199	FALSE	FALSE	Low heterogeneity
306.9	Tension headache	-0.0703525	0.932065	0.0641288	0.272619	18845	347	18498	2	0	0.640521	1	0.423522	FALSE	FALSE	Low heterogeneity
766	Neuralgia, neuritis, and radiculitis NOS	-0.050057	0.951175	0.0457205	0.273583	22848	813	22035	2	0	0.405493	1	0.524266	FALSE	FALSE	Low heterogeneity
395.1	Nonrheumatic mitral valve disorders	-0.0550614	0.946427	0.0503773	0.274402	24022	566	23456	2	0	0.0442816	1	0.83333	FALSE	FALSE	Low heterogeneity
288.1	Decreased white blood cell count	0.064879	1.06703	0.059986	0.279444	30566	452	30114	3	0	1.95564	2	0.376129	FALSE	FALSE	Low heterogeneity
614.3	Pelvic inflammatory disease (PID)	-0.0657583	0.936357	0.0610745	0.281619	16494	404	16090	3	0	0.100676	2	0.950908	FALSE	FALSE	Low heterogeneity
751	Genitourinary congenital anomalies	-0.0691128	0.933221	0.0642111	0.281776	24578	345	24233	2	94.2283	17.3258	1	3.14878e-05	FALSE	FALSE	Significant heterogeneity
580.3	Nephritis and nephropathy without mention of glomerulonephritis	-0.0717874	0.930729	0.0667168	0.281927	22030	387	21643	2	0	0.175717	1	0.67508	FALSE	FALSE	Low heterogeneity
686.1	Carbuncle and furuncle	-0.0678892	0.934364	0.0631077	0.282031	30100	411	29689	3	0	0.442902	2	0.801355	FALSE	FALSE	Low heterogeneity
368.9	Subjective visual disturbances	-0.0882307	0.91555	0.0820816	0.282413	23390	208	23182	2	0	0.733494	1	0.391753	FALSE	FALSE	Low heterogeneity
276	Disorders of fluid, electrolyte, and acid-base balance	-0.0271467	0.973218	0.0253209	0.283672	32303	2811	29492	3	0	0.312108	2	0.855513	FALSE	FALSE	Low heterogeneity
427.3	Other specified cardiac dysrhythmias	-0.0454219	0.955594	0.0425757	0.28604	22938	1079	21859	2	0	0.312142	1	0.576368	FALSE	FALSE	Low heterogeneity
726.2	Synoviopathy	0.0951055	1.09977	0.0891609	0.28612	20634	192	20442	2	0	0.0051993	1	0.942517	FALSE	FALSE	Low heterogeneity
241.2	Nontoxic multinodular goiter	-0.0573543	0.944259	0.0541261	0.289307	23031	532	22499	2	0	0.22484	1	0.635377	FALSE	FALSE	Low heterogeneity
695.4	Lupus (localized and systemic)	0.0704547	1.073	0.066573	0.289915	22956	332	22624	2	0	0.124004	1	0.724732	FALSE	FALSE	Low heterogeneity
550.4	Umbilical hernia	-0.0618384	0.940035	0.0585245	0.290684	30877	474	30403	3	0	1.01351	2	0.602446	FALSE	FALSE	Low heterogeneity
285.21	Anemia in chronic kidney disease	-0.0642078	0.93781	0.0608499	0.291342	20556	439	20117	2	86.0374	7.162	1	0.00744642	FALSE	FALSE	Significant heterogeneity
726.1	Enthesopathy	-0.033267	0.96728	0.0315643	0.291909	29471	1815	27656	3	46.6944	3.75195	2	0.153205	FALSE	FALSE	Moderate heterogeneity
850	Hemorrhage or hematoma complicating a procedure	0.0737009	1.07648	0.0699519	0.292069	31490	367	31123	3	61.7499	5.22874	2	0.0732138	FALSE	FALSE	High heterogeneity
316	Substance addiction and disorders	-0.0281622	0.972231	0.0267908	0.293171	29680	2332	27348	3	0	1.6145	2	0.446082	FALSE	FALSE	Low heterogeneity
564.9	Personal history of diseases of digestive system	0.0812396	1.08463	0.0773104	0.293339	8969	407	8562	2	70.8878	3.43498	1	0.0638293	FALSE	FALSE	High heterogeneity
690	Erythematosquamous dermatosis	-0.0570857	0.944513	0.054659	0.296301	23225	512	22713	2	8.69903	1.09528	1	0.295305	FALSE	FALSE	Low heterogeneity
367.2	Astigmatism	-0.0441511	0.956809	0.0424072	0.297819	23358	941	22417	2	61.8197	2.61915	1	0.105581	FALSE	FALSE	High heterogeneity
261	Vitamin deficiency	-0.02708	0.973283	0.0260278	0.298143	24282	2650	21632	2	0	0.604707	1	0.436788	FALSE	FALSE	Low heterogeneity
379	Other disorders of eye	-0.0363921	0.964262	0.0350328	0.298898	31273	1341	29932	3	0	0.681474	2	0.711246	FALSE	FALSE	Low heterogeneity
577	Diseases of pancreas	0.0626589	1.06466	0.0607207	0.30211	24726	412	24314	2	0	0.121493	1	0.727421	FALSE	FALSE	Low heterogeneity
429	Ill-defined descriptions and complications of heart disease	-0.0402482	0.960551	0.0391303	0.303682	23888	1373	22515	2	88.4258	8.63989	1	0.00328882	FALSE	FALSE	Significant heterogeneity
090	Sexually transmitted infections (not HIV or hepatitis)	0.0510591	1.05239	0.0497751	0.304988	24726	660	24066	2	0	0.0200514	1	0.887394	FALSE	FALSE	Low heterogeneity
550.1	Inguinal hernia	-0.0675566	0.934675	0.065951	0.305672	30810	407	30403	3	0	1.89263	2	0.388169	FALSE	FALSE	Low heterogeneity
429.3	Symptoms involving cardiovascular system	-0.0425358	0.958356	0.0417219	0.307963	23615	1100	22515	2	87.4403	7.962	1	0.00477695	FALSE	FALSE	Significant heterogeneity
840.2	Rotator cuff (capsule) sprain	-0.0724968	0.930069	0.0711175	0.308015	22158	299	21859	2	59.7005	2.48142	1	0.115198	FALSE	FALSE	High heterogeneity
428.2	Heart failure NOS	-0.0617233	0.940143	0.0607178	0.309363	30648	516	30132	3	26.5661	2.72354	2	0.256207	FALSE	FALSE	Moderate heterogeneity
081	Infection/inflammation of internal prosthetic device; implant; and graft	-0.0937431	0.910517	0.0932422	0.314718	24531	187	24344	2	0	0.0454223	1	0.831229	FALSE	FALSE	Low heterogeneity
136	Other infectious and parasitic diseases	0.0707687	1.07333	0.0707492	0.317177	24087	351	23736	2	0	0.782537	1	0.376366	FALSE	FALSE	Low heterogeneity
286.7	Other and unspecified coagulation defects	-0.0665093	0.935654	0.0666771	0.31853	24057	373	23684	2	0	0.224971	1	0.635278	FALSE	FALSE	Low heterogeneity
250.42	Other abnormal glucose	0.0433403	1.04429	0.0434697	0.318752	21277	1184	20093	2	0	0.0156681	1	0.900387	FALSE	FALSE	Low heterogeneity
053	Herpes zoster	-0.0609728	0.940849	0.0621519	0.326579	21125	367	20758	2	0	0.118274	1	0.730914	FALSE	FALSE	Low heterogeneity
427.12	Paroxysmal ventricular tachycardia	-0.0816733	0.921573	0.0832767	0.326718	22083	224	21859	2	42.0525	1.7257	1	0.188961	FALSE	FALSE	Moderate heterogeneity
252	Disorders of parathyroid gland	0.0635078	1.06557	0.0649101	0.327879	23598	399	23199	2	71.3873	3.49495	1	0.0615562	FALSE	FALSE	High heterogeneity
733.6	Costochondritis	-0.0630339	0.938912	0.065221	0.333811	22044	324	21720	2	73.7306	3.80671	1	0.0510477	FALSE	FALSE	High heterogeneity
562.2	Diverticulitis	-0.0716619	0.930846	0.0747519	0.337728	21969	264	21705	2	0	0.00297039	1	0.956536	FALSE	FALSE	Low heterogeneity
785	Abdominal pain	0.0357815	1.03643	0.0374208	0.338975	10763	2438	8325	2	0	0.00292264	1	0.956886	FALSE	FALSE	Low heterogeneity
695.42	Systemic lupus erythematosus	0.0654549	1.06764	0.0686912	0.340648	22935	311	22624	2	0	0.0716825	1	0.788903	FALSE	FALSE	Low heterogeneity
710.1	Osteomyelitis	-0.0792902	0.923772	0.0832345	0.340787	22477	225	22252	2	45.8662	1.84728	1	0.174101	FALSE	FALSE	Moderate heterogeneity
262	Mineral deficiency NEC	-0.0661501	0.93599	0.0696812	0.342455	21924	292	21632	2	0	0.0644006	1	0.799671	FALSE	FALSE	Low heterogeneity
270.3	Disorders of plasma protein metabolism	0.06512	1.06729	0.0688709	0.344385	24435	310	24125	2	0	0.45704	1	0.49901	FALSE	FALSE	Low heterogeneity
703.1	Ingrowing nail	0.0645543	1.06668	0.0682811	0.344445	23200	310	22890	2	86.6767	7.50562	1	0.00615067	FALSE	FALSE	Significant heterogeneity
764	Sciatica	-0.0317094	0.968788	0.0335904	0.345168	31109	1434	29675	3	3.24556	2.06709	2	0.355744	FALSE	FALSE	Low heterogeneity
690.1	Seborrheic dermatitis	-0.0517987	0.94952	0.0549553	0.345906	23219	506	22713	2	0	0.975569	1	0.323295	FALSE	FALSE	Low heterogeneity
627	Menopausal and postmenopausal disorders	-0.0386154	0.962121	0.0414544	0.351587	16357	1075	15282	3	39.851	3.32508	2	0.189657	FALSE	FALSE	Moderate heterogeneity
521.1	Dental caries	0.0371499	1.03785	0.0401077	0.354314	31084	1042	30042	3	0	0.760776	2	0.683596	FALSE	FALSE	Low heterogeneity
573.7	Abnormal results of function study of liver	-0.0847532	0.918739	0.0928395	0.361295	10098	256	9842	2	0	0.190425	1	0.662563	FALSE	FALSE	Low heterogeneity
377	Disorders of optic nerve and visual pathways	-0.0511196	0.950165	0.0561084	0.36225	22815	476	22339	2	12.9928	1.14933	1	0.283689	FALSE	FALSE	Low heterogeneity
292	Neurological disorders	0.064579	1.06671	0.0709063	0.362419	10613	431	10182	2	50.8168	2.03321	1	0.153895	FALSE	FALSE	High heterogeneity
275.3	Disorders of magnesium metabolism	0.0539052	1.05538	0.0592645	0.363049	24047	441	23606	2	34.6659	1.5306	1	0.216023	FALSE	FALSE	Moderate heterogeneity
565.1	Anal and rectal polyp	-0.0601812	0.941594	0.0664992	0.365471	30685	377	30308	3	39.4877	3.30512	2	0.191559	FALSE	FALSE	Moderate heterogeneity
536.3	Gastroparesis	-0.0733724	0.929255	0.0811388	0.365846	22999	228	22771	2	0	0.946533	1	0.330603	FALSE	FALSE	Low heterogeneity
287.3	Thrombocytopenia	-0.0489348	0.952243	0.0541286	0.365971	24194	510	23684	2	76.2702	4.2141	1	0.0400892	FALSE	FALSE	Significant heterogeneity
458.1	Orthostatic hypotension	-0.0671005	0.935101	0.0745859	0.368312	23577	264	23313	2	0	0.00383289	1	0.950634	FALSE	FALSE	Low heterogeneity
473.4	Voice disturbance	-0.0566242	0.944949	0.0629492	0.368374	20851	396	20455	2	65.0007	2.8572	1	0.0909658	FALSE	FALSE	High heterogeneity
458.2	Iatrogenic hypotension	-0.0968616	0.907682	0.108862	0.373594	23446	133	23313	2	0	0.435134	1	0.50948	FALSE	FALSE	Low heterogeneity
642.1	Preeclampsia and eclampsia	-0.0724313	0.93013	0.0815322	0.374338	14162	196	13966	2	72.4389	3.6283	1	0.0568046	FALSE	FALSE	High heterogeneity
526.4	Temporomandibular joint disorders	-0.0663423	0.93581	0.0747481	0.374785	22953	246	22707	2	0	0.630835	1	0.427049	FALSE	FALSE	Low heterogeneity
394.7	Disease of tricuspid valve	0.0663338	1.06858	0.0748341	0.375396	23720	264	23456	2	0	0.613838	1	0.433346	FALSE	FALSE	Low heterogeneity
433.31	Transient cerebral ischemia	-0.0558809	0.945652	0.0631278	0.376047	23799	389	23410	2	0	0.224794	1	0.635411	FALSE	FALSE	Low heterogeneity
835	Internal derangement of knee	-0.0414475	0.9594	0.0468313	0.376136	31911	808	31103	3	0	1.14956	2	0.562828	FALSE	FALSE	Low heterogeneity
531	Peptic ulcer (excl. esophageal)	-0.045071	0.95593	0.0511318	0.378065	32453	616	31837	3	0	1.61628	2	0.445686	FALSE	FALSE	Low heterogeneity
286	Coagulation defects	-0.049003	0.952178	0.0557863	0.379724	24211	527	23684	2	0	0.299766	1	0.584029	FALSE	FALSE	Low heterogeneity
110.2	Dermatomycoses	-0.0679317	0.934324	0.0773826	0.380015	21867	224	21643	2	80.115	5.02892	1	0.0249275	FALSE	FALSE	Significant heterogeneity
414	Other forms of chronic heart disease	-0.048195	0.952948	0.0549837	0.380741	23169	540	22629	2	79.4909	4.87589	1	0.0272344	FALSE	FALSE	Significant heterogeneity
276.11	Hyperosmolality and/or hypernatremia	0.0929483	1.09741	0.107056	0.385273	22043	134	21909	2	0	0.00347436	1	0.952997	FALSE	FALSE	Low heterogeneity
798.1	Chronic fatigue syndrome	-0.0634479	0.938523	0.0733682	0.387155	23944	268	23676	2	0	0.175484	1	0.675283	FALSE	FALSE	Low heterogeneity
619.1	Noninflammatory disorders of ovary, fallopian tube, and broad ligament	-0.0627226	0.939204	0.0726856	0.388176	12415	276	12139	2	0	0.595708	1	0.44022	FALSE	FALSE	Low heterogeneity
112.3	Candidiasis of skin and nails	-0.0768946	0.925987	0.0891503	0.388397	21826	183	21643	2	0	0.798771	1	0.371461	FALSE	FALSE	Low heterogeneity
276.41	Acidosis	-0.0452819	0.955728	0.0524993	0.388399	22474	565	21909	2	0	0.00346011	1	0.953093	FALSE	FALSE	Low heterogeneity
859	Complication due to other implant and internal device	0.0708875	1.07346	0.0823575	0.389387	23865	242	23623	2	0	0.00170319	1	0.967081	FALSE	FALSE	Low heterogeneity
858	Complication of internal orthopedic device	-0.072305	0.930247	0.0841392	0.390148	23843	220	23623	2	7.54485	1.08161	1	0.298339	FALSE	FALSE	Low heterogeneity
287	Purpura and other hemorrhagic conditions	-0.0446408	0.956341	0.0519511	0.390183	24242	558	23684	2	60.2992	2.51884	1	0.112493	FALSE	FALSE	High heterogeneity
327.7	Sleep related movement disorders	-0.0707539	0.931691	0.0824144	0.390609	21314	207	21107	2	0	0.521559	1	0.470177	FALSE	FALSE	Low heterogeneity
502	Postinflammatory pulmonary fibrosis	-0.0731589	0.929453	0.0856943	0.39326	23146	199	22947	2	0	0.468324	1	0.493759	FALSE	FALSE	Low heterogeneity
512.8	Cough	0.0485465	1.04974	0.0570755	0.39501	9972	889	9083	2	0	0.151632	1	0.696981	FALSE	FALSE	Low heterogeneity
625	Pain and other symptoms associated with female genital organs	-0.0473762	0.953729	0.0557567	0.395495	18646	811	17835	3	0	0.593051	2	0.743397	FALSE	FALSE	Low heterogeneity
526	Diseases of the jaws	-0.0476731	0.953445	0.0562544	0.396741	23163	456	22707	2	12.1711	1.13858	1	0.285953	FALSE	FALSE	Low heterogeneity
585.4	Chronic kidney disease, Stage I or II	0.0501155	1.05139	0.0594126	0.39894	22128	485	21643	2	44.8304	1.81259	1	0.178197	FALSE	FALSE	Moderate heterogeneity
261.4	Vitamin D deficiency	-0.0228608	0.977399	0.0271941	0.400543	24058	2426	21632	2	0	0.318415	1	0.572562	FALSE	FALSE	Low heterogeneity
710	Osteomyelitis, periostitis, and other infections involving bone	-0.0686629	0.933641	0.0823044	0.404137	22481	229	22252	2	5.97815	1.06358	1	0.3024	FALSE	FALSE	Low heterogeneity
704.1	Alopecia	-0.041359	0.959485	0.0496064	0.404426	23500	610	22890	2	90.2828	10.2911	1	0.00133675	FALSE	FALSE	Significant heterogeneity
426	Cardiac conduction disorders	-0.0336169	0.966942	0.0404572	0.406016	30685	1421	29264	3	0	0.295385	2	0.862696	FALSE	FALSE	Low heterogeneity
726.3	Bursitis	-0.0493202	0.951876	0.0596209	0.408107	20881	439	20442	2	6.97363	1.07496	1	0.299827	FALSE	FALSE	Low heterogeneity
260.2	severe protein-calorie malnutrition	-0.0721368	0.930404	0.0873662	0.408984	21838	206	21632	2	73.3412	3.7511	1	0.0527727	FALSE	FALSE	High heterogeneity
751.2	Congenital anomalies of urinary system	-0.0614725	0.940379	0.074715	0.410644	24477	244	24233	2	89.5866	9.60304	1	0.00194255	FALSE	FALSE	Significant heterogeneity
622	Polyp of female genital organs	-0.0453064	0.955705	0.0551689	0.411515	18461	561	17900	3	0	1.95726	2	0.375826	FALSE	FALSE	Low heterogeneity
415.2	Chronic pulmonary heart disease	0.0480885	1.04926	0.0587358	0.412943	23865	481	23384	2	0	0.272336	1	0.601769	FALSE	FALSE	Low heterogeneity
505	Other pulmonary inflamation or edema	0.0739608	1.07676	0.0904765	0.413667	23145	198	22947	2	0	0.0466442	1	0.829009	FALSE	FALSE	Low heterogeneity
008.5	Bacterial enteritis	-0.0494125	0.951788	0.0608656	0.416889	31847	432	31415	3	0	0.05955	2	0.970664	FALSE	FALSE	Low heterogeneity
443.8	Other specified peripheral vascular diseases	0.0793771	1.08261	0.0997168	0.426017	10401	208	10193	2	0	0.258208	1	0.611354	FALSE	FALSE	Low heterogeneity
586	Other disorders of the kidney and ureters	-0.027388	0.972984	0.0345005	0.427287	30611	1554	29057	3	0	0.223114	2	0.894441	FALSE	FALSE	Low heterogeneity
504	Other alveolar and parietoalveolar pneumonopathy	-0.0776804	0.92526	0.0980103	0.428026	23088	141	22947	2	0	0.0349256	1	0.851752	FALSE	FALSE	Low heterogeneity
700	Corns and callosities	0.039879	1.04068	0.0506099	0.430715	23524	649	22875	2	0	0.0280328	1	0.867032	FALSE	FALSE	Low heterogeneity
277.5	Other disorders of lipoid metabolism	-0.0705223	0.931907	0.089642	0.431451	24103	175	23928	2	0	0.0227681	1	0.880062	FALSE	FALSE	Low heterogeneity
578.1	Hematemesis	-0.0706765	0.931763	0.0900368	0.432469	23209	176	23033	2	79.1551	4.79733	1	0.0285038	FALSE	FALSE	Significant heterogeneity
539	Bariatric surgery	-0.0658392	0.936281	0.0842402	0.43447	24726	216	24510	2	69.669	3.29696	1	0.0694082	FALSE	FALSE	High heterogeneity
428.1	Congestive heart failure (CHF) NOS	-0.032228	0.968286	0.0414814	0.437201	23483	968	22515	2	0	0.526032	1	0.46828	FALSE	FALSE	Low heterogeneity
596	Other disorders of bladder	-0.0384822	0.962249	0.0500797	0.442239	32046	693	31353	3	2.15224	2.04399	2	0.359876	FALSE	FALSE	Low heterogeneity
585.2	Renal failure NOS	-0.0623552	0.939549	0.0812586	0.442863	29339	282	29057	3	0	0.754819	2	0.685635	FALSE	FALSE	Low heterogeneity
695.8	Other specified erythematous conditions	-0.0704195	0.932003	0.0920426	0.444227	22884	171	22713	2	0	0.246866	1	0.619291	FALSE	FALSE	Low heterogeneity
270	Disorders of protein plasma/amino-acid transport and metabolism	0.0490408	1.05026	0.0641996	0.444938	24483	358	24125	2	0	0.561704	1	0.453574	FALSE	FALSE	Low heterogeneity
571.51	Cirrhosis of liver without mention of alcohol	-0.0611512	0.940681	0.0804839	0.447378	23095	226	22869	2	0	0.0391783	1	0.843096	FALSE	FALSE	Low heterogeneity
754	Congenital musculoskeletal deformities of spine	-0.0706916	0.931749	0.093265	0.448472	24391	157	24234	2	80.7854	5.20437	1	0.0225302	FALSE	FALSE	Significant heterogeneity
703	Diseases of nail, NOS	-0.0393682	0.961397	0.052158	0.450376	23468	578	22890	2	81.803	5.49543	1	0.0190663	FALSE	FALSE	Significant heterogeneity
738.4	Acquired spondylolisthesis	-0.0496632	0.95155	0.0659352	0.451322	22989	332	22657	2	78.2772	4.60345	1	0.0319077	FALSE	FALSE	Significant heterogeneity
569.2	Gastrointestinal complications	-0.0557057	0.945817	0.074348	0.453703	23219	260	22959	2	76.7538	4.30178	1	0.0380725	FALSE	FALSE	Significant heterogeneity
401.2	Hypertensive heart and/or renal disease	-0.0262505	0.974091	0.0350428	0.453799	24519	1572	22947	3	71.8035	7.09308	2	0.0288242	FALSE	FALSE	Significant heterogeneity
523	Gingival and periodontal diseases	-0.038305	0.962419	0.0511773	0.454173	30617	575	30042	3	0	0.0346683	2	0.982815	FALSE	FALSE	Low heterogeneity
506	Empyema and pneumothorax	-0.0660405	0.936093	0.0882675	0.454348	23155	208	22947	2	0	0.64595	1	0.421564	FALSE	FALSE	Low heterogeneity
291	Other specified nonpsychotic and/or transient mental disorders	-0.0531184	0.948268	0.0714771	0.457389	24230	314	23916	2	0	0.289992	1	0.590226	FALSE	FALSE	Low heterogeneity
782.6	Pallor and flushing	0.0673708	1.06969	0.0911798	0.459981	24242	178	24064	2	0	0.0656898	1	0.797719	FALSE	FALSE	Low heterogeneity
627.2	Symptomatic menopause	-0.0465095	0.954555	0.0629744	0.460183	12031	421	11610	2	0	0.807286	1	0.368924	FALSE	FALSE	Low heterogeneity
428.3	Heart failure with reduced EF [Systolic or combined heart failure]	0.0392408	1.04002	0.0531622	0.460433	23086	571	22515	2	0	0.223072	1	0.636709	FALSE	FALSE	Low heterogeneity
626.8	Infertility, female	-0.0539694	0.947461	0.0735463	0.463062	15590	308	15282	3	68.1448	6.27841	2	0.0433172	FALSE	FALSE	Significant heterogeneity
255	Disorders of adrenal glands	-0.0518623	0.94946	0.0717171	0.469587	23494	295	23199	2	0	0.250405	1	0.61679	FALSE	FALSE	Low heterogeneity
198.1	Secondary malignancy of lymph nodes	0.0615762	1.06351	0.0852733	0.470231	30745	225	30520	3	0	0.237133	2	0.888193	FALSE	FALSE	Low heterogeneity
318	Tobacco use disorder	-0.015941	0.984185	0.0221475	0.47167	31081	3733	27348	3	0	0.624585	2	0.731767	FALSE	FALSE	Low heterogeneity
070.3	Viral hepatitis C	-0.0379415	0.962769	0.0529554	0.473695	21307	549	20758	2	0	0.476515	1	0.490005	FALSE	FALSE	Low heterogeneity
440	Atherosclerosis	-0.0390788	0.961675	0.055006	0.477427	23689	520	23169	2	0	0.922825	1	0.336734	FALSE	FALSE	Low heterogeneity
907	Injuries to the nervous system	0.0789999	1.0822	0.112619	0.483005	24726	110	24616	2	0	0.194266	1	0.659389	FALSE	FALSE	Low heterogeneity
276.12	Hyposmolality and/or hyponatremia	-0.0389295	0.961819	0.0556741	0.484403	22417	508	21909	2	59.6853	2.48049	1	0.115266	FALSE	FALSE	High heterogeneity
350	Abnormal movement	-0.0377765	0.962928	0.0552359	0.49403	24660	604	24056	2	36.2842	1.56947	1	0.210284	FALSE	FALSE	Moderate heterogeneity
386.9	Dizziness and giddiness (Light-headedness and vertigo)	0.0400084	1.04082	0.0586353	0.495033	10721	671	10050	2	0	0.153111	1	0.69558	FALSE	FALSE	Low heterogeneity
585.33	Chronic Kidney Disease, Stage III	0.0315519	1.03205	0.0463651	0.496183	22477	834	21643	2	52.5064	2.10555	1	0.146766	FALSE	FALSE	High heterogeneity
512.7	Shortness of breath	0.0371087	1.03781	0.0546492	0.497116	10080	997	9083	2	67.6425	3.09047	1	0.0787521	FALSE	FALSE	High heterogeneity
527	Diseases of the salivary glands	-0.0450733	0.955927	0.0666074	0.498595	24139	324	23815	2	55.6188	2.2532	1	0.133338	FALSE	FALSE	High heterogeneity
481	Influenza	-0.0326142	0.967912	0.048432	0.500692	22855	630	22225	2	33.9683	1.51442	1	0.218465	FALSE	FALSE	Moderate heterogeneity
585.32	End stage renal disease	0.0419009	1.04279	0.0626442	0.503577	22081	438	21643	2	0	0.722972	1	0.395171	FALSE	FALSE	Low heterogeneity
521	Diseases of hard tissues of teeth	0.02631	1.02666	0.0393357	0.503586	31120	1078	30042	3	0	0.838068	2	0.657682	FALSE	FALSE	Low heterogeneity
241.1	Nontoxic uninodular goiter	-0.031594	0.9689	0.0476867	0.50763	23191	692	22499	2	69.2336	3.2503	1	0.0714103	FALSE	FALSE	High heterogeneity
798	Malaise and fatigue	-0.0296952	0.970741	0.0448614	0.508015	32453	1126	31327	3	13.512	2.31246	2	0.31467	FALSE	FALSE	Low heterogeneity
303.3	Psychogenic disorder	-0.0611959	0.940639	0.0925581	0.508509	18679	181	18498	2	0	0.520784	1	0.470508	FALSE	FALSE	Low heterogeneity
614.33	Pelvic inflammatory disease, NOS	-0.051937	0.949389	0.0790448	0.511144	12125	222	11903	2	0	0.000290433	1	0.986403	FALSE	FALSE	Low heterogeneity
755	Congenital anomalies of limbs	0.0524361	1.05384	0.0812785	0.518836	24458	224	24234	2	53.7737	2.16327	1	0.141343	FALSE	FALSE	High heterogeneity
809	Fracture of unspecified bones	0.0507018	1.05201	0.0787259	0.519557	23409	256	23153	2	0	0.687398	1	0.407051	FALSE	FALSE	Low heterogeneity
513.3	Hypoventilation	0.066368	1.06862	0.103121	0.519841	23781	157	23624	2	0	0.411625	1	0.521146	FALSE	FALSE	Low heterogeneity
427.8	Sinoatrial node dysfunction (Bradycardia)	0.0773639	1.08044	0.12029	0.520131	21967	108	21859	2	0	0.156112	1	0.692762	FALSE	FALSE	Low heterogeneity
483	Acute bronchitis and bronchiolitis	-0.0231929	0.977074	0.0361491	0.52114	23415	1190	22225	2	82.3551	5.66735	1	0.0172836	FALSE	FALSE	Significant heterogeneity
509.1	Respiratory failure	-0.0370525	0.963626	0.0577629	0.521225	23406	459	22947	2	0	0.0170951	1	0.895975	FALSE	FALSE	Low heterogeneity
038	Septicemia	-0.0317297	0.968768	0.0495888	0.522266	30589	660	29929	3	0	0.175721	2	0.915888	FALSE	FALSE	Low heterogeneity
752	Nervous system congenital anomalies	-0.0631401	0.938812	0.0986967	0.522342	24550	144	24406	2	80.1333	5.03356	1	0.0248608	FALSE	FALSE	Significant heterogeneity
366.2	Senile cataract	-0.0209753	0.979243	0.0328771	0.523479	31716	1752	29964	3	0	0.000612895	2	0.999694	FALSE	FALSE	Low heterogeneity
580.31	Nephritis and nephropathy in diseases classified elsewhere	-0.0495673	0.951641	0.0790206	0.530482	21920	277	21643	2	0	0.0506907	1	0.821866	FALSE	FALSE	Low heterogeneity
276.1	Electrolyte imbalance	-0.0179249	0.982235	0.0289613	0.535965	31587	2095	29492	3	13.9738	2.32487	2	0.312723	FALSE	FALSE	Low heterogeneity
250	Diabetes mellitus	0.0129486	1.01303	0.0211114	0.539648	32076	5043	27033	3	0	0.915587	2	0.632678	FALSE	FALSE	Low heterogeneity
242	Thyrotoxicosis with or without goiter	-0.0340433	0.96653	0.0557928	0.541747	30532	538	29994	3	46.1266	3.71241	2	0.156264	FALSE	FALSE	Moderate heterogeneity
596.5	Functional disorders of bladder	-0.0418504	0.959013	0.0691619	0.545107	24179	308	23871	2	0	0.0442495	1	0.83339	FALSE	FALSE	Low heterogeneity
519.8	Other diseases of respiratory system, NEC	-0.0457505	0.95528	0.0757552	0.545893	32026	340	31686	3	0	0.77541	2	0.678612	FALSE	FALSE	Low heterogeneity
623	Hypertrophy of female genital organs	-0.043331	0.957594	0.0724963	0.55004	13948	277	13671	2	0	0.13641	1	0.711876	FALSE	FALSE	Low heterogeneity
079.9	Viremia, NOS	-0.0338343	0.966732	0.056883	0.551974	21229	471	20758	2	68.6747	3.19231	1	0.0739853	FALSE	FALSE	High heterogeneity
496.2	Chronic bronchitis	-0.0291757	0.971246	0.0490831	0.552235	21257	684	20573	2	0	0.26569	1	0.606238	FALSE	FALSE	Low heterogeneity
560.1	Paralytic ileus	-0.0529917	0.948388	0.089669	0.554541	21914	209	21705	2	0	0.308085	1	0.578858	FALSE	FALSE	Low heterogeneity
622.1	Polyp of corpus uteri	-0.0361101	0.964534	0.0616479	0.558046	18355	455	17900	3	0	0.911903	2	0.633844	FALSE	FALSE	Low heterogeneity
276.4	Acid-base balance disorder	-0.0289623	0.971453	0.0495985	0.559264	22547	638	21909	2	0	0.0111842	1	0.915776	FALSE	FALSE	Low heterogeneity
695.7	Prurigo and Lichen	-0.0381369	0.962581	0.0654479	0.560091	23043	330	22713	2	71.9003	3.55875	1	0.0592323	FALSE	FALSE	High heterogeneity
716	Other arthropathies	-0.0173495	0.9828	0.0298177	0.560666	31718	2469	29249	3	0	1.22168	2	0.542894	FALSE	FALSE	Low heterogeneity
716.9	Arthropathy NOS	-0.017367	0.982783	0.0303048	0.566592	31645	2396	29249	3	0	1.58899	2	0.451809	FALSE	FALSE	Low heterogeneity
153	Colorectal cancer	-0.0460314	0.955012	0.0815844	0.572606	30393	242	30151	3	53.7712	4.32631	2	0.114962	FALSE	FALSE	High heterogeneity
586.4	Stricture/obstruction of ureter	-0.0530998	0.948285	0.0941388	0.572714	21834	191	21643	2	40.3785	1.67725	1	0.195291	FALSE	FALSE	Moderate heterogeneity
698	Pruritus and related conditions	-0.0200468	0.980153	0.0355453	0.572768	24726	1202	23524	2	0	0.167623	1	0.682233	FALSE	FALSE	Low heterogeneity
960	Poisoning by antibiotics	0.0414354	1.04231	0.0736272	0.573589	10089	455	9634	2	0	0.0843491	1	0.771488	FALSE	FALSE	Low heterogeneity
522.5	Periapical abscess	-0.0352451	0.965369	0.0627843	0.574547	23067	360	22707	2	0	0.137426	1	0.710853	FALSE	FALSE	Low heterogeneity
427.22	Atrial flutter	-0.0525894	0.948769	0.0939117	0.575487	22030	171	21859	2	41.6091	1.7126	1	0.190649	FALSE	FALSE	Moderate heterogeneity
257	Testicular dysfunction	0.0632429	1.06529	0.11314	0.576177	10393	143	10250	2	0	0.000553279	1	0.981234	FALSE	FALSE	Low heterogeneity
195.1	Malignant neoplasm, other	0.0287011	1.02912	0.0513869	0.576482	31402	882	30520	3	71.693	7.06538	2	0.0292261	FALSE	FALSE	Significant heterogeneity
350.1	Abnormal involuntary movements	-0.0358011	0.964832	0.0645212	0.578982	24438	382	24056	2	52.7122	2.11471	1	0.14589	FALSE	FALSE	High heterogeneity
366	Cataract	-0.0161482	0.983981	0.029144	0.579522	32453	2489	29964	3	0	0.545239	2	0.761382	FALSE	FALSE	Low heterogeneity
377.3	Optic neuritis/neuropathy	-0.0396244	0.96115	0.0715676	0.579808	22623	284	22339	2	0	0.674308	1	0.411554	FALSE	FALSE	Low heterogeneity
611.1	Abnormal mammogram	0.0345497	1.03515	0.0625349	0.580615	23421	514	22907	2	60.9374	2.55999	1	0.109599	FALSE	FALSE	High heterogeneity
198	Secondary malignant neoplasm	0.0353167	1.03595	0.0641606	0.582016	30955	435	30520	3	0	1.42522	2	0.490363	FALSE	FALSE	Low heterogeneity
724.1	Disorders of sacrum	0.0339857	1.03457	0.0621208	0.584317	22062	415	21647	2	0	0.206639	1	0.649415	FALSE	FALSE	Low heterogeneity
415.1	Acute pulmonary heart disease	-0.0331585	0.967385	0.0607054	0.584914	23802	418	23384	2	0	0.244256	1	0.621149	FALSE	FALSE	Low heterogeneity
415.11	Pulmonary embolism and infarction, acute	-0.0329105	0.967625	0.0608139	0.588393	23800	416	23384	2	0	0.164244	1	0.685279	FALSE	FALSE	Low heterogeneity
041.2	Streptococcus infection	-0.0402073	0.96059	0.0743297	0.588554	22806	263	22543	2	0	0.193596	1	0.65994	FALSE	FALSE	Low heterogeneity
240	Simple and unspecified goiter	-0.0318139	0.968687	0.0589565	0.589461	22968	469	22499	2	0	0.0939405	1	0.759226	FALSE	FALSE	Low heterogeneity
401.3	Other hypertensive complications	0.0287513	1.02917	0.0533301	0.589804	17915	713	17202	2	0	0.193855	1	0.659727	FALSE	FALSE	Low heterogeneity
175	Acquired absence of breast	0.0568471	1.05849	0.106616	0.593897	12651	126	12525	2	45.1935	1.8246	1	0.176766	FALSE	FALSE	Moderate heterogeneity
395.2	Nonrheumatic aortic valve disorders	-0.0372076	0.963476	0.0698383	0.594195	23757	301	23456	2	0	0.140509	1	0.707775	FALSE	FALSE	Low heterogeneity
580.1	Glomerulonephritis	-0.0545956	0.946868	0.102648	0.594814	21780	137	21643	2	0	0.768457	1	0.380695	FALSE	FALSE	Low heterogeneity
593.1	Gross hematuria	0.0421207	1.04302	0.0793483	0.595534	21479	240	21239	2	0	0.202512	1	0.652701	FALSE	FALSE	Low heterogeneity
742.9	Other derangement of joint	-0.0349925	0.965613	0.0664993	0.598743	23002	390	22612	2	38.9762	1.6387	1	0.200503	FALSE	FALSE	Moderate heterogeneity
365	Glaucoma	-0.017509	0.982643	0.0333524	0.599604	31466	1586	29880	3	0	1.73735	2	0.419508	FALSE	FALSE	Low heterogeneity
601	Inflammatory diseases of prostate	-0.0399187	0.960868	0.0761055	0.599918	10023	275	9748	2	66.2613	2.96396	1	0.0851394	FALSE	FALSE	High heterogeneity
195	Cancer, suspected or other	0.0259702	1.02631	0.0497268	0.601491	31452	932	30520	3	64.2519	5.59471	2	0.0609712	FALSE	FALSE	High heterogeneity
714	Rheumatoid arthritis and other inflammatory polyarthropathies	-0.0267175	0.973636	0.0513386	0.602772	29942	627	29315	3	0	0.73551	2	0.692287	FALSE	FALSE	Low heterogeneity
293.1	Swelling, mass, or lump in head and neck [Space-occupying lesion, intracranial NOS]	0.0303603	1.03083	0.0585717	0.604219	24694	536	24158	2	0	0.108573	1	0.741774	FALSE	FALSE	Low heterogeneity
275.53	Disorders of phosphorus metabolism	-0.0365004	0.964158	0.0706975	0.605651	23917	311	23606	2	0	0.0343121	1	0.853044	FALSE	FALSE	Low heterogeneity
619.3	Noninflammatory disorders of cervix	-0.0373145	0.963373	0.073346	0.61093	16691	272	16419	3	0	1.47554	2	0.478179	FALSE	FALSE	Low heterogeneity
444	Arterial embolism and thrombosis	-0.0513131	0.949981	0.100866	0.610945	23310	141	23169	2	0	0.0306641	1	0.860992	FALSE	FALSE	Low heterogeneity
701.4	Keloid scar	-0.0352842	0.965331	0.0696084	0.612228	23197	322	22875	2	0	0.00199059	1	0.964413	FALSE	FALSE	Low heterogeneity
337	Disorders of the autonomic nervous system	-0.0504386	0.950812	0.101374	0.6188	22902	144	22758	2	0	0.04723	1	0.827955	FALSE	FALSE	Low heterogeneity
426.8	Other cardiac conduction disorders	0.0507749	1.05209	0.102596	0.620671	22012	153	21859	2	0	0.0416573	1	0.838274	FALSE	FALSE	Low heterogeneity
735.2	Acquired toe deformities	-0.02788	0.972505	0.05657	0.622125	23141	484	22657	2	81.2654	5.33772	1	0.0208687	FALSE	FALSE	Significant heterogeneity
289	Other diseases of blood and blood-forming organs	0.0358176	1.03647	0.0729654	0.623507	22876	309	22567	2	0	0.0266751	1	0.870262	FALSE	FALSE	Low heterogeneity
250.2	Type 2 diabetes	0.0106556	1.01071	0.0218052	0.625072	31600	4567	27033	3	0	0.448668	2	0.799048	FALSE	FALSE	Low heterogeneity
585.3	Chronic renal failure [CKD]	-0.0165519	0.983584	0.034055	0.626943	30654	1597	29057	3	0	0.218606	2	0.896459	FALSE	FALSE	Low heterogeneity
250.4	Abnormal glucose	0.0174169	1.01757	0.0359316	0.627872	21686	1593	20093	2	0	0.173345	1	0.677156	FALSE	FALSE	Low heterogeneity
704.8	Other specified diseases of hair and hair follicles	-0.025792	0.974538	0.0540885	0.633471	23409	519	22890	2	76.154	4.19358	1	0.0405773	FALSE	FALSE	Significant heterogeneity
707.1	Decubitus ulcer	0.0518557	1.05322	0.110015	0.637391	24304	123	24181	2	0	0.0301667	1	0.862113	FALSE	FALSE	Low heterogeneity
568.1	Peritoneal adhesions (postoperative) (postinfection)	-0.0353695	0.965249	0.0768532	0.645357	30583	275	30308	3	0	0.462783	2	0.793429	FALSE	FALSE	Low heterogeneity
695	Erythematous conditions	-0.0188111	0.981365	0.0409595	0.646046	31249	943	30306	3	30.5709	2.88064	2	0.236853	FALSE	FALSE	Moderate heterogeneity
277.51	Lipoprotein disorders	-0.0483197	0.952829	0.106037	0.648615	24056	128	23928	2	0	0.000104723	1	0.991835	FALSE	FALSE	Low heterogeneity
612.2	Hypertrophy of breast (Gynecomastia)	-0.0304223	0.970036	0.0674772	0.652095	23228	321	22907	2	68.3634	3.1609	1	0.0754216	FALSE	FALSE	High heterogeneity
327.1	Hypersomnia	0.0235912	1.02387	0.0537334	0.660632	21672	565	21107	2	0	0.0163925	1	0.898123	FALSE	FALSE	Low heterogeneity
574.2	Calculus of bile duct	-0.0434504	0.95748	0.101176	0.667592	23942	132	23810	2	16.7026	1.20052	1	0.273218	FALSE	FALSE	Low heterogeneity
275.5	Disorders of calcium/phosphorus metabolism	-0.0229735	0.977288	0.0535996	0.668205	24180	574	23606	2	0	0.62846	1	0.427921	FALSE	FALSE	Low heterogeneity
250.25	Diabetes type 2 with peripheral circulatory disorders	-0.0279952	0.972393	0.0672197	0.677064	20465	372	20093	2	0	0.763087	1	0.382364	FALSE	FALSE	Low heterogeneity
994.2	Sepsis	-0.022354	0.977894	0.0539182	0.678441	32418	543	31875	3	0	0.0180458	2	0.991018	FALSE	FALSE	Low heterogeneity
585.34	Chronic Kidney Disease, Stage IV	0.0298096	1.03026	0.0730484	0.683214	21960	317	21643	2	75.526	4.08597	1	0.0432407	FALSE	FALSE	Significant heterogeneity
513	Respiratory abnormalities	0.0194853	1.01968	0.0481891	0.685955	24726	1102	23624	2	0	0.219145	1	0.639692	FALSE	FALSE	Low heterogeneity
174.11	Malignant neoplasm of female breast	0.0224857	1.02274	0.0562471	0.689328	17447	532	16915	3	39.9475	3.33042	2	0.189151	FALSE	FALSE	Moderate heterogeneity
724	Other and unspecified disorders of back	-0.0180973	0.982065	0.0454709	0.690632	22427	780	21647	2	34.1819	1.51934	1	0.21772	FALSE	FALSE	Moderate heterogeneity
411.8	Other chronic ischemic heart disease, unspecified	-0.0197404	0.980453	0.04978	0.691698	30736	783	29953	3	33.1257	2.99069	2	0.224172	FALSE	FALSE	Moderate heterogeneity
528	Diseases of the oral soft tissues, excluding lesions specific for gingiva and tongue	-0.0188049	0.981371	0.0486675	0.699203	32117	658	31459	3	0	1.86096	2	0.394364	FALSE	FALSE	Low heterogeneity
628	Ovarian cyst	-0.0170821	0.983063	0.046309	0.712223	16077	795	15282	3	0	0.366074	2	0.832737	FALSE	FALSE	Low heterogeneity
250.6	Polyneuropathy in diabetes	0.0195433	1.01974	0.0530568	0.712615	20765	672	20093	2	0	0.0448581	1	0.832265	FALSE	FALSE	Low heterogeneity
585.31	Renal dialysis	0.0280248	1.02842	0.0761084	0.712707	21939	296	21643	2	0	0.642922	1	0.422655	FALSE	FALSE	Low heterogeneity
745	Pain in joint	0.0167771	1.01692	0.0456201	0.713055	10763	1748	9015	2	63.5557	2.74391	1	0.0976255	FALSE	FALSE	High heterogeneity
348.8	Encephalopathy, not elsewhere classified	-0.0320496	0.968459	0.0876188	0.714526	22955	197	22758	2	0	0.787606	1	0.374825	FALSE	FALSE	Low heterogeneity
610.4	Benign neoplasm of breast	-0.0209927	0.979226	0.057691	0.715947	13154	500	12654	2	81.8667	5.51471	1	0.0188572	FALSE	FALSE	Significant heterogeneity
159	Malignant neoplasm of other and ill-defined sites within the digestive organs and peritoneum	-0.0442761	0.95669	0.122535	0.717851	10044	143	9901	2	2.24905	1.02301	1	0.311807	FALSE	FALSE	Low heterogeneity
736	Other acquired deformities of limbs	0.0210589	1.02128	0.0591121	0.721651	23138	481	22657	2	22.1528	1.28457	1	0.257051	FALSE	FALSE	Low heterogeneity
274.11	Gouty arthropathy	0.0268081	1.02717	0.0757733	0.723494	24362	287	24075	2	74.5831	3.93439	1	0.0473083	FALSE	FALSE	Significant heterogeneity
550.5	Ventral hernia	0.0211819	1.02141	0.0602163	0.725016	30850	447	30403	3	0	1.04468	2	0.59313	FALSE	FALSE	Low heterogeneity
388	Other disorders of ear	0.0354268	1.03606	0.103075	0.731071	23564	132	23432	2	0	0.430865	1	0.511565	FALSE	FALSE	Low heterogeneity
008.6	Viral Enteritis	-0.0214524	0.978776	0.0632887	0.734639	24228	367	23861	2	85.7605	7.02269	1	0.0080483	FALSE	FALSE	Significant heterogeneity
612	Breast conditions, congenital or relating to hormones	0.0200102	1.02021	0.0592959	0.735767	23324	417	22907	2	75.9667	4.1609	1	0.0413674	FALSE	FALSE	Significant heterogeneity
242.1	Graves' disease	-0.0311878	0.969294	0.0924483	0.73585	22680	181	22499	2	63.7499	2.75861	1	0.0967321	FALSE	FALSE	High heterogeneity
580.32	Nephritis and nephropathy with pathological lesion	-0.0334525	0.967101	0.0998688	0.737652	21800	157	21643	2	0	0.631729	1	0.426722	FALSE	FALSE	Low heterogeneity
279	Disorders involving the immune mechanism	0.0197988	1.02	0.0596108	0.739788	24414	473	23941	2	0	0.124772	1	0.723915	FALSE	FALSE	Low heterogeneity
401.22	Hypertensive chronic kidney disease	-0.0142775	0.985824	0.044274	0.747089	23924	977	22947	3	75.2452	8.07924	2	0.0176042	FALSE	FALSE	Significant heterogeneity
496.21	Obstructive chronic bronchitis	-0.01709	0.983055	0.0543824	0.753326	21136	563	20573	2	0	0.106944	1	0.743651	FALSE	FALSE	Low heterogeneity
300.8	Acute reaction to stress	0.0266514	1.02701	0.0854071	0.755001	18695	197	18498	2	82.1623	5.6061	1	0.0178981	FALSE	FALSE	Significant heterogeneity
364	Corneal opacity and other disorders of cornea	-0.0242563	0.976036	0.0778957	0.755501	22674	238	22436	2	86.3914	7.34829	1	0.00671268	FALSE	FALSE	Significant heterogeneity
249	Secondary diabetes mellitus	-0.0216395	0.978593	0.0706119	0.759257	20449	356	20093	2	0	0.528654	1	0.467173	FALSE	FALSE	Low heterogeneity
244.1	Secondary hypothyroidism	-0.0217308	0.978504	0.0711526	0.760053	22819	320	22499	2	68.7792	3.20299	1	0.0735036	FALSE	FALSE	High heterogeneity
697	Sarcoidosis	-0.0223492	0.977899	0.0744715	0.764097	30600	294	30306	3	0	0.401153	2	0.818259	FALSE	FALSE	Low heterogeneity
275	Disorders of mineral metabolism	-0.0113647	0.9887	0.0381372	0.765708	24726	1120	23606	2	0	0.974548	1	0.323549	FALSE	FALSE	Low heterogeneity
250.14	Type 1 diabetes with neurological manifestations	-0.0357959	0.964837	0.120236	0.765922	20214	121	20093	2	0	0.112189	1	0.737665	FALSE	FALSE	Low heterogeneity
174.1	Breast cancer [female]	0.0159572	1.01609	0.054815	0.770967	17474	559	16915	3	66.1937	5.91606	2	0.051921	FALSE	FALSE	High heterogeneity
568	Other disorders of peritoneum	0.019526	1.01972	0.0678848	0.773626	30661	353	30308	3	0	0.409392	2	0.814895	FALSE	FALSE	Low heterogeneity
715	Other inflammatory spondylopathies	-0.0189085	0.981269	0.0663886	0.775786	22622	328	22294	2	0	0.165889	1	0.683792	FALSE	FALSE	Low heterogeneity
442.1	Aortic aneurysm	-0.0254883	0.974834	0.0902763	0.777685	23363	194	23169	2	0	0.793553	1	0.373028	FALSE	FALSE	Low heterogeneity
276.6	Fluid overload	-0.0187924	0.981383	0.066684	0.778087	22266	357	21909	2	15.757	1.18704	1	0.275927	FALSE	FALSE	Low heterogeneity
727.6	Rupture of tendon, nontraumatic	-0.0187475	0.981427	0.0668813	0.779239	20794	352	20442	2	70.2306	3.35915	1	0.0668324	FALSE	FALSE	High heterogeneity
420	Carditis	-0.0159475	0.984179	0.0595881	0.788985	31946	451	31495	3	43.8122	3.55949	2	0.168681	FALSE	FALSE	Moderate heterogeneity
735.1	Flat foot	-0.0157573	0.984366	0.0602284	0.793611	23097	440	22657	2	42.9972	1.7543	1	0.185337	FALSE	FALSE	Moderate heterogeneity
394	Rheumatic disease of the heart valves	0.0152167	1.01533	0.0582281	0.793839	31581	492	31089	3	32.1966	2.9497	2	0.228813	FALSE	FALSE	Moderate heterogeneity
681.6	Cellulitis and abscess of foot, toe	-0.02247	0.977781	0.0862345	0.794425	29925	236	29689	3	0	0.921676	2	0.630755	FALSE	FALSE	Low heterogeneity
070.9	Hepatitis NOS	-0.0225077	0.977744	0.0885787	0.799419	20955	197	20758	2	0	0.0399603	1	0.841558	FALSE	FALSE	Low heterogeneity
415	Pulmonary heart disease	0.0113	1.01136	0.0446342	0.800138	31821	860	30961	3	0	0.0954495	2	0.953396	FALSE	FALSE	Low heterogeneity
733.4	Aseptic necrosis of bone	-0.0243077	0.975985	0.0969078	0.801943	21885	165	21720	2	0	0.173269	1	0.677223	FALSE	FALSE	Low heterogeneity
611.11	Mammographic microcalcification	-0.0213565	0.97887	0.0861208	0.804148	23106	199	22907	2	43.3154	1.76415	1	0.184108	FALSE	FALSE	Moderate heterogeneity
306	Other mental disorder	-0.0127584	0.987323	0.0517615	0.805307	26380	695	25685	3	40.8759	3.38272	2	0.184269	FALSE	FALSE	Moderate heterogeneity
522	Diseases of pulp and periapical tissues	-0.0135601	0.986531	0.0559404	0.808468	30525	483	30042	3	11.1008	2.24974	2	0.324695	FALSE	FALSE	Low heterogeneity
370	Keratitis	0.0165118	1.01665	0.0695953	0.81246	22567	327	22240	2	0	0.0330464	1	0.85575	FALSE	FALSE	Low heterogeneity
575.8	Other disorders of biliary tract	0.0207759	1.02099	0.0876005	0.812528	23997	187	23810	2	0	0.962693	1	0.326509	FALSE	FALSE	Low heterogeneity
371.1	Uveitis, noninfectious or NOS	-0.0166939	0.983445	0.0709994	0.81411	22524	284	22240	2	69.6116	3.29073	1	0.069672	FALSE	FALSE	High heterogeneity
426.2	Atrioventricular [AV] block	0.0183923	1.01856	0.0783242	0.814347	22142	283	21859	2	0	0.0979763	1	0.754272	FALSE	FALSE	Low heterogeneity
599.5	Frequency of urination and polyuria	-0.0149217	0.985189	0.0662737	0.821861	9812	551	9261	2	0	0.546305	1	0.459831	FALSE	FALSE	Low heterogeneity
250.41	Impaired fasting glucose	0.0121085	1.01218	0.0541024	0.822907	20620	527	20093	2	0	0.000146663	1	0.990337	FALSE	FALSE	Low heterogeneity
416	Cardiomegaly	-0.00979451	0.990253	0.0438205	0.823135	31821	860	30961	3	0	0.0758175	2	0.962801	FALSE	FALSE	Low heterogeneity
709	Diffuse diseases of connective tissue	-0.0141045	0.985994	0.0636283	0.82457	30502	408	30094	3	8.98643	2.19747	2	0.333292	FALSE	FALSE	Low heterogeneity
599.4	Urinary incontinence	-0.0157511	0.984372	0.0718198	0.826405	9740	479	9261	2	17.5754	1.21323	1	0.270693	FALSE	FALSE	Low heterogeneity
379.2	Disorders of vitreous body	-0.00927028	0.990773	0.0423642	0.826788	23205	866	22339	2	26.7707	1.36557	1	0.242574	FALSE	FALSE	Moderate heterogeneity
714.1	Rheumatoid arthritis	-0.0122839	0.987791	0.0565361	0.827995	29831	516	29315	3	0	0.986786	2	0.610551	FALSE	FALSE	Low heterogeneity
724.8	Other symptoms referable to back	-0.0172772	0.982871	0.0803311	0.829709	21879	232	21647	2	0	0.616335	1	0.432413	FALSE	FALSE	Low heterogeneity
260	Protein-calorie malnutrition	0.0123475	1.01242	0.0604329	0.838105	22066	434	21632	2	0	0.0274935	1	0.868305	FALSE	FALSE	Low heterogeneity
735.21	Hammer toe (acquired)	-0.0122442	0.98783	0.0652042	0.851047	23023	366	22657	2	82.5811	5.7409	1	0.0165743	FALSE	FALSE	Significant heterogeneity
569	Other disorders of intestine	-0.00765239	0.992377	0.0410568	0.852143	31347	1039	30308	3	48.8919	3.91328	2	0.141333	FALSE	FALSE	Moderate heterogeneity
041.11	Methicillin sensitive Staphylococcus aureus	-0.017558	0.982595	0.0956331	0.854329	22698	155	22543	2	0	0.428876	1	0.512541	FALSE	FALSE	Low heterogeneity
276.13	Hyperpotassemia	0.00940859	1.00945	0.0519132	0.856182	22545	636	21909	2	76.7891	4.30832	1	0.0379264	FALSE	FALSE	Significant heterogeneity
530.5	Disorders of esophageal motility	-0.0193206	0.980865	0.106681	0.856283	20638	131	20507	2	0	0.362396	1	0.547179	FALSE	FALSE	Low heterogeneity
578.2	Blood in stool	-0.00957279	0.990473	0.0533568	0.857615	30833	574	30259	3	0	0.996311	2	0.60765	FALSE	FALSE	Low heterogeneity
618.1	Prolapse of vaginal walls	-0.0170968	0.983049	0.0953461	0.857692	16878	170	16708	2	0	0.220196	1	0.638891	FALSE	FALSE	Low heterogeneity
550.6	Incisional hernia	0.0162654	1.0164	0.0919897	0.859651	23419	179	23240	2	0	0.0502197	1	0.822681	FALSE	FALSE	Low heterogeneity
994	Sepsis and SIRS	-0.00915071	0.990891	0.0524984	0.861626	32453	578	31875	3	0	0.0178793	2	0.9911	FALSE	FALSE	Low heterogeneity
303.4	Somatoform disorder	0.0145454	1.01465	0.0843338	0.863065	18707	209	18498	2	0	0.0409616	1	0.839612	FALSE	FALSE	Low heterogeneity
740.12	Osteoarthrosis, localized, secondary	0.0162993	1.01643	0.0946439	0.863267	20993	165	20828	2	0	0.0230928	1	0.879216	FALSE	FALSE	Low heterogeneity
080	Postoperative infection	-0.0126428	0.987437	0.0736419	0.86369	32284	334	31950	3	0	0.815472	2	0.665154	FALSE	FALSE	Low heterogeneity
303	Psychogenic and somatoform disorders	-0.0118858	0.988185	0.0702322	0.865611	18815	317	18498	2	0	0.27214	1	0.6019	FALSE	FALSE	Low heterogeneity
571.8	Liver abscess and sequelae of chronic liver disease	0.0172207	1.01737	0.106322	0.871331	22996	127	22869	2	0	0.00748454	1	0.931058	FALSE	FALSE	Low heterogeneity
613.7	Other signs and symptoms in breast	-0.0172591	0.982889	0.106745	0.871554	23911	132	23779	2	64.4128	2.81	1	0.0936785	FALSE	FALSE	High heterogeneity
979	Adverse drug events and drug allergies	-0.0112054	0.988857	0.0701524	0.873094	24154	354	23800	2	73.2996	3.74526	1	0.0529575	FALSE	FALSE	High heterogeneity
041.12	Methicillin resistant Staphylococcus aureus	-0.0149921	0.98512	0.0945316	0.873989	22704	161	22543	2	0	0.221304	1	0.638048	FALSE	FALSE	Low heterogeneity
613.9	Breast disorder NOS	-0.0129888	0.987095	0.0828936	0.875487	23985	206	23779	2	87.6524	8.09874	1	0.00442961	FALSE	FALSE	Significant heterogeneity
420.2	Pericarditis	-0.0112954	0.988768	0.0744224	0.879365	24129	268	23861	2	28.5055	1.39871	1	0.23694	FALSE	FALSE	Moderate heterogeneity
851	Complications of transplants and reattached limbs	-0.0123573	0.987719	0.0817104	0.879792	23888	265	23623	2	0	0.094616	1	0.758389	FALSE	FALSE	Low heterogeneity
783	Fever of unknown origin	0.00911897	1.00916	0.0613383	0.881816	10763	588	10175	2	0	0.00604902	1	0.938007	FALSE	FALSE	Low heterogeneity
401	Hypertension	0.00257165	1.00257	0.01743	0.882705	32439	9492	22947	3	0	0.760088	2	0.683831	FALSE	FALSE	Low heterogeneity
709.7	Unspecified diffuse connective tissue disease	-0.0129499	0.987134	0.0905471	0.886276	30290	196	30094	3	0	1.83721	2	0.399075	FALSE	FALSE	Low heterogeneity
282.8	Other hemoglobinopathies	-0.0119048	0.988166	0.0878657	0.892225	27187	211	26976	3	30.0064	2.8574	2	0.23962	FALSE	FALSE	Moderate heterogeneity
705.3	Hidradenitis	-0.00908928	0.990952	0.0742197	0.902531	22728	264	22464	2	44.1513	1.79055	1	0.180859	FALSE	FALSE	Moderate heterogeneity
681.3	Cellulitis and abscess of arm/hand	0.0065531	1.00657	0.0558667	0.906623	30198	509	29689	3	24.5	2.64901	2	0.265935	FALSE	FALSE	Low heterogeneity
965	Poisoning by analgesics, antipyretics, and antirheumatics	0.0128703	1.01295	0.110989	0.907684	9817	183	9634	2	0	0.00607005	1	0.937899	FALSE	FALSE	Low heterogeneity
428.4	Heart failure with preserved EF [Diastolic heart failure]	0.00640189	1.00642	0.0567118	0.910122	23029	514	22515	2	4.54517	1.04762	1	0.306057	FALSE	FALSE	Low heterogeneity
705.8	Hyperhidrosis	-0.00686262	0.993161	0.0638732	0.914439	22838	374	22464	2	0	0.52289	1	0.469612	FALSE	FALSE	Low heterogeneity
447	Other disorders of arteries and arterioles	-0.00617896	0.99384	0.0581795	0.91542	23640	471	23169	2	0	0.882131	1	0.347619	FALSE	FALSE	Low heterogeneity
442	Other aneurysm	0.00696187	1.00699	0.0679972	0.918451	23514	345	23169	2	0	0.00794883	1	0.928958	FALSE	FALSE	Low heterogeneity
710.11	Acute osteomyelitis	-0.0119431	0.988128	0.11732	0.918916	22366	114	22252	2	0	0.256195	1	0.612746	FALSE	FALSE	Low heterogeneity
531.2	Gastric ulcer	0.00750928	1.00754	0.0742225	0.919413	32137	300	31837	3	0	0.988558	2	0.610011	FALSE	FALSE	Low heterogeneity
189	Cancer of urinary organs (incl. kidney and bladder)	0.00930414	1.00935	0.0922591	0.919671	24726	183	24543	2	0	0.00028576	1	0.986513	FALSE	FALSE	Low heterogeneity
285.2	Anemia of chronic disease	-0.00489531	0.995117	0.0493745	0.921022	20797	680	20117	2	77.2233	4.39046	1	0.0361405	FALSE	FALSE	Significant heterogeneity
208	Benign neoplasm of colon	-0.00292273	0.997082	0.0307436	0.924261	32335	2002	30333	3	16.8833	2.40625	2	0.300254	FALSE	FALSE	Low heterogeneity
532	Dysphagia	-0.00340509	0.996601	0.0375597	0.927764	28897	1223	27674	3	39.706	3.31708	2	0.190417	FALSE	FALSE	Moderate heterogeneity
427.9	Palpitations	-0.00652208	0.993499	0.0742544	0.930008	9474	437	9037	2	0	0.0318079	1	0.85845	FALSE	FALSE	Low heterogeneity
426.21	First degree AV block	0.00813212	1.00817	0.0945124	0.931432	22048	189	21859	2	0	0.0277338	1	0.867736	FALSE	FALSE	Low heterogeneity
158	Neoplasm of unspecified nature of digestive system	-0.00767711	0.992352	0.0969255	0.936869	23741	148	23593	2	0	0.00706577	1	0.93301	FALSE	FALSE	Low heterogeneity
401.1	Essential hypertension	0.00134664	1.00135	0.0175065	0.938686	32319	9372	22947	3	0	1.06572	2	0.586923	FALSE	FALSE	Low heterogeneity
174	Breast cancer	0.00401173	1.00402	0.0539528	0.940727	31094	579	30515	3	61.0974	5.14104	2	0.0764957	FALSE	FALSE	High heterogeneity
362	Other retinal disorders	0.00266035	1.00266	0.0381291	0.944375	30851	1163	29688	3	0	0.743004	2	0.689698	FALSE	FALSE	Low heterogeneity
427.1	Paroxysmal tachycardia, unspecified	0.00411765	1.00413	0.0596815	0.944995	22306	447	21859	2	75.4815	4.07856	1	0.0434307	FALSE	FALSE	Significant heterogeneity
008.52	Intestinal infection due to C. difficile	0.00692654	1.00695	0.108498	0.949097	23990	129	23861	2	0	0.490791	1	0.483575	FALSE	FALSE	Low heterogeneity
610.8	Other specified benign mammary dysplasias	0.00594308	1.00596	0.0968436	0.951066	12813	159	12654	2	0	0.400474	1	0.526845	FALSE	FALSE	Low heterogeneity
227	Benign neoplasm of other endocrine glands and related structures	-0.00440117	0.995609	0.0741128	0.952646	24524	273	24251	2	0	0.108029	1	0.7424	FALSE	FALSE	Low heterogeneity
751.21	Cystic kidney disease	-0.00522006	0.994794	0.0884287	0.952927	24411	178	24233	2	64.3184	2.80256	1	0.0941137	FALSE	FALSE	High heterogeneity
740.2	Osteoarthrosis, generalized	-0.00336621	0.996639	0.0613409	0.956236	21249	421	20828	2	24.9301	1.33209	1	0.248433	FALSE	FALSE	Low heterogeneity
605	Erectile dysfunction [ED]	0.00242161	1.00242	0.0479248	0.9597	10078	918	9160	2	54.3295	2.1896	1	0.138946	FALSE	FALSE	High heterogeneity
257.1	Testicular hypofunction	0.00367269	1.00368	0.114472	0.974405	10389	139	10250	2	0	0.17671	1	0.674216	FALSE	FALSE	Low heterogeneity
365.1	Open-angle glaucoma	-0.00112012	0.998881	0.0541487	0.983496	30452	572	29880	3	49.802	3.98423	2	0.136407	FALSE	FALSE	Moderate heterogeneity
618	Genital prolapse	-0.00075151	0.999249	0.0686654	0.991268	18831	347	18484	3	0	0.0948132	2	0.9537	FALSE	FALSE	Low heterogeneity
275.6	Hypercalcemia	0.000667904	1.00067	0.0664707	0.991983	23960	354	23606	2	0	0.650464	1	0.419947	FALSE	FALSE	Low heterogeneity
567	Peritonitis and retroperitoneal infections	0.000403321	1.0004	0.0945959	0.996598	23128	169	22959	2	0	0.0244649	1	0.875708	FALSE	FALSE	Low heterogeneity
577.1	Acute pancreatitis	0.000355737	1.00036	0.0838358	0.996614	24530	216	24314	2	0	0.776096	1	0.378338	FALSE	FALSE	Low heterogeneity
418	Nonspecific chest pain	-0.000131103	0.999869	0.0403186	0.997406	10720	1887	8833	2	0	0.0797158	1	0.777683	FALSE	FALSE	Low heterogeneity
229	Benign neoplasm of unspecified sites	-0.000150377	0.99985	0.0631601	0.9981	24726	429	24297	2	76.336	4.22583	1	0.0398132	FALSE	FALSE	Significant heterogeneity
380.4	Impacted cerumen	2.18013e-05	1.00002	0.0425713	0.999591	24334	826	23508	2	16.2619	1.1942	1	0.274484	FALSE	FALSE	Low heterogeneity
