# Supplementary material for: Uncovering associations between pre-existing conditions and COVID-19 Severity: A polygenic risk score approach across three large biobanks
Source: PLoS Genet. 2023 Dec 19;19(12):e1010907. doi: 10.1371/journal.pgen.1010907 (PMC10763941; doi:10.1371/journal.pgen.1010907)
Supplement: S12 Table — (XLSX) [file pgen.1010907.s027.xlsx]

## Sheet: S12 Table
S12 Table	"B1_ALL" PRS PheWAS Meta-Analysis Results for AFR Ancestry, Adjusted for BMI
Phecode	Description	Beta	OR	SE	p	n Total	n Cases	n Controls	k Studies	I2.percent	Q	Q.df	Q.p	Nominal Significant	Phenome Wide Significant	Heterogeneity Classification
646	Other complications of pregnancy NEC	-0.28503	0.751992	0.0421087	1.2977e-11	18664	872	17792	3	81.7824	10.9784	2	0.00413113	TRUE	TRUE	Significant heterogeneity
649	Other conditions or status of the mother complicating pregnancy, childbirth, or the puerperium	-0.259537	0.771409	0.0401509	1.01946e-10	14181	942	13239	2	96.1361	25.8803	1	3.63265e-07	TRUE	TRUE	Significant heterogeneity
465	Acute upper respiratory infections of multiple or unspecified sites	-0.132696	0.875732	0.0211211	3.32904e-10	31803	4132	27671	3	61.9665	5.25852	2	0.072132	TRUE	TRUE	High heterogeneity
465.2	Acute pharyngitis	-0.169806	0.843829	0.0285339	2.66492e-09	22166	2045	20121	2	93.2604	14.8378	1	0.000117165	TRUE	TRUE	Significant heterogeneity
653	Problems associated with amniotic cavity and membranes	-0.335503	0.714978	0.0600689	2.33295e-08	18439	391	18048	3	90.4672	20.9801	2	2.78114e-05	TRUE	TRUE	Significant heterogeneity
535.1	Acute gastritis	-0.362366	0.696028	0.0713393	3.78484e-07	22840	256	22584	2	65.6521	2.91139	1	0.087956	TRUE	TRUE	High heterogeneity
296.2	Depression	-0.110409	0.895468	0.0218976	4.60621e-07	29372	3955	25417	3	58.6532	4.83714	2	0.0890491	TRUE	TRUE	High heterogeneity
476	Allergic rhinitis	-0.130535	0.877625	0.0265726	8.99686e-07	22830	2547	20283	2	87.6704	8.11054	1	0.00440086	TRUE	TRUE	Significant heterogeneity
508	Pulmonary collapse; interstitial and compensatory emphysema	-0.224819	0.798661	0.0461849	1.12845e-06	23437	667	22770	2	92.2101	12.8372	1	0.000339796	TRUE	TRUE	Significant heterogeneity
272.11	Hypercholesterolemia	-0.142518	0.867172	0.0292803	1.13099e-06	29096	2337	26759	3	82.0117	11.1184	2	0.00385193	TRUE	TRUE	Significant heterogeneity
655	Known or suspected fetal abnormality affecting management of mother	-0.202546	0.816649	0.042379	1.75819e-06	18664	931	17733	3	91.8867	24.6508	2	4.4375e-06	TRUE	TRUE	Significant heterogeneity
296	Mood disorders	-0.0991647	0.905594	0.0208989	2.08525e-06	29833	4416	25417	3	62.4069	5.32012	2	0.0699441	TRUE	TRUE	High heterogeneity
535	Gastritis and duodenitis	-0.144478	0.865474	0.0308369	2.79623e-06	31453	1811	29642	3	69.3624	6.52793	2	0.0382364	TRUE	TRUE	Significant heterogeneity
278.11	Morbid obesity	-0.152806	0.858296	0.0326479	2.86286e-06	21720	2507	19213	2	0	0.0387139	1	0.844016	TRUE	TRUE	Low heterogeneity
110	Dermatophytosis / Dermatomycosis	-0.139675	0.869641	0.0299595	3.12952e-06	23288	1821	21467	2	89.1765	9.23918	1	0.00236891	TRUE	TRUE	Significant heterogeneity
614	Inflammatory diseases of female pelvic organs	-0.12271	0.884521	0.0265772	3.89148e-06	18454	2526	15928	3	46.8997	3.76645	2	0.152099	TRUE	TRUE	Moderate heterogeneity
079	Viral infection	-0.131044	0.877179	0.0284585	4.1298e-06	30024	2013	28011	3	81.367	10.7336	2	0.00466899	TRUE	TRUE	Significant heterogeneity
272.1	Hyperlipidemia	-0.0946181	0.90972	0.0207464	5.09808e-06	32122	5363	26759	3	66.1217	5.90349	2	0.0522485	TRUE	TRUE	High heterogeneity
278	Overweight, obesity and other hyperalimentation	-0.0974076	0.907186	0.0213696	5.15858e-06	32131	5636	26495	3	82.9779	11.7494	2	0.00280963	TRUE	TRUE	Significant heterogeneity
619.2	Disorders of uterus, NEC	-0.252213	0.777079	0.0553365	5.16923e-06	16710	452	16258	3	21.4347	2.54565	2	0.280039	TRUE	TRUE	Low heterogeneity
636.3	Hemorrhage in early pregnancy	-0.268703	0.764371	0.0590087	5.27331e-06	13734	370	13364	2	90.274	10.2817	1	0.00134353	TRUE	TRUE	Significant heterogeneity
110.1	Dermatophytosis	-0.141921	0.86769	0.0311738	5.29982e-06	23148	1681	21467	2	83.9235	6.22025	1	0.0126297	TRUE	TRUE	Significant heterogeneity
272	Disorders of lipoid metabolism	-0.093714	0.910543	0.020742	6.24048e-06	32131	5372	26759	3	67.6372	6.17994	2	0.0455034	TRUE	TRUE	Significant heterogeneity
381.11	Suppurative and unspecified otitis media	-0.210353	0.810299	0.0465817	6.30858e-06	24024	640	23384	2	91.6274	11.9438	1	0.000548306	TRUE	TRUE	Significant heterogeneity
614.5	Inflammatory disease of cervix, vagina, and vulva	-0.125845	0.881751	0.0281097	7.57218e-06	18104	2176	15928	3	65.7592	5.84099	2	0.0539071	TRUE	TRUE	High heterogeneity
614.52	Vaginitis and vulvovaginitis	-0.134494	0.874158	0.0302338	8.64857e-06	13635	1830	11805	2	83.8763	6.20207	1	0.0127601	TRUE	TRUE	Significant heterogeneity
278.1	Obesity	-0.0961219	0.908353	0.0216298	8.83198e-06	31990	5495	26495	3	84.468	12.8766	2	0.00159909	TRUE	TRUE	Significant heterogeneity
348.9	Other conditions of brain, NOS	-0.261779	0.769681	0.0598708	1.22888e-05	22984	402	22582	2	24.7913	1.32963	1	0.24887	TRUE	TRUE	Low heterogeneity
474	Acute and chronic tonsillitis	-0.246748	0.781337	0.0566217	1.31354e-05	28051	472	27579	3	0	0.253711	2	0.880861	TRUE	TRUE	Low heterogeneity
296.22	Major depressive disorder	-0.105519	0.899857	0.0242753	1.3815e-05	21456	3114	18342	2	77.5818	4.46067	1	0.0346839	TRUE	TRUE	Significant heterogeneity
729	Other disorders of soft tissues	-0.14424	0.86568	0.0335349	1.69887e-05	28840	1461	27379	3	80.1629	10.0821	2	0.00646688	TRUE	TRUE	Significant heterogeneity
840	Sprains and strains	-0.118277	0.88845	0.0275663	1.78174e-05	23866	2192	21674	2	80.674	5.17437	1	0.0229225	TRUE	TRUE	Significant heterogeneity
530	Diseases of esophagus	-0.0924339	0.911709	0.0215638	1.81481e-05	31725	4322	27403	3	10.1877	2.22687	2	0.328429	TRUE	TRUE	Low heterogeneity
381.1	Otitis media	-0.180445	0.834899	0.0421484	1.8591e-05	24178	794	23384	2	88.4612	8.66643	1	0.00324126	TRUE	TRUE	Significant heterogeneity
626	Disorders of menstruation and other abnormal bleeding from female genital tract	-0.122712	0.884518	0.028845	2.0979e-05	17645	2508	15137	3	47.3931	3.80179	2	0.149435	TRUE	TRUE	Moderate heterogeneity
479	Other upper respiratory disease	-0.152732	0.85836	0.0359592	2.16298e-05	28863	1284	27579	3	67.7812	6.20755	2	0.0448794	TRUE	TRUE	Significant heterogeneity
530.11	GERD	-0.0939865	0.910295	0.0222701	2.43966e-05	31381	3978	27403	3	0	1.95645	2	0.375978	TRUE	TRUE	Low heterogeneity
635.2	Antepartum hemorrhage, abruptio placentae, and placenta previa	-0.305119	0.737036	0.0723885	2.49753e-05	13601	237	13364	2	90.8257	10.9	1	0.00096166	TRUE	TRUE	Significant heterogeneity
296.1	Bipolar	-0.168182	0.8452	0.040278	2.97302e-05	19252	910	18342	2	3.52122	1.0365	1	0.308637	TRUE	TRUE	Low heterogeneity
741	Symptoms and disorders of the joints	-0.123762	0.88359	0.0296573	3.00528e-05	31855	1963	29892	3	31.1086	2.90312	2	0.234205	TRUE	TRUE	Moderate heterogeneity
530.1	Esophagitis, GERD and related diseases	-0.0910498	0.912972	0.0218452	3.07351e-05	31590	4187	27403	3	11.6913	2.26478	2	0.322262	TRUE	TRUE	Low heterogeneity
381	Otitis media and Eustachian tube disorders	-0.15808	0.853781	0.0379697	3.13646e-05	24394	1010	23384	2	78.8848	4.73592	1	0.0295391	TRUE	TRUE	Significant heterogeneity
536.8	Dyspepsia and other specified disorders of function of stomach	-0.203088	0.816206	0.0488447	3.21271e-05	23170	586	22584	2	87.1624	7.78962	1	0.00525472	TRUE	TRUE	Significant heterogeneity
475	Chronic sinusitis	-0.14287	0.866867	0.0346082	3.656e-05	21615	1332	20283	2	0	0.616467	1	0.432363	TRUE	TRUE	Low heterogeneity
285	Other anemias	-0.0894435	0.91444	0.0218219	4.15316e-05	30878	4157	26721	3	0.631264	2.01271	2	0.36555	TRUE	TRUE	Low heterogeneity
644	Anemia during pregnancy	-0.221848	0.801037	0.0545671	4.79113e-05	14267	454	13813	2	91.9192	12.3751	1	0.000435104	TRUE	FALSE	Significant heterogeneity
619	Noninflammatory female genital disorders	-0.110871	0.895054	0.0273866	5.15752e-05	18663	2405	16258	3	15.3039	2.36138	2	0.307066	TRUE	FALSE	Low heterogeneity
218.1	Uterine leiomyoma	-0.122246	0.88493	0.0302442	5.3002e-05	17870	2218	15652	3	0	0.09094	2	0.955548	TRUE	FALSE	Low heterogeneity
454	Varicose veins	-0.210932	0.809829	0.0528122	6.49681e-05	29126	548	28578	3	76.1156	8.37367	2	0.0151943	TRUE	FALSE	Significant heterogeneity
765	Cervical radiculitis	-0.174817	0.839611	0.0441344	7.46352e-05	22623	774	21849	2	23.1537	1.3013	1	0.253976	TRUE	FALSE	Low heterogeneity
454.11	Varicose veins of lower extremity, symptomtic	-0.302805	0.738743	0.0764567	7.47999e-05	21817	232	21585	2	68.9047	3.21592	1	0.0729252	TRUE	FALSE	High heterogeneity
367.8	Hypermetropia	-0.21452	0.806929	0.0544399	8.13126e-05	22736	509	22227	2	0	0.0340557	1	0.853588	TRUE	FALSE	Low heterogeneity
327.3	Sleep apnea	-0.11068	0.895225	0.028114	8.25631e-05	30986	2553	28433	3	54.7726	4.4221	2	0.109586	TRUE	FALSE	High heterogeneity
771.1	Swelling of limb	-0.131703	0.876601	0.0336919	9.26676e-05	31863	1492	30371	3	72.3823	7.24173	2	0.0267595	TRUE	FALSE	Significant heterogeneity
433.8	Late effects of cerebrovascular disease	-0.263795	0.768131	0.0675356	9.38331e-05	23526	305	23221	2	48.6028	1.94563	1	0.163058	TRUE	FALSE	Moderate heterogeneity
636	Early or threatened labor; hemorrhage in early pregnancy	-0.197805	0.82053	0.0506742	9.4826e-05	17997	616	17381	3	87.6974	16.2568	2	0.000295046	TRUE	FALSE	Significant heterogeneity
727	Other disorders of synovium, tendon, and bursa	-0.117807	0.888868	0.0302532	9.8592e-05	29342	1963	27379	3	84.3493	12.779	2	0.00167911	TRUE	FALSE	Significant heterogeneity
218	Benign neoplasm of uterus	-0.11418	0.892097	0.0295762	0.000113136	18058	2406	15652	3	0	0.387706	2	0.823779	TRUE	FALSE	Low heterogeneity
870	Open wounds of head; neck; and trunk	-0.161075	0.851228	0.0422407	0.000137147	23598	835	22763	2	0	0.812424	1	0.367405	TRUE	FALSE	Low heterogeneity
300	Anxiety disorders	-0.0891535	0.914705	0.0235527	0.000153535	28808	3391	25417	3	78.5897	9.34131	2	0.00936613	TRUE	FALSE	Significant heterogeneity
704.2	Hirsutism	-0.334239	0.715882	0.0887155	0.000164863	22873	178	22695	2	0	0.536711	1	0.463799	TRUE	FALSE	Low heterogeneity
304	Adjustment reaction	-0.131709	0.876596	0.0353659	0.000195944	19614	1272	18342	2	83.0097	5.88571	1	0.0152643	TRUE	FALSE	Significant heterogeneity
571.5	Other chronic nonalcoholic liver disease	-0.150696	0.860109	0.0404778	0.000196917	23571	897	22674	2	88.1071	8.40835	1	0.00373502	TRUE	FALSE	Significant heterogeneity
721	Spondylosis and allied disorders	-0.107146	0.898395	0.0288807	0.000207312	30811	2045	28766	3	68.6519	6.37998	2	0.0411722	TRUE	FALSE	Significant heterogeneity
470	Septal Deviations/Turbinate Hypertrophy	-0.24287	0.784373	0.0656676	0.000216896	20616	333	20283	2	0	0.0122443	1	0.911891	TRUE	FALSE	Low heterogeneity
770	Myalgia and myositis unspecified	-0.12206	0.885096	0.0333281	0.000249897	24522	1416	23106	2	0	0.409133	1	0.52241	TRUE	FALSE	Low heterogeneity
722.9	Other and unspecified disc disorder	-0.240874	0.785941	0.0658196	0.000252608	29143	377	28766	3	0	0.0999516	2	0.951252	TRUE	FALSE	Low heterogeneity
112	Candidiasis	-0.115632	0.890803	0.0317765	0.000273783	23041	1574	21467	2	62.175	2.64375	1	0.103958	TRUE	FALSE	High heterogeneity
454.1	Varicose veins of lower extremity	-0.209065	0.811343	0.0578145	0.000299038	29032	454	28578	3	76.682	8.57707	2	0.013725	TRUE	FALSE	Significant heterogeneity
721.1	Spondylosis without myelopathy	-0.106815	0.898692	0.0297364	0.000328058	30664	1898	28766	3	53.5344	4.30426	2	0.116236	TRUE	FALSE	High heterogeneity
702.2	Seborrheic keratosis	-0.203149	0.816157	0.0569419	0.000360193	24482	424	24058	2	73.1925	3.7303	1	0.0534338	TRUE	FALSE	High heterogeneity
702	Degenerative skin conditions and other dermatoses	-0.196364	0.821713	0.0550824	0.00036398	22923	464	22459	2	83.2977	5.98719	1	0.0144102	TRUE	FALSE	Significant heterogeneity
313	Pervasive developmental disorders	-0.258464	0.772236	0.0727753	0.000382985	24246	270	23976	2	0	0.561932	1	0.453483	TRUE	FALSE	Low heterogeneity
503	Pulmonary congestion and hypostasis	-0.240485	0.786247	0.0678505	0.00039361	23051	281	22770	2	79.0422	4.7715	1	0.0289346	TRUE	FALSE	Significant heterogeneity
433	Cerebrovascular disease	-0.123644	0.883694	0.0349718	0.000406951	32028	1382	30646	3	35.9236	3.12128	2	0.210002	TRUE	FALSE	Moderate heterogeneity
216	Benign neoplasm of skin	-0.140064	0.869302	0.0396724	0.000414739	32082	1009	31073	3	87.6462	16.1894	2	0.000305156	TRUE	FALSE	Significant heterogeneity
635	Hemorrhage during pregnancy; childbirth and postpartum	-0.206923	0.813082	0.0587717	0.000430243	17810	429	17381	3	93.6364	31.4285	2	1.49754e-07	TRUE	FALSE	Significant heterogeneity
562	Diverticulosis and diverticulitis	-0.139851	0.869488	0.0397506	0.000434487	29339	1188	28151	3	80.2554	10.1294	2	0.00631588	TRUE	FALSE	Significant heterogeneity
706	Diseases of sebaceous glands	-0.102652	0.902441	0.0291942	0.000437789	31672	1941	29731	3	0	1.78	2	0.410655	TRUE	FALSE	Low heterogeneity
272.13	Mixed hyperlipidemia	-0.143734	0.866118	0.0409839	0.000453055	20843	1020	19823	2	0	0.19914	1	0.655416	TRUE	FALSE	Low heterogeneity
564.1	Irritable Bowel Syndrome	-0.186582	0.82979	0.0533149	0.000465916	28713	562	28151	3	27.469	2.75744	2	0.251901	TRUE	FALSE	Moderate heterogeneity
353	Nerve root and plexus disorders	-0.218231	0.80394	0.0623683	0.000466886	22452	451	22001	2	84.8852	6.61602	1	0.0101065	TRUE	FALSE	Significant heterogeneity
689	Disorder of skin and subcutaneous tissue NOS	-0.123645	0.883694	0.0356121	0.000516622	32131	1264	30867	3	77.4206	8.85765	2	0.0119285	TRUE	FALSE	Significant heterogeneity
740	Osteoarthrosis	-0.0783216	0.924667	0.0225647	0.00051856	32131	4240	27891	3	0	1.44737	2	0.484962	TRUE	FALSE	Low heterogeneity
536	Disorders of function of stomach	-0.149991	0.860715	0.0432508	0.000524455	23373	789	22584	2	75.0408	4.00654	1	0.0453242	TRUE	FALSE	Significant heterogeneity
199	Neoplasm of uncertain behavior	-0.165673	0.847323	0.0482092	0.000589199	23835	677	23158	2	89.0763	9.15438	1	0.00248124	TRUE	FALSE	Significant heterogeneity
571	Chronic liver disease and cirrhosis	-0.134603	0.874063	0.0396407	0.00068485	23618	944	22674	2	84.5512	6.47299	1	0.0109526	TRUE	FALSE	Significant heterogeneity
741.4	Joint effusions	-0.122295	0.884887	0.0360771	0.000699341	23585	1163	22422	2	0	0.205734	1	0.650132	TRUE	FALSE	Low heterogeneity
327.32	Obstructive sleep apnea	-0.102104	0.902936	0.0301968	0.000721529	23097	2157	20940	2	69.9451	3.32724	1	0.0681412	TRUE	FALSE	High heterogeneity
830	Dislocation	-0.154393	0.856935	0.0459635	0.000782153	24167	703	23464	2	72.4201	3.62583	1	0.0568891	TRUE	FALSE	High heterogeneity
610.1	Cystic mastopathy	-0.213814	0.807499	0.0637524	0.000797042	12886	336	12550	2	84.1981	6.32836	1	0.0118822	TRUE	FALSE	Significant heterogeneity
687.1	Rash and other nonspecific skin eruption	-0.0955622	0.908862	0.0286477	0.000850616	24102	1956	22146	2	91.4193	11.654	1	0.000640635	TRUE	FALSE	Significant heterogeneity
916	Contusion	-0.104822	0.900484	0.0318263	0.000989224	24522	1484	23038	2	64.3288	2.80338	1	0.0940658	TRUE	FALSE	High heterogeneity
300.1	Anxiety disorder	-0.0857397	0.917833	0.0260535	0.00099865	28133	2716	25417	3	76.1351	8.38051	2	0.0151425	TRUE	FALSE	Significant heterogeneity
313.1	Attention deficit hyperactivity disorder	-0.268308	0.764673	0.0817303	0.00102766	24190	214	23976	2	60.6419	2.54077	1	0.110941	TRUE	FALSE	High heterogeneity
939	Atopic/contact dermatitis due to other or unspecified	-0.0901519	0.913792	0.0275416	0.00106298	23756	2144	21612	2	85.3571	6.82924	1	0.00896774	TRUE	FALSE	Significant heterogeneity
871	Open wounds of extremities	-0.122264	0.884914	0.0373949	0.0010772	23834	1071	22763	2	0	0.44897	1	0.502824	TRUE	FALSE	Low heterogeneity
110.13	Dermatophytosis of the body	-0.209308	0.811146	0.064476	0.00116922	21809	342	21467	2	49.5873	1.98363	1	0.159009	TRUE	FALSE	Moderate heterogeneity
259	Other endocrine disorders	-0.275221	0.759404	0.0852807	0.00124991	23201	190	23011	2	82.8602	5.83436	1	0.0157161	TRUE	FALSE	Significant heterogeneity
535.9	Gastritis and duodenitis, NOS	-0.132361	0.876024	0.0412919	0.00134825	23388	804	22584	2	85.8381	7.06121	1	0.00787709	TRUE	FALSE	Significant heterogeneity
681	Superficial cellulitis and abscess	-0.0869234	0.916747	0.027119	0.00134944	31626	2230	29396	3	76.7578	8.60504	2	0.0135344	TRUE	FALSE	Significant heterogeneity
740.9	Osteoarthrosis NOS	-0.0853469	0.918194	0.026854	0.00148203	30805	2914	27891	3	0	1.87038	2	0.392512	TRUE	FALSE	Low heterogeneity
591	Urinary tract infection	-0.0803537	0.92279	0.0252977	0.00149156	30911	2770	28141	3	80.1175	10.0591	2	0.00654179	TRUE	FALSE	Significant heterogeneity
054	Herpes simplex	-0.141922	0.867689	0.0446837	0.00149245	21288	706	20582	2	71.2989	3.48419	1	0.0619578	TRUE	FALSE	High heterogeneity
720	Spinal stenosis	-0.126901	0.880821	0.0399777	0.00150201	29822	1056	28766	3	6.51047	2.13928	2	0.343133	TRUE	FALSE	Low heterogeneity
280	Iron deficiency anemias	-0.0928185	0.911359	0.0292693	0.00151818	28843	2122	26721	3	0	0.366908	2	0.83239	TRUE	FALSE	Low heterogeneity
427	Cardiac dysrhythmias	-0.0885377	0.915269	0.0279334	0.0015265	31630	2658	28972	3	0	0.830457	2	0.660189	TRUE	FALSE	Low heterogeneity
305.2	Eating disorder	-0.31289	0.731331	0.0990942	0.0015913	18496	154	18342	2	81.3841	5.37175	1	0.0204655	TRUE	FALSE	Significant heterogeneity
300.9	Posttraumatic stress disorder	-0.155439	0.856039	0.0492508	0.00159907	18956	614	18342	2	6.35896	1.06791	1	0.301419	TRUE	FALSE	Low heterogeneity
537	Other disorders of stomach and duodenum	-0.146006	0.864152	0.0467225	0.00177827	30362	720	29642	3	69.6913	6.59877	2	0.0369058	TRUE	FALSE	Significant heterogeneity
722	Intervertebral disc disorders	-0.0917347	0.912347	0.0294032	0.00180921	30747	1981	28766	3	12.4553	2.28455	2	0.319093	TRUE	FALSE	Low heterogeneity
788	Syncope and collapse	-0.128827	0.879126	0.0413837	0.001852	32131	953	31178	3	63.2203	5.43778	2	0.065948	TRUE	FALSE	High heterogeneity
562.1	Diverticulosis	-0.129322	0.878691	0.0419506	0.00205114	29233	1082	28151	3	80.0022	10.0011	2	0.00673419	TRUE	FALSE	Significant heterogeneity
722.6	Degeneration of intervertebral disc	-0.106092	0.899342	0.0344175	0.00205268	30136	1370	28766	3	35.8924	3.11976	2	0.210162	TRUE	FALSE	Moderate heterogeneity
280.1	Iron deficiency anemias, unspecified or not due to blood loss	-0.09367	0.910583	0.0304926	0.00212705	28667	1946	26721	3	0	0.562753	2	0.754744	TRUE	FALSE	Low heterogeneity
411.3	Angina pectoris	-0.142767	0.866956	0.0465601	0.00216728	30459	790	29669	3	0	0.969926	2	0.61572	TRUE	FALSE	Low heterogeneity
763	Thoracic or lumbosacral neuritis or radiculitis, unspecified	-0.109217	0.896536	0.0359902	0.00240826	23046	1197	21849	2	62.5132	2.6676	1	0.10241	TRUE	FALSE	High heterogeneity
801.1	Fracture of foot	-0.219745	0.802724	0.0725374	0.00245038	23222	253	22969	2	0	0.510112	1	0.475091	TRUE	FALSE	Low heterogeneity
277.7	Dysmetabolic syndrome X	-0.239135	0.787308	0.0790134	0.0024739	23970	244	23726	2	0	0.249073	1	0.617729	TRUE	FALSE	Low heterogeneity
295	Schizophrenia and other psychotic disorders	-0.127513	0.880282	0.0422407	0.00253842	26296	879	25417	3	12.8082	2.29379	2	0.317621	TRUE	FALSE	Low heterogeneity
411	Ischemic Heart Disease	-0.0864581	0.917174	0.0287482	0.00263468	31939	2270	29669	3	67.2953	6.11533	2	0.0469973	TRUE	FALSE	Significant heterogeneity
180	Cervical cancer and dysplasia	-0.151966	0.859017	0.0506434	0.00269348	15890	586	15304	3	54.7139	4.41637	2	0.1099	TRUE	FALSE	High heterogeneity
574.1	Cholelithiasis	-0.134599	0.874066	0.0448569	0.00269415	31821	756	31065	3	28.937	2.81441	2	0.244827	TRUE	FALSE	Moderate heterogeneity
455	Hemorrhoids	-0.0888663	0.914968	0.0296735	0.00274624	30647	2069	28578	3	81.7775	10.9755	2	0.00413722	TRUE	FALSE	Significant heterogeneity
871.2	Open wound of finger(s)	-0.176637	0.838084	0.0590538	0.00277961	23152	389	22763	2	12.4723	1.1425	1	0.285126	TRUE	FALSE	Low heterogeneity
789	Nausea and vomiting	-0.0778928	0.925064	0.026131	0.00287445	32131	2594	29537	3	57.7081	4.72903	2	0.0939947	TRUE	FALSE	High heterogeneity
456	Chronic venous insufficiency [CVI]	-0.1626	0.849931	0.0546274	0.00291533	22129	544	21585	2	74.4997	3.92152	1	0.0476719	TRUE	FALSE	Significant heterogeneity
244.4	Hypothyroidism NOS	-0.115192	0.891195	0.0389757	0.00312171	30788	1095	29693	3	0	0.293321	2	0.863587	TRUE	FALSE	Low heterogeneity
180.3	Cervical intraepithelial neoplasia [CIN] [Cervical dysplasia]	-0.15296	0.858164	0.0520781	0.00331276	15856	552	15304	3	43.2807	3.52614	2	0.171518	TRUE	FALSE	Moderate heterogeneity
458.9	Hypotension NOS	-0.147422	0.86293	0.0504824	0.00349746	23758	636	23122	2	0	0.998917	1	0.317573	TRUE	FALSE	Low heterogeneity
722.1	Displacement of intervertebral disc	-0.122169	0.884999	0.0418493	0.0035086	22332	869	21463	2	24.3673	1.32218	1	0.250201	TRUE	FALSE	Low heterogeneity
389.1	Sensorineural hearing loss	-0.13182	0.876499	0.0452819	0.00360172	23963	722	23241	2	67.097	3.03924	1	0.081274	TRUE	FALSE	High heterogeneity
041	Bacterial infection NOS	-0.0823002	0.920995	0.0288966	0.00439817	31706	2075	29631	3	0	0.21471	2	0.898207	TRUE	FALSE	Low heterogeneity
743.9	Osteopenia or other disorder of bone and cartilage	-0.116551	0.889984	0.0412409	0.00471173	24102	961	23141	2	73.0717	3.71357	1	0.0539719	TRUE	FALSE	High heterogeneity
626.1	Irregular menstrual cycle/bleeding	-0.110422	0.895456	0.0392234	0.00487452	16661	1524	15137	3	0	1.82564	2	0.401391	TRUE	FALSE	Low heterogeneity
696	Psoriasis and related disorders	-0.201714	0.817328	0.0721664	0.00518788	22473	254	22219	2	87.9072	8.26937	1	0.00403194	TRUE	FALSE	Significant heterogeneity
743	Osteoporosis, osteopenia and pathological fracture	-0.0958183	0.908629	0.034332	0.00525558	32131	1448	30683	3	61.1953	5.15401	2	0.0760012	TRUE	FALSE	High heterogeneity
720.1	Spinal stenosis of lumbar region	-0.144825	0.865174	0.0522121	0.00554107	22039	576	21463	2	0	0.000960444	1	0.975277	TRUE	FALSE	Low heterogeneity
369.5	Conjunctivitis, infectious	-0.109196	0.896554	0.0394268	0.00561255	23042	989	22053	2	0	0.126991	1	0.721572	TRUE	FALSE	Low heterogeneity
705	Disorders of sweat glands	-0.166641	0.846503	0.0603084	0.00572465	22663	388	22275	2	77.4872	4.44191	1	0.035067	TRUE	FALSE	Significant heterogeneity
737	Curvature of spine	-0.169524	0.844067	0.0617842	0.00607309	22821	351	22470	2	0	0.315184	1	0.574517	TRUE	FALSE	Low heterogeneity
817	Concussion	-0.244217	0.783318	0.0892265	0.00619932	24256	173	24083	2	26.0528	1.35232	1	0.244874	TRUE	FALSE	Moderate heterogeneity
727.1	Synovitis and tenosynovitis	-0.110825	0.895095	0.0405291	0.00624845	28353	974	27379	3	58.2463	4.78999	2	0.0911731	TRUE	FALSE	High heterogeneity
574.3	Cholecystitis without cholelithiasis	-0.215	0.806541	0.0790006	0.00649855	23817	199	23618	2	78.766	4.70942	1	0.0299978	TRUE	FALSE	Significant heterogeneity
411.2	Myocardial infarction	-0.123509	0.883814	0.0456115	0.00677225	30470	801	29669	3	0	1.27996	2	0.527302	TRUE	FALSE	Low heterogeneity
599.2	Retention of urine	-0.144375	0.865564	0.0534682	0.00692989	30860	589	30271	3	15.6497	2.37107	2	0.305583	TRUE	FALSE	Low heterogeneity
200	Myeloproliferative disease	-0.238987	0.787425	0.0887709	0.00709862	24252	177	24075	2	0	0.00696978	1	0.933466	TRUE	FALSE	Low heterogeneity
535.8	Other specified gastritis	-0.166045	0.847008	0.0618614	0.00727142	30084	442	29642	3	0	1.63013	2	0.44261	TRUE	FALSE	Low heterogeneity
295.3	Psychosis	-0.178069	0.836885	0.0664789	0.00739356	18661	319	18342	2	0	0.143378	1	0.704946	TRUE	FALSE	Low heterogeneity
634	Miscarriage; stillbirth	-0.132087	0.876265	0.049322	0.00740527	18108	727	17381	3	85.3751	13.6753	2	0.0010726	TRUE	FALSE	Significant heterogeneity
619.4	Noninflammatory disorders of vagina	-0.089586	0.91431	0.0334836	0.00746138	13527	1483	12044	2	54.6956	2.20729	1	0.13736	TRUE	FALSE	High heterogeneity
599	Other symptoms/disorders or the urinary system	-0.114387	0.891912	0.0427656	0.00747851	31737	1466	30271	3	79.1566	9.59534	2	0.00824894	TRUE	FALSE	Significant heterogeneity
295.1	Schizophrenia	-0.132787	0.875652	0.0497364	0.00758933	24634	623	24011	2	0	0.244345	1	0.621085	TRUE	FALSE	Low heterogeneity
300.4	Dysthymic disorder	-0.130762	0.877427	0.0490658	0.00769805	18951	609	18342	2	80.8393	5.21902	1	0.0223412	TRUE	FALSE	Significant heterogeneity
740.11	Osteoarthrosis, localized, primary	-0.0721998	0.930345	0.027394	0.00839869	30442	2551	27891	3	7.50755	2.16234	2	0.339199	TRUE	FALSE	Low heterogeneity
643	Excessive vomiting in pregnancy	-0.182461	0.833217	0.0695162	0.00867181	14267	279	13988	2	89.8763	9.87786	1	0.0016728	TRUE	FALSE	Significant heterogeneity
389	Hearing loss	-0.0936834	0.910571	0.0357153	0.00871439	24472	1231	23241	2	66.6297	2.99668	1	0.0834354	TRUE	FALSE	High heterogeneity
740.1	Osteoarthritis; localized	-0.0683497	0.933934	0.0262281	0.00916133	30744	2853	27891	3	0	1.43308	2	0.488438	TRUE	FALSE	Low heterogeneity
458	Hypotension	-0.110872	0.895053	0.0425507	0.00917001	31314	929	30385	3	0	0.934479	2	0.62673	TRUE	FALSE	Low heterogeneity
575.7	Other disorders of gallbladder	-0.218661	0.803594	0.0852874	0.0103529	23796	178	23618	2	64.4732	2.81477	1	0.0934001	TRUE	FALSE	High heterogeneity
214	Lipoma	-0.129422	0.878603	0.0505662	0.0104835	31567	664	30903	3	60.6838	5.08696	2	0.0785925	TRUE	FALSE	High heterogeneity
681.1	Cellulitis and abscess of fingers/toes	-0.147669	0.862716	0.0578235	0.0106556	22401	418	21983	2	77.9191	4.52881	1	0.0333289	TRUE	FALSE	Significant heterogeneity
289.4	Lymphadenitis	-0.0961683	0.908311	0.0376666	0.0106755	30955	1133	29822	3	0	1.63755	2	0.440972	TRUE	FALSE	Low heterogeneity
361	Retinal detachments and defects	0.213923	1.23853	0.0838935	0.0107742	22471	218	22253	2	75.6162	4.10109	1	0.0428556	TRUE	FALSE	Significant heterogeneity
655.1	Abnormality in fetal heart rate or rhythm	-0.187939	0.828665	0.0737165	0.0107881	13794	253	13541	2	92.8385	13.9636	1	0.000186384	TRUE	FALSE	Significant heterogeneity
256	Ovarian dysfunction	-0.196702	0.821435	0.0772374	0.010874	13485	228	13257	2	79.8285	4.95748	1	0.025978	TRUE	FALSE	Significant heterogeneity
386	Vertiginous syndromes and other disorders of vestibular system	-0.150468	0.860305	0.0593179	0.0111924	24043	409	23634	2	40.0333	1.66759	1	0.196581	TRUE	FALSE	Moderate heterogeneity
340	Migraine	-0.0794471	0.923627	0.0313712	0.0113257	31274	1668	29606	3	72.1376	7.17814	2	0.0276241	TRUE	FALSE	Significant heterogeneity
701	Other hypertrophic and atrophic conditions of skin	-0.0839715	0.919457	0.0333191	0.0117281	31712	1509	30203	3	62.7568	5.3701	2	0.0682176	TRUE	FALSE	High heterogeneity
800	Fracture of lower limb	-0.135401	0.873366	0.0539733	0.0121191	30967	514	30453	3	0	1.70736	2	0.425846	TRUE	FALSE	Low heterogeneity
634.1	Missed abortion/Hydatidiform mole	-0.214136	0.807239	0.0855414	0.0123042	13537	173	13364	2	85.5195	6.90585	1	0.00859142	TRUE	FALSE	Significant heterogeneity
727.4	Ganglion and cyst of synovium, tendon, and bursa	-0.152268	0.858758	0.0608617	0.0123539	27810	431	27379	3	67.698	6.19158	2	0.0452393	TRUE	FALSE	Significant heterogeneity
355.1	Chronic pain syndrome	-0.138305	0.870833	0.0552984	0.012382	22455	454	22001	2	0	0.572569	1	0.44924	TRUE	FALSE	Low heterogeneity
452.2	Deep vein thrombosis [DVT]	-0.134455	0.874192	0.0537733	0.0124049	22155	570	21585	2	0	0.426295	1	0.513812	TRUE	FALSE	Low heterogeneity
433.21	Cerebral artery occlusion, with cerebral infarction	-0.130108	0.878	0.0522154	0.0127111	23776	555	23221	2	85.6018	6.94534	1	0.00840381	TRUE	FALSE	Significant heterogeneity
184	Cancer of other female genital organs	-0.248884	0.77967	0.100812	0.0135565	13160	132	13028	2	57.2733	2.34046	1	0.126053	TRUE	FALSE	High heterogeneity
600	Hyperplasia of prostate	-0.126986	0.880746	0.0517584	0.0141497	13370	802	12568	3	0	1.91845	2	0.383189	TRUE	FALSE	Low heterogeneity
369	Infection of the eye	-0.090913	0.913097	0.0371295	0.0143437	23181	1128	22053	2	0	0.00237187	1	0.961157	TRUE	FALSE	Low heterogeneity
280.2	Iron deficiency anemia secondary to blood loss (chronic)	-0.12415	0.883248	0.0508636	0.0146533	20568	605	19963	2	0	0.0427622	1	0.836174	TRUE	FALSE	Low heterogeneity
282	Hereditary hemolytic anemias	-0.110145	0.895704	0.0453643	0.0151818	27626	905	26721	3	0	1.89578	2	0.387558	TRUE	FALSE	Low heterogeneity
367	Disorders of refraction and accommodation; blindness and low vision	-0.0686877	0.933618	0.0283251	0.0153093	24522	2295	22227	2	0	0.375488	1	0.540028	TRUE	FALSE	Low heterogeneity
110.12	Althete's foot	-0.126611	0.881077	0.0524977	0.0158767	22034	567	21467	2	0	0.392685	1	0.530892	TRUE	FALSE	Low heterogeneity
285.1	Acute posthemorrhagic anemia	-0.115099	0.891278	0.0477913	0.0160237	20644	681	19963	2	70.2413	3.36036	1	0.0667835	TRUE	FALSE	High heterogeneity
649.1	Diabetes or abnormal glucose tolerance complicating pregnancy	-0.171726	0.84221	0.0715546	0.0163984	13491	252	13239	2	86.5699	7.44594	1	0.00635797	TRUE	FALSE	Significant heterogeneity
647.1	Infections of genitourinary tract during pregnancy	-0.168659	0.844797	0.0706081	0.0169096	14060	260	13800	2	86.7362	7.53932	1	0.00603668	TRUE	FALSE	Significant heterogeneity
525	Other diseases of the teeth and supporting structures	-0.0894853	0.914402	0.0375482	0.0171622	30827	1077	29750	3	0	0.368435	2	0.831755	TRUE	FALSE	Low heterogeneity
615	Endometriosis	-0.142969	0.866781	0.0600908	0.0173494	16380	452	15928	3	0	0.808241	2	0.667564	TRUE	FALSE	Low heterogeneity
594	Urinary calculus	-0.106723	0.898775	0.0454247	0.0188016	31948	756	31192	3	83.9916	12.4935	2	0.00193678	TRUE	FALSE	Significant heterogeneity
530.14	Reflux esophagitis	-0.120554	0.886429	0.0513371	0.0188604	28022	619	27403	3	0	0.842693	2	0.656163	TRUE	FALSE	Low heterogeneity
580	Nephritis; nephrosis; renal sclerosis	-0.129197	0.8788	0.0550413	0.0189109	29362	576	28786	3	0	0.457697	2	0.795449	TRUE	FALSE	Low heterogeneity
131	Protozoan infection	0.132134	1.14126	0.0563053	0.0189381	24018	481	23537	2	0	0.0611195	1	0.804735	TRUE	FALSE	Low heterogeneity
594.1	Calculus of kidney	-0.114001	0.892257	0.0487805	0.0194385	24301	617	23684	2	87.7026	8.1318	1	0.00434954	TRUE	FALSE	Significant heterogeneity
790.6	Other abnormal blood chemistry	-0.133068	0.875406	0.0570627	0.0197029	10485	761	9724	2	0	0.123716	1	0.725038	TRUE	FALSE	Low heterogeneity
433.2	Occlusion of cerebral arteries	-0.113984	0.892272	0.0489384	0.0198523	31319	673	30646	3	73.19	7.45989	2	0.0239941	TRUE	FALSE	Significant heterogeneity
574	Cholelithiasis and cholecystitis	-0.0991164	0.905637	0.0425957	0.01997	31925	860	31065	3	27.7792	2.76928	2	0.250413	TRUE	FALSE	Moderate heterogeneity
426.3	Bundle branch block	-0.152773	0.858324	0.0659319	0.0204963	22018	337	21681	2	0	0.00213204	1	0.963172	TRUE	FALSE	Low heterogeneity
041.8	H. pylori	-0.146368	0.86384	0.0631846	0.0205301	22702	346	22356	2	0	0.400878	1	0.526636	TRUE	FALSE	Low heterogeneity
550.2	Diaphragmatic hernia	-0.0971164	0.90745	0.0419406	0.020582	31100	996	30104	3	0	1.87081	2	0.392428	TRUE	FALSE	Low heterogeneity
041.4	E. coli	-0.176388	0.838293	0.0764227	0.0209959	29904	273	29631	3	0	0.701885	2	0.704024	TRUE	FALSE	Low heterogeneity
573	Other disorders of liver	-0.109158	0.896589	0.0473436	0.0211296	23391	717	22674	2	80.0794	5.01994	1	0.0250571	TRUE	FALSE	Significant heterogeneity
707.2	Chronic ulcer of leg or foot	-0.157	0.854704	0.0682715	0.0214685	24310	326	23984	2	0	1.6528e-31	1	1	TRUE	FALSE	Low heterogeneity
371.21	Allergic conjunctivitis	-0.16684	0.846335	0.0730201	0.0223216	22330	277	22053	2	0	0.366332	1	0.545011	TRUE	FALSE	Low heterogeneity
371.2	Conjunctivitis, noninfectious	-0.160128	0.852034	0.0701722	0.0224931	22355	302	22053	2	0	0.458104	1	0.498512	TRUE	FALSE	Low heterogeneity
297	Suicidal ideation or attempt	-0.167781	0.845539	0.0735565	0.0225497	18612	270	18342	2	14.4271	1.16859	1	0.27969	TRUE	FALSE	Low heterogeneity
474.2	Chronic tonsillitis and adenoiditis	-0.179558	0.835639	0.078744	0.0225913	20512	229	20283	2	0	0.513044	1	0.473824	TRUE	FALSE	Low heterogeneity
590	Pyelonephritis	-0.137484	0.871548	0.0604521	0.0229502	21465	394	21071	2	58.8248	2.42864	1	0.119136	TRUE	FALSE	High heterogeneity
495.2	Asthma with exacerbation	-0.0914974	0.912564	0.0403734	0.0234342	21325	913	20412	2	78.6498	4.6838	1	0.0304483	TRUE	FALSE	Significant heterogeneity
613	Other nonmalignant breast conditions	-0.0926356	0.911526	0.0408843	0.0234638	24522	940	23582	2	94.0946	16.9337	1	3.87091e-05	TRUE	FALSE	Significant heterogeneity
597	Other disorders of urethra and urinary tract	-0.202615	0.816592	0.0894321	0.0234775	31256	210	31046	3	70.3522	6.74587	2	0.0342889	TRUE	FALSE	Significant heterogeneity
244	Hypothyroidism	-0.0837432	0.919667	0.0369658	0.0234868	30928	1235	29693	3	0	0.259909	2	0.878135	TRUE	FALSE	Low heterogeneity
274.1	Gout	0.116445	1.1235	0.0515446	0.0238767	32093	665	31428	3	53.4604	4.29742	2	0.116635	TRUE	FALSE	High heterogeneity
351	Other peripheral nerve disorders	-0.0665806	0.935587	0.0295268	0.0241381	31417	2051	29366	3	74.8653	7.95712	2	0.0187126	TRUE	FALSE	Significant heterogeneity
558	Noninfectious gastroenteritis	-0.0799102	0.923199	0.0354813	0.024311	29411	1260	28151	3	83.5916	12.1889	2	0.00225534	TRUE	FALSE	Significant heterogeneity
078	Viral warts & HPV	-0.101204	0.903748	0.0449846	0.0244644	21321	739	20582	2	60.3056	2.51925	1	0.112464	TRUE	FALSE	High heterogeneity
427.2	Atrial fibrillation and flutter	-0.110092	0.895752	0.0492958	0.0255303	29678	706	28972	3	0	0.73015	2	0.694145	TRUE	FALSE	Low heterogeneity
608	Other disorders of male genital organs	-0.154744	0.856635	0.0694159	0.0257987	9441	357	9084	2	0	0.105751	1	0.745034	TRUE	FALSE	Low heterogeneity
440.2	Atherosclerosis of the extremities	-0.16399	0.848751	0.073679	0.0260323	23267	283	22984	2	0	0.00662193	1	0.935144	TRUE	FALSE	Low heterogeneity
614.1	Pelvic peritoneal adhesions, female (postoperative) (postinfection)	-0.215545	0.806102	0.0975154	0.0270793	14929	193	14736	2	0	0.212355	1	0.644928	TRUE	FALSE	Low heterogeneity
613.8	Other specified disorders of breast	-0.121742	0.885377	0.0553929	0.0279639	24023	441	23582	2	87.1459	7.7796	1	0.00528396	TRUE	FALSE	Significant heterogeneity
495	Asthma	-0.0505686	0.950689	0.0230199	0.0280391	30963	3512	27451	3	88.1126	16.8245	2	0.000222128	TRUE	FALSE	Significant heterogeneity
614.51	Cervicitis and endocervicitis	-0.131433	0.876838	0.0598573	0.028108	12183	378	11805	2	0	0.267414	1	0.605072	TRUE	FALSE	Low heterogeneity
706.2	Sebaceous cyst	-0.0969133	0.907635	0.0441862	0.0282862	30555	824	29731	3	0	1.27756	2	0.527935	TRUE	FALSE	Low heterogeneity
440.22	Atherosclerosis of native arteries of the extremities with intermittent claudication	-0.195375	0.822526	0.0891609	0.0284329	23161	177	22984	2	8.24658	1.08988	1	0.296498	TRUE	FALSE	Low heterogeneity
300.12	Agorophobia, social phobia, and panic disorder	-0.130912	0.877295	0.0598246	0.0286511	18750	408	18342	2	38.6965	1.63123	1	0.201533	TRUE	FALSE	Moderate heterogeneity
348	Other conditions of brain	-0.131432	0.876839	0.0601115	0.0287817	22983	401	22582	2	58.9708	2.43729	1	0.118481	TRUE	FALSE	High heterogeneity
274	Gout and other crystal arthropathies	0.109532	1.11576	0.0501628	0.0289963	32131	703	31428	3	44.988	3.63557	2	0.162385	TRUE	FALSE	Moderate heterogeneity
214.1	Lipoma of skin and subcutaneous tissue	-0.133779	0.874783	0.0613179	0.0291292	31356	453	30903	3	16.633	2.39903	2	0.30134	TRUE	FALSE	Low heterogeneity
334	Degenerative disease of the spinal cord	-0.163956	0.84878	0.0753518	0.029565	22829	247	22582	2	0	0.32479	1	0.568743	TRUE	FALSE	Low heterogeneity
870.3	Other open wound of head and face	-0.161094	0.851212	0.0741042	0.029714	23002	239	22763	2	73.1301	3.72164	1	0.0537116	TRUE	FALSE	High heterogeneity
380.1	Otitis externa	-0.116288	0.890219	0.053568	0.0299427	23802	482	23320	2	0	0.0239165	1	0.877098	TRUE	FALSE	Low heterogeneity
378	Strabismus and other disorders of binocular eye movements	-0.157825	0.853999	0.0728138	0.0301958	22424	270	22154	2	0	0.383232	1	0.535878	TRUE	FALSE	Low heterogeneity
626.2	Dysmenorrhea	-0.110034	0.895804	0.0510708	0.0311982	15776	639	15137	3	53.3259	4.28503	2	0.117359	TRUE	FALSE	High heterogeneity
735	Acquired foot deformities	-0.0763742	0.926469	0.0356692	0.0322598	31201	1330	29871	3	49.9558	3.99647	2	0.135575	TRUE	FALSE	Moderate heterogeneity
427.5	Arrhythmia (cardiac) NOS	-0.0980174	0.906633	0.045877	0.0326364	22492	811	21681	2	0	0.247689	1	0.618707	TRUE	FALSE	Low heterogeneity
742	Derangement of joint, non-traumatic	-0.120383	0.886581	0.0564005	0.0328081	30435	543	29892	3	59.2248	4.90494	2	0.0860806	TRUE	FALSE	High heterogeneity
804	Fracture of hand or wrist	-0.124454	0.882979	0.0584417	0.0332095	23368	399	22969	2	0	0.96019	1	0.327139	TRUE	FALSE	Low heterogeneity
737.3	Kyphoscoliosis and scoliosis	-0.156166	0.855417	0.0733582	0.0332694	22709	239	22470	2	0	0.227811	1	0.633152	TRUE	FALSE	Low heterogeneity
592.1	Cystitis	-0.0980081	0.906642	0.0460759	0.0334116	28880	739	28141	3	79.3566	9.68834	2	0.00787414	TRUE	FALSE	Significant heterogeneity
550	Abdominal hernia	-0.0638194	0.938174	0.0301371	0.0342061	32130	2026	30104	3	0	0.664479	2	0.717316	TRUE	FALSE	Low heterogeneity
803	Fracture of upper limb	-0.128279	0.879608	0.0605887	0.0342425	23325	356	22969	2	75.8038	4.13288	1	0.0420577	TRUE	FALSE	Significant heterogeneity
368.1	Amblyopia	-0.22655	0.797279	0.107342	0.0348106	23110	120	22990	2	0	0.0408645	1	0.8398	TRUE	FALSE	Low heterogeneity
726	Peripheral enthesopathies and allied syndromes	-0.0553412	0.946162	0.0263296	0.0355652	30094	2715	27379	3	55.5044	4.49482	2	0.105672	TRUE	FALSE	High heterogeneity
497	Bronchitis	-0.0834253	0.91996	0.0397012	0.0356122	21355	943	20412	2	0	0.292621	1	0.588546	TRUE	FALSE	Low heterogeneity
282.5	Sickle cell anemia	-0.105647	0.899742	0.0510955	0.0386739	27437	716	26721	3	0	1.08961	2	0.579954	TRUE	FALSE	Low heterogeneity
253	Disorders of the pituitary gland and its hypothalamic control	-0.164489	0.848327	0.0796282	0.0388557	23241	230	23011	2	40.91	1.69233	1	0.193294	TRUE	FALSE	Moderate heterogeneity
772	Symptoms of the muscles	-0.152991	0.858137	0.0740847	0.0389149	24004	282	23722	2	20.5366	1.25844	1	0.261946	TRUE	FALSE	Low heterogeneity
327.41	Organic or persistent insomnia	-0.155992	0.855566	0.0757569	0.0394833	21186	246	20940	2	74.3816	3.90344	1	0.0481872	TRUE	FALSE	Significant heterogeneity
459	Other disorders of circulatory system	-0.0907941	0.913206	0.0442625	0.0402414	31439	1054	30385	3	74.8949	7.96652	2	0.0186249	TRUE	FALSE	Significant heterogeneity
433.1	Occlusion and stenosis of precerebral arteries	-0.131279	0.876973	0.0641521	0.0407198	23573	352	23221	2	0	0.533198	1	0.465265	TRUE	FALSE	Low heterogeneity
480.1	Bacterial pneumonia	-0.122901	0.884352	0.060104	0.0408749	29927	455	29472	3	46.5599	3.74251	2	0.15393	TRUE	FALSE	Moderate heterogeneity
411.4	Coronary atherosclerosis	-0.0699859	0.932407	0.0342913	0.0412585	31228	1559	29669	3	70.7446	6.83636	2	0.0327721	TRUE	FALSE	Significant heterogeneity
333	Extrapyramidal disease and abnormal movement disorders	-0.160786	0.851474	0.0788024	0.0413137	22817	235	22582	2	0	0.747126	1	0.387388	TRUE	FALSE	Low heterogeneity
626.12	Excessive or frequent menstruation	-0.124884	0.8826	0.0612682	0.0415188	5328	763	4565	2	27.4584	1.37852	1	0.240354	TRUE	FALSE	Moderate heterogeneity
575	Other biliary tract disease	-0.120304	0.886651	0.0598011	0.0442477	24005	387	23618	2	58.7002	2.42132	1	0.119694	TRUE	FALSE	High heterogeneity
587	Kidney replaced by transpant	0.205669	1.22835	0.102465	0.0447266	21650	170	21480	2	48.8561	1.95527	1	0.16202	TRUE	FALSE	Moderate heterogeneity
475.9	Postnasal drip	-0.142902	0.866839	0.071324	0.0451168	20573	290	20283	2	0	0.283912	1	0.594148	TRUE	FALSE	Low heterogeneity
564	Functional digestive disorders	-0.0761868	0.926643	0.0380623	0.0453239	29673	1522	28151	3	71.9738	7.13618	2	0.0282096	TRUE	FALSE	Significant heterogeneity
300.11	Generalized anxiety disorder	-0.0862689	0.917348	0.0431183	0.0454193	19205	863	18342	2	69.7383	3.30451	1	0.0690901	TRUE	FALSE	High heterogeneity
801	Fracture of ankle and foot	-0.100219	0.904639	0.0501171	0.0455323	23547	578	22969	2	0	0.117179	1	0.732114	TRUE	FALSE	Low heterogeneity
110.11	Dermatophytosis of nail	-0.07991	0.923199	0.0399928	0.0457046	22493	1026	21467	2	80.5038	5.1292	1	0.0235265	TRUE	FALSE	Significant heterogeneity
452	Other venous embolism and thrombosis	-0.0914851	0.912575	0.0458173	0.0458537	22387	802	21585	2	0	0.796989	1	0.371995	TRUE	FALSE	Low heterogeneity
557	Intestinal malabsorption (non-celiac)	-0.168614	0.844835	0.0848351	0.0468621	21754	228	21526	2	0	0.0309013	1	0.860461	TRUE	FALSE	Low heterogeneity
619.5	Noninflammatory disorders of vulva and perineum	-0.149337	0.861279	0.0751381	0.0468668	12298	254	12044	2	45.4573	1.83343	1	0.175723	TRUE	FALSE	Moderate heterogeneity
079.1	Varicella infection	-0.156643	0.85501	0.0788802	0.0470524	20852	270	20582	2	88.5585	8.7401	1	0.00311288	TRUE	FALSE	Significant heterogeneity
368	Visual disturbances	-0.0638466	0.938149	0.0322651	0.047837	24515	1525	22990	2	6.79442	1.0729	1	0.300292	TRUE	FALSE	Low heterogeneity
733	Other disorders of bone and cartilage	-0.0827425	0.920588	0.0421454	0.0496155	22437	896	21541	2	24.8541	1.33075	1	0.248673	TRUE	FALSE	Low heterogeneity
279.1	Immunity deficiency	0.178871	1.19587	0.0911105	0.0496192	23941	199	23742	2	13.2856	1.15321	1	0.282878	TRUE	FALSE	Low heterogeneity
367.1	Myopia	-0.078041	0.924926	0.0399737	0.0509016	23373	1146	22227	2	73.787	3.8149	1	0.0507986	FALSE	FALSE	High heterogeneity
246	Other disorders of thyroid	-0.101537	0.903448	0.0520348	0.0510182	22925	617	22308	2	0	0.0949908	1	0.757926	FALSE	FALSE	Low heterogeneity
819	Skull and face fracture and other intercranial injury	-0.131894	0.876434	0.0678097	0.0517675	24408	325	24083	2	0	0.164066	1	0.685441	FALSE	FALSE	Low heterogeneity
728.7	Fasciitis	-0.0886516	0.915164	0.0457192	0.052496	21012	739	20273	2	58.9717	2.43734	1	0.118477	FALSE	FALSE	High heterogeneity
427.21	Atrial fibrillation	-0.101312	0.903651	0.0524955	0.053616	22267	586	21681	2	0	0.193425	1	0.660081	FALSE	FALSE	Low heterogeneity
681.7	Cellulitis and abscess of trunk	-0.102332	0.90273	0.0530619	0.0537877	22507	524	21983	2	49.3851	1.9757	1	0.159844	FALSE	FALSE	Moderate heterogeneity
288.2	Elevated white blood cell count	-0.0875503	0.916173	0.0455105	0.0543874	23146	754	22392	2	0	0.0999398	1	0.751902	FALSE	FALSE	Low heterogeneity
472	Chronic pharyngitis and nasopharyngitis	-0.0931903	0.91102	0.0486568	0.0554597	20901	618	20283	2	73.6634	3.797	1	0.0513446	FALSE	FALSE	High heterogeneity
375.1	Dry eyes	-0.0726734	0.929905	0.0379817	0.0556997	23313	1159	22154	2	45.046	1.8197	1	0.177348	FALSE	FALSE	Moderate heterogeneity
450	Noninfectious disorders of lymphatic channels	-0.135916	0.872916	0.0710494	0.0557513	24522	305	24217	2	0	0.443995	1	0.5052	FALSE	FALSE	Low heterogeneity
306.1	Mental disorders durring/after pregnancy	-0.137289	0.871718	0.0720124	0.0565905	10353	260	10093	2	0	0.65647	1	0.417809	FALSE	FALSE	Low heterogeneity
694.2	Other dyschromia	-0.102274	0.902783	0.0536657	0.0566823	23033	513	22520	2	0	0.0653679	1	0.798204	FALSE	FALSE	Low heterogeneity
747.1	Cardiac congenital anomalies	-0.143694	0.866153	0.0754437	0.0568259	24433	246	24187	2	46.4419	1.86713	1	0.171804	FALSE	FALSE	Moderate heterogeneity
592	Cystitis and urethritis	-0.0810231	0.922172	0.0426207	0.0572988	29007	866	28141	3	82.3446	11.328	2	0.00346863	FALSE	FALSE	Significant heterogeneity
215	Other benign neoplasm of connective and other soft tissue	-0.0976105	0.907002	0.0514455	0.0577805	24163	663	23500	2	64.3396	2.80423	1	0.0940157	FALSE	FALSE	High heterogeneity
327.4	Insomnia	-0.0627749	0.939155	0.0331632	0.0583703	22439	1499	20940	2	64.5974	2.82465	1	0.0928273	FALSE	FALSE	High heterogeneity
743.11	Osteoporosis NOS	-0.0942702	0.910037	0.0503931	0.0613871	23718	577	23141	2	0	0.289936	1	0.590261	FALSE	FALSE	Low heterogeneity
202.2	Non-Hodgkins lymphoma	-0.168036	0.845323	0.0898608	0.0614889	24246	171	24075	2	83.739	6.14967	1	0.0131436	FALSE	FALSE	Significant heterogeneity
261.2	Vitamin B-complex deficiencies	-0.105846	0.899564	0.0566328	0.0616253	21909	452	21457	2	0	0.266838	1	0.605461	FALSE	FALSE	Low heterogeneity
008	Intestinal infection	-0.0740379	0.928637	0.0400982	0.0648323	32131	1027	31104	3	16.5257	2.39595	2	0.301805	FALSE	FALSE	Low heterogeneity
706.1	Acne	-0.0788375	0.92419	0.0428236	0.0656238	23102	827	22275	2	62.3996	2.65955	1	0.10293	FALSE	FALSE	High heterogeneity
315	Develomental delays and disorders	-0.149099	0.861484	0.081231	0.0664325	24177	201	23976	2	63.1344	2.71255	1	0.0995615	FALSE	FALSE	High heterogeneity
357	Inflammatory and toxic neuropathy	-0.0776674	0.925272	0.0423343	0.066562	24071	878	23193	2	5.04867	1.05317	1	0.304778	FALSE	FALSE	Low heterogeneity
707	Chronic ulcer of skin	-0.0966318	0.90789	0.0534391	0.0705659	24522	538	23984	2	56.374	2.29221	1	0.130024	FALSE	FALSE	High heterogeneity
202	Cancer of other lymphoid, histiocytic tissue	-0.157582	0.854207	0.0873662	0.0712799	24260	185	24075	2	85.0523	6.68998	1	0.0096956	FALSE	FALSE	Significant heterogeneity
327	Sleep disorders	-0.0484444	0.95271	0.0269338	0.0720746	23630	2690	20940	2	80.7209	5.18696	1	0.022757	FALSE	FALSE	Significant heterogeneity
510	Other diseases of lung	-0.0771777	0.925725	0.0429215	0.0721588	24517	897	23620	2	75.7255	4.11955	1	0.0423905	FALSE	FALSE	Significant heterogeneity
371	Inflammation of the eye	-0.0635597	0.938418	0.0353732	0.0723622	30730	1308	29422	3	31.0816	2.90198	2	0.234338	FALSE	FALSE	Moderate heterogeneity
451.2	Phlebitis and thrombophlebitis of lower extremities	-0.194511	0.823237	0.108768	0.073726	26665	144	26521	2	0	0.583927	1	0.444777	FALSE	FALSE	Low heterogeneity
386.2	Peripheral or central vertigo	-0.113598	0.892617	0.0639322	0.0755924	23981	347	23634	2	21.6047	1.27559	1	0.258721	FALSE	FALSE	Low heterogeneity
592.11	Acute cystitis	-0.0978787	0.906759	0.0551835	0.0761137	21549	478	21071	2	89.6161	9.63029	1	0.00191394	FALSE	FALSE	Significant heterogeneity
427.6	Premature beats	-0.114004	0.892254	0.0647034	0.0780778	22052	371	21681	2	28.7765	1.40403	1	0.23605	FALSE	FALSE	Moderate heterogeneity
250.7	Diabetic retinopathy	-0.102494	0.902583	0.05857	0.0801282	29938	549	29389	3	46.7575	3.7564	2	0.152865	FALSE	FALSE	Moderate heterogeneity
610	Benign mammary dysplasias	-0.076954	0.925932	0.0440403	0.080576	17635	840	16795	3	83.2435	11.9357	2	0.00255975	FALSE	FALSE	Significant heterogeneity
480	Pneumonia	-0.0589118	0.94279	0.0337382	0.0807859	30950	1478	29472	3	72.6111	7.30223	2	0.0259622	FALSE	FALSE	Significant heterogeneity
275.51	Hypocalcemia	0.157925	1.17108	0.0914641	0.084233	23603	183	23420	2	0	0.61599	1	0.432541	FALSE	FALSE	Low heterogeneity
519	Other diseases of respiratory system, not elsewhere classified	-0.0880578	0.915708	0.0512774	0.0859276	32119	751	31368	3	34.4796	3.05249	2	0.217351	FALSE	FALSE	Moderate heterogeneity
669	Complications of labor and delivery NEC	-0.136907	0.872051	0.0802742	0.0881026	18507	298	18209	3	75.8991	8.29846	2	0.0157766	FALSE	FALSE	Significant heterogeneity
473	Diseases of the larynx and vocal cords	-0.0887009	0.915119	0.0521529	0.088983	20871	588	20283	2	71.8776	3.55589	1	0.0593345	FALSE	FALSE	High heterogeneity
960.2	Allergy/adverse effect of penicillin	0.143848	1.15471	0.0850439	0.0907501	9862	350	9512	2	0	0.00901716	1	0.924348	FALSE	FALSE	Low heterogeneity
359	Muscular dystrophies and other myopathies	-0.15404	0.857238	0.0911428	0.0910098	23374	181	23193	2	79.8973	4.97444	1	0.0257245	FALSE	FALSE	Significant heterogeneity
185	Cancer of prostate	-0.117764	0.888906	0.0697411	0.0912995	13040	472	12568	3	0	1.81755	2	0.403017	FALSE	FALSE	Low heterogeneity
694	Dyschromia and Vitiligo	-0.0862594	0.917356	0.0513798	0.0931793	23086	566	22520	2	0	1.91395e-05	1	0.996509	FALSE	FALSE	Low heterogeneity
251.1	Hypoglycemia	-0.116982	0.889601	0.0697121	0.0933327	19681	346	19335	2	0	0.927238	1	0.335582	FALSE	FALSE	Low heterogeneity
443.9	Peripheral vascular disease, unspecified	-0.0903065	0.913651	0.0540594	0.0948194	23515	531	22984	2	64.3556	2.80549	1	0.0939421	FALSE	FALSE	High heterogeneity
723	Other disorders of cervical region	-0.129136	0.878854	0.0773086	0.0948402	21700	237	21463	2	0	0.090907	1	0.763027	FALSE	FALSE	Low heterogeneity
706.8	Other specified diseases of sebaceous glands	-0.0834777	0.919912	0.0506236	0.0991506	22863	588	22275	2	0	0.0140849	1	0.905529	FALSE	FALSE	Low heterogeneity
627.1	Postmenopausal bleeding	-0.170594	0.843164	0.103575	0.0995461	4803	238	4565	2	0	0.0783619	1	0.77953	FALSE	FALSE	Low heterogeneity
286.81	Primary hypercoagulable state	-0.164186	0.848584	0.0997091	0.0996306	23629	136	23493	2	0	0.00493237	1	0.94401	FALSE	FALSE	Low heterogeneity
286.8	Hypercoagulable state	-0.163459	0.849202	0.0993412	0.0998816	23631	138	23493	2	0	0.00643409	1	0.936068	FALSE	FALSE	Low heterogeneity
250.1	Type 1 diabetes	-0.0837856	0.919628	0.0511892	0.101676	27479	716	26763	3	78.5663	9.3311	2	0.00941407	FALSE	FALSE	Significant heterogeneity
635.3	Placenta previa and abruptio placenta	-0.14634	0.863864	0.0897171	0.102864	17575	194	17381	3	92.7012	27.4019	2	1.12139e-06	FALSE	FALSE	Significant heterogeneity
418.1	Precordial pain	0.158813	1.17212	0.0979587	0.104969	8954	235	8719	2	0	0.228763	1	0.632443	FALSE	FALSE	Low heterogeneity
426.32	Left bundle branch block	-0.140361	0.869044	0.0866949	0.105441	21859	178	21681	2	0	0.000840219	1	0.976875	FALSE	FALSE	Low heterogeneity
411.1	Unstable angina (intermediate coronary syndrome)	-0.108984	0.896745	0.0677455	0.107677	30018	349	29669	3	0	0.650695	2	0.722276	FALSE	FALSE	Low heterogeneity
425	Cardiomyopathy	0.0837588	1.08737	0.0525163	0.110732	24260	590	23670	2	0	0.929823	1	0.334909	FALSE	FALSE	Low heterogeneity
464	Acute sinusitis	-0.0573743	0.944241	0.0360305	0.111299	21357	1236	20121	2	63.0501	2.70637	1	0.0999485	FALSE	FALSE	High heterogeneity
840.3	Joint/ligament sprain	-0.0958621	0.908589	0.0602844	0.111798	22125	451	21674	2	87.931	8.28569	1	0.00399587	FALSE	FALSE	Significant heterogeneity
250.23	Type 2 diabetes with ophthalmic manifestations	-0.0885047	0.915299	0.0557245	0.112229	27378	615	26763	3	16.652	2.39958	2	0.301258	FALSE	FALSE	Low heterogeneity
378.1	Strabismus (not specified as paralytic)	-0.139932	0.869417	0.0881111	0.112256	22334	180	22154	2	0	0.224644	1	0.635524	FALSE	FALSE	Low heterogeneity
451	Phlebitis and thrombophlebitis	-0.138201	0.870924	0.0872151	0.113058	26737	216	26521	2	0	0.0499763	1	0.823105	FALSE	FALSE	Low heterogeneity
724.9	Other unspecified back disorders	-0.128879	0.87908	0.0815363	0.113962	21671	208	21463	2	77.7549	4.49536	1	0.0339869	FALSE	FALSE	Significant heterogeneity
947	Urticaria	-0.0841583	0.919286	0.0533366	0.114595	22126	514	21612	2	82.7932	5.81165	1	0.0159204	FALSE	FALSE	Significant heterogeneity
578.8	Hemorrhage of rectum and anus	-0.0624037	0.939504	0.0395901	0.114969	31054	1091	29963	3	57.4221	4.69727	2	0.0954992	FALSE	FALSE	High heterogeneity
480.11	Pneumococcal pneumonia	-0.13343	0.875088	0.0854782	0.118527	27316	235	27081	2	57.9839	2.38004	1	0.122894	FALSE	FALSE	High heterogeneity
560	Intestinal obstruction without mention of hernia	-0.0885575	0.91525	0.0568035	0.118993	28683	532	28151	3	15.9595	2.37981	2	0.304251	FALSE	FALSE	Low heterogeneity
561	Symptoms involving digestive system	-0.12392	0.883451	0.0794906	0.119014	8845	388	8457	2	0	0.363151	1	0.546761	FALSE	FALSE	Low heterogeneity
276.5	Hypovolemia	-0.0579983	0.943652	0.0374077	0.121037	30373	1155	29218	3	0	0.571849	2	0.751319	FALSE	FALSE	Low heterogeneity
507	Pleurisy; pleural effusion	-0.0754064	0.927366	0.0488328	0.122546	30874	668	30206	3	67.8763	6.22593	2	0.0444689	FALSE	FALSE	Significant heterogeneity
426.31	Right bundle branch block	-0.135891	0.872938	0.0881111	0.123008	21865	184	21681	2	0	0.259802	1	0.610256	FALSE	FALSE	Low heterogeneity
496.1	Emphysema	-0.0971607	0.90741	0.0630877	0.123538	20793	381	20412	2	0	0.308197	1	0.578789	FALSE	FALSE	Low heterogeneity
642	Hypertension complicating pregnancy, childbirth, and the puerperium	-0.0861744	0.917434	0.0560163	0.123956	18664	472	18192	3	62.0063	5.26403	2	0.0719332	FALSE	FALSE	High heterogeneity
271	Disorders of carbohydrate transport and metabolism	-0.0941108	0.910182	0.0618016	0.127811	24522	469	24053	2	81.7595	5.4823	1	0.01921	FALSE	FALSE	Significant heterogeneity
375	Disorders of lacrimal system	0.108918	1.11507	0.071845	0.129516	22533	379	22154	2	40.7159	1.68679	1	0.194024	FALSE	FALSE	Moderate heterogeneity
578	Gastrointestinal hemorrhage	-0.0476444	0.953473	0.0314518	0.129813	31760	1797	29963	3	78.2711	9.20435	2	0.01003	FALSE	FALSE	Significant heterogeneity
686	Other local infections of skin and subcutaneous tissue	-0.0875113	0.916208	0.0577789	0.129876	22426	443	21983	2	29.5395	1.41924	1	0.233529	FALSE	FALSE	Moderate heterogeneity
339	Other headache syndromes	0.0619457	1.0639	0.0409606	0.130451	30951	1345	29606	3	35.7846	3.11452	2	0.210713	FALSE	FALSE	Moderate heterogeneity
531.4	Peptic ulcer, site unspecified	-0.115751	0.890697	0.0766404	0.130962	24275	229	24046	2	0	0.65357	1	0.418839	FALSE	FALSE	Low heterogeneity
687.4	Disturbance of skin sensation	0.0931078	1.09758	0.0618734	0.132372	10190	614	9576	2	0	0.152632	1	0.696033	FALSE	FALSE	Low heterogeneity
842	Other sprains and strains	-0.0710127	0.93145	0.0472481	0.132846	22322	648	21674	2	0	0.470872	1	0.492586	FALSE	FALSE	Low heterogeneity
946	Anaphylactic shock NOS	-0.121447	0.885638	0.0809381	0.133488	21828	216	21612	2	0	0.211598	1	0.645518	FALSE	FALSE	Low heterogeneity
428	Congestive heart failure; nonhypertensive	-0.0550688	0.94642	0.0368164	0.134715	31124	1288	29836	3	46.6802	3.75095	2	0.153282	FALSE	FALSE	Moderate heterogeneity
345	Epilepsy, recurrent seizures, convulsions	-0.0759077	0.926902	0.0509488	0.136255	30580	603	29977	3	0	0.0247398	2	0.987706	FALSE	FALSE	Low heterogeneity
509	Respiratory failure, insufficiency, arrest	-0.0762464	0.926588	0.0514828	0.138604	23382	612	22770	2	0	9.95812e-05	1	0.992038	FALSE	FALSE	Low heterogeneity
459.9	Circulatory disease NEC	-0.0689228	0.933399	0.04686	0.141339	31326	941	30385	3	79.1386	9.58706	2	0.00828316	FALSE	FALSE	Significant heterogeneity
288.1	Decreased white blood cell count	0.0888574	1.09292	0.0604445	0.141544	30270	448	29822	3	0	1.45329	2	0.483528	FALSE	FALSE	Low heterogeneity
585.1	Acute renal failure	-0.0528894	0.948485	0.0361745	0.143724	30181	1395	28786	3	0	0.81569	2	0.665082	FALSE	FALSE	Low heterogeneity
211	Benign neoplasm of other parts of digestive system	-0.074838	0.927894	0.0512939	0.144564	31735	731	31004	3	77.0909	8.73016	2	0.0127137	FALSE	FALSE	Significant heterogeneity
695.41	Cutaneous lupus erythematosus	0.14987	1.16168	0.102786	0.144817	22567	135	22432	2	0	0.671597	1	0.412495	FALSE	FALSE	Low heterogeneity
594.3	Calculus of ureter	-0.143818	0.866046	0.098773	0.145381	23822	138	23684	2	37.1808	1.59187	1	0.207059	FALSE	FALSE	Moderate heterogeneity
572	Ascites (non malignant)	-0.100615	0.904281	0.0693432	0.146789	22994	320	22674	2	29.043	1.4093	1	0.235172	FALSE	FALSE	Moderate heterogeneity
701.2	Scar conditions and fibrosis of skin	-0.0960725	0.908398	0.0665048	0.148572	22999	319	22680	2	53.9891	2.1734	1	0.140416	FALSE	FALSE	High heterogeneity
276.14	Hypopotassemia	-0.0522838	0.94906	0.0364841	0.151842	22951	1202	21749	2	0	0.0145165	1	0.904099	FALSE	FALSE	Low heterogeneity
565	Anal and rectal conditions	-0.0580319	0.94362	0.0406159	0.153062	31052	1051	30001	3	70.9401	6.88232	2	0.0320274	FALSE	FALSE	Significant heterogeneity
735.3	Hallux valgus (Bunion)	-0.0696772	0.932695	0.0489267	0.154413	30556	685	29871	3	63.1647	5.42958	2	0.0662189	FALSE	FALSE	High heterogeneity
747	Cardiac and circulatory congenital anomalies	-0.0935977	0.910649	0.0659141	0.155609	24522	335	24187	2	11.0643	1.12441	1	0.288971	FALSE	FALSE	Low heterogeneity
854	Complications of cardiac/vascular device, implant, and graft	0.1033	1.10882	0.072832	0.156094	23739	313	23426	2	0	0.144649	1	0.703702	FALSE	FALSE	Low heterogeneity
578.9	Hemorrhage of gastrointestinal tract	-0.0777241	0.92522	0.0551383	0.158651	30501	538	29963	3	65.6123	5.81604	2	0.0545837	FALSE	FALSE	High heterogeneity
681.5	Cellulitis and abscess of leg, except foot	-0.0706147	0.931821	0.0502612	0.160034	30016	620	29396	3	61.6976	5.2216	2	0.0734757	FALSE	FALSE	High heterogeneity
613.1	Inflammatory disease of breast	-0.125479	0.882075	0.0895157	0.160989	23749	167	23582	2	86.8336	7.59511	1	0.0058527	FALSE	FALSE	Significant heterogeneity
588	Disorders resulting from impaired renal function	-0.104141	0.901099	0.0743488	0.161303	21790	310	21480	2	81.6806	5.45871	1	0.019471	FALSE	FALSE	Significant heterogeneity
381.2	Eustachian tube disorders	-0.100869	0.904052	0.0722768	0.162839	23658	274	23384	2	23.1622	1.30144	1	0.25395	FALSE	FALSE	Low heterogeneity
356	Hereditary and idiopathic peripheral neuropathy	-0.0697863	0.932593	0.0500946	0.163593	23802	609	23193	2	71.8044	3.54666	1	0.0596655	FALSE	FALSE	High heterogeneity
367.9	Blindness and low vision	-0.076436	0.926412	0.0550218	0.164774	22728	501	22227	2	0	0.261646	1	0.608992	FALSE	FALSE	Low heterogeneity
371.3	Inflammation of eyelids	-0.0605075	0.941287	0.0435839	0.165046	30260	838	29422	3	0	1.75185	2	0.416476	FALSE	FALSE	Low heterogeneity
401.21	Hypertensive heart disease	-0.0687059	0.933601	0.0495339	0.165427	17762	690	17072	2	0.301022	1.00302	1	0.316581	FALSE	FALSE	Low heterogeneity
738	Other acquired musculoskeletal deformity	-0.0761319	0.926694	0.0549235	0.165702	22960	490	22470	2	0	0.776137	1	0.378325	FALSE	FALSE	Low heterogeneity
604	Disorders of penis	-0.119385	0.887466	0.0862862	0.166482	9287	203	9084	2	69.1236	3.23872	1	0.0719168	FALSE	FALSE	High heterogeneity
726.4	Calcaneal spur; Exostosis NOS	-0.131115	0.877117	0.0950566	0.167791	20442	169	20273	2	87.212	7.81985	1	0.00516754	FALSE	FALSE	Significant heterogeneity
726.1	Enthesopathy	-0.0438487	0.957099	0.0318293	0.168321	29181	1802	27379	3	49.9808	3.99847	2	0.135439	FALSE	FALSE	Moderate heterogeneity
841	Sprains and strains of back and neck	-0.0594354	0.942296	0.0432856	0.169721	22497	823	21674	2	33.2335	1.49776	1	0.221017	FALSE	FALSE	Moderate heterogeneity
686.1	Carbuncle and furuncle	-0.0868067	0.916854	0.0634263	0.171117	29801	405	29396	3	0	0.470125	2	0.790522	FALSE	FALSE	Low heterogeneity
288.11	Neutropenia	0.110675	1.11703	0.0808719	0.171147	30078	256	29822	3	0	0.010285	2	0.994871	FALSE	FALSE	Low heterogeneity
560.4	Other intestinal obstruction	-0.109602	0.896191	0.0801845	0.171665	28416	265	28151	3	26.1414	2.70788	2	0.258221	FALSE	FALSE	Moderate heterogeneity
395	Heart valve disorders	-0.056009	0.945531	0.041091	0.172867	31715	926	30789	3	0	0.253714	2	0.880859	FALSE	FALSE	Low heterogeneity
368.2	Diplopia and disorders of binocular vision	-0.124589	0.88286	0.0914293	0.172983	23158	168	22990	2	0	0.150854	1	0.69772	FALSE	FALSE	Low heterogeneity
288	Diseases of white blood cells	-0.056855	0.944731	0.0420574	0.176426	30748	926	29822	3	0	0.628121	2	0.730475	FALSE	FALSE	Low heterogeneity
681.2	Cellulitis and abscess of face/neck	0.098631	1.10366	0.0729641	0.176447	22259	276	21983	2	43.1482	1.75896	1	0.184754	FALSE	FALSE	Moderate heterogeneity
271.3	Intestinal disaccharidase deficiencies and disaccharide malabsorption	-0.0855383	0.918018	0.0634395	0.177548	24502	449	24053	2	81.3301	5.35623	1	0.0206484	FALSE	FALSE	Significant heterogeneity
197	Chemotherapy	0.092432	1.09684	0.0686129	0.177931	9846	546	9300	2	0	0.0456289	1	0.830852	FALSE	FALSE	Low heterogeneity
241	Nontoxic nodular goiter	-0.0535788	0.947831	0.0398011	0.178249	23329	1021	22308	2	33.8752	1.51229	1	0.21879	FALSE	FALSE	Moderate heterogeneity
585	Renal failure	-0.0379972	0.962716	0.0285968	0.183939	31132	2346	28786	3	0	0.216646	2	0.897338	FALSE	FALSE	Low heterogeneity
555	Inflammatory bowel disease and other gastroenteritis and colitis	-0.104174	0.901068	0.0784398	0.184153	21759	233	21526	2	25.5711	1.34356	1	0.246406	FALSE	FALSE	Moderate heterogeneity
743.1	Osteoporosis	-0.063237	0.938721	0.0477319	0.185225	31353	670	30683	3	45.8602	3.69414	2	0.157698	FALSE	FALSE	Moderate heterogeneity
306.9	Tension headache	-0.0847735	0.91872	0.0641494	0.186334	18687	345	18342	2	0	0.582576	1	0.445304	FALSE	FALSE	Low heterogeneity
340.1	Migrain with aura	-0.0765325	0.926323	0.0581553	0.188174	22721	471	22250	2	77.7853	4.50151	1	0.0338648	FALSE	FALSE	Significant heterogeneity
425.1	Primary/intrinsic cardiomyopathies	0.0699299	1.07243	0.0532734	0.189297	24240	570	23670	2	0	0.594513	1	0.440679	FALSE	FALSE	Low heterogeneity
352	Disorders of other cranial nerves	-0.0959592	0.908501	0.0731715	0.189713	22265	264	22001	2	90.8732	10.9568	1	0.000932618	FALSE	FALSE	Significant heterogeneity
443	Peripheral vascular disease	-0.061006	0.940818	0.0465898	0.19039	31237	751	30486	3	61.6447	5.21441	2	0.0737404	FALSE	FALSE	High heterogeneity
348.2	Cerebral edema and compression of brain	-0.112367	0.893716	0.0858879	0.190771	22766	184	22582	2	49.5902	1.98374	1	0.158997	FALSE	FALSE	Moderate heterogeneity
285.21	Anemia in chronic kidney disease	-0.0798227	0.92328	0.0612964	0.192834	20394	431	19963	2	85.0908	6.70726	1	0.00960209	FALSE	FALSE	Significant heterogeneity
704	Diseases of hair and hair follicles	-0.0464995	0.954565	0.0358041	0.19404	31452	1262	30190	3	84.2713	12.7156	2	0.00173318	FALSE	FALSE	Significant heterogeneity
580.3	Nephritis and nephropathy without mention of glomerulonephritis	-0.0861674	0.917441	0.0669919	0.198361	21864	384	21480	2	0	0.328882	1	0.566318	FALSE	FALSE	Low heterogeneity
261	Vitamin deficiency	-0.0335155	0.96704	0.0262782	0.202163	24089	2632	21457	2	0	0.385381	1	0.534737	FALSE	FALSE	Low heterogeneity
496	Chronic airway obstruction	-0.0440482	0.956908	0.0346239	0.203305	28888	1437	27451	3	0	1.47545	2	0.4782	FALSE	FALSE	Low heterogeneity
764	Sciatica	-0.0428227	0.958081	0.0337553	0.204576	30801	1426	29375	3	11.7775	2.267	2	0.321905	FALSE	FALSE	Low heterogeneity
579	Other symptoms involving abdomen and pelvis	-0.0876596	0.916073	0.0695978	0.207844	23231	386	22845	2	72.7151	3.66503	1	0.0555656	FALSE	FALSE	High heterogeneity
041.1	Staphylococcus infections	-0.0793927	0.923677	0.0631513	0.208687	30024	393	29631	3	0	0.623224	2	0.732266	FALSE	FALSE	Low heterogeneity
362.3	Other nondiabetic retinopathy	0.0808663	1.08423	0.0643764	0.209062	22513	409	22104	2	0	0.0350144	1	0.851566	FALSE	FALSE	Low heterogeneity
290	Delirium dementia and amnestic and other cognitive disorders	-0.103761	0.90144	0.0829739	0.211106	23923	204	23719	2	0	0.145071	1	0.703291	FALSE	FALSE	Low heterogeneity
611	Abnormal findings on mammogram or breast exam	0.0720734	1.07473	0.0578387	0.212724	23356	644	22712	2	75.2674	4.04324	1	0.0443485	FALSE	FALSE	Significant heterogeneity
367.2	Astigmatism	-0.052936	0.948441	0.0425822	0.213813	23162	935	22227	2	58.9992	2.43897	1	0.118354	FALSE	FALSE	High heterogeneity
588.2	Secondary hyperparathyroidism (of renal origin)	-0.100232	0.904627	0.0807111	0.214286	21744	264	21480	2	82.7887	5.81013	1	0.0159341	FALSE	FALSE	Significant heterogeneity
362.2	Degeneration of macula and posterior pole of retina	-0.0782899	0.924696	0.0631584	0.21513	22481	377	22104	2	0	0.359287	1	0.548902	FALSE	FALSE	Low heterogeneity
429	Ill-defined descriptions and complications of heart disease	-0.0484412	0.952713	0.039266	0.217326	23701	1365	22336	2	88.9071	9.0148	1	0.00267802	FALSE	FALSE	Significant heterogeneity
550.4	Umbilical hernia	-0.0724649	0.930098	0.0589902	0.219289	30573	469	30104	3	0	1.19838	2	0.549257	FALSE	FALSE	Low heterogeneity
429.3	Symptoms involving cardiovascular system	-0.0511987	0.95009	0.0418349	0.221018	23430	1094	22336	2	87.7548	8.16646	1	0.00426722	FALSE	FALSE	Significant heterogeneity
172	Skin cancer	-0.13109	0.877139	0.107812	0.224019	24206	115	24091	2	45.438	1.83278	1	0.1758	FALSE	FALSE	Moderate heterogeneity
372	Disorders of conjunctiva	-0.0699808	0.932412	0.0576695	0.224947	29918	496	29422	3	33.975	3.02915	2	0.219901	FALSE	FALSE	Moderate heterogeneity
112.3	Candidiasis of skin and nails	-0.109882	0.895939	0.0906968	0.22569	21646	179	21467	2	0	0.440585	1	0.50684	FALSE	FALSE	Low heterogeneity
365.11	Primary open angle glaucoma	-0.096142	0.908335	0.0793737	0.225796	29851	271	29580	3	18.6477	2.45844	2	0.29252	FALSE	FALSE	Low heterogeneity
070	Viral hepatitis	-0.0559555	0.945581	0.0462601	0.226438	28762	751	28011	3	0	0.111454	2	0.945797	FALSE	FALSE	Low heterogeneity
317	Alcohol-related disorders	-0.0409389	0.959888	0.0341659	0.230825	28516	1429	27087	3	0	0.0439535	2	0.978263	FALSE	FALSE	Low heterogeneity
415.21	Primary pulmonary hypertension	0.114585	1.12141	0.0956684	0.231022	23375	179	23196	2	0	0.70526	1	0.401022	FALSE	FALSE	Low heterogeneity
359.2	Myopathy	-0.11141	0.894572	0.093846	0.235165	23365	172	23193	2	72.9648	3.69888	1	0.0544489	FALSE	FALSE	High heterogeneity
760	Back pain	0.0521808	1.05357	0.0442034	0.237814	10634	1647	8987	2	0	0.406268	1	0.52387	FALSE	FALSE	Low heterogeneity
577	Diseases of pancreas	0.0716962	1.07433	0.0610562	0.240289	24522	406	24116	2	0	0.0653148	1	0.798285	FALSE	FALSE	Low heterogeneity
244.2	Acquired hypothyroidism	-0.101906	0.903114	0.0871837	0.242456	22495	187	22308	2	0	0.262479	1	0.608422	FALSE	FALSE	Low heterogeneity
710.19	Unspecified osteomyelitis	-0.104344	0.900915	0.0905395	0.249128	22255	189	22066	2	2.19276	1.02242	1	0.311946	FALSE	FALSE	Low heterogeneity
562.2	Diverticulitis	-0.0851996	0.918329	0.0748187	0.254808	21790	264	21526	2	0	0.0174881	1	0.894792	FALSE	FALSE	Low heterogeneity
394.7	Disease of tricuspid valve	0.0870008	1.0909	0.0764408	0.255059	23526	253	23273	2	0	0.755311	1	0.3848	FALSE	FALSE	Low heterogeneity
766	Neuralgia, neuritis, and radiculitis NOS	-0.0521448	0.949191	0.0458618	0.255539	22656	807	21849	2	0	0.321786	1	0.570536	FALSE	FALSE	Low heterogeneity
433.3	Cerebral ischemia	-0.0605422	0.941254	0.0534555	0.257395	31223	577	30646	3	0	0.630845	2	0.729481	FALSE	FALSE	Low heterogeneity
427.3	Other specified cardiac dysrhythmias	-0.0483125	0.952836	0.0427545	0.258477	22755	1074	21681	2	0	0.296317	1	0.586201	FALSE	FALSE	Low heterogeneity
539	Bariatric surgery	-0.0970155	0.907542	0.0859968	0.259265	24522	215	24307	2	68.1068	3.13547	1	0.0766065	FALSE	FALSE	High heterogeneity
252.1	Hyperparathyroidism	0.075236	1.07814	0.0666992	0.259325	23384	373	23011	2	54.4261	2.19424	1	0.138528	FALSE	FALSE	High heterogeneity
531	Peptic ulcer (excl. esophageal)	-0.0578137	0.943826	0.0515021	0.261629	32131	605	31526	3	0	1.11671	2	0.572151	FALSE	FALSE	Low heterogeneity
374	Other disorders of eyelids	-0.0573735	0.944241	0.0511275	0.261793	30048	626	29422	3	61.0711	5.13757	2	0.0766287	FALSE	FALSE	High heterogeneity
695.4	Lupus (localized and systemic)	0.074857	1.07773	0.0667625	0.262185	22763	331	22432	2	0	0.186263	1	0.666045	FALSE	FALSE	Low heterogeneity
090	Sexually transmitted infections (not HIV or hepatitis)	0.0558765	1.05747	0.0500003	0.263771	24522	655	23867	2	0	0.0027652	1	0.958062	FALSE	FALSE	Low heterogeneity
850	Hemorrhage or hematoma complicating a procedure	0.0780902	1.08122	0.0701253	0.265459	31181	365	30816	3	61.7	5.22194	2	0.0734634	FALSE	FALSE	High heterogeneity
690	Erythematosquamous dermatosis	-0.0607543	0.941054	0.054659	0.266347	23030	510	22520	2	6.3296	1.06757	1	0.301494	FALSE	FALSE	Low heterogeneity
368.9	Subjective visual disturbances	-0.0905748	0.913406	0.0819501	0.269054	23196	206	22990	2	0	0.71403	1	0.398109	FALSE	FALSE	Low heterogeneity
593	Hematuria	-0.0410185	0.959811	0.0371228	0.269185	29457	1316	28141	3	0	1.94975	2	0.37724	FALSE	FALSE	Low heterogeneity
586.2	Cyst of kidney, acquired	-0.0618783	0.939997	0.0564345	0.272876	21945	465	21480	2	75.2419	4.03909	1	0.0444579	FALSE	FALSE	Significant heterogeneity
707.3	Chronic ulcer of unspecified site	-0.0857225	0.917849	0.0785674	0.275242	24220	236	23984	2	0	0.660495	1	0.416385	FALSE	FALSE	Low heterogeneity
427.11	Paroxysmal supraventricular tachycardia	0.084061	1.0877	0.0771225	0.275728	21941	260	21681	2	76.9634	4.34092	1	0.0372069	FALSE	FALSE	Significant heterogeneity
593.2	Microscopic hematuria	-0.0795855	0.923499	0.0730381	0.27587	21355	284	21071	2	35.3728	1.54734	1	0.213529	FALSE	FALSE	Moderate heterogeneity
536.3	Gastroparesis	-0.0884477	0.915351	0.0811828	0.275938	22810	226	22584	2	0	0.726612	1	0.393984	FALSE	FALSE	Low heterogeneity
261.4	Vitamin D deficiency	-0.0298323	0.970608	0.0274425	0.277001	23868	2411	21457	2	0	0.160008	1	0.689149	FALSE	FALSE	Low heterogeneity
625	Pain and other symptoms associated with female genital organs	-0.060337	0.941447	0.0559829	0.281134	18467	810	17657	3	0	0.614851	2	0.735338	FALSE	FALSE	Low heterogeneity
835	Internal derangement of knee	-0.0506004	0.950658	0.0469587	0.281234	31594	800	30794	3	0	1.23888	2	0.538245	FALSE	FALSE	Low heterogeneity
327.7	Sleep related movement disorders	-0.0894525	0.914432	0.0837767	0.285634	21143	203	20940	2	0	0.570056	1	0.450237	FALSE	FALSE	Low heterogeneity
270.3	Disorders of plasma protein metabolism	0.0736069	1.07638	0.0693704	0.288658	24233	306	23927	2	0	0.612537	1	0.433834	FALSE	FALSE	Low heterogeneity
535.6	Duodenitis	-0.0936108	0.910637	0.0887662	0.291619	27312	208	27104	2	0	0.0984064	1	0.75375	FALSE	FALSE	Low heterogeneity
595	Hydronephrosis	-0.0732734	0.929347	0.0697099	0.293203	23965	281	23684	2	0	0.0403083	1	0.840879	FALSE	FALSE	Low heterogeneity
428.2	Heart failure NOS	-0.0641815	0.937835	0.0611984	0.294295	30348	512	29836	3	9.88219	2.21932	2	0.329672	FALSE	FALSE	Low heterogeneity
627	Menopausal and postmenopausal disorders	-0.0434738	0.957458	0.0415688	0.29564	16208	1071	15137	3	44.4517	3.60047	2	0.16526	FALSE	FALSE	Moderate heterogeneity
614.3	Pelvic inflammatory disease (PID)	-0.0639578	0.938045	0.0612343	0.296265	16331	403	15928	3	0	0.164481	2	0.92105	FALSE	FALSE	Low heterogeneity
262	Mineral deficiency NEC	-0.0730652	0.92954	0.070215	0.298065	21746	289	21457	2	0	0.0926235	1	0.760868	FALSE	FALSE	Low heterogeneity
081	Infection/inflammation of internal prosthetic device; implant; and graft	-0.0970033	0.907553	0.0935359	0.299703	24327	186	24141	2	0	0.0704106	1	0.79074	FALSE	FALSE	Low heterogeneity
250.24	Type 2 diabetes with neurological manifestations	0.0457486	1.04681	0.0441794	0.300427	20909	984	19925	2	25.5628	1.34341	1	0.246433	FALSE	FALSE	Moderate heterogeneity
241.2	Nontoxic multinodular goiter	-0.055717	0.945807	0.0543303	0.305116	22838	530	22308	2	0	0.182523	1	0.669214	FALSE	FALSE	Low heterogeneity
695.8	Other specified erythematous conditions	-0.0939396	0.910338	0.0920426	0.307439	22690	170	22520	2	0	0.219875	1	0.639135	FALSE	FALSE	Low heterogeneity
569.2	Gastrointestinal complications	-0.0755738	0.927211	0.0745856	0.310941	23023	258	22765	2	78.9853	4.75857	1	0.0291528	FALSE	FALSE	Significant heterogeneity
695.42	Systemic lupus erythematosus	0.0696304	1.07211	0.0687564	0.311198	22742	310	22432	2	0	0.113834	1	0.735821	FALSE	FALSE	Low heterogeneity
512	Other symptoms of respiratory system	0.046214	1.0473	0.0456807	0.311694	10634	1676	8958	2	21.2126	1.26924	1	0.25991	FALSE	FALSE	Low heterogeneity
276	Disorders of fluid, electrolyte, and acid-base balance	-0.0258168	0.974514	0.025534	0.311979	31983	2765	29218	3	0	0.383912	2	0.825343	FALSE	FALSE	Low heterogeneity
427.12	Paroxysmal ventricular tachycardia	-0.084529	0.918945	0.0838692	0.313518	21901	220	21681	2	40.2768	1.67439	1	0.195671	FALSE	FALSE	Moderate heterogeneity
292	Neurological disorders	0.0713289	1.07393	0.0709736	0.314894	10485	428	10057	2	64.9243	2.85097	1	0.0913187	FALSE	FALSE	High heterogeneity
690.1	Seborrheic dermatitis	-0.0552791	0.946221	0.0550143	0.314987	23024	504	22520	2	0	0.955112	1	0.328421	FALSE	FALSE	Low heterogeneity
458.1	Orthostatic hypotension	-0.0746711	0.928049	0.0746641	0.317265	23384	262	23122	2	0	1.6236e-05	1	0.996785	FALSE	FALSE	Low heterogeneity
642.1	Preeclampsia and eclampsia	-0.0813562	0.921865	0.0814129	0.317648	14053	196	13857	2	72.2331	3.6014	1	0.0577308	FALSE	FALSE	High heterogeneity
726.3	Bursitis	-0.0595961	0.942145	0.0597291	0.318389	20711	438	20273	2	11.8993	1.13506	1	0.286698	FALSE	FALSE	Low heterogeneity
550.1	Inguinal hernia	-0.0659308	0.936196	0.0661173	0.318678	30508	404	30104	3	0	1.84169	2	0.398182	FALSE	FALSE	Low heterogeneity
754	Congenital musculoskeletal deformities of spine	-0.092665	0.911499	0.0931045	0.319601	24187	155	24032	2	83.1739	5.94315	1	0.0147746	FALSE	FALSE	Significant heterogeneity
136	Other infectious and parasitic diseases	0.069915	1.07242	0.0705144	0.321442	23888	351	23537	2	0	0.778813	1	0.377504	FALSE	FALSE	Low heterogeneity
505	Other pulmonary inflamation or edema	0.0897335	1.09388	0.0911428	0.324851	22964	194	22770	2	0	0.00817568	1	0.927954	FALSE	FALSE	Low heterogeneity
840.2	Rotator cuff (capsule) sprain	-0.0704537	0.931971	0.0715884	0.325042	21971	297	21674	2	54.1011	2.1787	1	0.139932	FALSE	FALSE	High heterogeneity
626.14	Irregular menstrual bleeding	0.0999904	1.10516	0.102634	0.329938	4776	211	4565	2	0	0.000491187	1	0.982318	FALSE	FALSE	Low heterogeneity
573.7	Abnormal results of function study of liver	-0.08972	0.914187	0.092126	0.330114	9972	255	9717	2	0	0.290335	1	0.590006	FALSE	FALSE	Low heterogeneity
509.1	Respiratory failure	-0.0568496	0.944736	0.0584328	0.3306	23218	448	22770	2	0	0.0877582	1	0.767047	FALSE	FALSE	Low heterogeneity
252	Disorders of parathyroid gland	0.0627502	1.06476	0.0650036	0.334377	23408	397	23011	2	72.1695	3.59318	1	0.0580172	FALSE	FALSE	High heterogeneity
751	Genitourinary congenital anomalies	-0.0622366	0.939661	0.0645524	0.334983	24375	339	24036	2	93.8647	16.2992	1	5.40872e-05	FALSE	FALSE	Significant heterogeneity
798.1	Chronic fatigue syndrome	-0.0708773	0.931576	0.0736457	0.335844	23740	266	23474	2	0	0.218234	1	0.640389	FALSE	FALSE	Low heterogeneity
622	Polyp of female genital organs	-0.0532331	0.948159	0.0553875	0.336501	18286	556	17730	3	9.75522	2.21619	2	0.330187	FALSE	FALSE	Low heterogeneity
733.6	Costochondritis	-0.0616834	0.94018	0.0658114	0.348617	21862	321	21541	2	72.9728	3.69998	1	0.0544132	FALSE	FALSE	High heterogeneity
433.31	Transient cerebral ischemia	-0.0591137	0.9426	0.0632297	0.349838	23609	388	23221	2	0	0.26575	1	0.606197	FALSE	FALSE	Low heterogeneity
726.2	Synoviopathy	0.0829406	1.08648	0.0891609	0.352249	20465	192	20273	2	0	0.0092432	1	0.923408	FALSE	FALSE	Low heterogeneity
317.1	Alcoholism	-0.0351204	0.965489	0.0378004	0.352836	28235	1148	27087	3	0	0.407287	2	0.815753	FALSE	FALSE	Low heterogeneity
379	Other disorders of eye	-0.0326156	0.967911	0.0351758	0.353814	30962	1330	29632	3	0	0.667075	2	0.716385	FALSE	FALSE	Low heterogeneity
270	Disorders of protein plasma/amino-acid transport and metabolism	0.0600979	1.06194	0.0649175	0.354572	24279	352	23927	2	0	0.75284	1	0.385579	FALSE	FALSE	Low heterogeneity
275.3	Disorders of magnesium metabolism	0.0550516	1.0566	0.0596735	0.356244	23855	435	23420	2	39.08	1.6415	1	0.20012	FALSE	FALSE	Moderate heterogeneity
395.1	Nonrheumatic mitral valve disorders	-0.0469333	0.954151	0.0509967	0.357405	23827	554	23273	2	0	0.0273992	1	0.868529	FALSE	FALSE	Low heterogeneity
458.2	Iatrogenic hypotension	-0.0996166	0.905184	0.108862	0.360155	23254	132	23122	2	0	0.416049	1	0.518915	FALSE	FALSE	Low heterogeneity
277.5	Other disorders of lipoid metabolism	-0.0813447	0.921876	0.0891128	0.361333	23901	175	23726	2	0	0.0171901	1	0.895688	FALSE	FALSE	Low heterogeneity
785	Abdominal pain	0.0342737	1.03487	0.0376269	0.362357	10634	2422	8212	2	0	0.00659213	1	0.935289	FALSE	FALSE	Low heterogeneity
414	Other forms of chronic heart disease	-0.0504044	0.950845	0.0556243	0.364852	22986	532	22454	2	78.7645	4.70909	1	0.0300036	FALSE	FALSE	Significant heterogeneity
428.1	Congestive heart failure (CHF) NOS	-0.0380458	0.962669	0.0422109	0.367415	23285	949	22336	2	0	0.509041	1	0.475554	FALSE	FALSE	Low heterogeneity
521.1	Dental caries	0.0362827	1.03695	0.0404285	0.369478	30775	1025	29750	3	0	0.906843	2	0.63545	FALSE	FALSE	Low heterogeneity
710.1	Osteomyelitis	-0.0746888	0.928032	0.0837752	0.372641	22288	222	22066	2	46.623	1.87347	1	0.171079	FALSE	FALSE	Moderate heterogeneity
619.1	Noninflammatory disorders of ovary, fallopian tube, and broad ligament	-0.0651485	0.936928	0.0731116	0.372885	12318	274	12044	2	0	0.454039	1	0.500423	FALSE	FALSE	Low heterogeneity
427.8	Sinoatrial node dysfunction (Bradycardia)	0.106709	1.11261	0.12156	0.380036	21788	107	21681	2	0	0.0304901	1	0.861383	FALSE	FALSE	Low heterogeneity
580.31	Nephritis and nephropathy in diseases classified elsewhere	-0.0697174	0.932657	0.0794442	0.38018	21755	275	21480	2	0	0.00149945	1	0.969111	FALSE	FALSE	Low heterogeneity
585.2	Renal failure NOS	-0.0763193	0.92652	0.0870994	0.380904	21710	230	21480	2	0	0.596786	1	0.439807	FALSE	FALSE	Low heterogeneity
110.2	Dermatomycoses	-0.0678583	0.934393	0.0775175	0.38136	21689	222	21467	2	77.8548	4.51566	1	0.033586	FALSE	FALSE	Significant heterogeneity
513.3	Hypoventilation	0.0949461	1.0996	0.108557	0.381783	23577	153	23424	2	0	0.171557	1	0.678732	FALSE	FALSE	Low heterogeneity
008.5	Bacterial enteritis	-0.053424	0.947978	0.0613095	0.383546	31530	426	31104	3	0	0.274819	2	0.871613	FALSE	FALSE	Low heterogeneity
473.4	Voice disturbance	-0.0548923	0.946587	0.0634051	0.386633	20676	393	20283	2	61.3191	2.58525	1	0.107863	FALSE	FALSE	High heterogeneity
286.7	Other and unspecified coagulation defects	-0.0580796	0.943575	0.0673259	0.388322	23860	367	23493	2	0	0.0928104	1	0.760634	FALSE	FALSE	Low heterogeneity
700	Corns and callosities	0.0437554	1.04473	0.0508655	0.389669	23325	645	22680	2	0	0.0147564	1	0.903314	FALSE	FALSE	Low heterogeneity
523	Gingival and periodontal diseases	-0.0437115	0.95723	0.0511972	0.393223	30322	572	29750	3	0	0.0272312	2	0.986477	FALSE	FALSE	Low heterogeneity
703	Diseases of nail, NOS	-0.0442524	0.956712	0.0522932	0.397421	23269	574	22695	2	81.649	5.44931	1	0.0195761	FALSE	FALSE	Significant heterogeneity
053	Herpes zoster	-0.0524796	0.948874	0.0624451	0.400677	20947	365	20582	2	0	0.0921061	1	0.761517	FALSE	FALSE	Low heterogeneity
286	Coagulation defects	-0.0471348	0.953959	0.0562665	0.402196	24013	520	23493	2	0	0.210171	1	0.646634	FALSE	FALSE	Low heterogeneity
585.4	Chronic kidney disease, Stage I or II	0.0498805	1.05115	0.0596106	0.402721	21962	482	21480	2	45.9914	1.85156	1	0.173602	FALSE	FALSE	Moderate heterogeneity
287.3	Thrombocytopenia	-0.0455689	0.955454	0.0545106	0.403175	23997	504	23493	2	77.782	4.50086	1	0.0338779	FALSE	FALSE	Significant heterogeneity
527	Diseases of the salivary glands	-0.0557984	0.94573	0.0668559	0.403939	23940	321	23619	2	60.5564	2.53527	1	0.111328	FALSE	FALSE	High heterogeneity
704.1	Alopecia	-0.0415472	0.959304	0.0497992	0.404115	23301	606	22695	2	90.8047	10.8752	1	0.000974628	FALSE	FALSE	Significant heterogeneity
401.2	Hypertensive heart and/or renal disease	-0.0297849	0.970654	0.0358822	0.406497	24269	1541	22728	3	72.4477	7.25891	2	0.0265306	FALSE	FALSE	Significant heterogeneity
502	Postinflammatory pulmonary fibrosis	-0.0708507	0.931601	0.0855337	0.40748	22968	198	22770	2	0	0.468868	1	0.493508	FALSE	FALSE	Low heterogeneity
627.2	Symptomatic menopause	-0.0519372	0.949388	0.0632297	0.411415	11934	418	11516	2	0.559542	1.00563	1	0.315953	FALSE	FALSE	Low heterogeneity
703.1	Ingrowing nail	0.0561946	1.0578	0.0684868	0.411921	23005	310	22695	2	86.951	7.6634	1	0.00563522	FALSE	FALSE	Significant heterogeneity
483	Acute bronchitis and bronchiolitis	-0.0298662	0.970575	0.0364767	0.412916	23222	1176	22046	2	78.5973	4.6723	1	0.0306529	FALSE	FALSE	Significant heterogeneity
291	Other specified nonpsychotic and/or transient mental disorders	-0.0583625	0.943308	0.0714387	0.413952	24032	313	23719	2	0	0.294806	1	0.587157	FALSE	FALSE	Low heterogeneity
859	Complication due to other implant and internal device	0.0671472	1.06945	0.0823575	0.414893	23667	241	23426	2	0	0.0135784	1	0.907235	FALSE	FALSE	Low heterogeneity
303.3	Psychogenic disorder	-0.0753161	0.92745	0.0928858	0.417454	18523	181	18342	2	0	0.371567	1	0.542151	FALSE	FALSE	Low heterogeneity
571.51	Cirrhosis of liver without mention of alcohol	-0.0650185	0.93705	0.0805308	0.419451	22898	224	22674	2	0	0.0777789	1	0.78033	FALSE	FALSE	Low heterogeneity
316	Substance addiction and disorders	-0.0217979	0.978438	0.0270348	0.420075	29386	2299	27087	3	0	1.24672	2	0.536139	FALSE	FALSE	Low heterogeneity
504	Other alveolar and parietoalveolar pneumonopathy	-0.0782452	0.924738	0.0970916	0.420306	22911	141	22770	2	0	0.00974616	1	0.921358	FALSE	FALSE	Low heterogeneity
858	Complication of internal orthopedic device	-0.0679204	0.934335	0.0842886	0.420354	23643	217	23426	2	12.6676	1.14505	1	0.284588	FALSE	FALSE	Low heterogeneity
428.3	Heart failure with reduced EF [Systolic or combined heart failure]	0.043459	1.04442	0.0539502	0.420509	22896	560	22336	2	0	0.134703	1	0.713605	FALSE	FALSE	Low heterogeneity
276.11	Hyperosmolality and/or hypernatremia	0.086227	1.09005	0.107056	0.420567	21883	134	21749	2	0	0.0048414	1	0.944528	FALSE	FALSE	Low heterogeneity
565.1	Anal and rectal polyp	-0.0538022	0.947619	0.0668111	0.420653	30375	374	30001	3	33.8004	3.02117	2	0.220781	FALSE	FALSE	Moderate heterogeneity
250.22	Type 2 diabetes with renal manifestations	0.0386236	1.03938	0.0481114	0.422093	20731	806	19925	2	0	0.167488	1	0.682354	FALSE	FALSE	Low heterogeneity
287	Purpura and other hemorrhagic conditions	-0.0419171	0.958949	0.0523337	0.423156	24045	552	23493	2	62.7509	2.68463	1	0.101321	FALSE	FALSE	High heterogeneity
276.41	Acidosis	-0.0418231	0.959039	0.0530034	0.430075	22302	553	21749	2	0	0.000204351	1	0.988595	FALSE	FALSE	Low heterogeneity
586	Other disorders of the kidney and ureters	-0.0272493	0.973119	0.0346733	0.431934	30324	1538	28786	3	0	0.233256	2	0.889916	FALSE	FALSE	Low heterogeneity
255	Disorders of adrenal glands	-0.0563562	0.945202	0.0717171	0.431977	23305	294	23011	2	0	0.228991	1	0.632273	FALSE	FALSE	Low heterogeneity
250.25	Diabetes type 2 with peripheral circulatory disorders	-0.0538701	0.947555	0.0687705	0.433432	20290	365	19925	2	0	0.985781	1	0.320776	FALSE	FALSE	Low heterogeneity
738.4	Acquired spondylolisthesis	-0.0517188	0.949596	0.0661281	0.434155	22801	331	22470	2	78.4603	4.64259	1	0.031188	FALSE	FALSE	Significant heterogeneity
710	Osteomyelitis, periostitis, and other infections involving bone	-0.0647178	0.937332	0.0828428	0.434678	22292	226	22066	2	9.57417	1.10588	1	0.29298	FALSE	FALSE	Low heterogeneity
798	Malaise and fatigue	-0.0350692	0.965539	0.0449382	0.435163	32131	1122	31009	3	27.3276	2.75208	2	0.252577	FALSE	FALSE	Moderate heterogeneity
626.8	Infertility, female	-0.0566098	0.944963	0.073687	0.442341	15443	306	15137	3	65.0402	5.72086	2	0.0572442	FALSE	FALSE	High heterogeneity
752	Nervous system congenital anomalies	-0.0757602	0.927039	0.0986967	0.442721	24347	141	24206	2	82.7501	5.79712	1	0.0160524	FALSE	FALSE	Significant heterogeneity
506	Empyema and pneumothorax	-0.0663616	0.935792	0.0879733	0.450646	22978	208	22770	2	0	0.705144	1	0.401061	FALSE	FALSE	Low heterogeneity
560.1	Paralytic ileus	-0.067562	0.93467	0.0897274	0.451469	21733	207	21526	2	0	0.158392	1	0.690642	FALSE	FALSE	Low heterogeneity
350	Abnormal movement	-0.0415604	0.959291	0.0552594	0.451993	24456	603	23853	2	33.4222	1.502	1	0.220363	FALSE	FALSE	Moderate heterogeneity
440	Atherosclerosis	-0.0414684	0.95938	0.0552742	0.453116	23499	515	22984	2	0	0.937388	1	0.332951	FALSE	FALSE	Low heterogeneity
426	Cardiac conduction disorders	-0.0305706	0.969892	0.040765	0.453301	30385	1413	28972	3	0	0.121302	2	0.941152	FALSE	FALSE	Low heterogeneity
377	Disorders of optic nerve and visual pathways	-0.0421394	0.958736	0.0564746	0.455567	22624	470	22154	2	0	0.965242	1	0.32587	FALSE	FALSE	Low heterogeneity
512.8	Cough	0.0426895	1.04361	0.057252	0.455883	9846	888	8958	2	0	0.180541	1	0.670909	FALSE	FALSE	Low heterogeneity
564.9	Personal history of diseases of digestive system	0.0580122	1.05973	0.0778791	0.456332	8857	400	8457	2	66.2971	2.96711	1	0.0849738	FALSE	FALSE	High heterogeneity
415.2	Chronic pulmonary heart disease	0.0435273	1.04449	0.0592705	0.462714	23670	474	23196	2	0	0.286001	1	0.592795	FALSE	FALSE	Low heterogeneity
526	Diseases of the jaws	-0.0415034	0.959346	0.0565645	0.46311	22977	452	22525	2	0	0.961272	1	0.326867	FALSE	FALSE	Low heterogeneity
742.9	Other derangement of joint	-0.0484654	0.95269	0.0664557	0.465824	22811	389	22422	2	51.8676	2.0776	1	0.149475	FALSE	FALSE	High heterogeneity
716	Other arthropathies	-0.0219665	0.978273	0.0301315	0.46599	31406	2446	28960	3	0	1.1573	2	0.560656	FALSE	FALSE	Low heterogeneity
622.1	Polyp of corpus uteri	-0.0449766	0.95602	0.0619018	0.467483	18180	450	17730	3	0	1.10781	2	0.574702	FALSE	FALSE	Low heterogeneity
526.4	Temporomandibular joint disorders	-0.0544186	0.947036	0.0752228	0.469414	22768	243	22525	2	0	0.83045	1	0.362142	FALSE	FALSE	Low heterogeneity
038	Septicemia	-0.0357317	0.964899	0.0497222	0.472371	30286	655	29631	3	0	0.470344	2	0.790435	FALSE	FALSE	Low heterogeneity
716.9	Arthropathy NOS	-0.0218687	0.978369	0.0306278	0.475219	31333	2373	28960	3	0	1.52753	2	0.465909	FALSE	FALSE	Low heterogeneity
250.42	Other abnormal glucose	0.0314813	1.03198	0.0441121	0.475434	21103	1178	19925	2	0	0.00818186	1	0.927927	FALSE	FALSE	Low heterogeneity
701.4	Keloid scar	-0.0496238	0.951587	0.0699356	0.477974	22999	319	22680	2	0	0.0078056	1	0.929599	FALSE	FALSE	Low heterogeneity
274.11	Gouty arthropathy	0.054256	1.05575	0.0765993	0.478754	24163	284	23879	2	79.6896	4.92359	1	0.0264924	FALSE	FALSE	Significant heterogeneity
578.1	Hematemesis	-0.0641056	0.937906	0.0912883	0.482534	23016	171	22845	2	80.9534	5.25027	1	0.0219433	FALSE	FALSE	Significant heterogeneity
415.1	Acute pulmonary heart disease	-0.0430576	0.957856	0.061352	0.482796	23607	411	23196	2	0	0.251608	1	0.615945	FALSE	FALSE	Low heterogeneity
415.11	Pulmonary embolism and infarction, acute	-0.0428949	0.958012	0.0614587	0.485211	23605	409	23196	2	0	0.170033	1	0.680083	FALSE	FALSE	Low heterogeneity
257	Testicular dysfunction	0.0776881	1.08079	0.115993	0.503009	10303	139	10164	2	0	0.00173019	1	0.966821	FALSE	FALSE	Low heterogeneity
241.1	Nontoxic uninodular goiter	-0.0318708	0.968632	0.0478952	0.505778	22996	688	22308	2	67.056	3.03545	1	0.0814639	FALSE	FALSE	High heterogeneity
079.9	Viremia, NOS	-0.03792	0.96279	0.0570214	0.506041	21050	468	20582	2	70.8953	3.43587	1	0.0637948	FALSE	FALSE	High heterogeneity
275.53	Disorders of phosphorus metabolism	-0.0466268	0.954444	0.0712076	0.512596	23726	306	23420	2	0	0.0588538	1	0.808317	FALSE	FALSE	Low heterogeneity
568.1	Peritoneal adhesions (postoperative) (postinfection)	-0.0502976	0.950946	0.076898	0.513058	30275	274	30001	3	0	0.287884	2	0.865938	FALSE	FALSE	Low heterogeneity
481	Influenza	-0.0316235	0.968871	0.0486568	0.515737	22670	624	22046	2	22.1208	1.28404	1	0.257149	FALSE	FALSE	Low heterogeneity
070.3	Viral hepatitis C	-0.0345486	0.966041	0.0531796	0.515913	21127	545	20582	2	0	0.410695	1	0.521617	FALSE	FALSE	Low heterogeneity
521	Diseases of hard tissues of teeth	0.0254964	1.02582	0.0396537	0.520239	30811	1061	29750	3	0	1.00541	2	0.604892	FALSE	FALSE	Low heterogeneity
751.2	Congenital anomalies of urinary system	-0.0482753	0.952871	0.0751509	0.520628	24276	240	24036	2	88.6916	8.84299	1	0.00294217	FALSE	FALSE	Significant heterogeneity
386.9	Dizziness and giddiness (Light-headedness and vertigo)	0.0373954	1.0381	0.0587635	0.524535	10592	669	9923	2	0	0.234369	1	0.628303	FALSE	FALSE	Low heterogeneity
907	Injuries to the nervous system	0.0715164	1.07414	0.112619	0.52541	24522	109	24413	2	0	0.139848	1	0.708433	FALSE	FALSE	Low heterogeneity
612.2	Hypertrophy of breast (Gynecomastia)	-0.0427873	0.958115	0.0675337	0.526362	23032	320	22712	2	59.4589	2.46663	1	0.116287	FALSE	FALSE	High heterogeneity
782.6	Pallor and flushing	0.057333	1.05901	0.0910037	0.52869	24038	177	23861	2	0	0.106156	1	0.744564	FALSE	FALSE	Low heterogeneity
276.4	Acid-base balance disorder	-0.03152	0.968972	0.0500879	0.529157	22373	624	21749	2	0	0.010125	1	0.91985	FALSE	FALSE	Low heterogeneity
614.33	Pelvic inflammatory disease, NOS	-0.0495124	0.951693	0.0790448	0.531063	12027	222	11805	2	0	0.012719	1	0.910206	FALSE	FALSE	Low heterogeneity
735.2	Acquired toe deformities	-0.0353368	0.96528	0.056706	0.53318	22953	483	22470	2	82.1082	5.58914	1	0.0180722	FALSE	FALSE	Significant heterogeneity
596	Other disorders of bladder	-0.0313401	0.969146	0.0504774	0.534683	31729	683	31046	3	19.3677	2.4804	2	0.289327	FALSE	FALSE	Low heterogeneity
623	Hypertrophy of female genital organs	-0.044878	0.956114	0.0726194	0.536582	13840	275	13565	2	0	0.12641	1	0.722183	FALSE	FALSE	Low heterogeneity
350.1	Abnormal involuntary movements	-0.0390908	0.961663	0.0645587	0.544841	24234	381	23853	2	51.1648	2.0477	1	0.152436	FALSE	FALSE	High heterogeneity
153	Colorectal cancer	-0.049437	0.951765	0.0817327	0.545271	30084	239	29845	3	54.6924	4.41427	2	0.110015	FALSE	FALSE	High heterogeneity
260.2	severe protein-calorie malnutrition	-0.0530516	0.948331	0.0878139	0.545753	21661	204	21457	2	66.3215	2.96925	1	0.0848611	FALSE	FALSE	High heterogeneity
242	Thyrotoxicosis with or without goiter	-0.0336823	0.966879	0.0558655	0.546563	30225	532	29693	3	48.4511	3.87981	2	0.143717	FALSE	FALSE	Moderate heterogeneity
585.3	Chronic renal failure [CKD]	-0.0206596	0.979552	0.0343139	0.547123	30359	1573	28786	3	0	0.428274	2	0.807238	FALSE	FALSE	Low heterogeneity
960	Poisoning by antibiotics	0.0443496	1.04535	0.0737908	0.547827	9964	452	9512	2	0	0.14768	1	0.700762	FALSE	FALSE	Low heterogeneity
714	Rheumatoid arthritis and other inflammatory polyarthropathies	-0.0307772	0.969692	0.0515935	0.550819	29643	621	29022	3	0	0.575684	2	0.74988	FALSE	FALSE	Low heterogeneity
628	Ovarian cyst	-0.0276507	0.972728	0.0465146	0.55221	15922	785	15137	3	0	0.118349	2	0.942542	FALSE	FALSE	Low heterogeneity
276.12	Hyposmolality and/or hyponatremia	-0.0335319	0.967024	0.0564181	0.55228	22245	496	21749	2	61.6285	2.6061	1	0.106453	FALSE	FALSE	High heterogeneity
522.5	Periapical abscess	-0.037181	0.963502	0.0629382	0.554685	22883	358	22525	2	0	0.177989	1	0.673108	FALSE	FALSE	Low heterogeneity
755	Congenital anomalies of limbs	0.0475444	1.04869	0.0812159	0.558274	24256	224	24032	2	53.6969	2.15968	1	0.141674	FALSE	FALSE	High heterogeneity
695.7	Prurigo and Lichen	-0.0381545	0.962564	0.0655224	0.560356	22848	328	22520	2	68.7187	3.1968	1	0.0737826	FALSE	FALSE	High heterogeneity
574.2	Calculus of bile duct	-0.0582638	0.943401	0.100439	0.561853	23750	132	23618	2	14.3917	1.16811	1	0.27979	FALSE	FALSE	Low heterogeneity
698	Pruritus and related conditions	-0.0206942	0.979518	0.0357549	0.562739	24522	1189	23333	2	0	0.072457	1	0.787792	FALSE	FALSE	Low heterogeneity
276.1	Electrolyte imbalance	-0.0168735	0.983268	0.0292355	0.563832	31278	2060	29218	3	18.1925	2.44476	2	0.294528	FALSE	FALSE	Low heterogeneity
704.8	Other specified diseases of hair and hair follicles	-0.0308539	0.969617	0.05403	0.567964	23214	519	22695	2	76.2422	4.20914	1	0.0402067	FALSE	FALSE	Significant heterogeneity
519.8	Other diseases of respiratory system, NEC	-0.0430553	0.957858	0.0759562	0.57082	31706	338	31368	3	0	0.71144	2	0.700669	FALSE	FALSE	Low heterogeneity
195.1	Malignant neoplasm, other	0.0292518	1.02968	0.0516299	0.571009	31091	878	30213	3	73.9736	7.68449	2	0.0214454	FALSE	FALSE	Significant heterogeneity
585.33	Chronic Kidney Disease, Stage III	0.0264469	1.0268	0.0467176	0.571325	22304	824	21480	2	54.0309	2.17538	1	0.140235	FALSE	FALSE	High heterogeneity
337	Disorders of the autonomic nervous system	-0.0573792	0.944236	0.101746	0.57279	22723	141	22582	2	0	0.031497	1	0.859136	FALSE	FALSE	Low heterogeneity
593.1	Gross hematuria	0.0454572	1.04651	0.0808349	0.57388	21304	233	21071	2	0	0.244145	1	0.621228	FALSE	FALSE	Low heterogeneity
277.51	Lipoprotein disorders	-0.0593674	0.94236	0.106037	0.575565	23854	128	23726	2	0	0.0034351	1	0.953263	FALSE	FALSE	Low heterogeneity
512.7	Shortness of breath	0.0306581	1.03113	0.0548873	0.57646	9954	996	8958	2	64.6272	2.82703	1	0.0926896	FALSE	FALSE	High heterogeneity
619.3	Noninflammatory disorders of cervix	-0.040558	0.960253	0.073248	0.579779	16530	272	16258	3	0	1.26958	2	0.530048	FALSE	FALSE	Low heterogeneity
695	Erythematous conditions	-0.0225623	0.97769	0.0410232	0.582327	30939	939	30000	3	21.6105	2.55136	2	0.279241	FALSE	FALSE	Low heterogeneity
275.5	Disorders of calcium/phosphorus metabolism	-0.0293084	0.971117	0.0538683	0.58639	23986	566	23420	2	0	0.59262	1	0.441408	FALSE	FALSE	Low heterogeneity
318	Tobacco use disorder	-0.0120608	0.988012	0.0223134	0.58884	30777	3690	27087	3	0	0.703611	2	0.703417	FALSE	FALSE	Low heterogeneity
175	Acquired absence of breast	0.0575438	1.05923	0.106837	0.590153	12547	125	12422	2	49.4351	1.97766	1	0.159637	FALSE	FALSE	Moderate heterogeneity
195	Cancer, suspected or other	0.0268678	1.02723	0.0498863	0.590176	31141	928	30213	3	66.4383	5.95918	2	0.0508137	FALSE	FALSE	High heterogeneity
240	Simple and unspecified goiter	-0.0315826	0.968911	0.0590666	0.592862	22776	468	22308	2	0	0.149421	1	0.699089	FALSE	FALSE	Low heterogeneity
580.1	Glomerulonephritis	-0.0537081	0.947709	0.102105	0.598882	21617	137	21480	2	0	0.658136	1	0.417219	FALSE	FALSE	Low heterogeneity
496.2	Chronic bronchitis	-0.0259891	0.974346	0.0496021	0.600312	21087	675	20412	2	0	0.128485	1	0.720008	FALSE	FALSE	Low heterogeneity
289	Other diseases of blood and blood-forming organs	0.037697	1.03842	0.0729192	0.605177	22701	309	22392	2	0	0.0197495	1	0.888239	FALSE	FALSE	Low heterogeneity
585.32	End stage renal disease	0.0323477	1.03288	0.0631137	0.60828	21912	432	21480	2	0	0.55082	1	0.457983	FALSE	FALSE	Low heterogeneity
279	Disorders involving the immune mechanism	0.0304627	1.03093	0.0600352	0.611864	24210	468	23742	2	0	0.120257	1	0.728756	FALSE	FALSE	Low heterogeneity
366.2	Senile cataract	-0.0163725	0.983761	0.0330219	0.62003	31401	1738	29663	3	0	0.0215005	2	0.989307	FALSE	FALSE	Low heterogeneity
365	Glaucoma	-0.0165513	0.983585	0.0335547	0.621826	31150	1570	29580	3	0	1.61954	2	0.444961	FALSE	FALSE	Low heterogeneity
611.1	Abnormal mammogram	0.0307113	1.03119	0.0626351	0.623907	23224	512	22712	2	60.4456	2.52817	1	0.11183	FALSE	FALSE	High heterogeneity
293.1	Swelling, mass, or lump in head and neck [Space-occupying lesion, intracranial NOS]	0.0286207	1.02903	0.0585438	0.624929	24490	535	23955	2	0	0.0745557	1	0.784816	FALSE	FALSE	Low heterogeneity
724	Other and unspecified disorders of back	-0.0222572	0.977989	0.0457249	0.626426	22238	775	21463	2	33.1378	1.49561	1	0.221348	FALSE	FALSE	Moderate heterogeneity
809	Fracture of unspecified bones	0.0381345	1.03887	0.0791108	0.629778	23222	253	22969	2	0	0.996863	1	0.318071	FALSE	FALSE	Low heterogeneity
601	Inflammatory diseases of prostate	-0.0367123	0.963953	0.0762464	0.630165	9939	274	9665	2	65.1581	2.87011	1	0.0902387	FALSE	FALSE	High heterogeneity
994.2	Sepsis	-0.0259049	0.974428	0.0541024	0.632073	32097	538	31559	3	0	0.1869	2	0.910784	FALSE	FALSE	Low heterogeneity
735.1	Flat foot	-0.0286722	0.971735	0.0608048	0.637252	22909	439	22470	2	41.9635	1.72305	1	0.189301	FALSE	FALSE	Moderate heterogeneity
198.1	Secondary malignancy of lymph nodes	0.0400079	1.04082	0.0850264	0.637973	30436	223	30213	3	0	0.516654	2	0.772343	FALSE	FALSE	Low heterogeneity
528	Diseases of the oral soft tissues, excluding lesions specific for gingiva and tongue	-0.0223082	0.977939	0.048839	0.647836	31799	653	31146	3	0	1.88998	2	0.388684	FALSE	FALSE	Low heterogeneity
364	Corneal opacity and other disorders of cornea	-0.0353399	0.965277	0.0777678	0.64952	22490	237	22253	2	86.2405	7.26773	1	0.00702045	FALSE	FALSE	Significant heterogeneity
394	Rheumatic disease of the heart valves	0.0266062	1.02696	0.0590239	0.652155	31268	479	30789	3	37.4497	3.19743	2	0.202156	FALSE	FALSE	Moderate heterogeneity
401.3	Other hypertensive complications	0.024214	1.02451	0.0540521	0.654171	17782	710	17072	2	0	0.356993	1	0.550181	FALSE	FALSE	Low heterogeneity
727.6	Rupture of tendon, nontraumatic	-0.0299376	0.970506	0.0672096	0.656005	20625	352	20273	2	71.4379	3.50114	1	0.0613267	FALSE	FALSE	High heterogeneity
249	Secondary diabetes mellitus	-0.0315711	0.968922	0.0714403	0.658545	20278	353	19925	2	0	0.827886	1	0.362884	FALSE	FALSE	Low heterogeneity
610.4	Benign neoplasm of breast	-0.0253831	0.974936	0.0577358	0.660196	13048	498	12550	2	80.3024	5.07677	1	0.0242485	FALSE	FALSE	Significant heterogeneity
724.1	Disorders of sacrum	0.0271081	1.02748	0.0622869	0.663408	21876	413	21463	2	0	0.20189	1	0.6532	FALSE	FALSE	Low heterogeneity
282.8	Other hemoglobinopathies	-0.038229	0.962493	0.0881961	0.664685	26929	208	26721	3	28.1841	2.7849	2	0.248466	FALSE	FALSE	Moderate heterogeneity
366	Cataract	-0.0126395	0.98744	0.0292872	0.666053	32131	2468	29663	3	0	0.496098	2	0.780322	FALSE	FALSE	Low heterogeneity
401.22	Hypertensive chronic kidney disease	-0.0192791	0.980906	0.0449855	0.668241	23687	959	22728	3	74.685	7.90046	2	0.0192503	FALSE	FALSE	Significant heterogeneity
444	Arterial embolism and thrombosis	-0.0432859	0.957638	0.101859	0.670868	23123	139	22984	2	0	0.0527839	1	0.818288	FALSE	FALSE	Low heterogeneity
306	Other mental disorder	-0.0218832	0.978355	0.0519859	0.673796	26106	689	25417	3	49.3324	3.9473	2	0.138949	FALSE	FALSE	Moderate heterogeneity
041.2	Streptococcus infection	-0.031162	0.969319	0.0745235	0.675838	22616	260	22356	2	0	0.148686	1	0.699794	FALSE	FALSE	Low heterogeneity
159	Malignant neoplasm of other and ill-defined sites within the digestive organs and peritoneum	-0.051166	0.950121	0.12302	0.677471	9918	141	9777	2	12.475	1.14253	1	0.285118	FALSE	FALSE	Low heterogeneity
715	Other inflammatory spondylopathies	-0.0276216	0.972756	0.0665341	0.678032	22432	327	22105	2	0	0.215065	1	0.642826	FALSE	FALSE	Low heterogeneity
596.5	Functional disorders of bladder	-0.0283032	0.972094	0.0697154	0.684756	23982	304	23678	2	0	0.00191356	1	0.965108	FALSE	FALSE	Low heterogeneity
569	Other disorders of intestine	-0.0167009	0.983438	0.0411685	0.684983	31035	1034	30001	3	54.1838	4.36527	2	0.112744	FALSE	FALSE	High heterogeneity
426.8	Other cardiac conduction disorders	0.0406975	1.04154	0.102596	0.691606	21834	153	21681	2	0	0.0420457	1	0.837533	FALSE	FALSE	Low heterogeneity
303	Psychogenic and somatoform disorders	-0.0276592	0.97272	0.0703898	0.694361	18657	315	18342	2	0	0.363399	1	0.546625	FALSE	FALSE	Low heterogeneity
198	Secondary malignant neoplasm	0.0245755	1.02488	0.0644714	0.703066	30643	430	30213	3	0	1.79606	2	0.407372	FALSE	FALSE	Low heterogeneity
513	Respiratory abnormalities	0.0176791	1.01784	0.0485477	0.715739	24522	1098	23424	2	0	0.0318784	1	0.858295	FALSE	FALSE	Low heterogeneity
586.4	Stricture/obstruction of ureter	-0.0342804	0.9663	0.0945959	0.717062	21670	190	21480	2	51.6656	2.06892	1	0.150328	FALSE	FALSE	High heterogeneity
707.1	Decubitus ulcer	0.0393759	1.04016	0.110763	0.722218	24104	120	23984	2	0	0.0774154	1	0.780831	FALSE	FALSE	Low heterogeneity
411.8	Other chronic ischemic heart disease, unspecified	-0.0177678	0.982389	0.0502087	0.723429	30440	771	29669	3	28.2275	2.78658	2	0.248257	FALSE	FALSE	Moderate heterogeneity
276.6	Fluid overload	-0.0237602	0.97652	0.0675689	0.725106	22098	349	21749	2	12.0168	1.13658	1	0.286376	FALSE	FALSE	Low heterogeneity
008.6	Viral Enteritis	-0.022165	0.978079	0.063521	0.727134	24030	364	23666	2	85.3152	6.80978	1	0.00906597	FALSE	FALSE	Significant heterogeneity
070.9	Hepatitis NOS	-0.0308912	0.969581	0.08891	0.728258	20775	193	20582	2	0	0.0106728	1	0.917718	FALSE	FALSE	Low heterogeneity
242.1	Graves' disease	-0.032095	0.968415	0.0924483	0.728466	22488	180	22308	2	63.0913	2.70939	1	0.0997591	FALSE	FALSE	High heterogeneity
550.5	Ventral hernia	0.0209929	1.02121	0.0607461	0.729655	30543	439	30104	3	0	0.907456	2	0.635255	FALSE	FALSE	Low heterogeneity
377.3	Optic neuritis/neuropathy	-0.0245738	0.975726	0.0719379	0.732654	22434	280	22154	2	0	0.504075	1	0.477715	FALSE	FALSE	Low heterogeneity
275	Disorders of mineral metabolism	-0.0130057	0.987079	0.0385286	0.735695	24522	1102	23420	2	0.973418	1.00983	1	0.314944	FALSE	FALSE	Low heterogeneity
348.8	Encephalopathy, not elsewhere classified	-0.0299739	0.970471	0.0891609	0.736737	22772	190	22582	2	0	0.774232	1	0.378911	FALSE	FALSE	Low heterogeneity
580.32	Nephritis and nephropathy with pathological lesion	-0.0330964	0.967445	0.0996049	0.73968	21636	156	21480	2	0	0.720364	1	0.396025	FALSE	FALSE	Low heterogeneity
575.8	Other disorders of biliary tract	0.028391	1.0288	0.0881237	0.747322	23802	184	23618	2	8.88284	1.09749	1	0.294818	FALSE	FALSE	Low heterogeneity
724.8	Other symptoms referable to back	-0.0258341	0.974497	0.0807261	0.748952	21693	230	21463	2	0	0.751655	1	0.385953	FALSE	FALSE	Low heterogeneity
401.1	Essential hypertension	-0.00566023	0.994356	0.0178838	0.751622	31998	9270	22728	3	0	1.24576	2	0.536399	FALSE	FALSE	Low heterogeneity
420	Carditis	-0.0187269	0.981447	0.0597536	0.753975	31635	446	31189	3	46.9878	3.77272	2	0.151623	FALSE	FALSE	Moderate heterogeneity
578.2	Blood in stool	-0.0171218	0.983024	0.0552407	0.7566	23361	516	22845	2	0	0.00964847	1	0.921752	FALSE	FALSE	Low heterogeneity
740.2	Osteoarthrosis, generalized	-0.0189361	0.981242	0.0621642	0.760659	21077	418	20659	2	15.5279	1.18382	1	0.276579	FALSE	FALSE	Low heterogeneity
714.1	Rheumatoid arthritis	-0.0166429	0.983495	0.056849	0.769708	29532	510	29022	3	0	1.13758	2	0.566209	FALSE	FALSE	Low heterogeneity
599.4	Urinary incontinence	-0.0205783	0.979632	0.0721742	0.775552	9616	478	9138	2	10.0997	1.11234	1	0.291573	FALSE	FALSE	Low heterogeneity
395.2	Nonrheumatic aortic valve disorders	-0.0200851	0.980115	0.070716	0.776391	23567	294	23273	2	0	0.252335	1	0.615436	FALSE	FALSE	Low heterogeneity
260	Protein-calorie malnutrition	0.0172827	1.01743	0.060868	0.776459	21884	427	21457	2	0	0.00209635	1	0.963481	FALSE	FALSE	Low heterogeneity
250.14	Type 1 diabetes with neurological manifestations	-0.0339832	0.966588	0.121287	0.779333	20044	119	19925	2	0	0.0491944	1	0.824471	FALSE	FALSE	Low heterogeneity
681.6	Cellulitis and abscess of foot, toe	-0.024094	0.976194	0.0872279	0.78238	29627	231	29396	3	0	1.04506	2	0.593019	FALSE	FALSE	Low heterogeneity
041.12	Methicillin resistant Staphylococcus aureus	-0.0256356	0.97469	0.0950847	0.787462	22514	158	22356	2	0	0.288103	1	0.591439	FALSE	FALSE	Low heterogeneity
585.34	Chronic Kidney Disease, Stage IV	0.0194402	1.01963	0.0732767	0.79078	21794	314	21480	2	74.8294	3.97288	1	0.0462385	FALSE	FALSE	Significant heterogeneity
735.21	Hammer toe (acquired)	-0.0172509	0.982897	0.0651066	0.791037	22836	366	22470	2	83.1021	5.9179	1	0.0149878	FALSE	FALSE	Significant heterogeneity
388	Other disorders of ear	0.0265727	1.02693	0.10283	0.796087	23372	131	23241	2	0	0.546285	1	0.45984	FALSE	FALSE	Low heterogeneity
585.31	Renal dialysis	0.0196683	1.01986	0.0766218	0.797415	21771	291	21480	2	0	0.520573	1	0.470597	FALSE	FALSE	Low heterogeneity
705.3	Hidradenitis	-0.0186031	0.981569	0.0744124	0.802587	22537	262	22275	2	31.5603	1.46114	1	0.226749	FALSE	FALSE	Moderate heterogeneity
522	Diseases of pulp and periapical tissues	-0.0139306	0.986166	0.0561542	0.804074	30229	479	29750	3	6.74604	2.14468	2	0.342207	FALSE	FALSE	Low heterogeneity
745	Pain in joint	0.0112817	1.01135	0.0459108	0.80589	10634	1742	8892	2	60.3232	2.52037	1	0.112385	FALSE	FALSE	High heterogeneity
611.11	Mammographic microcalcification	-0.0209767	0.979242	0.0861208	0.807561	22911	199	22712	2	47.9633	1.92172	1	0.165667	FALSE	FALSE	Moderate heterogeneity
244.1	Secondary hypothyroidism	-0.0173242	0.982825	0.0713228	0.808084	22627	319	22308	2	70.5626	3.39704	1	0.0653134	FALSE	FALSE	High heterogeneity
285.2	Anemia of chronic disease	-0.0119352	0.988136	0.0496967	0.810205	20632	669	19963	2	75.4192	4.06821	1	0.0436975	FALSE	FALSE	Significant heterogeneity
496.21	Obstructive chronic bronchitis	-0.0126182	0.987461	0.0551441	0.819006	20967	555	20412	2	0	0.0319365	1	0.858167	FALSE	FALSE	Low heterogeneity
427.22	Atrial flutter	-0.0218789	0.978359	0.0960845	0.819876	21848	167	21681	2	8.68085	1.09506	1	0.295353	FALSE	FALSE	Low heterogeneity
401	Hypertension	-0.0040493	0.995959	0.0178045	0.820088	32117	9389	22728	3	0	0.953872	2	0.620682	FALSE	FALSE	Low heterogeneity
174.11	Malignant neoplasm of female breast	0.0127678	1.01285	0.0564603	0.821094	17278	527	16751	3	45.1281	3.64485	2	0.161633	FALSE	FALSE	Moderate heterogeneity
427.9	Palpitations	-0.0166747	0.983464	0.074398	0.822657	9349	437	8912	2	0	0.00782449	1	0.929514	FALSE	FALSE	Low heterogeneity
613.9	Breast disorder NOS	-0.0183968	0.981771	0.0833692	0.825352	23785	203	23582	2	87.3533	7.9072	1	0.00492384	FALSE	FALSE	Significant heterogeneity
571.8	Liver abscess and sequelae of chronic liver disease	0.022535	1.02279	0.105588	0.830996	22801	127	22674	2	0	0.00193391	1	0.964923	FALSE	FALSE	Low heterogeneity
605	Erectile dysfunction [ED]	0.0101172	1.01017	0.0482733	0.833994	9994	910	9084	2	51.2123	2.0497	1	0.152237	FALSE	FALSE	High heterogeneity
979	Adverse drug events and drug allergies	-0.0146828	0.985425	0.0703457	0.834665	23953	351	23602	2	73.6873	3.80044	1	0.0512391	FALSE	FALSE	High heterogeneity
994	Sepsis and SIRS	-0.0109704	0.98909	0.0527454	0.835238	32131	572	31559	3	0	0.115626	2	0.943826	FALSE	FALSE	Low heterogeneity
370	Keratitis	0.0144742	1.01458	0.0695953	0.835247	22379	326	22053	2	0	0.0294615	1	0.863718	FALSE	FALSE	Low heterogeneity
276.13	Hyperpotassemia	0.0106827	1.01074	0.0523334	0.838254	22377	628	21749	2	79.3139	4.83416	1	0.0279012	FALSE	FALSE	Significant heterogeneity
080	Postoperative infection	-0.0149066	0.985204	0.0735655	0.839424	31963	334	31629	3	0	0.721885	2	0.697019	FALSE	FALSE	Low heterogeneity
613.7	Other signs and symptoms in breast	-0.0214201	0.978808	0.106376	0.840414	23713	131	23582	2	59.8631	2.49147	1	0.114465	FALSE	FALSE	High heterogeneity
965	Poisoning by analgesics, antipyretics, and antirheumatics	0.0223156	1.02257	0.110989	0.84065	9694	182	9512	2	0	0.000147852	1	0.990298	FALSE	FALSE	Low heterogeneity
532	Dysphagia	-0.00759164	0.992437	0.0377662	0.840685	28616	1213	27403	3	42.9941	3.50841	2	0.173045	FALSE	FALSE	Moderate heterogeneity
710.11	Acute osteomyelitis	-0.0235202	0.976754	0.117033	0.840721	22179	113	22066	2	0	0.162814	1	0.686579	FALSE	FALSE	Low heterogeneity
442	Other aneurysm	0.0136199	1.01371	0.0686244	0.842677	23324	340	22984	2	0	0.00206173	1	0.963783	FALSE	FALSE	Low heterogeneity
612	Breast conditions, congenital or relating to hormones	0.011224	1.01129	0.0594153	0.850165	23127	415	22712	2	69.915	3.32391	1	0.0682792	FALSE	FALSE	High heterogeneity
415	Pulmonary heart disease	0.00834023	1.00838	0.0450539	0.853138	31506	847	30659	3	0	0.031363	2	0.984441	FALSE	FALSE	Low heterogeneity
371.1	Uveitis, noninfectious or NOS	-0.0131221	0.986964	0.0709605	0.853291	22335	282	22053	2	68.6834	3.1932	1	0.0739453	FALSE	FALSE	High heterogeneity
275.6	Hypercalcemia	0.0122338	1.01231	0.0671807	0.855502	23768	348	23420	2	0	0.896107	1	0.343828	FALSE	FALSE	Low heterogeneity
420.2	Pericarditis	-0.0135897	0.986502	0.0748088	0.85585	23934	264	23670	2	36.7653	1.58141	1	0.208558	FALSE	FALSE	Moderate heterogeneity
041.11	Methicillin sensitive Staphylococcus aureus	-0.0173597	0.98279	0.0956331	0.855956	22511	155	22356	2	0	0.43665	1	0.508744	FALSE	FALSE	Low heterogeneity
426.2	Atrioventricular [AV] block	0.0132605	1.01335	0.0785674	0.865971	21962	281	21681	2	0	0.138698	1	0.709579	FALSE	FALSE	Low heterogeneity
416	Cardiomegaly	-0.00735405	0.992673	0.0442276	0.867939	31508	849	30659	3	0	0.018964	2	0.990563	FALSE	FALSE	Low heterogeneity
751.21	Cystic kidney disease	0.0147963	1.01491	0.0890236	0.867994	24210	174	24036	2	56.6542	2.30703	1	0.12879	FALSE	FALSE	High heterogeneity
250.41	Impaired fasting glucose	-0.00828894	0.991745	0.0545499	0.879225	20452	527	19925	2	0	0.0186444	1	0.891391	FALSE	FALSE	Low heterogeneity
783	Fever of unknown origin	0.00932009	1.00936	0.0613825	0.879316	10634	587	10047	2	0	0.00360819	1	0.952101	FALSE	FALSE	Low heterogeneity
189	Cancer of urinary organs (incl. kidney and bladder)	0.0139431	1.01404	0.0919157	0.879428	24522	182	24340	2	0	0.000927756	1	0.975701	FALSE	FALSE	Low heterogeneity
599.5	Frequency of urination and polyuria	-0.0100558	0.989995	0.066402	0.87963	9686	548	9138	2	0	0.137556	1	0.710723	FALSE	FALSE	Low heterogeneity
257.1	Testicular hypofunction	0.0177852	1.01794	0.117922	0.880117	10299	135	10164	2	0	0.117555	1	0.731701	FALSE	FALSE	Low heterogeneity
618.1	Prolapse of vaginal walls	-0.0138686	0.986227	0.0952419	0.884226	16707	169	16538	2	0	0.222719	1	0.636976	FALSE	FALSE	Low heterogeneity
227	Benign neoplasm of other endocrine glands and related structures	-0.00988241	0.990166	0.0740043	0.893768	24320	273	24047	2	0	0.12069	1	0.728287	FALSE	FALSE	Low heterogeneity
327.1	Hypersomnia	0.00735295	1.00738	0.0551278	0.893893	21500	560	20940	2	0	0.0420969	1	0.837435	FALSE	FALSE	Low heterogeneity
300.8	Acute reaction to stress	0.0113245	1.01139	0.0860092	0.895248	18537	195	18342	2	82.299	5.6494	1	0.0174613	FALSE	FALSE	Significant heterogeneity
379.2	Disorders of vitreous body	-0.00543604	0.994579	0.0426596	0.898601	23011	857	22154	2	18.4219	1.22582	1	0.268222	FALSE	FALSE	Low heterogeneity
736	Other acquired deformities of limbs	0.0072699	1.0073	0.0593261	0.90247	22948	478	22470	2	38.3369	1.62171	1	0.202853	FALSE	FALSE	Moderate heterogeneity
851	Complications of transplants and reattached limbs	-0.0092985	0.990745	0.0816524	0.909334	23691	265	23426	2	0	0.0740873	1	0.785476	FALSE	FALSE	Low heterogeneity
208	Benign neoplasm of colon	-0.00349999	0.996506	0.0308468	0.909663	32015	1988	30027	3	18.9385	2.46726	2	0.291233	FALSE	FALSE	Low heterogeneity
705.8	Hyperhidrosis	-0.00719834	0.992828	0.0641926	0.910715	22645	370	22275	2	0	0.534972	1	0.464524	FALSE	FALSE	Low heterogeneity
174	Breast cancer	-0.00584134	0.994176	0.0542105	0.914192	30782	574	30208	3	63.5864	5.49246	2	0.0641695	FALSE	FALSE	High heterogeneity
174.1	Breast cancer [female]	0.00588471	1.0059	0.0550213	0.914826	17305	554	16751	3	68.4383	6.3368	2	0.042071	FALSE	FALSE	Significant heterogeneity
426.21	First degree AV block	0.0100703	1.01012	0.094953	0.915538	21869	188	21681	2	0	0.0285226	1	0.865886	FALSE	FALSE	Low heterogeneity
365.1	Open-angle glaucoma	-0.00571104	0.994305	0.054265	0.916183	30149	569	29580	3	50.501	4.04048	2	0.132623	FALSE	FALSE	High heterogeneity
709	Diffuse diseases of connective tissue	-0.00668447	0.993338	0.0637158	0.916447	30195	405	29790	3	33.888	3.02517	2	0.22034	FALSE	FALSE	Moderate heterogeneity
428.4	Heart failure with preserved EF [Diastolic heart failure]	0.00589738	1.00591	0.0577448	0.918655	22840	504	22336	2	37.0652	1.58895	1	0.207477	FALSE	FALSE	Moderate heterogeneity
418	Nonspecific chest pain	-0.00397134	0.996037	0.040502	0.92189	10592	1873	8719	2	0	0.109111	1	0.741158	FALSE	FALSE	Low heterogeneity
733.4	Aseptic necrosis of bone	-0.00887995	0.991159	0.0969078	0.92699	21704	163	21541	2	0	0.173654	1	0.676885	FALSE	FALSE	Low heterogeneity
380.4	Impacted cerumen	0.00373874	1.00375	0.0428819	0.930523	24134	814	23320	2	24.024	1.31621	1	0.251274	FALSE	FALSE	Low heterogeneity
250	Diabetes mellitus	0.00176345	1.00177	0.0215886	0.934898	31758	4995	26763	3	0	1.7805	2	0.410553	FALSE	FALSE	Low heterogeneity
568	Other disorders of peritoneum	0.00536446	1.00538	0.0680534	0.93717	30352	351	30001	3	0	0.452155	2	0.797656	FALSE	FALSE	Low heterogeneity
250.4	Abnormal glucose	0.00276193	1.00277	0.0364944	0.939673	21512	1587	19925	2	0	0.0535298	1	0.817031	FALSE	FALSE	Low heterogeneity
447	Other disorders of arteries and arterioles	0.00432651	1.00434	0.058875	0.941419	23448	464	22984	2	16.2635	1.19422	1	0.274479	FALSE	FALSE	Low heterogeneity
550.6	Incisional hernia	0.0064224	1.00644	0.0919897	0.94434	23229	178	23051	2	0	0.0664923	1	0.796514	FALSE	FALSE	Low heterogeneity
709.7	Unspecified diffuse connective tissue disease	0.00628332	1.0063	0.0904027	0.944589	29984	194	29790	3	17.3616	2.42018	2	0.29817	FALSE	FALSE	Low heterogeneity
008.52	Intestinal infection due to C. difficile	0.00718697	1.00721	0.108888	0.947375	23793	127	23666	2	0	0.438978	1	0.507616	FALSE	FALSE	Low heterogeneity
618	Genital prolapse	-0.00429986	0.995709	0.0685209	0.949964	18653	346	18307	3	0	0.0771897	2	0.96214	FALSE	FALSE	Low heterogeneity
530.5	Disorders of esophageal motility	-0.00585879	0.994158	0.107142	0.956392	20475	130	20345	2	0	0.272972	1	0.601345	FALSE	FALSE	Low heterogeneity
531.2	Gastric ulcer	-0.00406541	0.995943	0.0744857	0.956473	31822	296	31526	3	0	0.90791	2	0.635111	FALSE	FALSE	Low heterogeneity
567	Peritonitis and retroperitoneal infections	0.0051589	1.00517	0.0945959	0.956508	22933	168	22765	2	0	0.0432047	1	0.83534	FALSE	FALSE	Low heterogeneity
158	Neoplasm of unspecified nature of digestive system	-0.00480523	0.995206	0.0969255	0.96046	23540	148	23392	2	0	0.012885	1	0.909624	FALSE	FALSE	Low heterogeneity
681.3	Cellulitis and abscess of arm/hand	0.00248821	1.00249	0.0560313	0.96458	29902	506	29396	3	21.6092	2.55132	2	0.279247	FALSE	FALSE	Low heterogeneity
362	Other retinal disorders	-0.00157183	0.998429	0.0382127	0.967189	30544	1155	29389	3	0	0.761363	2	0.683395	FALSE	FALSE	Low heterogeneity
303.4	Somatoform disorder	-0.00299397	0.997011	0.0848074	0.971838	18549	207	18342	2	0	0.039995	1	0.84149	FALSE	FALSE	Low heterogeneity
229	Benign neoplasm of unspecified sites	0.00194409	1.00195	0.0631099	0.975425	24522	428	24094	2	76.3403	4.22661	1	0.039795	FALSE	FALSE	Significant heterogeneity
577.1	Acute pancreatitis	0.00238539	1.00239	0.0843279	0.977433	24329	213	24116	2	0	0.830318	1	0.36218	FALSE	FALSE	Low heterogeneity
740.12	Osteoarthrosis, localized, secondary	0.00214798	1.00215	0.0963094	0.982206	20823	164	20659	2	0	0.0377557	1	0.845934	FALSE	FALSE	Low heterogeneity
427.1	Paroxysmal tachycardia, unspecified	0.00117188	1.00117	0.0602461	0.984481	22121	440	21681	2	74.8916	3.98273	1	0.045969	FALSE	FALSE	Significant heterogeneity
250.2	Type 2 diabetes	0.000330771	1.00033	0.0223105	0.988171	31284	4521	26763	3	0	0.968033	2	0.616303	FALSE	FALSE	Low heterogeneity
442.1	Aortic aneurysm	0.00129608	1.0013	0.091372	0.988683	23175	191	22984	2	19.0837	1.23585	1	0.266273	FALSE	FALSE	Low heterogeneity
610.8	Other specified benign mammary dysplasias	-0.000527819	0.999472	0.0968436	0.995651	12708	158	12550	2	0	0.454499	1	0.500206	FALSE	FALSE	Low heterogeneity
697	Sarcoidosis	-0.000377497	0.999623	0.0795303	0.996213	22758	238	22520	2	0	0.458554	1	0.4983	FALSE	FALSE	Low heterogeneity
250.6	Polyneuropathy in diabetes	6.03079e-05	1.00006	0.0544168	0.999116	20588	663	19925	2	0	0.177941	1	0.673149	FALSE	FALSE	Low heterogeneity
