# Supplementary material for: Uncovering associations between pre-existing conditions and COVID-19 Severity: A polygenic risk score approach across three large biobanks
Source: PLoS Genet. 2023 Dec 19;19(12):e1010907. doi: 10.1371/journal.pgen.1010907 (PMC10763941; doi:10.1371/journal.pgen.1010907)
Supplement: S13 Table — (XLSX) [file pgen.1010907.s028.xlsx]

## Sheet: S13 Table
S13 Table	"B1_ALL" PRS PheWAS Meta-Analysis Results for EAS Ancestry, Unadjusted for BMI
Phecode	Description	Beta	OR	SE	p	n Total	n Cases	n Controls	k Studies	I2.percent	Q	Q.df	Q.p	Nominal Significant	Phenome Wide Significant	Heterogeneity Classification
244.4	Hypothyroidism NOS	-0.178854	0.836228	0.077695	0.0213349	3017	195	2822	2	0	0.00697828	1	0.933425	TRUE	FALSE	Low heterogeneity
455	Hemorrhoids	-0.107464	0.898109	0.0496281	0.0303576	5494	565	4929	3	34.481	3.05255	2	0.217344	TRUE	FALSE	Moderate heterogeneity
306	Other mental disorder	-0.202332	0.816824	0.0996347	0.0422817	3231	116	3115	2	0	0.669771	1	0.413131	TRUE	FALSE	Low heterogeneity
244	Hypothyroidism	-0.145471	0.864615	0.0742058	0.0499522	3037	215	2822	2	0	0.117916	1	0.731305	TRUE	FALSE	Low heterogeneity
464	Acute sinusitis	-0.15613	0.855448	0.081434	0.0552045	2600	179	2421	2	77.9105	4.52704	1	0.0333632	FALSE	FALSE	Significant heterogeneity
218	Benign neoplasm of uterus	-0.119106	0.887714	0.0624111	0.0563389	3461	334	3127	3	29.1469	2.82274	2	0.243809	FALSE	FALSE	Moderate heterogeneity
585	Renal failure	-0.172892	0.841228	0.0919157	0.0599737	3046	136	2910	2	0	0.398083	1	0.528081	FALSE	FALSE	Low heterogeneity
371.3	Inflammation of eyelids	-0.143663	0.866179	0.0765122	0.0604289	2830	223	2607	2	0	0.173203	1	0.677281	FALSE	FALSE	Low heterogeneity
218.1	Uterine leiomyoma	-0.124638	0.882816	0.0676997	0.0656152	3390	263	3127	3	0	1.82856	2	0.400805	FALSE	FALSE	Low heterogeneity
418	Nonspecific chest pain	0.104518	1.11018	0.0576985	0.0700716	3576	463	3113	2	0	0.056726	1	0.811748	FALSE	FALSE	Low heterogeneity
300.11	Generalized anxiety disorder	-0.168752	0.844719	0.095428	0.0769994	2666	123	2543	2	0	0.00792693	1	0.929055	FALSE	FALSE	Low heterogeneity
465	Acute upper respiratory infections of multiple or unspecified sites	-0.0829127	0.920432	0.0468915	0.0770306	3128	707	2421	2	57.1154	2.33184	1	0.126752	FALSE	FALSE	High heterogeneity
365	Glaucoma	0.139853	1.1501	0.0830828	0.0923176	2985	175	2810	2	49.6999	1.98807	1	0.158543	FALSE	FALSE	Moderate heterogeneity
634	Miscarriage; stillbirth	-0.155855	0.855683	0.0929714	0.0936638	2189	138	2051	2	0	0.0102287	1	0.919442	FALSE	FALSE	Low heterogeneity
593	Hematuria	-0.10947	0.896309	0.0679585	0.107216	5329	251	5078	3	0	0.520132	2	0.771001	FALSE	FALSE	Low heterogeneity
367.2	Astigmatism	-0.0987613	0.905959	0.0628583	0.116142	2855	378	2477	2	35.366	1.54717	1	0.213553	FALSE	FALSE	Moderate heterogeneity
411	Ischemic Heart Disease	0.102922	1.1084	0.0701292	0.142213	5627	247	5380	3	0	1.77414	2	0.41186	FALSE	FALSE	Low heterogeneity
300.1	Anxiety disorder	-0.0890371	0.914812	0.0610298	0.144589	2877	334	2543	2	0	0.142601	1	0.705708	FALSE	FALSE	Low heterogeneity
300	Anxiety disorders	-0.0847367	0.918754	0.0584157	0.146896	2913	370	2543	2	0	1.82638e-05	1	0.99659	FALSE	FALSE	Low heterogeneity
591	Urinary tract infection	-0.0848693	0.918632	0.059422	0.153221	5440	362	5078	3	0	0.164968	2	0.920826	FALSE	FALSE	Low heterogeneity
840	Sprains and strains	-0.0798278	0.923275	0.0571586	0.162534	3099	417	2682	2	36.84	1.58328	1	0.208289	FALSE	FALSE	Moderate heterogeneity
619	Noninflammatory female genital disorders	-0.0782913	0.924695	0.0567619	0.167804	3611	428	3183	3	0	0.11648	2	0.943423	FALSE	FALSE	Low heterogeneity
465.2	Acute pharyngitis	-0.0793794	0.923689	0.0578814	0.170246	2834	413	2421	2	63.1967	2.71715	1	0.0992751	FALSE	FALSE	High heterogeneity
689	Disorder of skin and subcutaneous tissue NOS	-0.0919192	0.912179	0.0683423	0.178631	3174	269	2905	2	33.0724	1.49415	1	0.221573	FALSE	FALSE	Moderate heterogeneity
367.1	Myopia	-0.0693354	0.933014	0.0542146	0.200931	3025	548	2477	2	0	0.973997	1	0.323685	FALSE	FALSE	Low heterogeneity
366	Cataract	0.0725324	1.07523	0.057485	0.207034	5650	480	5170	3	0	1.14229	2	0.564878	FALSE	FALSE	Low heterogeneity
610	Benign mammary dysplasias	-0.107997	0.89763	0.0857733	0.207995	1768	186	1582	2	5.92075	1.06293	1	0.302547	FALSE	FALSE	Low heterogeneity
733	Other disorders of bone and cartilage	-0.101427	0.903547	0.080573	0.208094	2983	219	2764	2	0	0.00620346	1	0.937222	FALSE	FALSE	Low heterogeneity
110.1	Dermatophytosis	-0.106728	0.89877	0.0872225	0.221093	3052	147	2905	2	0	0.250786	1	0.616522	FALSE	FALSE	Low heterogeneity
208	Benign neoplasm of colon	-0.072306	0.930246	0.0594175	0.223637	5632	419	5213	3	65.6225	5.81777	2	0.0545366	FALSE	FALSE	High heterogeneity
726	Peripheral enthesopathies and allied syndromes	-0.0705477	0.931883	0.0583181	0.226392	2934	422	2512	2	76.2957	4.21865	1	0.039982	FALSE	FALSE	Significant heterogeneity
389.1	Sensorineural hearing loss	0.114383	1.12118	0.0949463	0.228312	3040	131	2909	2	0	0.0439527	1	0.833942	FALSE	FALSE	Low heterogeneity
535	Gastritis and duodenitis	-0.0710182	0.931445	0.0591353	0.229772	5521	342	5179	3	59.5837	4.94849	2	0.0842264	FALSE	FALSE	High heterogeneity
371	Inflammation of the eye	-0.0773197	0.925594	0.0649206	0.233658	2923	316	2607	2	0	0.372973	1	0.541388	FALSE	FALSE	Low heterogeneity
687.1	Rash and other nonspecific skin eruption	-0.0694674	0.932891	0.058495	0.235	3062	373	2689	2	0	0.847631	1	0.357223	FALSE	FALSE	Low heterogeneity
476	Allergic rhinitis	-0.0600611	0.941707	0.0509545	0.238509	2938	585	2353	2	42.081	1.72655	1	0.188852	FALSE	FALSE	Moderate heterogeneity
272.11	Hypercholesterolemia	-0.0694212	0.932934	0.0591534	0.240564	5193	382	4811	3	0	1.36989	2	0.504117	FALSE	FALSE	Low heterogeneity
278	Overweight, obesity and other hyperalimentation	-0.0732099	0.929406	0.0624694	0.241224	3174	315	2859	2	0	0.417984	1	0.517945	FALSE	FALSE	Low heterogeneity
379.2	Disorders of vitreous body	0.089794	1.09395	0.0767308	0.241901	2879	234	2645	2	0	0.812667	1	0.367333	FALSE	FALSE	Low heterogeneity
041	Bacterial infection NOS	-0.079298	0.923765	0.0687947	0.249043	5581	240	5341	3	0	0.0472748	2	0.97664	FALSE	FALSE	Low heterogeneity
702	Degenerative skin conditions and other dermatoses	-0.0956269	0.908803	0.0829991	0.249262	2906	195	2711	2	67.269	3.05521	1	0.0804787	FALSE	FALSE	High heterogeneity
530.11	GERD	-0.0593752	0.942353	0.0521812	0.255177	5496	477	5019	3	12.5919	2.28812	2	0.318524	FALSE	FALSE	Low heterogeneity
475	Chronic sinusitis	-0.0920368	0.912072	0.0809058	0.255296	2527	174	2353	2	0	0.234905	1	0.627911	FALSE	FALSE	Low heterogeneity
110	Dermatophytosis / Dermatomycosis	-0.090134	0.913809	0.0796687	0.257903	3082	177	2905	2	0	0.203158	1	0.652184	FALSE	FALSE	Low heterogeneity
381	Otitis media and Eustachian tube disorders	-0.0862396	0.917374	0.0776431	0.26669	3129	181	2948	2	73.1864	3.72945	1	0.0534609	FALSE	FALSE	High heterogeneity
495	Asthma	0.0597867	1.06161	0.0547571	0.274897	5519	384	5135	3	0	1.29865	2	0.522398	FALSE	FALSE	Low heterogeneity
280.1	Iron deficiency anemias, unspecified or not due to blood loss	0.0977492	1.10269	0.089684	0.275744	2915	136	2779	2	53.1599	2.13492	1	0.143978	FALSE	FALSE	High heterogeneity
564	Functional digestive disorders	0.0755093	1.07843	0.0694164	0.276695	3319	276	3043	2	0	0.854634	1	0.355245	FALSE	FALSE	Low heterogeneity
250.4	Abnormal glucose	-0.0707101	0.931732	0.0652726	0.278673	3010	370	2640	2	0	0.923759	1	0.33649	FALSE	FALSE	Low heterogeneity
479	Other upper respiratory disease	-0.0845027	0.918969	0.0786961	0.282919	2551	198	2353	2	0	0.568815	1	0.45073	FALSE	FALSE	Low heterogeneity
573	Other disorders of liver	-0.0810593	0.922139	0.0760153	0.286263	2965	213	2752	2	2.57566	1.02644	1	0.310997	FALSE	FALSE	Low heterogeneity
571.5	Other chronic nonalcoholic liver disease	-0.080092	0.923031	0.0753042	0.28752	2958	206	2752	2	51.444	2.05948	1	0.151262	FALSE	FALSE	High heterogeneity
716	Other arthropathies	0.0767888	1.07981	0.0727571	0.291236	3561	254	3307	2	0	0.93803	1	0.332785	FALSE	FALSE	Low heterogeneity
716.9	Arthropathy NOS	0.0761746	1.07915	0.07361	0.300744	3555	248	3307	2	0	0.923748	1	0.336493	FALSE	FALSE	Low heterogeneity
702.2	Seborrheic keratosis	-0.0832774	0.920096	0.0828123	0.3146	3169	190	2979	2	69.517	3.28051	1	0.0701069	FALSE	FALSE	High heterogeneity
627	Menopausal and postmenopausal disorders	-0.0880786	0.915689	0.0896162	0.325685	1910	201	1709	2	0	0.0269053	1	0.869709	FALSE	FALSE	Low heterogeneity
366.2	Senile cataract	0.0664827	1.06874	0.067982	0.328101	5508	338	5170	3	0	0.739962	2	0.690748	FALSE	FALSE	Low heterogeneity
367	Disorders of refraction and accommodation; blindness and low vision	-0.048767	0.952403	0.0499767	0.329166	3174	697	2477	2	0	0.205252	1	0.650514	FALSE	FALSE	Low heterogeneity
614.52	Vaginitis and vulvovaginitis	0.0820189	1.08548	0.0848074	0.333485	1859	165	1694	2	0	0.817698	1	0.365854	FALSE	FALSE	Low heterogeneity
296.22	Major depressive disorder	-0.0615241	0.94033	0.0653594	0.34654	2824	281	2543	2	0	0.0822551	1	0.774264	FALSE	FALSE	Low heterogeneity
327.3	Sleep apnea	0.0653935	1.06758	0.070073	0.350707	2998	248	2750	2	0	0.12009	1	0.728937	FALSE	FALSE	Low heterogeneity
174.1	Breast cancer [female]	0.0893828	1.0935	0.0965181	0.354408	2075	133	1942	2	0	0.201249	1	0.653714	FALSE	FALSE	Low heterogeneity
278.1	Obesity	-0.0659103	0.936215	0.0724759	0.363134	3071	212	2859	2	0	0.167913	1	0.681973	FALSE	FALSE	Low heterogeneity
704	Diseases of hair and hair follicles	-0.07397	0.9287	0.0823757	0.369207	3099	159	2940	2	0	0.105838	1	0.744934	FALSE	FALSE	Low heterogeneity
613	Other nonmalignant breast conditions	-0.0721017	0.930436	0.0815032	0.376346	3174	188	2986	2	80.7627	5.19822	1	0.02261	FALSE	FALSE	Significant heterogeneity
276.1	Electrolyte imbalance	-0.0795323	0.923548	0.0901374	0.37759	3107	137	2970	2	0	0.032483	1	0.856972	FALSE	FALSE	Low heterogeneity
727	Other disorders of synovium, tendon, and bursa	-0.0602842	0.941497	0.0705114	0.392575	2786	274	2512	2	69.838	3.31543	1	0.0686325	FALSE	FALSE	High heterogeneity
079	Viral infection	-0.0535421	0.947866	0.063105	0.396182	2868	316	2552	2	49.609	1.98448	1	0.158919	FALSE	FALSE	Moderate heterogeneity
622	Polyp of female genital organs	-0.0710826	0.931385	0.0850986	0.403551	2232	162	2070	2	0	1.2386e-05	1	0.997192	FALSE	FALSE	Low heterogeneity
727.1	Synovitis and tenosynovitis	-0.0739431	0.928725	0.0891306	0.406762	2664	152	2512	2	51.9863	2.08274	1	0.148973	FALSE	FALSE	High heterogeneity
530.1	Esophagitis, GERD and related diseases	-0.0411633	0.959672	0.0496879	0.407424	5549	530	5019	3	8.45738	2.18477	2	0.335415	FALSE	FALSE	Low heterogeneity
530	Diseases of esophagus	-0.0392765	0.961485	0.0486462	0.419441	5573	554	5019	3	0	1.83198	2	0.40012	FALSE	FALSE	Low heterogeneity
174.11	Malignant neoplasm of female breast	0.0776	1.08069	0.0975807	0.426475	2070	128	1942	2	0	0.188801	1	0.663917	FALSE	FALSE	Low heterogeneity
380.4	Impacted cerumen	-0.0683761	0.933909	0.086128	0.42726	3115	146	2969	2	62.4472	2.66292	1	0.102712	FALSE	FALSE	High heterogeneity
571	Chronic liver disease and cirrhosis	-0.0580078	0.943643	0.0747035	0.43745	2961	209	2752	2	16.7709	1.2015	1	0.273021	FALSE	FALSE	Low heterogeneity
740.11	Osteoarthrosis, localized, primary	0.0641038	1.0662	0.0834146	0.442193	3044	190	2854	2	71.0067	3.44907	1	0.0632873	FALSE	FALSE	High heterogeneity
578	Gastrointestinal hemorrhage	-0.0455947	0.955429	0.060558	0.451504	5578	321	5257	3	76.9336	8.67063	2	0.0130977	FALSE	FALSE	Significant heterogeneity
250.41	Impaired fasting glucose	-0.0766175	0.926244	0.101923	0.452222	2754	114	2640	2	11.3294	1.12777	1	0.288252	FALSE	FALSE	Low heterogeneity
296.2	Depression	-0.046846	0.954234	0.0628197	0.455836	2851	308	2543	2	0	0.00259408	1	0.95938	FALSE	FALSE	Low heterogeneity
483	Acute bronchitis and bronchiolitis	-0.055435	0.946074	0.0802966	0.489957	3036	173	2863	2	64.1269	2.78761	1	0.0949961	FALSE	FALSE	High heterogeneity
578.8	Hemorrhage of rectum and anus	-0.0603621	0.941424	0.0886384	0.495876	3413	147	3266	2	26.9228	1.36842	1	0.242084	FALSE	FALSE	Moderate heterogeneity
740.1	Osteoarthritis; localized	0.0530748	1.05451	0.0801553	0.507875	3061	207	2854	2	62.4523	2.66328	1	0.102689	FALSE	FALSE	High heterogeneity
698	Pruritus and related conditions	0.0504354	1.05173	0.0799743	0.528273	3174	170	3004	2	50.883	2.03595	1	0.153618	FALSE	FALSE	High heterogeneity
411.4	Coronary atherosclerosis	0.0503318	1.05162	0.0804243	0.531428	5562	182	5380	3	7.28725	2.1572	2	0.340071	FALSE	FALSE	Low heterogeneity
401	Hypertension	-0.024321	0.975972	0.0411199	0.554208	5644	909	4735	3	0	1.23788	2	0.538515	FALSE	FALSE	Low heterogeneity
695	Erythematous conditions	-0.0539637	0.947466	0.0933301	0.563127	2936	122	2814	2	40.6887	1.68602	1	0.194127	FALSE	FALSE	Moderate heterogeneity
939	Atopic/contact dermatitis due to other or unspecified	-0.0306083	0.969855	0.0529976	0.563574	2929	488	2441	2	0	0.568082	1	0.451022	FALSE	FALSE	Low heterogeneity
296	Mood disorders	-0.0350995	0.965509	0.0612485	0.566599	2870	327	2543	2	0	0.0337049	1	0.854336	FALSE	FALSE	Low heterogeneity
480	Pneumonia	0.0512462	1.05258	0.0919345	0.57724	2991	128	2863	2	0	0.702709	1	0.401875	FALSE	FALSE	Low heterogeneity
285	Other anemias	-0.0309539	0.96952	0.055618	0.577838	5553	391	5162	3	0	1.55271	2	0.460081	FALSE	FALSE	Low heterogeneity
340	Migraine	0.0434212	1.04438	0.078733	0.581291	3025	182	2843	2	0	0.00405027	1	0.949256	FALSE	FALSE	Low heterogeneity
368	Visual disturbances	-0.0373934	0.963297	0.0686626	0.586031	3170	255	2915	2	0	0.848992	1	0.356838	FALSE	FALSE	Low heterogeneity
327.32	Obstructive sleep apnea	0.0402523	1.04107	0.0748633	0.5908	2960	210	2750	2	0	0.251714	1	0.61587	FALSE	FALSE	Low heterogeneity
374	Other disorders of eyelids	0.0448465	1.04587	0.0835217	0.591306	2781	174	2607	2	29.4966	1.41837	1	0.233672	FALSE	FALSE	Moderate heterogeneity
369.5	Conjunctivitis, infectious	-0.0374912	0.963203	0.0704334	0.594524	2847	240	2607	2	0	0.366157	1	0.545106	FALSE	FALSE	Low heterogeneity
726.1	Enthesopathy	-0.0359824	0.964657	0.0691474	0.602804	2794	282	2512	2	84.5316	6.46479	1	0.0110032	FALSE	FALSE	Significant heterogeneity
947	Urticaria	0.0418914	1.04278	0.0812343	0.606074	2612	171	2441	2	33.6975	1.50824	1	0.219408	FALSE	FALSE	Moderate heterogeneity
078	Viral warts & HPV	-0.040562	0.96025	0.0796687	0.610658	2729	177	2552	2	33.1196	1.49521	1	0.22141	FALSE	FALSE	Moderate heterogeneity
764	Sciatica	-0.0489978	0.952183	0.0979171	0.616793	3050	112	2938	2	63.2231	2.7191	1	0.0991541	FALSE	FALSE	High heterogeneity
280	Iron deficiency anemias	0.0425378	1.04346	0.086359	0.622317	2925	146	2779	2	0	0.43709	1	0.50853	FALSE	FALSE	Low heterogeneity
327.4	Insomnia	0.0358758	1.03653	0.075716	0.635628	2953	203	2750	2	0	0.0522608	1	0.819175	FALSE	FALSE	Low heterogeneity
272	Disorders of lipoid metabolism	-0.0205718	0.979638	0.0443258	0.642573	5650	839	4811	3	30.9391	2.89599	2	0.235041	FALSE	FALSE	Moderate heterogeneity
614	Inflammatory diseases of female pelvic organs	0.0327137	1.03325	0.070884	0.644433	1939	245	1694	2	0	0.161093	1	0.688152	FALSE	FALSE	Low heterogeneity
379	Other disorders of eye	0.0303718	1.03084	0.0662337	0.646554	2950	305	2645	2	0	0.992069	1	0.319237	FALSE	FALSE	Low heterogeneity
694	Dyschromia and Vitiligo	0.0403346	1.04116	0.0897942	0.653295	2945	131	2814	2	0	0.135396	1	0.712901	FALSE	FALSE	Low heterogeneity
272.1	Hyperlipidemia	-0.0196885	0.980504	0.0443536	0.657116	5648	837	4811	3	29.5609	2.83933	2	0.241795	FALSE	FALSE	Moderate heterogeneity
785	Abdominal pain	0.0215757	1.02181	0.0489764	0.659551	3588	667	2921	2	0	0.0743692	1	0.785078	FALSE	FALSE	Low heterogeneity
694.2	Other dyschromia	0.0387506	1.03951	0.0922591	0.674472	2936	122	2814	2	0	0.249439	1	0.61747	FALSE	FALSE	Low heterogeneity
619.4	Noninflammatory disorders of vagina	0.0323158	1.03284	0.0772727	0.675798	1812	208	1604	2	0	0.91216	1	0.339542	FALSE	FALSE	Low heterogeneity
272.13	Mixed hyperlipidemia	0.0357935	1.03644	0.0895566	0.689397	2637	165	2472	2	0	0.177381	1	0.673634	FALSE	FALSE	Low heterogeneity
401.1	Essential hypertension	-0.0159594	0.984167	0.0413294	0.699385	5634	899	4735	3	0	1.53818	2	0.463434	FALSE	FALSE	Low heterogeneity
626.12	Excessive or frequent menstruation	0.0346659	1.03527	0.090154	0.700594	1866	157	1709	2	7.22193	1.07784	1	0.299181	FALSE	FALSE	Low heterogeneity
741	Symptoms and disorders of the joints	0.024414	1.02471	0.0682068	0.720387	3110	263	2847	2	26.5659	1.36177	1	0.243232	FALSE	FALSE	Moderate heterogeneity
327	Sleep disorders	0.0209759	1.0212	0.0587807	0.721205	3125	375	2750	2	0	0.011893	1	0.913159	FALSE	FALSE	Low heterogeneity
389	Hearing loss	0.0244186	1.02472	0.0696091	0.725741	3160	251	2909	2	0	0.81387	1	0.366979	FALSE	FALSE	Low heterogeneity
681	Superficial cellulitis and abscess	0.0286213	1.02903	0.0828098	0.729623	3097	157	2940	2	0	0.231797	1	0.630195	FALSE	FALSE	Low heterogeneity
241	Nontoxic nodular goiter	-0.0326284	0.967898	0.0946811	0.730385	2946	124	2822	2	0	0.490839	1	0.483553	FALSE	FALSE	Low heterogeneity
586	Other disorders of the kidney and ureters	0.029006	1.02943	0.0867089	0.737986	3066	156	2910	2	56.553	2.30165	1	0.129236	FALSE	FALSE	High heterogeneity
622.1	Polyp of corpus uteri	-0.0305541	0.969908	0.0957954	0.749763	2192	122	2070	2	0	0.0085307	1	0.926411	FALSE	FALSE	Low heterogeneity
626.1	Irregular menstrual cycle/bleeding	0.0218313	1.02207	0.0692833	0.752684	2045	336	1709	2	0	0.0944755	1	0.758563	FALSE	FALSE	Low heterogeneity
743.9	Osteopenia or other disorder of bone and cartilage	-0.0245933	0.975707	0.0792624	0.75635	3096	225	2871	2	0	0.614794	1	0.432988	FALSE	FALSE	Low heterogeneity
743	Osteoporosis, osteopenia and pathological fracture	-0.0203231	0.979882	0.069108	0.768699	3174	303	2871	2	0	0.0745774	1	0.784785	FALSE	FALSE	Low heterogeneity
289.4	Lymphadenitis	-0.0242509	0.976041	0.0862583	0.778601	2991	144	2847	2	0	0.660263	1	0.416467	FALSE	FALSE	Low heterogeneity
375.1	Dry eyes	0.0185455	1.01872	0.0680942	0.785353	2939	294	2645	2	42.5976	1.74209	1	0.186874	FALSE	FALSE	Moderate heterogeneity
722	Intervertebral disc disorders	0.0224098	1.02266	0.0842402	0.790222	3022	158	2864	2	58.9544	2.43631	1	0.118554	FALSE	FALSE	High heterogeneity
614.5	Inflammatory disease of cervix, vagina, and vulva	0.0194309	1.01962	0.0738292	0.792407	1918	224	1694	2	0	0.0238507	1	0.877265	FALSE	FALSE	Low heterogeneity
743.11	Osteoporosis NOS	-0.0261594	0.97418	0.0998554	0.793342	3015	144	2871	2	0	0.0178977	1	0.893575	FALSE	FALSE	Low heterogeneity
304	Adjustment reaction	-0.0225598	0.977693	0.0869396	0.795259	2687	144	2543	2	0	0.266439	1	0.605731	FALSE	FALSE	Low heterogeneity
197	Chemotherapy	-0.0230837	0.977181	0.0955764	0.809152	3385	126	3259	2	0	0.639775	1	0.423792	FALSE	FALSE	Low heterogeneity
789	Nausea and vomiting	0.013636	1.01373	0.0625985	0.827559	5650	301	5349	3	30.8185	2.89094	2	0.235635	FALSE	FALSE	Moderate heterogeneity
216	Benign neoplasm of skin	0.010462	1.01052	0.0560686	0.851979	3160	419	2741	2	3.28802	1.034	1	0.309221	FALSE	FALSE	Low heterogeneity
706	Diseases of sebaceous glands	-0.0103601	0.989693	0.0569399	0.855623	3141	375	2766	2	0	0.151089	1	0.697497	FALSE	FALSE	Low heterogeneity
276	Disorders of fluid, electrolyte, and acid-base balance	-0.0130769	0.987008	0.0771356	0.865379	3160	190	2970	2	0	0.261574	1	0.609041	FALSE	FALSE	Low heterogeneity
706.1	Acne	0.0122263	1.0123	0.076599	0.873185	2963	197	2766	2	0	0.0444869	1	0.83295	FALSE	FALSE	Low heterogeneity
740.9	Osteoarthrosis NOS	-0.012272	0.987803	0.0781616	0.875239	3093	239	2854	2	59.7274	2.48308	1	0.115077	FALSE	FALSE	High heterogeneity
351	Other peripheral nerve disorders	-0.00943291	0.990611	0.0703258	0.893299	5566	237	5329	3	68.6478	6.37913	2	0.0411898	FALSE	FALSE	Significant heterogeneity
721	Spondylosis and allied disorders	-0.00915459	0.990887	0.0852831	0.914516	3021	157	2864	2	0	0.937104	1	0.333024	FALSE	FALSE	Low heterogeneity
626	Disorders of menstruation and other abnormal bleeding from female genital tract	-0.00575975	0.994257	0.0549115	0.916462	3397	513	2884	3	0	0.273377	2	0.872242	FALSE	FALSE	Low heterogeneity
250	Diabetes mellitus	0.00518234	1.0052	0.0508375	0.918805	5585	588	4997	3	0	0.166864	2	0.919954	FALSE	FALSE	Low heterogeneity
318	Tobacco use disorder	-0.00966468	0.990382	0.0979171	0.921374	3537	115	3422	2	0	0.228822	1	0.632398	FALSE	FALSE	Low heterogeneity
261	Vitamin deficiency	-0.00524511	0.994769	0.0558271	0.925147	3102	416	2686	2	0	0.595048	1	0.440474	FALSE	FALSE	Low heterogeneity
174	Breast cancer	0.00724606	1.00727	0.0795246	0.927399	5377	186	5191	3	0	1.40749	2	0.494729	FALSE	FALSE	Low heterogeneity
574.1	Cholelithiasis	0.00873251	1.00877	0.100402	0.930691	3545	108	3437	2	61.103	2.57089	1	0.108846	FALSE	FALSE	High heterogeneity
369	Infection of the eye	0.00566335	1.00568	0.0676124	0.933246	2870	263	2607	2	0	0.0759596	1	0.782849	FALSE	FALSE	Low heterogeneity
427	Cardiac dysrhythmias	0.00477145	1.00478	0.0574525	0.933812	5582	431	5151	3	4.75307	2.09981	2	0.349972	FALSE	FALSE	Low heterogeneity
433	Cerebrovascular disease	0.00773446	1.00776	0.100141	0.938436	3163	113	3050	2	0	0.141095	1	0.707195	FALSE	FALSE	Low heterogeneity
721.1	Spondylosis without myelopathy	-0.00663485	0.993387	0.0862576	0.938688	3017	153	2864	2	0	0.905754	1	0.341244	FALSE	FALSE	Low heterogeneity
743.1	Osteoporosis	-0.00745378	0.992574	0.0986147	0.939749	3019	148	2871	2	0	0.0916393	1	0.762103	FALSE	FALSE	Low heterogeneity
574	Cholelithiasis and cholecystitis	0.00669467	1.00672	0.09755	0.945286	3553	116	3437	2	63.7098	2.75556	1	0.0969166	FALSE	FALSE	High heterogeneity
740	Osteoarthrosis	0.00314505	1.00315	0.0610504	0.958915	5650	374	5276	3	21.5298	2.54874	2	0.279607	FALSE	FALSE	Low heterogeneity
362	Other retinal disorders	-0.00386694	0.996141	0.0780217	0.960471	2997	200	2797	2	0	0.636631	1	0.424933	FALSE	FALSE	Low heterogeneity
599	Other symptoms/disorders or the urinary system	-0.00245973	0.997543	0.0625203	0.968617	3563	360	3203	2	54.5411	2.19979	1	0.13803	FALSE	FALSE	High heterogeneity
261.4	Vitamin D deficiency	0.00208045	1.00208	0.0569864	0.970877	3082	396	2686	2	0	0.457484	1	0.498802	FALSE	FALSE	Low heterogeneity
706.2	Sebaceous cyst	-0.00208256	0.99792	0.0837885	0.980171	2922	156	2766	2	0	0.487604	1	0.484998	FALSE	FALSE	Low heterogeneity
250.2	Type 2 diabetes	-0.000871707	0.999129	0.0583517	0.988081	5389	392	4997	3	0	0.436567	2	0.803897	FALSE	FALSE	Low heterogeneity
701	Other hypertrophic and atrophic conditions of skin	-0.000352588	0.999647	0.0618821	0.995454	3146	319	2827	2	0	0.000532853	1	0.981584	FALSE	FALSE	Low heterogeneity
