# Supplementary material for: Uncovering associations between pre-existing conditions and COVID-19 Severity: A polygenic risk score approach across three large biobanks
Source: PLoS Genet. 2023 Dec 19;19(12):e1010907. doi: 10.1371/journal.pgen.1010907 (PMC10763941; doi:10.1371/journal.pgen.1010907)
Supplement: S14 Table — (XLSX) [file pgen.1010907.s029.xlsx]

## Sheet: S14 Table
S14 Table	"B1_ALL" PRS PheWAS Meta-Analysis Results for EAS Ancestry, Adjusted for BMI
Phecode	Description	Beta	OR	SE	p	n Total	n Cases	n Controls	k Studies	I2.percent	Q	Q.df	Q.p	Nominal Significant	Phenome Wide Significant	Heterogeneity Classification
244.4	Hypothyroidism NOS	-0.178443	0.836572	0.0780178	0.0221836	2984	193	2791	2	0	0.008018	1	0.92865	TRUE	FALSE	Low heterogeneity
455	Hemorrhoids	-0.104119	0.901118	0.0498138	0.0366036	5445	564	4881	3	30.2096	2.86572	2	0.238625	TRUE	FALSE	Moderate heterogeneity
306	Other mental disorder	-0.204175	0.815319	0.099334	0.0398363	3215	116	3099	2	0	0.626292	1	0.428719	TRUE	FALSE	Low heterogeneity
244	Hypothyroidism	-0.141697	0.867884	0.0748633	0.0583925	3003	212	2791	2	0	0.160071	1	0.689091	FALSE	FALSE	Low heterogeneity
218	Benign neoplasm of uterus	-0.117622	0.889032	0.062556	0.0600716	3432	333	3099	3	29.5979	2.84082	2	0.241614	FALSE	FALSE	Moderate heterogeneity
371.3	Inflammation of eyelids	-0.142535	0.867157	0.0762866	0.0617038	2797	223	2574	2	0	0.159406	1	0.689704	FALSE	FALSE	Low heterogeneity
300.11	Generalized anxiety disorder	-0.174148	0.840173	0.0957641	0.0689868	2637	122	2515	2	0	0.0017423	1	0.966705	FALSE	FALSE	Low heterogeneity
218.1	Uterine leiomyoma	-0.12293	0.884326	0.0678499	0.0700182	3361	262	3099	3	0	1.83707	2	0.399104	FALSE	FALSE	Low heterogeneity
585	Renal failure	-0.168326	0.845078	0.0935936	0.0721015	3011	132	2879	2	0	0.451831	1	0.501467	FALSE	FALSE	Low heterogeneity
418	Nonspecific chest pain	0.103756	1.10933	0.0580442	0.073851	3559	460	3099	2	0	0.129571	1	0.718878	FALSE	FALSE	Low heterogeneity
464	Acute sinusitis	-0.145471	0.864615	0.0816838	0.0749284	2567	178	2389	2	74.8172	3.97096	1	0.0462914	FALSE	FALSE	Significant heterogeneity
465	Acute upper respiratory infections of multiple or unspecified sites	-0.0818983	0.921366	0.0469544	0.0811225	3093	704	2389	2	57.8664	2.3734	1	0.123418	FALSE	FALSE	High heterogeneity
634	Miscarriage; stillbirth	-0.156427	0.855194	0.0929714	0.0924671	2178	138	2040	2	0	0.0113337	1	0.915218	FALSE	FALSE	Low heterogeneity
300.1	Anxiety disorder	-0.0999837	0.904852	0.0616282	0.104725	2844	329	2515	2	0	0.0270242	1	0.869424	FALSE	FALSE	Low heterogeneity
411	Ischemic Heart Disease	0.114659	1.12149	0.0709441	0.106055	5578	244	5334	3	0	1.51033	2	0.469934	FALSE	FALSE	Low heterogeneity
593	Hematuria	-0.10729	0.898265	0.0681185	0.115245	5284	251	5033	3	0	0.56829	2	0.752657	FALSE	FALSE	Low heterogeneity
367.2	Astigmatism	-0.099332	0.905442	0.0632162	0.116112	2823	376	2447	2	42.0728	1.72631	1	0.188883	FALSE	FALSE	Moderate heterogeneity
300	Anxiety disorders	-0.0917524	0.912331	0.0589529	0.119621	2879	364	2515	2	0	0.0211601	1	0.884344	FALSE	FALSE	Low heterogeneity
365	Glaucoma	0.128753	1.13741	0.0830828	0.121213	2951	174	2777	2	37.8008	1.60774	1	0.20481	FALSE	FALSE	Moderate heterogeneity
840	Sprains and strains	-0.0861179	0.917486	0.0572705	0.132657	3064	415	2649	2	37.2657	1.59402	1	0.206752	FALSE	FALSE	Moderate heterogeneity
619	Noninflammatory female genital disorders	-0.0849373	0.91857	0.0570084	0.136249	3579	425	3154	3	0	0.0550614	2	0.972845	FALSE	FALSE	Low heterogeneity
591	Urinary tract infection	-0.0822227	0.921067	0.0597	0.16843	5392	359	5033	3	0	0.295474	2	0.862658	FALSE	FALSE	Low heterogeneity
733	Other disorders of bone and cartilage	-0.110337	0.895533	0.0809058	0.172641	2950	219	2731	2	0	0.0300999	1	0.862264	FALSE	FALSE	Low heterogeneity
110.1	Dermatophytosis	-0.119433	0.887424	0.0882527	0.175958	3017	145	2872	2	0	0.110901	1	0.739121	FALSE	FALSE	Low heterogeneity
465.2	Acute pharyngitis	-0.0758002	0.927001	0.0579778	0.191077	2800	411	2389	2	62.3927	2.65906	1	0.102962	FALSE	FALSE	High heterogeneity
476	Allergic rhinitis	-0.066311	0.93584	0.0512782	0.195956	2904	580	2324	2	33.2424	1.49796	1	0.220986	FALSE	FALSE	Moderate heterogeneity
367.1	Myopia	-0.0685316	0.933764	0.0545149	0.208712	2991	544	2447	2	6.81114	1.07309	1	0.300249	FALSE	FALSE	Low heterogeneity
110	Dermatophytosis / Dermatomycosis	-0.10037	0.904503	0.0802758	0.211186	3047	175	2872	2	0	0.0815381	1	0.775224	FALSE	FALSE	Low heterogeneity
381	Otitis media and Eustachian tube disorders	-0.0962278	0.908257	0.0773815	0.213665	3095	180	2915	2	71.5287	3.51231	1	0.0609143	FALSE	FALSE	High heterogeneity
687.1	Rash and other nonspecific skin eruption	-0.0727059	0.929874	0.0585125	0.214026	3027	372	2655	2	0	0.948415	1	0.330123	FALSE	FALSE	Low heterogeneity
689	Disorder of skin and subcutaneous tissue NOS	-0.0846438	0.91884	0.0688088	0.218648	3139	267	2872	2	23.1581	1.30137	1	0.253963	FALSE	FALSE	Low heterogeneity
726	Peripheral enthesopathies and allied syndromes	-0.0709238	0.931533	0.0584605	0.225056	2904	421	2483	2	76.0631	4.17765	1	0.0409605	FALSE	FALSE	Significant heterogeneity
272.11	Hypercholesterolemia	-0.0716849	0.930824	0.0598818	0.231265	5147	378	4769	3	0	1.256	2	0.533659	FALSE	FALSE	Low heterogeneity
610	Benign mammary dysplasias	-0.103357	0.901805	0.0867373	0.233416	1748	185	1563	2	0	0.645358	1	0.421777	FALSE	FALSE	Low heterogeneity
278	Overweight, obesity and other hyperalimentation	-0.0834828	0.919907	0.0704828	0.236238	3139	311	2828	2	0	0.522483	1	0.469785	FALSE	FALSE	Low heterogeneity
371	Inflammation of the eye	-0.076177	0.926652	0.0649206	0.240641	2890	316	2574	2	0	0.353061	1	0.552385	FALSE	FALSE	Low heterogeneity
475	Chronic sinusitis	-0.0948092	0.909546	0.0812343	0.243167	2497	173	2324	2	0	0.243012	1	0.622039	FALSE	FALSE	Low heterogeneity
389.1	Sensorineural hearing loss	0.110544	1.11689	0.0952632	0.245884	3005	130	2875	2	0	0.0644452	1	0.799603	FALSE	FALSE	Low heterogeneity
716	Other arthropathies	0.0838586	1.08748	0.0734698	0.253702	3544	252	3292	2	0	0.702614	1	0.401907	FALSE	FALSE	Low heterogeneity
564	Functional digestive disorders	0.0789284	1.08213	0.0693824	0.255294	3303	276	3027	2	0	0.792581	1	0.373321	FALSE	FALSE	Low heterogeneity
716.9	Arthropathy NOS	0.0836453	1.08724	0.0743534	0.260602	3538	246	3292	2	0	0.704171	1	0.401386	FALSE	FALSE	Low heterogeneity
366	Cataract	0.065075	1.06724	0.0578467	0.260608	5601	475	5126	3	0	0.668768	2	0.715779	FALSE	FALSE	Low heterogeneity
208	Benign neoplasm of colon	-0.066705	0.935471	0.0594491	0.26184	5583	419	5164	3	63.8868	5.53814	2	0.0627202	FALSE	FALSE	High heterogeneity
614.52	Vaginitis and vulvovaginitis	0.0954056	1.1001	0.0852966	0.263347	1840	163	1677	2	15.4533	1.18278	1	0.276791	FALSE	FALSE	Low heterogeneity
530.11	GERD	-0.0585063	0.943172	0.0523626	0.263853	5448	474	4974	3	10.3637	2.23124	2	0.327712	FALSE	FALSE	Low heterogeneity
535	Gastritis and duodenitis	-0.0658999	0.936225	0.0594801	0.267892	5472	340	5132	3	57.1696	4.66958	2	0.0968308	FALSE	FALSE	High heterogeneity
280.1	Iron deficiency anemias, unspecified or not due to blood loss	0.0988032	1.10385	0.089684	0.2706	2884	136	2748	2	54.9101	2.21779	1	0.136428	FALSE	FALSE	High heterogeneity
702	Degenerative skin conditions and other dermatoses	-0.0908997	0.913109	0.0827043	0.271728	2872	194	2678	2	69.4297	3.27115	1	0.0705082	FALSE	FALSE	High heterogeneity
250.4	Abnormal glucose	-0.0710443	0.931421	0.0654311	0.277572	2980	369	2611	2	0	0.775395	1	0.378553	FALSE	FALSE	Low heterogeneity
379.2	Disorders of vitreous body	0.0808376	1.08419	0.0774442	0.296569	2846	232	2614	2	0	0.594042	1	0.44086	FALSE	FALSE	Low heterogeneity
174.1	Breast cancer [female]	0.0972732	1.10216	0.0965026	0.313461	2064	133	1931	2	0	0.307773	1	0.57905	FALSE	FALSE	Low heterogeneity
367	Disorders of refraction and accommodation; blindness and low vision	-0.0506298	0.95063	0.0502393	0.313563	3139	692	2447	2	0	0.325543	1	0.568295	FALSE	FALSE	Low heterogeneity
479	Other upper respiratory disease	-0.0794747	0.923601	0.0788622	0.313566	2522	198	2324	2	0	0.570348	1	0.450121	FALSE	FALSE	Low heterogeneity
296.22	Major depressive disorder	-0.0655927	0.936512	0.0654301	0.31611	2796	281	2515	2	0	0.0579138	1	0.809824	FALSE	FALSE	Low heterogeneity
495	Asthma	0.0553913	1.05695	0.0555167	0.318405	5472	379	5093	3	0	1.17183	2	0.556597	FALSE	FALSE	Low heterogeneity
571.5	Other chronic nonalcoholic liver disease	-0.0747578	0.927968	0.0753042	0.320835	2925	206	2719	2	52.4981	2.10518	1	0.146801	FALSE	FALSE	High heterogeneity
573	Other disorders of liver	-0.071774	0.930741	0.0761819	0.346121	2930	211	2719	2	13.2997	1.1534	1	0.282839	FALSE	FALSE	Low heterogeneity
702.2	Seborrheic keratosis	-0.0770678	0.925827	0.0828123	0.352044	3134	189	2945	2	71.0173	3.45033	1	0.0632391	FALSE	FALSE	High heterogeneity
613	Other nonmalignant breast conditions	-0.0762413	0.926593	0.082026	0.352641	3139	188	2951	2	82.4305	5.69167	1	0.0170456	FALSE	FALSE	Significant heterogeneity
627	Menopausal and postmenopausal disorders	-0.08171	0.921539	0.090087	0.3644	1898	201	1697	2	0	0.014799	1	0.903175	FALSE	FALSE	Low heterogeneity
704	Diseases of hair and hair follicles	-0.0743311	0.928364	0.0820152	0.364773	3065	159	2906	2	0	0.109956	1	0.740194	FALSE	FALSE	Low heterogeneity
740.11	Osteoarthrosis, localized, primary	0.0745351	1.07738	0.0834146	0.371563	3009	190	2819	2	67.9578	3.12089	1	0.0772947	FALSE	FALSE	High heterogeneity
727	Other disorders of synovium, tendon, and bursa	-0.0632299	0.938728	0.0707846	0.371712	2756	273	2483	2	75.1211	4.01947	1	0.0449779	FALSE	FALSE	Significant heterogeneity
174.11	Malignant neoplasm of female breast	0.0864159	1.09026	0.0979324	0.377559	2059	128	1931	2	0	0.295086	1	0.58698	FALSE	FALSE	Low heterogeneity
278.1	Obesity	-0.0766298	0.926233	0.0869654	0.378235	3037	209	2828	2	0	0.119264	1	0.729834	FALSE	FALSE	Low heterogeneity
366.2	Senile cataract	0.058383	1.06012	0.0683798	0.393213	5460	334	5126	3	0	0.503335	2	0.777503	FALSE	FALSE	Low heterogeneity
079	Viral infection	-0.0533414	0.948056	0.0632419	0.398977	2833	315	2518	2	48.033	1.9243	1	0.165383	FALSE	FALSE	Moderate heterogeneity
530.1	Esophagitis, GERD and related diseases	-0.0400097	0.96078	0.0497619	0.421384	5501	527	4974	3	8.8672	2.1946	2	0.333771	FALSE	FALSE	Low heterogeneity
622	Polyp of female genital organs	-0.0686446	0.933658	0.0854811	0.421952	2220	162	2058	2	0	0.00011058	1	0.99161	FALSE	FALSE	Low heterogeneity
041	Bacterial infection NOS	-0.0620885	0.9398	0.0781776	0.42708	3080	185	2895	2	0	0.00143283	1	0.969805	FALSE	FALSE	Low heterogeneity
296.2	Depression	-0.0496718	0.951542	0.0628921	0.429648	2823	308	2515	2	0	0.00723473	1	0.932216	FALSE	FALSE	Low heterogeneity
411.4	Coronary atherosclerosis	0.063897	1.06598	0.0809895	0.430139	5513	179	5334	3	0	1.89828	2	0.387074	FALSE	FALSE	Low heterogeneity
276.1	Electrolyte imbalance	-0.0717	0.93081	0.0912168	0.431844	3072	134	2938	2	0	0.0132504	1	0.908358	FALSE	FALSE	Low heterogeneity
530	Diseases of esophagus	-0.0379392	0.962771	0.0488456	0.437326	5525	551	4974	3	0	1.80346	2	0.405866	FALSE	FALSE	Low heterogeneity
740.1	Osteoarthritis; localized	0.0615533	1.06349	0.0797323	0.440115	3026	207	2819	2	60.298	2.51877	1	0.112499	FALSE	FALSE	High heterogeneity
380.4	Impacted cerumen	-0.0638707	0.938126	0.0858066	0.456661	3080	146	2934	2	62.4174	2.66081	1	0.102849	FALSE	FALSE	High heterogeneity
250.41	Impaired fasting glucose	-0.0750576	0.92769	0.101648	0.460269	2725	114	2611	2	0	0.880758	1	0.347994	FALSE	FALSE	Low heterogeneity
327.3	Sleep apnea	0.0522198	1.05361	0.0724759	0.471209	2966	246	2720	2	0	0.218117	1	0.640479	FALSE	FALSE	Low heterogeneity
571	Chronic liver disease and cirrhosis	-0.0531478	0.94824	0.0747035	0.476806	2928	209	2719	2	20.1076	1.25168	1	0.263231	FALSE	FALSE	Low heterogeneity
578	Gastrointestinal hemorrhage	-0.0430441	0.957869	0.060736	0.478505	5529	320	5209	3	77.0142	8.70103	2	0.0129001	FALSE	FALSE	Significant heterogeneity
695	Erythematous conditions	-0.0633796	0.938587	0.0943809	0.501883	2902	120	2782	2	45.3908	1.83119	1	0.175987	FALSE	FALSE	Moderate heterogeneity
698	Pruritus and related conditions	0.0529263	1.05435	0.0796687	0.506479	3139	170	2969	2	52.7455	2.1162	1	0.145748	FALSE	FALSE	High heterogeneity
578.8	Hemorrhage of rectum and anus	-0.0583821	0.943289	0.088312	0.508555	3396	147	3249	2	28.5542	1.39966	1	0.23678	FALSE	FALSE	Moderate heterogeneity
296	Mood disorders	-0.0401601	0.960636	0.0613961	0.513038	2841	326	2515	2	0	0.0317865	1	0.858497	FALSE	FALSE	Low heterogeneity
483	Acute bronchitis and bronchiolitis	-0.0522115	0.949128	0.0805729	0.516982	3001	172	2829	2	62.9207	2.69692	1	0.100542	FALSE	FALSE	High heterogeneity
939	Atopic/contact dermatitis due to other or unspecified	-0.0316807	0.968816	0.053068	0.550519	2895	486	2409	2	0	0.725444	1	0.394364	FALSE	FALSE	Low heterogeneity
401	Hypertension	-0.0250991	0.975213	0.0422139	0.552131	5595	897	4698	3	0	1.35317	2	0.508349	FALSE	FALSE	Low heterogeneity
614	Inflammatory diseases of female pelvic organs	0.0408294	1.04167	0.0712074	0.566382	1920	243	1677	2	0	0.0762407	1	0.782458	FALSE	FALSE	Low heterogeneity
480	Pneumonia	0.0531148	1.05455	0.0926442	0.566428	2956	127	2829	2	0	0.733804	1	0.391653	FALSE	FALSE	Low heterogeneity
369.5	Conjunctivitis, infectious	-0.0392867	0.961475	0.0704828	0.577258	2813	239	2574	2	0	0.355943	1	0.550768	FALSE	FALSE	Low heterogeneity
947	Urticaria	0.0443906	1.04539	0.0808503	0.582973	2578	169	2409	2	38.5126	1.62635	1	0.202209	FALSE	FALSE	Moderate heterogeneity
368	Visual disturbances	-0.0378615	0.962846	0.0690829	0.583652	3135	252	2883	2	0	0.906211	1	0.341122	FALSE	FALSE	Low heterogeneity
272	Disorders of lipoid metabolism	-0.0239555	0.976329	0.044926	0.59388	5601	832	4769	3	23.4368	2.61222	2	0.270872	FALSE	FALSE	Low heterogeneity
726.1	Enthesopathy	-0.0359757	0.964664	0.0689101	0.601624	2765	282	2483	2	84.358	6.39305	1	0.0114568	FALSE	FALSE	Significant heterogeneity
272.1	Hyperlipidemia	-0.0232343	0.977034	0.0449351	0.605113	5599	830	4769	3	22.11	2.56772	2	0.276966	FALSE	FALSE	Low heterogeneity
694	Dyschromia and Vitiligo	0.0464214	1.04752	0.090154	0.606615	2912	130	2782	2	0	0.104539	1	0.746449	FALSE	FALSE	Low heterogeneity
340	Migraine	0.0399193	1.04073	0.078733	0.61214	2990	181	2809	2	0	0.000175097	1	0.989442	FALSE	FALSE	Low heterogeneity
280	Iron deficiency anemias	0.0429293	1.04386	0.0860499	0.617858	2894	146	2748	2	0	0.455951	1	0.499522	FALSE	FALSE	Low heterogeneity
285	Other anemias	-0.0277542	0.972627	0.055879	0.619412	5505	387	5118	3	0	1.67562	2	0.432658	FALSE	FALSE	Low heterogeneity
694.2	Other dyschromia	0.0457492	1.04681	0.0926229	0.621356	2903	121	2782	2	0	0.208567	1	0.647893	FALSE	FALSE	Low heterogeneity
327.4	Insomnia	0.0375803	1.0383	0.0763089	0.622383	2920	200	2720	2	0	0.0617563	1	0.803741	FALSE	FALSE	Low heterogeneity
078	Viral warts & HPV	-0.0387458	0.961995	0.0796687	0.626728	2695	177	2518	2	34.1337	1.51823	1	0.217888	FALSE	FALSE	Moderate heterogeneity
374	Other disorders of eyelids	0.0379034	1.03863	0.0835217	0.649962	2747	173	2574	2	9.03599	1.09934	1	0.294412	FALSE	FALSE	Low heterogeneity
785	Abdominal pain	0.0214237	1.02165	0.0490584	0.66233	3571	665	2906	2	0	0.0858017	1	0.769584	FALSE	FALSE	Low heterogeneity
681	Superficial cellulitis and abscess	0.0352193	1.03585	0.0830726	0.671596	3062	156	2906	2	0	0.134185	1	0.714132	FALSE	FALSE	Low heterogeneity
626.12	Excessive or frequent menstruation	0.037639	1.03836	0.090154	0.676315	1854	157	1697	2	1.08516	1.01097	1	0.31467	FALSE	FALSE	Low heterogeneity
764	Sciatica	-0.0403137	0.960488	0.0979171	0.68055	3015	111	2904	2	59.0232	2.44041	1	0.118245	FALSE	FALSE	High heterogeneity
743.11	Osteoporosis NOS	-0.0408181	0.960004	0.101815	0.688491	2980	143	2837	2	0	0.0200415	1	0.887421	FALSE	FALSE	Low heterogeneity
741	Symptoms and disorders of the joints	0.026981	1.02735	0.068151	0.692178	3075	263	2812	2	21.9253	1.28082	1	0.257746	FALSE	FALSE	Low heterogeneity
272.13	Mixed hyperlipidemia	0.0345655	1.03517	0.0895566	0.699525	2606	164	2442	2	0	0.363812	1	0.546397	FALSE	FALSE	Low heterogeneity
379	Other disorders of eye	0.0256875	1.02602	0.0666549	0.699956	2917	303	2614	2	0	0.710182	1	0.399384	FALSE	FALSE	Low heterogeneity
743	Osteoporosis, osteopenia and pathological fracture	-0.0262711	0.974071	0.0698693	0.706914	3139	302	2837	2	0	0.0131007	1	0.908874	FALSE	FALSE	Low heterogeneity
614.5	Inflammatory disease of cervix, vagina, and vulva	0.0278341	1.02823	0.0741553	0.707401	1899	222	1677	2	0	0.00304695	1	0.95598	FALSE	FALSE	Low heterogeneity
586	Other disorders of the kidney and ureters	0.0322638	1.03279	0.0864236	0.708909	3035	156	2879	2	57.3444	2.34436	1	0.125737	FALSE	FALSE	High heterogeneity
401.1	Essential hypertension	-0.0157512	0.984372	0.042426	0.710442	5586	888	4698	3	0	1.6327	2	0.442041	FALSE	FALSE	Low heterogeneity
619.4	Noninflammatory disorders of vagina	0.0273294	1.02771	0.0775378	0.724489	1793	206	1587	2	0	0.628975	1	0.427731	FALSE	FALSE	Low heterogeneity
743.9	Osteopenia or other disorder of bone and cartilage	-0.0277371	0.972644	0.0794874	0.727127	3062	225	2837	2	0	0.429439	1	0.512264	FALSE	FALSE	Low heterogeneity
389	Hearing loss	0.0235431	1.02382	0.0696091	0.735198	3125	250	2875	2	0	0.904856	1	0.341483	FALSE	FALSE	Low heterogeneity
626.1	Irregular menstrual cycle/bleeding	0.0230041	1.02327	0.0691239	0.739288	2033	336	1697	2	0	0.115838	1	0.733594	FALSE	FALSE	Low heterogeneity
722	Intervertebral disc disorders	0.0279873	1.02838	0.0842402	0.739714	2988	158	2830	2	57.0126	2.32626	1	0.127207	FALSE	FALSE	High heterogeneity
327	Sleep disorders	0.0196553	1.01985	0.0592172	0.73995	3091	371	2720	2	0	0.0174603	1	0.894876	FALSE	FALSE	Low heterogeneity
375.1	Dry eyes	0.020825	1.02104	0.0683348	0.760557	2908	294	2614	2	43.7624	1.77817	1	0.182374	FALSE	FALSE	Moderate heterogeneity
622.1	Polyp of corpus uteri	-0.0288926	0.971521	0.095428	0.762066	2180	122	2058	2	0	0.00537605	1	0.94155	FALSE	FALSE	Low heterogeneity
241	Nontoxic nodular goiter	-0.0285167	0.971886	0.0953338	0.764845	2914	123	2791	2	0	0.447696	1	0.503431	FALSE	FALSE	Low heterogeneity
427	Cardiac dysrhythmias	0.0148806	1.01499	0.0578548	0.79702	5533	426	5107	3	0	1.94257	2	0.378596	FALSE	FALSE	Low heterogeneity
216	Benign neoplasm of skin	0.0139128	1.01401	0.056309	0.804846	3125	418	2707	2	4.26561	1.04456	1	0.306764	FALSE	FALSE	Low heterogeneity
327.32	Obstructive sleep apnea	0.0184186	1.01859	0.0780753	0.813504	2928	208	2720	2	0	0.283315	1	0.594537	FALSE	FALSE	Low heterogeneity
261	Vitamin deficiency	-0.0125594	0.987519	0.0560808	0.822795	3070	412	2658	2	0	0.616145	1	0.432483	FALSE	FALSE	Low heterogeneity
304	Adjustment reaction	-0.0177083	0.982448	0.0876043	0.839808	2657	142	2515	2	0	0.322397	1	0.570171	FALSE	FALSE	Low heterogeneity
743.1	Osteoporosis	-0.0195358	0.980654	0.100286	0.845549	2984	147	2837	2	0	0.00176606	1	0.966479	FALSE	FALSE	Low heterogeneity
197	Chemotherapy	-0.0178565	0.982302	0.0955764	0.851794	3368	126	3242	2	0	0.565336	1	0.452118	FALSE	FALSE	Low heterogeneity
706	Diseases of sebaceous glands	-0.00999959	0.99005	0.0569103	0.860523	3106	375	2731	2	0	0.177906	1	0.673179	FALSE	FALSE	Low heterogeneity
289.4	Lymphadenitis	-0.0151296	0.984984	0.0862583	0.860767	2958	143	2815	2	0	0.520667	1	0.470557	FALSE	FALSE	Low heterogeneity
318	Tobacco use disorder	-0.0151077	0.985006	0.0982573	0.877802	3520	114	3406	2	0	0.153402	1	0.695305	FALSE	FALSE	Low heterogeneity
740	Osteoarthrosis	0.00939211	1.00944	0.0612482	0.878126	5601	374	5227	3	15.5415	2.36803	2	0.306048	FALSE	FALSE	Low heterogeneity
362	Other retinal disorders	-0.011685	0.988383	0.0780217	0.880949	2963	199	2764	2	0	0.468848	1	0.493518	FALSE	FALSE	Low heterogeneity
706.1	Acne	0.0104945	1.01055	0.076599	0.891026	2928	197	2731	2	0	0.026592	1	0.870463	FALSE	FALSE	Low heterogeneity
250.2	Type 2 diabetes	-0.00750265	0.992525	0.0601653	0.900761	5341	386	4955	3	0	0.490177	2	0.782635	FALSE	FALSE	Low heterogeneity
351	Other peripheral nerve disorders	-0.00788023	0.992151	0.0704903	0.910989	5517	235	5282	3	68.9162	6.43421	2	0.0400709	FALSE	FALSE	Significant heterogeneity
740.9	Osteoarthrosis NOS	-0.00866703	0.99137	0.0782112	0.911762	3058	239	2819	2	54.5708	2.20123	1	0.137901	FALSE	FALSE	High heterogeneity
174	Breast cancer	0.00791486	1.00795	0.0796884	0.920882	5331	186	5145	3	0	1.81499	2	0.403533	FALSE	FALSE	Low heterogeneity
789	Nausea and vomiting	0.00623155	1.00625	0.0631276	0.921366	5601	297	5304	3	47.9851	3.84505	2	0.146237	FALSE	FALSE	Moderate heterogeneity
261.4	Vitamin D deficiency	-0.00528393	0.99473	0.0572724	0.926492	3050	392	2658	2	0	0.468399	1	0.493725	FALSE	FALSE	Low heterogeneity
626	Disorders of menstruation and other abnormal bleeding from female genital tract	-0.00471775	0.995293	0.0550314	0.931682	3366	512	2854	3	0	0.2514	2	0.881879	FALSE	FALSE	Low heterogeneity
721	Spondylosis and allied disorders	-0.00650516	0.993516	0.0852831	0.939198	2987	157	2830	2	0	0.932709	1	0.33416	FALSE	FALSE	Low heterogeneity
276	Disorders of fluid, electrolyte, and acid-base balance	-0.00531103	0.994703	0.0777306	0.945526	3125	187	2938	2	0	0.193724	1	0.659835	FALSE	FALSE	Low heterogeneity
721.1	Spondylosis without myelopathy	-0.00497274	0.99504	0.0862576	0.954028	2983	153	2830	2	0	0.918685	1	0.33782	FALSE	FALSE	Low heterogeneity
369	Infection of the eye	0.0038726	1.00388	0.0676606	0.954357	2836	262	2574	2	0	0.0786913	1	0.779079	FALSE	FALSE	Low heterogeneity
701	Other hypertrophic and atrophic conditions of skin	-0.00342316	0.996583	0.0619314	0.955921	3111	317	2794	2	0	0.0150973	1	0.902209	FALSE	FALSE	Low heterogeneity
574.1	Cholelithiasis	0.00518405	1.0052	0.100379	0.958812	3528	108	3420	2	65.5142	2.89974	1	0.0885937	FALSE	FALSE	High heterogeneity
574	Cholelithiasis and cholecystitis	0.00370354	1.00371	0.0979171	0.969829	3536	116	3420	2	67.1959	3.0484	1	0.0808168	FALSE	FALSE	High heterogeneity
250	Diabetes mellitus	-0.000440011	0.99956	0.0520099	0.99325	5536	581	4955	3	0	0.272659	2	0.872555	FALSE	FALSE	Low heterogeneity
433	Cerebrovascular disease	0.000843469	1.00084	0.100998	0.993337	3128	111	3017	2	0	0.084472	1	0.771326	FALSE	FALSE	Low heterogeneity
599	Other symptoms/disorders or the urinary system	0.000405863	1.00041	0.0625852	0.994826	3546	360	3186	2	53.3401	2.14317	1	0.143206	FALSE	FALSE	High heterogeneity
706.2	Sebaceous cyst	-0.000536564	0.999464	0.0830726	0.994847	2887	156	2731	2	0	0.519368	1	0.471111	FALSE	FALSE	Low heterogeneity
