# Supplementary material for: Uncovering associations between pre-existing conditions and COVID-19 Severity: A polygenic risk score approach across three large biobanks
Source: PLoS Genet. 2023 Dec 19;19(12):e1010907. doi: 10.1371/journal.pgen.1010907 (PMC10763941; doi:10.1371/journal.pgen.1010907)
Supplement: S15 Table — (XLSX) [file pgen.1010907.s030.xlsx]

## Sheet: Table S15
S15 Table	Cohort-specific "B2_ALL" PRS PheWAS Results for EUR Ancestry, Unadjusted for BMI
Cohort	Phecode	Description	n Cases	n Controls	OR	P	Nominal Significant	Significance Threshold	Phenome Wide Significant
MGI	008	Intestinal infection	3263	47020	1.02 (0.987,1.06)	0.207	FALSE	2.95e-05	FALSE
UKB	008	Intestinal infection	9189	416459	1.04 (1.02,1.06)	0.000224	TRUE	3.6e-05	FALSE
All of Us	008	Intestinal infection	1526	45875	1.03 (0.978,1.08)	0.266	FALSE	3.58e-05	FALSE
MGI	008.5	Bacterial enteritis	1393	47020	1.04 (0.983,1.1)	0.173	FALSE	2.95e-05	FALSE
UKB	008.5	Bacterial enteritis	2808	416459	1.05 (1.02,1.09)	0.00579	TRUE	3.6e-05	FALSE
All of Us	008.5	Bacterial enteritis	454	45875	1.02 (0.926,1.12)	0.706	FALSE	3.58e-05	FALSE
MGI	008.52	Intestinal infection due to C. difficile	1091	47020	1.05 (0.989,1.12)	0.105	FALSE	2.95e-05	FALSE
UKB	008.52	Intestinal infection due to C. difficile	661	416459	1.02 (0.94,1.1)	0.698	FALSE	3.6e-05	FALSE
All of Us	008.52	Intestinal infection due to C. difficile	245	45875	1.02 (0.896,1.16)	0.774	FALSE	3.58e-05	FALSE
MGI	008.6	Viral Enteritis	880	47020	1.05 (0.985,1.13)	0.124	FALSE	2.95e-05	FALSE
UKB	008.6	Viral Enteritis	872	416459	1.08 (1.01,1.16)	0.0205	TRUE	3.6e-05	FALSE
All of Us	008.6	Viral Enteritis	536	45875	1.11 (1.02,1.21)	0.0156	TRUE	3.58e-05	FALSE
UKB	008.7	Intestinal infection due to protozoa	57	416459	1.08 (0.832,1.4)	0.539	FALSE	3.6e-05	FALSE
MGI	010	Tuberculosis	263	42990	0.969 (0.856,1.1)	0.611	FALSE	2.95e-05	FALSE
UKB	010	Tuberculosis	177	409902	1.18 (1.02,1.36)	0.028	TRUE	3.6e-05	FALSE
All of Us	010	Tuberculosis	91	43587	1.15 (0.933,1.41)	0.177	FALSE	3.58e-05	FALSE
MGI	031	Diseases due to other mycobacteria	90	42990	1.17 (0.949,1.44)	0.125	FALSE	2.95e-05	FALSE
All of Us	031	Diseases due to other mycobacteria	80	43587	1.07 (0.852,1.33)	0.562	FALSE	3.58e-05	FALSE
MGI	038	Septicemia	2739	42990	1.06 (1.02,1.1)	0.00439	TRUE	2.95e-05	FALSE
UKB	038	Septicemia	4364	409902	1.03 (0.999,1.06)	0.0603	FALSE	3.6e-05	FALSE
All of Us	038	Septicemia	1080	43587	1.1 (1.04,1.17)	0.00171	TRUE	3.58e-05	FALSE
MGI	038.1	Gram negative septicemia	596	42990	1.02 (0.936,1.1)	0.692	FALSE	2.95e-05	FALSE
UKB	038.1	Gram negative septicemia	885	409902	1.02 (0.952,1.09)	0.598	FALSE	3.6e-05	FALSE
All of Us	038.1	Gram negative septicemia	220	43587	1.04 (0.91,1.19)	0.547	FALSE	3.58e-05	FALSE
MGI	038.2	Gram positive septicemia	246	42990	1.02 (0.893,1.15)	0.815	FALSE	2.95e-05	FALSE
UKB	038.2	Gram positive septicemia	507	409902	1.02 (0.936,1.12)	0.627	FALSE	3.6e-05	FALSE
All of Us	038.2	Gram positive septicemia	110	43587	1.1 (0.911,1.33)	0.305	FALSE	3.58e-05	FALSE
MGI	038.3	Bacteremia	1288	42990	1.07 (1.01,1.14)	0.0134	TRUE	2.95e-05	FALSE
MGI	041	Bacterial infection NOS	6168	42990	1.04 (1.01,1.06)	0.0112	TRUE	2.95e-05	FALSE
UKB	041	Bacterial infection NOS	12624	409902	1.05 (1.03,1.07)	2.75e-07	TRUE	3.6e-05	TRUE
All of Us	041	Bacterial infection NOS	3111	43587	1.04 (1.01,1.08)	0.0243	TRUE	3.58e-05	FALSE
MGI	041.1	Staphylococcus infections	1830	42990	1.03 (0.983,1.08)	0.207	FALSE	2.95e-05	FALSE
UKB	041.1	Staphylococcus infections	3273	409902	1.04 (1.01,1.08)	0.0218	TRUE	3.6e-05	FALSE
All of Us	041.1	Staphylococcus infections	675	43587	1.09 (1.01,1.18)	0.0284	TRUE	3.58e-05	FALSE
MGI	041.11	Methicillin sensitive Staphylococcus aureus	983	42990	1.05 (0.981,1.12)	0.163	FALSE	2.95e-05	FALSE
All of Us	041.11	Methicillin sensitive Staphylococcus aureus	307	43587	0.966 (0.861,1.08)	0.554	FALSE	3.58e-05	FALSE
MGI	041.12	Methicillin resistant Staphylococcus aureus	845	42990	1.05 (0.979,1.12)	0.171	FALSE	2.95e-05	FALSE
All of Us	041.12	Methicillin resistant Staphylococcus aureus	280	43587	1.2 (1.06,1.34)	0.00292	TRUE	3.58e-05	FALSE
MGI	041.2	Streptococcus infection	1726	42990	1.05 (0.999,1.1)	0.0545	FALSE	2.95e-05	FALSE
UKB	041.2	Streptococcus infection	1702	409902	1.03 (0.985,1.08)	0.175	FALSE	3.6e-05	FALSE
All of Us	041.2	Streptococcus infection	440	43587	1.13 (1.03,1.25)	0.0098	TRUE	3.58e-05	FALSE
MGI	041.21	Rheumatic fever / chorea	280	42990	1.1 (0.977,1.24)	0.109	FALSE	2.95e-05	FALSE
MGI	041.4	E. coli	1245	42990	1.1 (1.04,1.16)	0.0011	TRUE	2.95e-05	FALSE
UKB	041.4	E. coli	2840	409902	1.06 (1.02,1.1)	0.00157	TRUE	3.6e-05	FALSE
All of Us	041.4	E. coli	428	43587	0.985 (0.893,1.09)	0.754	FALSE	3.58e-05	FALSE
MGI	041.8	H. pylori	270	42990	1.13 (1,1.28)	0.0398	TRUE	2.95e-05	FALSE
All of Us	041.8	H. pylori	237	43587	1.1 (0.97,1.25)	0.13	FALSE	3.58e-05	FALSE
MGI	041.9	Infection with drug-resistant microorganisms	411	42990	1.11 (1.01,1.22)	0.0358	TRUE	2.95e-05	FALSE
All of Us	041.9	Infection with drug-resistant microorganisms	196	43587	1.01 (0.873,1.16)	0.909	FALSE	3.58e-05	FALSE
MGI	053	Herpes zoster	1717	37683	1.02 (0.972,1.07)	0.398	FALSE	2.95e-05	FALSE
UKB	053	Herpes zoster	422	419753	0.977 (0.887,1.08)	0.641	FALSE	3.6e-05	FALSE
All of Us	053	Herpes zoster	1531	38554	0.988 (0.937,1.04)	0.66	FALSE	3.58e-05	FALSE
MGI	053.1	Herpes zoster with nervous system complications	243	37683	0.964 (0.847,1.1)	0.577	FALSE	2.95e-05	FALSE
UKB	053.1	Herpes zoster with nervous system complications	88	419753	0.97 (0.784,1.2)	0.768	FALSE	3.6e-05	FALSE
All of Us	053.1	Herpes zoster with nervous system complications	206	38554	0.963 (0.836,1.11)	0.594	FALSE	3.58e-05	FALSE
MGI	054	Herpes simplex	1739	37683	1.04 (0.995,1.1)	0.0803	FALSE	2.95e-05	FALSE
UKB	054	Herpes simplex	223	419753	1.11 (0.975,1.27)	0.109	FALSE	3.6e-05	FALSE
All of Us	054	Herpes simplex	1675	38554	0.995 (0.947,1.05)	0.858	FALSE	3.58e-05	FALSE
MGI	070	Viral hepatitis	885	37683	1.09 (1.02,1.17)	0.0119	TRUE	2.95e-05	FALSE
UKB	070	Viral hepatitis	722	419753	1.07 (0.99,1.15)	0.0904	FALSE	3.6e-05	FALSE
All of Us	070	Viral hepatitis	932	38554	1.11 (1.04,1.18)	0.00228	TRUE	3.58e-05	FALSE
MGI	070.1	Viral hepatitis A	90	37683	1.13 (0.918,1.39)	0.225	FALSE	2.95e-05	FALSE
UKB	070.1	Viral hepatitis A	73	419753	0.974 (0.771,1.23)	0.817	FALSE	3.6e-05	FALSE
All of Us	070.1	Viral hepatitis A	76	38554	1.17 (0.927,1.46)	0.175	FALSE	3.58e-05	FALSE
MGI	070.2	Viral hepatitis B	218	37683	1.15 (1.01,1.32)	0.0346	TRUE	2.95e-05	FALSE
UKB	070.2	Viral hepatitis B	162	419753	1.1 (0.94,1.28)	0.23	FALSE	3.6e-05	FALSE
All of Us	070.2	Viral hepatitis B	163	38554	1.02 (0.875,1.2)	0.767	FALSE	3.58e-05	FALSE
MGI	070.3	Viral hepatitis C	563	37683	1.1 (1.01,1.2)	0.0205	TRUE	2.95e-05	FALSE
UKB	070.3	Viral hepatitis C	347	419753	1.08 (0.976,1.2)	0.129	FALSE	3.6e-05	FALSE
All of Us	070.3	Viral hepatitis C	702	38554	1.11 (1.03,1.2)	0.00525	TRUE	3.58e-05	FALSE
MGI	070.4	Chronic hepatitis	203	37683	1.14 (0.995,1.31)	0.0541	FALSE	2.95e-05	FALSE
UKB	070.4	Chronic hepatitis	293	419753	0.97 (0.863,1.09)	0.6	FALSE	3.6e-05	FALSE
All of Us	070.4	Chronic hepatitis	150	38554	1.07 (0.908,1.26)	0.411	FALSE	3.58e-05	FALSE
MGI	070.9	Hepatitis NOS	1203	37683	1 (0.947,1.06)	0.894	FALSE	2.95e-05	FALSE
UKB	070.9	Hepatitis NOS	469	419753	1.03 (0.941,1.13)	0.507	FALSE	3.6e-05	FALSE
All of Us	070.9	Hepatitis NOS	429	38554	1 (0.91,1.1)	0.956	FALSE	3.58e-05	FALSE
MGI	071	Human immunodeficiency virus [HIV] disease	166	37683	1.17 (1,1.36)	0.0415	TRUE	2.95e-05	FALSE
UKB	071	Human immunodeficiency virus [HIV] disease	184	419753	0.997 (0.861,1.15)	0.971	FALSE	3.6e-05	FALSE
All of Us	071	Human immunodeficiency virus [HIV] disease	269	38554	0.991 (0.877,1.12)	0.891	FALSE	3.58e-05	FALSE
MGI	071.1	HIV infection, symptomatic	132	37683	1.18 (0.989,1.4)	0.0591	FALSE	2.95e-05	FALSE
UKB	071.1	HIV infection, symptomatic	148	419753	1 (0.851,1.18)	0.98	FALSE	3.6e-05	FALSE
All of Us	071.1	HIV infection, symptomatic	243	38554	1.01 (0.886,1.15)	0.902	FALSE	3.58e-05	FALSE
MGI	078	Viral warts & HPV	3878	37683	0.995 (0.961,1.03)	0.754	FALSE	2.95e-05	FALSE
UKB	078	Viral warts & HPV	1036	419753	1.07 (1.01,1.14)	0.033	TRUE	3.6e-05	FALSE
All of Us	078	Viral warts & HPV	3025	38554	0.998 (0.961,1.04)	0.901	FALSE	3.58e-05	FALSE
MGI	079	Viral infection	7379	37683	1.02 (0.991,1.04)	0.219	FALSE	2.95e-05	FALSE
UKB	079	Viral infection	2872	419753	1.07 (1.03,1.11)	0.000746	TRUE	3.6e-05	FALSE
All of Us	079	Viral infection	3734	38554	1.05 (1.01,1.09)	0.00509	TRUE	3.58e-05	FALSE
MGI	079.1	Varicella infection	4138	37683	1 (0.97,1.04)	0.868	FALSE	2.95e-05	FALSE
UKB	079.1	Varicella infection	68	419753	1.17 (0.922,1.48)	0.179	FALSE	3.6e-05	FALSE
All of Us	079.1	Varicella infection	247	38554	1.1 (0.97,1.25)	0.132	FALSE	3.58e-05	FALSE
MGI	079.2	Infectious mononucleosis	314	37683	0.992 (0.885,1.11)	0.892	FALSE	2.95e-05	FALSE
UKB	079.2	Infectious mononucleosis	52	419753	1.23 (0.936,1.6)	0.12	FALSE	3.6e-05	FALSE
All of Us	079.2	Infectious mononucleosis	195	38554	0.987 (0.854,1.14)	0.856	FALSE	3.58e-05	FALSE
MGI	079.9	Viremia, NOS	940	37683	1.06 (0.99,1.13)	0.098	FALSE	2.95e-05	FALSE
All of Us	079.9	Viremia, NOS	774	38554	1.13 (1.05,1.22)	0.000602	TRUE	3.58e-05	FALSE
MGI	080	Postoperative infection	2777	46415	1.03 (0.988,1.07)	0.183	FALSE	2.95e-05	FALSE
UKB	080	Postoperative infection	4686	418843	1.02 (0.994,1.05)	0.127	FALSE	3.6e-05	FALSE
All of Us	080	Postoperative infection	443	46799	1.02 (0.929,1.12)	0.649	FALSE	3.58e-05	FALSE
MGI	081	Infection/inflammation of internal prosthetic device; implant; and graft	1684	46415	1.04 (0.99,1.09)	0.118	FALSE	2.95e-05	FALSE
UKB	081	Infection/inflammation of internal prosthetic device; implant; and graft	2558	418843	1.06 (1.02,1.1)	0.00595	TRUE	3.6e-05	FALSE
All of Us	081	Infection/inflammation of internal prosthetic device; implant; and graft	232	46799	1.11 (0.971,1.26)	0.124	FALSE	3.58e-05	FALSE
MGI	090	Sexually transmitted infections (not HIV or hepatitis)	1088	49195	0.992 (0.933,1.05)	0.792	FALSE	2.95e-05	FALSE
UKB	090	Sexually transmitted infections (not HIV or hepatitis)	73	425635	1.12 (0.888,1.41)	0.324	FALSE	3.6e-05	FALSE
All of Us	090	Sexually transmitted infections (not HIV or hepatitis)	319	47082	0.949 (0.848,1.06)	0.362	FALSE	3.58e-05	FALSE
MGI	090.2	Gonococcal infections	54	49195	1.09 (0.831,1.43)	0.502	FALSE	2.95e-05	FALSE
All of Us	090.2	Gonococcal infections	64	47082	1.04 (0.813,1.34)	0.724	FALSE	3.58e-05	FALSE
MGI	110	Dermatophytosis / Dermatomycosis	3877	42783	1.02 (0.988,1.06)	0.206	FALSE	2.95e-05	FALSE
UKB	110	Dermatophytosis / Dermatomycosis	300	422977	1.04 (0.926,1.16)	0.518	FALSE	3.6e-05	FALSE
All of Us	110	Dermatophytosis / Dermatomycosis	4003	41327	1 (0.969,1.04)	0.899	FALSE	3.58e-05	FALSE
MGI	110.1	Dermatophytosis	3539	42783	1.04 (1,1.08)	0.0269	TRUE	2.95e-05	FALSE
UKB	110.1	Dermatophytosis	294	422977	1.05 (0.932,1.17)	0.443	FALSE	3.6e-05	FALSE
All of Us	110.1	Dermatophytosis	3685	41327	1 (0.97,1.04)	0.817	FALSE	3.58e-05	FALSE
MGI	110.11	Dermatophytosis of nail	2232	42783	1.06 (1.01,1.11)	0.0121	TRUE	2.95e-05	FALSE
UKB	110.11	Dermatophytosis of nail	74	422977	0.962 (0.763,1.21)	0.736	FALSE	3.6e-05	FALSE
All of Us	110.11	Dermatophytosis of nail	2275	41327	1.01 (0.967,1.05)	0.662	FALSE	3.58e-05	FALSE
MGI	110.12	Althete's foot	951	42783	1.03 (0.964,1.1)	0.386	FALSE	2.95e-05	FALSE
UKB	110.12	Althete's foot	156	422977	1.1 (0.939,1.29)	0.228	FALSE	3.6e-05	FALSE
All of Us	110.12	Althete's foot	1069	41327	1.01 (0.952,1.08)	0.671	FALSE	3.58e-05	FALSE
MGI	110.13	Dermatophytosis of the body	858	42783	1.08 (1.01,1.16)	0.0215	TRUE	2.95e-05	FALSE
All of Us	110.13	Dermatophytosis of the body	821	41327	1.06 (0.99,1.14)	0.091	FALSE	3.58e-05	FALSE
MGI	110.2	Dermatomycoses	444	42783	0.878 (0.798,0.966)	0.00755	TRUE	2.95e-05	FALSE
All of Us	110.2	Dermatomycoses	448	41327	1 (0.912,1.1)	0.954	FALSE	3.58e-05	FALSE
MGI	112	Candidiasis	4024	42783	1 (0.972,1.04)	0.785	FALSE	2.95e-05	FALSE
UKB	112	Candidiasis	2180	422977	1.04 (0.995,1.08)	0.0793	FALSE	3.6e-05	FALSE
All of Us	112	Candidiasis	2554	41327	1.03 (0.988,1.07)	0.168	FALSE	3.58e-05	FALSE
MGI	112.3	Candidiasis of skin and nails	745	42783	1 (0.929,1.08)	0.981	FALSE	2.95e-05	FALSE
All of Us	112.3	Candidiasis of skin and nails	516	41327	1.13 (1.03,1.23)	0.00753	TRUE	3.58e-05	FALSE
MGI	117	Mycoses	655	42783	1.04 (0.959,1.12)	0.361	FALSE	2.95e-05	FALSE
UKB	117	Mycoses	272	422977	0.927 (0.821,1.05)	0.212	FALSE	3.6e-05	FALSE
All of Us	117	Mycoses	289	41327	0.982 (0.872,1.1)	0.755	FALSE	3.58e-05	FALSE
MGI	117.1	Histoplasmosis	95	42783	0.971 (0.79,1.19)	0.775	FALSE	2.95e-05	FALSE
MGI	117.4	Aspergillosis	147	42783	0.991 (0.839,1.17)	0.912	FALSE	2.95e-05	FALSE
UKB	117.4	Aspergillosis	162	422977	0.948 (0.81,1.11)	0.493	FALSE	3.6e-05	FALSE
All of Us	117.4	Aspergillosis	62	41327	0.81 (0.625,1.05)	0.0996	FALSE	3.58e-05	FALSE
MGI	130	Spirochetal infection	178	46274	0.962 (0.828,1.12)	0.608	FALSE	2.95e-05	FALSE
UKB	130	Spirochetal infection	92	425156	0.994 (0.808,1.22)	0.951	FALSE	3.6e-05	FALSE
All of Us	130	Spirochetal infection	489	45984	0.969 (0.884,1.06)	0.493	FALSE	3.58e-05	FALSE
MGI	130.1	Lyme disease	122	46274	1 (0.834,1.2)	0.997	FALSE	2.95e-05	FALSE
All of Us	130.1	Lyme disease	447	45984	0.948 (0.861,1.04)	0.271	FALSE	3.58e-05	FALSE
MGI	131	Protozoan infection	73	46274	1.07 (0.849,1.35)	0.537	FALSE	2.95e-05	FALSE
All of Us	131	Protozoan infection	104	45984	1.2 (0.99,1.46)	0.0565	FALSE	3.58e-05	FALSE
MGI	132	Infestation (lice, mites)	228	46274	1.04 (0.915,1.19)	0.508	FALSE	2.95e-05	FALSE
All of Us	132	Infestation (lice, mites)	325	45984	1.11 (0.994,1.24)	0.0614	FALSE	3.58e-05	FALSE
All of Us	132.1	Pediculosis and phthirus infestation	58	45984	1.1 (0.847,1.43)	0.452	FALSE	3.58e-05	FALSE
UKB	133	Arthropod-borne diseases	74	425156	1.11 (0.885,1.4)	0.342	FALSE	3.6e-05	FALSE
All of Us	133	Arthropod-borne diseases	90	45984	0.921 (0.744,1.14)	0.441	FALSE	3.58e-05	FALSE
MGI	134	Helminthiases	90	46274	0.909 (0.735,1.12)	0.357	FALSE	2.95e-05	FALSE
UKB	134	Helminthiases	130	425156	1.03 (0.868,1.23)	0.706	FALSE	3.6e-05	FALSE
All of Us	134	Helminthiases	54	45984	0.874 (0.662,1.15)	0.32	FALSE	3.58e-05	FALSE
MGI	134.1	Intestinal helminthiases	55	46274	1.03 (0.788,1.35)	0.807	FALSE	2.95e-05	FALSE
UKB	134.1	Intestinal helminthiases	106	425156	1.05 (0.866,1.27)	0.612	FALSE	3.6e-05	FALSE
MGI	136	Other infectious and parasitic diseases	3554	46274	1.01 (0.979,1.05)	0.457	FALSE	2.95e-05	FALSE
UKB	136	Other infectious and parasitic diseases	208	425156	1.11 (0.971,1.27)	0.119	FALSE	3.6e-05	FALSE
All of Us	136	Other infectious and parasitic diseases	478	45984	0.992 (0.904,1.09)	0.857	FALSE	3.58e-05	FALSE
MGI	145	Cancer of mouth	1533	46992	1.04 (0.987,1.1)	0.136	FALSE	2.95e-05	FALSE
UKB	145	Cancer of mouth	666	423482	1.04 (0.966,1.13)	0.284	FALSE	3.6e-05	FALSE
All of Us	145	Cancer of mouth	120	46976	1.06 (0.881,1.27)	0.544	FALSE	3.58e-05	FALSE
MGI	145.1	Cancer of lip	81	46992	1.1 (0.884,1.37)	0.363	FALSE	2.95e-05	FALSE
MGI	145.2	Cancer of tongue	669	46992	1.04 (0.96,1.12)	0.349	FALSE	2.95e-05	FALSE
UKB	145.2	Cancer of tongue	320	423482	1.01 (0.901,1.12)	0.901	FALSE	3.6e-05	FALSE
All of Us	145.2	Cancer of tongue	61	46976	0.982 (0.759,1.27)	0.887	FALSE	3.58e-05	FALSE
MGI	145.3	Cancer of major salivary glands	367	46992	1.01 (0.905,1.12)	0.917	FALSE	2.95e-05	FALSE
UKB	145.3	Cancer of major salivary glands	107	423482	1.02 (0.84,1.23)	0.848	FALSE	3.6e-05	FALSE
MGI	145.4	Cancer of the gums	176	46992	1.01 (0.871,1.18)	0.865	FALSE	2.95e-05	FALSE
MGI	145.5	Cancer of the mouth floor	217	46992	0.971 (0.847,1.11)	0.671	FALSE	2.95e-05	FALSE
UKB	145.5	Cancer of the mouth floor	60	423482	1.23 (0.955,1.58)	0.0938	FALSE	3.6e-05	FALSE
MGI	149	Cancer of larynx, pharynx, nasal cavities	1337	46992	1.02 (0.961,1.07)	0.563	FALSE	2.95e-05	FALSE
UKB	149	Cancer of larynx, pharynx, nasal cavities	683	423482	0.994 (0.922,1.07)	0.883	FALSE	3.6e-05	FALSE
All of Us	149	Cancer of larynx, pharynx, nasal cavities	138	46976	1.05 (0.884,1.24)	0.578	FALSE	3.58e-05	FALSE
MGI	149.1	Cancer of oropharynx	369	46992	1.1 (0.991,1.22)	0.0709	FALSE	2.95e-05	FALSE
UKB	149.1	Cancer of oropharynx	274	423482	0.972 (0.862,1.1)	0.646	FALSE	3.6e-05	FALSE
MGI	149.2	Cancer of nasopharynx	103	46992	1.16 (0.955,1.41)	0.121	FALSE	2.95e-05	FALSE
MGI	149.3	Cancer of hypopharynx	85	46992	1.1 (0.889,1.37)	0.346	FALSE	2.95e-05	FALSE
UKB	149.3	Cancer of hypopharynx	55	423482	1 (0.764,1.3)	0.998	FALSE	3.6e-05	FALSE
MGI	149.4	Cancer of larynx	398	46992	1.01 (0.913,1.12)	0.844	FALSE	2.95e-05	FALSE
UKB	149.4	Cancer of larynx	279	423482	1.03 (0.916,1.16)	0.611	FALSE	3.6e-05	FALSE
MGI	149.5	Hx of malignant neoplasm of oral cavity and pharynx	578	46992	1 (0.923,1.09)	0.925	FALSE	2.95e-05	FALSE
MGI	149.9	Cancer of of nasal cavities	248	46992	1.1 (0.972,1.25)	0.123	FALSE	2.95e-05	FALSE
UKB	149.9	Cancer of of nasal cavities	56	423482	0.903 (0.691,1.18)	0.436	FALSE	3.6e-05	FALSE
MGI	150	Cancer of esophagus	459	37522	1 (0.912,1.1)	0.945	FALSE	2.95e-05	FALSE
UKB	150	Cancer of esophagus	770	409485	1.09 (1.02,1.17)	0.0168	TRUE	3.6e-05	FALSE
MGI	151	Cancer of stomach	521	37522	1.09 (1,1.19)	0.0445	TRUE	2.95e-05	FALSE
UKB	151	Cancer of stomach	594	409485	1.07 (0.986,1.16)	0.106	FALSE	3.6e-05	FALSE
MGI	153	Colorectal cancer	1552	36994	1.01 (0.962,1.07)	0.62	FALSE	2.95e-05	FALSE
UKB	153	Colorectal cancer	4726	398358	1.02 (0.994,1.05)	0.115	FALSE	3.6e-05	FALSE
All of Us	153	Colorectal cancer	520	40511	0.895 (0.819,0.979)	0.0153	TRUE	3.58e-05	FALSE
MGI	153.2	Colon cancer	1230	36994	0.988 (0.932,1.05)	0.688	FALSE	2.95e-05	FALSE
UKB	153.2	Colon cancer	3229	398358	1.02 (0.982,1.05)	0.338	FALSE	3.6e-05	FALSE
All of Us	153.2	Colon cancer	403	40511	0.886 (0.8,0.98)	0.0188	TRUE	3.58e-05	FALSE
MGI	153.3	Malignant neoplasm of rectum, rectosigmoid junction, and anus	857	36994	1.07 (0.996,1.14)	0.0616	FALSE	2.95e-05	FALSE
UKB	153.3	Malignant neoplasm of rectum, rectosigmoid junction, and anus	2209	398358	1.03 (0.984,1.07)	0.216	FALSE	3.6e-05	FALSE
All of Us	153.3	Malignant neoplasm of rectum, rectosigmoid junction, and anus	208	40511	0.888 (0.771,1.02)	0.0942	FALSE	3.58e-05	FALSE
MGI	155	Cancer of liver and intrahepatic bile duct	520	37522	0.998 (0.913,1.09)	0.966	FALSE	2.95e-05	FALSE
UKB	155	Cancer of liver and intrahepatic bile duct	414	409485	1.05 (0.951,1.15)	0.336	FALSE	3.6e-05	FALSE
All of Us	155	Cancer of liver and intrahepatic bile duct	100	45166	1 (0.821,1.22)	0.97	FALSE	3.58e-05	FALSE
MGI	155.1	Malignant neoplasm of liver, primary	354	37522	1.02 (0.915,1.13)	0.737	FALSE	2.95e-05	FALSE
UKB	155.1	Malignant neoplasm of liver, primary	167	409485	1.08 (0.928,1.26)	0.31	FALSE	3.6e-05	FALSE
All of Us	155.1	Malignant neoplasm of liver, primary	68	45166	0.969 (0.759,1.23)	0.797	FALSE	3.58e-05	FALSE
MGI	157	Pancreatic cancer	522	37522	0.914 (0.836,0.999)	0.0478	TRUE	2.95e-05	FALSE
UKB	157	Pancreatic cancer	679	409485	1.07 (0.989,1.15)	0.0936	FALSE	3.6e-05	FALSE
All of Us	157	Pancreatic cancer	107	45166	0.968 (0.796,1.18)	0.74	FALSE	3.58e-05	FALSE
MGI	158	Neoplasm of unspecified nature of digestive system	1666	37522	0.994 (0.945,1.05)	0.804	FALSE	2.95e-05	FALSE
UKB	158	Neoplasm of unspecified nature of digestive system	1108	409485	1.03 (0.969,1.09)	0.351	FALSE	3.6e-05	FALSE
All of Us	158	Neoplasm of unspecified nature of digestive system	409	45166	0.965 (0.873,1.07)	0.488	FALSE	3.58e-05	FALSE
MGI	159	Malignant neoplasm of other and ill-defined sites within the digestive organs and peritoneum	1909	37522	1.02 (0.968,1.06)	0.526	FALSE	2.95e-05	FALSE
UKB	159	Malignant neoplasm of other and ill-defined sites within the digestive organs and peritoneum	5775	409485	1.03 (1.01,1.06)	0.0106	TRUE	3.6e-05	FALSE
All of Us	159	Malignant neoplasm of other and ill-defined sites within the digestive organs and peritoneum	112	45166	0.943 (0.779,1.14)	0.54	FALSE	3.58e-05	FALSE
MGI	159.2	Malignant neoplasm of small intestine, including duodenum	232	37522	0.948 (0.83,1.08)	0.427	FALSE	2.95e-05	FALSE
UKB	159.2	Malignant neoplasm of small intestine, including duodenum	194	409485	1.11 (0.966,1.28)	0.132	FALSE	3.6e-05	FALSE
MGI	159.3	Malignant neoplasm of gallbladder and extrahepatic bile ducts	166	37522	1.01 (0.865,1.18)	0.876	FALSE	2.95e-05	FALSE
UKB	159.3	Malignant neoplasm of gallbladder and extrahepatic bile ducts	200	409485	1.06 (0.923,1.22)	0.391	FALSE	3.6e-05	FALSE
MGI	159.4	Malignant neoplasm of retroperitoneum and peritoneum	303	37522	1.05 (0.934,1.18)	0.414	FALSE	2.95e-05	FALSE
UKB	159.4	Malignant neoplasm of retroperitoneum and peritoneum	203	409485	1.11 (0.967,1.27)	0.131	FALSE	3.6e-05	FALSE
MGI	164	Cancer of intrathoracic organs	143	48816	1.03 (0.874,1.22)	0.696	FALSE	2.95e-05	FALSE
UKB	164	Cancer of intrathoracic organs	61	422713	1.08 (0.842,1.39)	0.509	FALSE	3.6e-05	FALSE
MGI	165	Cancer within the respiratory system	1363	48816	1.05 (0.997,1.11)	0.0616	FALSE	2.95e-05	FALSE
UKB	165	Cancer within the respiratory system	2957	422713	1.01 (0.977,1.05)	0.472	FALSE	3.6e-05	FALSE
All of Us	165	Cancer within the respiratory system	397	46976	1 (0.904,1.11)	0.988	FALSE	3.58e-05	FALSE
MGI	165.1	Cancer of bronchus; lung	1080	48816	1.05 (0.989,1.12)	0.109	FALSE	2.95e-05	FALSE
UKB	165.1	Cancer of bronchus; lung	2327	422713	1.01 (0.969,1.05)	0.648	FALSE	3.6e-05	FALSE
All of Us	165.1	Cancer of bronchus; lung	393	46976	1 (0.907,1.11)	0.932	FALSE	3.58e-05	FALSE
MGI	170	Cancer of bone and connective tissue	1887	48396	1.02 (0.973,1.07)	0.42	FALSE	2.95e-05	FALSE
UKB	170	Cancer of bone and connective tissue	470	425229	0.964 (0.879,1.06)	0.429	FALSE	3.6e-05	FALSE
All of Us	170	Cancer of bone and connective tissue	238	47163	0.999 (0.877,1.14)	0.987	FALSE	3.58e-05	FALSE
MGI	170.1	Bone cancer	808	48396	1.03 (0.963,1.11)	0.36	FALSE	2.95e-05	FALSE
UKB	170.1	Bone cancer	145	425229	0.932 (0.79,1.1)	0.398	FALSE	3.6e-05	FALSE
All of Us	170.1	Bone cancer	96	47163	0.987 (0.803,1.21)	0.895	FALSE	3.58e-05	FALSE
MGI	170.2	Cancer of connective tissue	1337	48396	1.02 (0.961,1.07)	0.579	FALSE	2.95e-05	FALSE
UKB	170.2	Cancer of connective tissue	358	425229	0.989 (0.89,1.1)	0.833	FALSE	3.6e-05	FALSE
All of Us	170.2	Cancer of connective tissue	172	47163	0.978 (0.839,1.14)	0.774	FALSE	3.58e-05	FALSE
MGI	172	Skin cancer	8999	40317	0.963 (0.94,0.987)	0.0029	TRUE	2.95e-05	FALSE
UKB	172	Skin cancer	13869	411592	0.985 (0.968,1)	0.0848	FALSE	3.6e-05	FALSE
All of Us	172	Skin cancer	3204	42092	0.968 (0.932,1.01)	0.0991	FALSE	3.58e-05	FALSE
MGI	172.1	Melanomas of skin, dx or hx	5556	40317	0.968 (0.94,0.997)	0.0336	TRUE	2.95e-05	FALSE
UKB	172.1	Melanomas of skin, dx or hx	2714	411592	0.985 (0.948,1.02)	0.438	FALSE	3.6e-05	FALSE
All of Us	172.1	Melanomas of skin, dx or hx	668	42092	0.946 (0.874,1.02)	0.171	FALSE	3.58e-05	FALSE
MGI	172.11	Melanomas of skin	3199	40317	0.978 (0.942,1.02)	0.241	FALSE	2.95e-05	FALSE
UKB	172.11	Melanomas of skin	2746	411592	0.984 (0.947,1.02)	0.407	FALSE	3.6e-05	FALSE
All of Us	172.11	Melanomas of skin	668	42092	0.946 (0.874,1.02)	0.171	FALSE	3.58e-05	FALSE
MGI	172.2	Other non-epithelial cancer of skin	7430	40317	0.959 (0.934,0.985)	0.00244	TRUE	2.95e-05	FALSE
UKB	172.2	Other non-epithelial cancer of skin	11325	411592	0.98 (0.961,0.998)	0.0343	TRUE	3.6e-05	FALSE
All of Us	172.2	Other non-epithelial cancer of skin	2668	42092	0.974 (0.934,1.01)	0.205	FALSE	3.58e-05	FALSE
MGI	172.21	Basal cell carcinoma	3868	40317	0.941 (0.909,0.975)	0.00071	TRUE	2.95e-05	FALSE
All of Us	172.21	Basal cell carcinoma	1701	42092	0.977 (0.929,1.03)	0.372	FALSE	3.58e-05	FALSE
MGI	172.22	Squamous cell carcinoma	2532	40317	0.95 (0.911,0.992)	0.0197	TRUE	2.95e-05	FALSE
All of Us	172.22	Squamous cell carcinoma	803	42092	0.964 (0.896,1.04)	0.319	FALSE	3.58e-05	FALSE
MGI	172.3	Carcinoma in situ of skin	1515	40317	0.939 (0.89,0.991)	0.0218	TRUE	2.95e-05	FALSE
UKB	172.3	Carcinoma in situ of skin	671	411592	1.07 (0.987,1.15)	0.103	FALSE	3.6e-05	FALSE
All of Us	172.3	Carcinoma in situ of skin	598	42092	1.02 (0.933,1.1)	0.722	FALSE	3.58e-05	FALSE
MGI	173	Neoplasm of uncertain behavior of skin	2136	40317	0.936 (0.895,0.979)	0.00367	TRUE	2.95e-05	FALSE
UKB	173	Neoplasm of uncertain behavior of skin	183	411592	0.947 (0.817,1.1)	0.46	FALSE	3.6e-05	FALSE
All of Us	173	Neoplasm of uncertain behavior of skin	3669	42092	0.972 (0.938,1.01)	0.109	FALSE	3.58e-05	FALSE
MGI	174	Breast cancer	3312	42294	1.01 (0.976,1.05)	0.458	FALSE	2.95e-05	FALSE
UKB	174	Breast cancer	13313	405097	0.997 (0.979,1.01)	0.721	FALSE	3.6e-05	FALSE
All of Us	174	Breast cancer	1693	43326	0.987 (0.938,1.04)	0.619	FALSE	3.58e-05	FALSE
MGI	174.1	Breast cancer [female]	3161	18749	1.02 (0.977,1.06)	0.426	FALSE	2.95e-05	FALSE
UKB	174.1	Breast cancer [female]	13084	209285	0.996 (0.979,1.01)	0.702	FALSE	3.6e-05	FALSE
All of Us	174.1	Breast cancer [female]	1624	24877	0.989 (0.939,1.04)	0.691	FALSE	3.58e-05	FALSE
MGI	174.11	Malignant neoplasm of female breast	3115	18749	1.02 (0.976,1.06)	0.456	FALSE	2.95e-05	FALSE
UKB	174.11	Malignant neoplasm of female breast	12330	209285	0.996 (0.978,1.01)	0.666	FALSE	3.6e-05	FALSE
All of Us	174.11	Malignant neoplasm of female breast	1544	24877	0.994 (0.942,1.05)	0.82	FALSE	3.58e-05	FALSE
MGI	174.3	Neoplasm of uncertain behavior of breast	246	42294	0.964 (0.848,1.1)	0.575	FALSE	2.95e-05	FALSE
UKB	174.3	Neoplasm of uncertain behavior of breast	116	405097	1.2 (1,1.44)	0.043	TRUE	3.6e-05	FALSE
All of Us	174.3	Neoplasm of uncertain behavior of breast	122	43326	1.04 (0.869,1.25)	0.643	FALSE	3.58e-05	FALSE
MGI	175	Acquired absence of breast	952	16591	0.986 (0.922,1.05)	0.684	FALSE	2.95e-05	FALSE
UKB	175	Acquired absence of breast	2478	208280	1 (0.961,1.04)	0.993	FALSE	3.6e-05	FALSE
All of Us	175	Acquired absence of breast	282	24750	0.934 (0.827,1.05)	0.268	FALSE	3.58e-05	FALSE
MGI	180	Cervical cancer and dysplasia	1569	16829	1.03 (0.973,1.08)	0.347	FALSE	2.95e-05	FALSE
UKB	180	Cervical cancer and dysplasia	2258	202230	1.05 (1.01,1.1)	0.0154	TRUE	3.6e-05	FALSE
All of Us	180	Cervical cancer and dysplasia	980	24724	1.04 (0.972,1.11)	0.266	FALSE	3.58e-05	FALSE
MGI	180.1	Cervical cancer	536	16829	1.02 (0.935,1.11)	0.642	FALSE	2.95e-05	FALSE
UKB	180.1	Cervical cancer	294	202230	0.965 (0.859,1.08)	0.541	FALSE	3.6e-05	FALSE
All of Us	180.1	Cervical cancer	90	24724	1 (0.807,1.24)	0.997	FALSE	3.58e-05	FALSE
MGI	180.3	Cervical intraepithelial neoplasia [CIN] [Cervical dysplasia]	1158	16829	1.02 (0.963,1.09)	0.452	FALSE	2.95e-05	FALSE
UKB	180.3	Cervical intraepithelial neoplasia [CIN] [Cervical dysplasia]	2158	202230	1.05 (1.01,1.1)	0.0254	TRUE	3.6e-05	FALSE
All of Us	180.3	Cervical intraepithelial neoplasia [CIN] [Cervical dysplasia]	910	24724	1.04 (0.97,1.11)	0.284	FALSE	3.58e-05	FALSE
MGI	182	Malignant neoplasm of uterus	808	17925	0.976 (0.907,1.05)	0.507	FALSE	2.95e-05	FALSE
UKB	182	Malignant neoplasm of uterus	1318	202299	1.05 (0.992,1.11)	0.0952	FALSE	3.6e-05	FALSE
All of Us	182	Malignant neoplasm of uterus	246	24724	1.06 (0.933,1.21)	0.357	FALSE	3.58e-05	FALSE
MGI	184	Cancer of other female genital organs	1301	19282	0.988 (0.933,1.05)	0.69	FALSE	2.95e-05	FALSE
UKB	184	Cancer of other female genital organs	1459	210380	1.03 (0.977,1.08)	0.278	FALSE	3.6e-05	FALSE
All of Us	184	Cancer of other female genital organs	294	25784	1.03 (0.914,1.16)	0.634	FALSE	3.58e-05	FALSE
MGI	184.1	Malignant neoplasm of ovary and other uterine adnexa	627	19282	0.999 (0.921,1.08)	0.979	FALSE	2.95e-05	FALSE
UKB	184.1	Malignant neoplasm of ovary and other uterine adnexa	1022	210380	1.05 (0.988,1.12)	0.111	FALSE	3.6e-05	FALSE
All of Us	184.1	Malignant neoplasm of ovary and other uterine adnexa	177	25784	1.06 (0.912,1.23)	0.433	FALSE	3.58e-05	FALSE
MGI	184.11	Malignant neoplasm of ovary	472	19282	1.03 (0.937,1.13)	0.556	FALSE	2.95e-05	FALSE
UKB	184.11	Malignant neoplasm of ovary	986	210380	1.06 (0.997,1.13)	0.0604	FALSE	3.6e-05	FALSE
All of Us	184.11	Malignant neoplasm of ovary	163	25784	1.07 (0.912,1.25)	0.409	FALSE	3.58e-05	FALSE
MGI	184.2	Cancer of other female genital organs (excluding uterus and ovary)	658	19282	1 (0.924,1.08)	0.985	FALSE	2.95e-05	FALSE
UKB	184.2	Cancer of other female genital organs (excluding uterus and ovary)	322	210380	0.974 (0.872,1.09)	0.641	FALSE	3.6e-05	FALSE
All of Us	184.2	Cancer of other female genital organs (excluding uterus and ovary)	99	25784	0.935 (0.761,1.15)	0.509	FALSE	3.58e-05	FALSE
MGI	185	Cancer of prostate	2996	16424	1 (0.96,1.05)	0.905	FALSE	2.95e-05	FALSE
UKB	185	Cancer of prostate	6246	177074	0.993 (0.967,1.02)	0.589	FALSE	3.6e-05	FALSE
All of Us	185	Cancer of prostate	968	14923	0.95 (0.885,1.02)	0.15	FALSE	3.58e-05	FALSE
MGI	187	Cancer of other male genital organs	371	19743	0.958 (0.862,1.06)	0.414	FALSE	2.95e-05	FALSE
UKB	187	Cancer of other male genital organs	461	189153	1.09 (0.99,1.19)	0.0791	FALSE	3.6e-05	FALSE
All of Us	187	Cancer of other male genital organs	99	18090	1.03 (0.842,1.25)	0.778	FALSE	3.58e-05	FALSE
MGI	187.1	Malignant neoplasm of unspecified male genital organ	126	19743	0.992 (0.829,1.19)	0.931	FALSE	2.95e-05	FALSE
UKB	187.1	Malignant neoplasm of unspecified male genital organ	75	189153	1.02 (0.814,1.28)	0.838	FALSE	3.6e-05	FALSE
MGI	187.2	Malignant neoplasm of testis	203	19743	0.945 (0.82,1.09)	0.427	FALSE	2.95e-05	FALSE
UKB	187.2	Malignant neoplasm of testis	289	189153	1.12 (0.993,1.25)	0.0629	FALSE	3.6e-05	FALSE
MGI	187.8	Neoplasm of uncertain behavior of male genital organs	63	19743	0.887 (0.686,1.14)	0.331	FALSE	2.95e-05	FALSE
UKB	187.8	Neoplasm of uncertain behavior of male genital organs	114	189153	1.17 (0.974,1.41)	0.085	FALSE	3.6e-05	FALSE
MGI	189	Cancer of urinary organs (incl. kidney and bladder)	3022	47261	0.999 (0.961,1.04)	0.954	FALSE	2.95e-05	FALSE
UKB	189	Cancer of urinary organs (incl. kidney and bladder)	4330	421365	1.01 (0.983,1.04)	0.404	FALSE	3.6e-05	FALSE
All of Us	189	Cancer of urinary organs (incl. kidney and bladder)	477	46924	1.14 (1.04,1.24)	0.00598	TRUE	3.58e-05	FALSE
MGI	189.1	Cancer of kidney and renal pelvis	1509	47261	0.99 (0.939,1.04)	0.7	FALSE	2.95e-05	FALSE
UKB	189.1	Cancer of kidney and renal pelvis	1100	421365	1.01 (0.955,1.08)	0.658	FALSE	3.6e-05	FALSE
All of Us	189.1	Cancer of kidney and renal pelvis	236	46924	1.23 (1.08,1.39)	0.00163	TRUE	3.58e-05	FALSE
MGI	189.11	Malignant neoplasm of kidney, except pelvis	1316	47261	0.973 (0.92,1.03)	0.343	FALSE	2.95e-05	FALSE
UKB	189.11	Malignant neoplasm of kidney, except pelvis	1061	421365	1.02 (0.956,1.08)	0.599	FALSE	3.6e-05	FALSE
All of Us	189.11	Malignant neoplasm of kidney, except pelvis	230	46924	1.23 (1.08,1.4)	0.0017	TRUE	3.58e-05	FALSE
MGI	189.12	Malignant neoplasm of renal pelvis	243	47261	1.02 (0.901,1.16)	0.703	FALSE	2.95e-05	FALSE
UKB	189.12	Malignant neoplasm of renal pelvis	68	421365	1.01 (0.796,1.29)	0.913	FALSE	3.6e-05	FALSE
MGI	189.2	Cancer of bladder	1824	47261	1.01 (0.963,1.06)	0.646	FALSE	2.95e-05	FALSE
UKB	189.2	Cancer of bladder	2511	421365	1.02 (0.979,1.06)	0.349	FALSE	3.6e-05	FALSE
All of Us	189.2	Cancer of bladder	253	46924	1.05 (0.93,1.2)	0.401	FALSE	3.58e-05	FALSE
MGI	189.21	Malignant neoplasm of bladder	1694	47261	1.02 (0.971,1.07)	0.406	FALSE	2.95e-05	FALSE
UKB	189.21	Malignant neoplasm of bladder	2225	421365	1 (0.961,1.05)	0.894	FALSE	3.6e-05	FALSE
All of Us	189.21	Malignant neoplasm of bladder	219	46924	1.06 (0.926,1.21)	0.387	FALSE	3.58e-05	FALSE
MGI	189.4	Malignant neoplasm of other urinary organs	697	47261	1.02 (0.944,1.1)	0.622	FALSE	2.95e-05	FALSE
UKB	189.4	Malignant neoplasm of other urinary organs	144	421365	1.09 (0.925,1.28)	0.292	FALSE	3.6e-05	FALSE
All of Us	189.4	Malignant neoplasm of other urinary organs	60	46924	1.11 (0.856,1.43)	0.418	FALSE	3.58e-05	FALSE
MGI	190	Cancer of eye	148	47674	0.89 (0.754,1.05)	0.159	FALSE	2.95e-05	FALSE
UKB	190	Cancer of eye	179	423868	0.961 (0.828,1.11)	0.593	FALSE	3.6e-05	FALSE
MGI	191	Manlignant and unknown neoplasms of brain and nervous system	1108	47674	0.987 (0.929,1.05)	0.674	FALSE	2.95e-05	FALSE
UKB	191	Manlignant and unknown neoplasms of brain and nervous system	733	423868	0.966 (0.897,1.04)	0.348	FALSE	3.6e-05	FALSE
All of Us	191	Manlignant and unknown neoplasms of brain and nervous system	278	46303	0.979 (0.868,1.1)	0.734	FALSE	3.58e-05	FALSE
MGI	191.1	Cancer of brain and nervous system	733	47674	1 (0.928,1.08)	0.999	FALSE	2.95e-05	FALSE
UKB	191.1	Cancer of brain and nervous system	593	423868	0.986 (0.909,1.07)	0.737	FALSE	3.6e-05	FALSE
All of Us	191.1	Cancer of brain and nervous system	152	46303	0.982 (0.834,1.15)	0.825	FALSE	3.58e-05	FALSE
MGI	191.11	Cancer of brain	615	47674	1.01 (0.928,1.09)	0.88	FALSE	2.95e-05	FALSE
UKB	191.11	Cancer of brain	549	423868	0.984 (0.904,1.07)	0.704	FALSE	3.6e-05	FALSE
All of Us	191.11	Cancer of brain	132	46303	0.973 (0.816,1.16)	0.759	FALSE	3.58e-05	FALSE
MGI	193	Thyroid cancer	974	46506	1.03 (0.969,1.1)	0.309	FALSE	2.95e-05	FALSE
UKB	193	Thyroid cancer	371	424091	0.856 (0.771,0.95)	0.0032	TRUE	3.6e-05	FALSE
All of Us	193	Thyroid cancer	378	46394	0.964 (0.869,1.07)	0.488	FALSE	3.58e-05	FALSE
MGI	194	Cancer of other endocrine glands	582	46506	1.02 (0.941,1.11)	0.596	FALSE	2.95e-05	FALSE
UKB	194	Cancer of other endocrine glands	101	424091	0.923 (0.756,1.12)	0.417	FALSE	3.6e-05	FALSE
All of Us	194	Cancer of other endocrine glands	52	46394	1.01 (0.765,1.33)	0.938	FALSE	3.58e-05	FALSE
MGI	195	Cancer, suspected or other	17777	29733	0.988 (0.968,1.01)	0.239	FALSE	2.95e-05	FALSE
UKB	195	Cancer, suspected or other	17775	385812	1.02 (1.01,1.04)	0.00586	TRUE	3.6e-05	FALSE
All of Us	195	Cancer, suspected or other	836	43689	1.08 (1.01,1.16)	0.0297	TRUE	3.58e-05	FALSE
MGI	195.1	Malignant neoplasm, other	17470	29733	0.987 (0.966,1.01)	0.197	FALSE	2.95e-05	FALSE
UKB	195.1	Malignant neoplasm, other	17009	385812	1.02 (1.01,1.04)	0.00729	TRUE	3.6e-05	FALSE
All of Us	195.1	Malignant neoplasm, other	602	43689	1.08 (0.992,1.17)	0.0745	FALSE	3.58e-05	FALSE
MGI	195.3	Malignant neoplasm of head, face, and neck	1157	29733	1 (0.941,1.06)	0.992	FALSE	2.95e-05	FALSE
All of Us	195.3	Malignant neoplasm of head, face, and neck	121	43689	1 (0.832,1.2)	0.999	FALSE	3.58e-05	FALSE
MGI	196	Radiotherapy	2558	29733	0.97 (0.929,1.01)	0.157	FALSE	2.95e-05	FALSE
MGI	197	Chemotherapy	5206	29733	0.996 (0.966,1.03)	0.808	FALSE	2.95e-05	FALSE
UKB	197	Chemotherapy	22678	385812	1.02 (1.01,1.04)	0.000631	TRUE	3.6e-05	FALSE
MGI	198	Secondary malignant neoplasm	6030	29733	0.986 (0.957,1.02)	0.342	FALSE	2.95e-05	FALSE
UKB	198	Secondary malignant neoplasm	9951	385812	1.02 (0.997,1.04)	0.0946	FALSE	3.6e-05	FALSE
All of Us	198	Secondary malignant neoplasm	995	43689	1.02 (0.959,1.09)	0.5	FALSE	3.58e-05	FALSE
MGI	198.1	Secondary malignancy of lymph nodes	3837	29733	0.974 (0.94,1.01)	0.144	FALSE	2.95e-05	FALSE
UKB	198.1	Secondary malignancy of lymph nodes	5583	385812	1.01 (0.981,1.04)	0.557	FALSE	3.6e-05	FALSE
All of Us	198.1	Secondary malignancy of lymph nodes	572	43689	1.01 (0.928,1.1)	0.824	FALSE	3.58e-05	FALSE
MGI	198.2	Secondary malignancy of respiratory organs	1095	29733	0.943 (0.885,1)	0.0643	FALSE	2.95e-05	FALSE
UKB	198.2	Secondary malignancy of respiratory organs	2382	385812	1.03 (0.989,1.07)	0.151	FALSE	3.6e-05	FALSE
All of Us	198.2	Secondary malignancy of respiratory organs	178	43689	0.95 (0.816,1.1)	0.497	FALSE	3.58e-05	FALSE
MGI	198.3	Secondary malignant neoplasm of digestive systems	888	29733	0.987 (0.921,1.06)	0.697	FALSE	2.95e-05	FALSE
UKB	198.3	Secondary malignant neoplasm of digestive systems	1618	385812	1.07 (1.02,1.12)	0.00652	TRUE	3.6e-05	FALSE
All of Us	198.3	Secondary malignant neoplasm of digestive systems	133	43689	0.947 (0.794,1.13)	0.532	FALSE	3.58e-05	FALSE
MGI	198.4	Secondary malignant neoplasm of liver	785	29733	0.922 (0.856,0.992)	0.0283	TRUE	2.95e-05	FALSE
UKB	198.4	Secondary malignant neoplasm of liver	2741	385812	1 (0.966,1.04)	0.849	FALSE	3.6e-05	FALSE
All of Us	198.4	Secondary malignant neoplasm of liver	132	43689	1.11 (0.934,1.32)	0.223	FALSE	3.58e-05	FALSE
MGI	198.5	Secondary malignancy of brain/spine	649	29733	0.951 (0.877,1.03)	0.214	FALSE	2.95e-05	FALSE
UKB	198.5	Secondary malignancy of brain/spine	867	385812	0.975 (0.911,1.04)	0.458	FALSE	3.6e-05	FALSE
All of Us	198.5	Secondary malignancy of brain/spine	88	43689	0.829 (0.667,1.03)	0.0813	FALSE	3.58e-05	FALSE
MGI	198.6	Secondary malignancy of bone	891	29733	0.988 (0.922,1.06)	0.737	FALSE	2.95e-05	FALSE
UKB	198.6	Secondary malignancy of bone	2248	385812	1.02 (0.978,1.06)	0.36	FALSE	3.6e-05	FALSE
All of Us	198.6	Secondary malignancy of bone	206	43689	1.08 (0.942,1.24)	0.259	FALSE	3.58e-05	FALSE
MGI	198.7	Secondary malignant neoplasm of skin	337	29733	0.899 (0.804,1)	0.057	FALSE	2.95e-05	FALSE
UKB	198.7	Secondary malignant neoplasm of skin	193	385812	0.968 (0.839,1.12)	0.655	FALSE	3.6e-05	FALSE
MGI	199	Neoplasm of uncertain behavior	5988	29733	0.975 (0.947,1)	0.0892	FALSE	2.95e-05	FALSE
UKB	199	Neoplasm of uncertain behavior	1471	385812	0.983 (0.934,1.04)	0.524	FALSE	3.6e-05	FALSE
All of Us	199	Neoplasm of uncertain behavior	2565	43689	1.03 (0.988,1.07)	0.163	FALSE	3.58e-05	FALSE
MGI	199.4	Neurofibromatosis	94	29733	1.19 (0.965,1.45)	0.0912	FALSE	2.95e-05	FALSE
UKB	199.4	Neurofibromatosis	99	385812	0.912 (0.745,1.11)	0.355	FALSE	3.6e-05	FALSE
MGI	200	Myeloproliferative disease	1221	47360	1.07 (1.01,1.13)	0.0216	TRUE	2.95e-05	FALSE
UKB	200	Myeloproliferative disease	1031	420996	0.988 (0.928,1.05)	0.69	FALSE	3.6e-05	FALSE
All of Us	200	Myeloproliferative disease	399	46267	1.08 (0.975,1.19)	0.138	FALSE	3.58e-05	FALSE
MGI	200.1	Polycythemia vera	263	42485	1.09 (0.963,1.23)	0.17	FALSE	2.95e-05	FALSE
UKB	200.1	Polycythemia vera	400	417557	0.952 (0.862,1.05)	0.332	FALSE	3.6e-05	FALSE
All of Us	200.1	Polycythemia vera	102	43338	1.12 (0.924,1.37)	0.23	FALSE	3.58e-05	FALSE
MGI	201	Hodgkin's disease	188	47360	1.09 (0.939,1.25)	0.255	FALSE	2.95e-05	FALSE
UKB	201	Hodgkin's disease	280	420996	1.02 (0.908,1.15)	0.715	FALSE	3.6e-05	FALSE
All of Us	201	Hodgkin's disease	96	46267	1.02 (0.834,1.25)	0.817	FALSE	3.58e-05	FALSE
MGI	202	Cancer of other lymphoid, histiocytic tissue	1644	47360	1.01 (0.956,1.06)	0.843	FALSE	2.95e-05	FALSE
UKB	202	Cancer of other lymphoid, histiocytic tissue	2391	420996	1.02 (0.975,1.06)	0.46	FALSE	3.6e-05	FALSE
All of Us	202	Cancer of other lymphoid, histiocytic tissue	453	46267	1.08 (0.987,1.19)	0.0911	FALSE	3.58e-05	FALSE
MGI	202.2	Non-Hodgkins lymphoma	1404	47360	1 (0.948,1.06)	0.989	FALSE	2.95e-05	FALSE
UKB	202.2	Non-Hodgkins lymphoma	1891	420996	1.02 (0.973,1.07)	0.422	FALSE	3.6e-05	FALSE
All of Us	202.2	Non-Hodgkins lymphoma	437	46267	1.09 (0.992,1.2)	0.069	FALSE	3.58e-05	FALSE
MGI	202.21	Nodular lymphoma	730	47360	1.02 (0.947,1.1)	0.603	FALSE	2.95e-05	FALSE
UKB	202.21	Nodular lymphoma	386	420996	0.983 (0.888,1.09)	0.732	FALSE	3.6e-05	FALSE
All of Us	202.21	Nodular lymphoma	101	46267	1.05 (0.862,1.28)	0.607	FALSE	3.58e-05	FALSE
MGI	202.22	Reticulosarcoma	190	47360	1.03 (0.89,1.19)	0.688	FALSE	2.95e-05	FALSE
All of Us	202.22	Reticulosarcoma	99	46267	1.15 (0.943,1.4)	0.156	FALSE	3.58e-05	FALSE
MGI	202.24	Large cell lymphoma	175	47360	1.03 (0.881,1.19)	0.738	FALSE	2.95e-05	FALSE
UKB	202.24	Large cell lymphoma	593	420996	1.03 (0.954,1.12)	0.407	FALSE	3.6e-05	FALSE
MGI	204	Leukemia	745	47360	1.09 (1.01,1.18)	0.0178	TRUE	2.95e-05	FALSE
UKB	204	Leukemia	1740	420996	1.01 (0.959,1.05)	0.822	FALSE	3.6e-05	FALSE
All of Us	204	Leukemia	406	46267	1.09 (0.988,1.2)	0.0817	FALSE	3.58e-05	FALSE
MGI	204.1	Lymphoid leukemia	248	47360	1.12 (0.989,1.27)	0.0698	FALSE	2.95e-05	FALSE
UKB	204.1	Lymphoid leukemia	597	420996	1.02 (0.945,1.11)	0.548	FALSE	3.6e-05	FALSE
All of Us	204.1	Lymphoid leukemia	177	46267	1.05 (0.902,1.22)	0.535	FALSE	3.58e-05	FALSE
MGI	204.11	Lymphoid leukemia, acute	75	47360	1.28 (1.02,1.61)	0.0251	TRUE	2.95e-05	FALSE
UKB	204.11	Lymphoid leukemia, acute	63	420996	1.04 (0.808,1.32)	0.771	FALSE	3.6e-05	FALSE
MGI	204.12	Lymphoid leukemia, chronic	179	47360	1.14 (0.982,1.32)	0.0779	FALSE	2.95e-05	FALSE
UKB	204.12	Lymphoid leukemia, chronic	520	420996	1.01 (0.928,1.1)	0.776	FALSE	3.6e-05	FALSE
All of Us	204.12	Lymphoid leukemia, chronic	156	46267	1.08 (0.918,1.26)	0.354	FALSE	3.58e-05	FALSE
MGI	204.2	Myeloid leukemia	277	47360	1.09 (0.963,1.22)	0.17	FALSE	2.95e-05	FALSE
UKB	204.2	Myeloid leukemia	476	420996	0.972 (0.887,1.06)	0.534	FALSE	3.6e-05	FALSE
All of Us	204.2	Myeloid leukemia	78	46267	0.983 (0.782,1.23)	0.878	FALSE	3.58e-05	FALSE
MGI	204.21	Myeloid leukemia, acute	163	47360	1.09 (0.931,1.27)	0.274	FALSE	2.95e-05	FALSE
UKB	204.21	Myeloid leukemia, acute	337	420996	0.933 (0.837,1.04)	0.21	FALSE	3.6e-05	FALSE
MGI	204.22	Myeloid leukemia, chronic	62	47360	1.01 (0.782,1.3)	0.94	FALSE	2.95e-05	FALSE
UKB	204.22	Myeloid leukemia, chronic	147	420996	1.06 (0.904,1.25)	0.443	FALSE	3.6e-05	FALSE
MGI	204.4	Multiple myeloma	237	47360	1.04 (0.918,1.19)	0.5	FALSE	2.95e-05	FALSE
UKB	204.4	Multiple myeloma	592	420996	0.993 (0.915,1.08)	0.865	FALSE	3.6e-05	FALSE
All of Us	204.4	Multiple myeloma	156	46267	1.08 (0.924,1.27)	0.316	FALSE	3.58e-05	FALSE
MGI	208	Benign neoplasm of colon	11091	38612	1.01 (0.985,1.03)	0.534	FALSE	2.95e-05	FALSE
UKB	208	Benign neoplasm of colon	20990	401850	1.01 (0.995,1.02)	0.22	FALSE	3.6e-05	FALSE
All of Us	208	Benign neoplasm of colon	6338	40843	1.01 (0.983,1.04)	0.436	FALSE	3.58e-05	FALSE
MGI	209	Neuroendocrine tumors	275	50008	0.946 (0.838,1.07)	0.366	FALSE	2.95e-05	FALSE
All of Us	209	Neuroendocrine tumors	105	47296	1.14 (0.936,1.38)	0.186	FALSE	3.58e-05	FALSE
MGI	210	Benign neoplasm of lip, oral cavity, and pharynx	1987	46992	1.01 (0.969,1.06)	0.548	FALSE	2.95e-05	FALSE
UKB	210	Benign neoplasm of lip, oral cavity, and pharynx	1005	423482	0.955 (0.897,1.02)	0.15	FALSE	3.6e-05	FALSE
All of Us	210	Benign neoplasm of lip, oral cavity, and pharynx	231	46976	0.984 (0.862,1.12)	0.811	FALSE	3.58e-05	FALSE
MGI	211	Benign neoplasm of other parts of digestive system	7892	39930	1.03 (1,1.06)	0.0188	TRUE	2.95e-05	FALSE
UKB	211	Benign neoplasm of other parts of digestive system	5397	411484	1.02 (0.988,1.04)	0.275	FALSE	3.6e-05	FALSE
All of Us	211	Benign neoplasm of other parts of digestive system	990	45516	1.03 (0.965,1.1)	0.385	FALSE	3.58e-05	FALSE
MGI	212	Benign neoplasm of respiratory and intrathoracic organs	1925	48358	1.03 (0.986,1.08)	0.166	FALSE	2.95e-05	FALSE
UKB	212	Benign neoplasm of respiratory and intrathoracic organs	372	425338	0.994 (0.897,1.1)	0.906	FALSE	3.6e-05	FALSE
All of Us	212	Benign neoplasm of respiratory and intrathoracic organs	149	47252	1.02 (0.863,1.2)	0.835	FALSE	3.58e-05	FALSE
MGI	213	Benign neoplasm of bone and articular cartilage	1802	18984	0.983 (0.935,1.03)	0.489	FALSE	2.95e-05	FALSE
UKB	213	Benign neoplasm of bone and articular cartilage	323	386705	1.09 (0.98,1.22)	0.106	FALSE	3.6e-05	FALSE
All of Us	213	Benign neoplasm of bone and articular cartilage	185	35312	0.91 (0.783,1.06)	0.21	FALSE	3.58e-05	FALSE
MGI	214	Lipoma	1537	45061	1.03 (0.973,1.08)	0.348	FALSE	2.95e-05	FALSE
UKB	214	Lipoma	6510	418087	1.03 (1,1.05)	0.0487	TRUE	3.6e-05	FALSE
All of Us	214	Lipoma	1378	45447	0.99 (0.937,1.05)	0.727	FALSE	3.58e-05	FALSE
MGI	214.1	Lipoma of skin and subcutaneous tissue	950	45061	1.03 (0.962,1.1)	0.419	FALSE	2.95e-05	FALSE
UKB	214.1	Lipoma of skin and subcutaneous tissue	4790	418087	1.03 (1,1.06)	0.0401	TRUE	3.6e-05	FALSE
All of Us	214.1	Lipoma of skin and subcutaneous tissue	778	45447	0.991 (0.921,1.07)	0.8	FALSE	3.58e-05	FALSE
MGI	215	Other benign neoplasm of connective and other soft tissue	4789	45061	1.02 (0.99,1.05)	0.192	FALSE	2.95e-05	FALSE
UKB	215	Other benign neoplasm of connective and other soft tissue	1150	418087	1.08 (1.01,1.14)	0.0138	TRUE	3.6e-05	FALSE
All of Us	215	Other benign neoplasm of connective and other soft tissue	687	45447	0.976 (0.903,1.05)	0.536	FALSE	3.58e-05	FALSE
MGI	216	Benign neoplasm of skin	12450	37511	0.975 (0.955,0.996)	0.0184	TRUE	2.95e-05	FALSE
UKB	216	Benign neoplasm of skin	7974	417105	1.02 (0.999,1.04)	0.0633	FALSE	3.6e-05	FALSE
All of Us	216	Benign neoplasm of skin	7742	39114	0.99 (0.965,1.01)	0.414	FALSE	3.58e-05	FALSE
MGI	216.1	Screening for malignant neoplasms of the skin	198	37511	1 (0.869,1.16)	0.969	FALSE	2.95e-05	FALSE
MGI	217	Vascular hamartomas and non-neoplastic nevi	1907	37511	0.947 (0.903,0.993)	0.0255	TRUE	2.95e-05	FALSE
UKB	217	Vascular hamartomas and non-neoplastic nevi	646	417105	1.05 (0.974,1.14)	0.19	FALSE	3.6e-05	FALSE
All of Us	217	Vascular hamartomas and non-neoplastic nevi	2650	39114	1.01 (0.972,1.05)	0.571	FALSE	3.58e-05	FALSE
MGI	217.1	Nevus, non-neoplastic	1797	37511	0.95 (0.905,0.998)	0.0409	TRUE	2.95e-05	FALSE
UKB	217.1	Nevus, non-neoplastic	605	417105	1.05 (0.966,1.13)	0.261	FALSE	3.6e-05	FALSE
All of Us	217.1	Nevus, non-neoplastic	2567	39114	1.02 (0.974,1.06)	0.47	FALSE	3.58e-05	FALSE
MGI	218	Benign neoplasm of uterus	4690	18230	0.98 (0.949,1.01)	0.236	FALSE	2.95e-05	FALSE
UKB	218	Benign neoplasm of uterus	10532	212876	0.997 (0.978,1.02)	0.788	FALSE	3.6e-05	FALSE
All of Us	218	Benign neoplasm of uterus	1700	24592	1.02 (0.971,1.07)	0.417	FALSE	3.58e-05	FALSE
MGI	218.1	Uterine leiomyoma	1975	18230	0.949 (0.905,0.995)	0.0298	TRUE	2.95e-05	FALSE
UKB	218.1	Uterine leiomyoma	10772	212876	0.999 (0.98,1.02)	0.925	FALSE	3.6e-05	FALSE
All of Us	218.1	Uterine leiomyoma	1644	24592	1.02 (0.97,1.08)	0.42	FALSE	3.58e-05	FALSE
MGI	218.2	Other benign neoplasm of uterus	3720	18230	0.977 (0.942,1.01)	0.201	FALSE	2.95e-05	FALSE
UKB	218.2	Other benign neoplasm of uterus	382	212876	0.978 (0.883,1.08)	0.663	FALSE	3.6e-05	FALSE
All of Us	218.2	Other benign neoplasm of uterus	127	24592	0.968 (0.807,1.16)	0.718	FALSE	3.58e-05	FALSE
MGI	220	Benign neoplasm of ovary	955	16531	1 (0.937,1.07)	0.968	FALSE	2.95e-05	FALSE
UKB	220	Benign neoplasm of ovary	1502	200897	1.02 (0.968,1.07)	0.461	FALSE	3.6e-05	FALSE
All of Us	220	Benign neoplasm of ovary	227	23480	1.02 (0.887,1.16)	0.824	FALSE	3.58e-05	FALSE
MGI	221	Benign neoplasm of other female genital organs	2198	16159	0.975 (0.932,1.02)	0.276	FALSE	2.95e-05	FALSE
UKB	221	Benign neoplasm of other female genital organs	229	200847	1.07 (0.941,1.22)	0.289	FALSE	3.6e-05	FALSE
MGI	222	Benign neoplasm of male genital organs	1143	19743	0.97 (0.912,1.03)	0.335	FALSE	2.95e-05	FALSE
UKB	222	Benign neoplasm of male genital organs	162	189153	0.89 (0.76,1.04)	0.14	FALSE	3.6e-05	FALSE
All of Us	222	Benign neoplasm of male genital organs	72	18090	0.949 (0.749,1.2)	0.653	FALSE	3.58e-05	FALSE
MGI	223	Benign neoplasm of kidney and other urinary organs	1853	18984	1.01 (0.958,1.06)	0.764	FALSE	2.95e-05	FALSE
UKB	223	Benign neoplasm of kidney and other urinary organs	189	386705	0.923 (0.798,1.07)	0.274	FALSE	3.6e-05	FALSE
All of Us	223	Benign neoplasm of kidney and other urinary organs	114	35312	1.04 (0.86,1.25)	0.679	FALSE	3.58e-05	FALSE
MGI	224	Benign neoplasm of eye	723	47674	0.991 (0.919,1.07)	0.806	FALSE	2.95e-05	FALSE
UKB	224	Benign neoplasm of eye	126	423868	1.11 (0.929,1.32)	0.243	FALSE	3.6e-05	FALSE
All of Us	224	Benign neoplasm of eye	568	46303	0.994 (0.913,1.08)	0.888	FALSE	3.58e-05	FALSE
MGI	224.1	Benign neoplasm of eye, uveal	627	47674	1 (0.926,1.09)	0.928	FALSE	2.95e-05	FALSE
UKB	224.1	Benign neoplasm of eye, uveal	59	423868	1.15 (0.894,1.49)	0.25	FALSE	3.6e-05	FALSE
All of Us	224.1	Benign neoplasm of eye, uveal	517	46303	0.984 (0.9,1.07)	0.72	FALSE	3.58e-05	FALSE
MGI	225	Benign neoplasm of brain and other parts of nervous system	1261	47674	1 (0.947,1.06)	0.921	FALSE	2.95e-05	FALSE
UKB	225	Benign neoplasm of brain and other parts of nervous system	863	423868	0.994 (0.929,1.06)	0.854	FALSE	3.6e-05	FALSE
All of Us	225	Benign neoplasm of brain and other parts of nervous system	369	46303	1.04 (0.935,1.15)	0.484	FALSE	3.58e-05	FALSE
MGI	225.1	Benign neoplasm of brain, cranial nerves, meninges	986	47674	1.01 (0.943,1.07)	0.853	FALSE	2.95e-05	FALSE
UKB	225.1	Benign neoplasm of brain, cranial nerves, meninges	822	423868	0.996 (0.929,1.07)	0.898	FALSE	3.6e-05	FALSE
All of Us	225.1	Benign neoplasm of brain, cranial nerves, meninges	350	46303	1.06 (0.952,1.18)	0.288	FALSE	3.58e-05	FALSE
MGI	225.2	Benign neoplasm of spinal cord, meninges	304	47674	1.01 (0.899,1.13)	0.876	FALSE	2.95e-05	FALSE
UKB	225.2	Benign neoplasm of spinal cord, meninges	58	423868	0.922 (0.708,1.2)	0.526	FALSE	3.6e-05	FALSE
MGI	226	Benign neoplasm of thyroid glands	1418	46506	0.983 (0.931,1.04)	0.522	FALSE	2.95e-05	FALSE
UKB	226	Benign neoplasm of thyroid glands	271	424091	0.959 (0.85,1.08)	0.495	FALSE	3.6e-05	FALSE
All of Us	226	Benign neoplasm of thyroid glands	152	46394	0.894 (0.758,1.05)	0.175	FALSE	3.58e-05	FALSE
MGI	227	Benign neoplasm of other endocrine glands and related structures	1782	46506	0.999 (0.952,1.05)	0.958	FALSE	2.95e-05	FALSE
UKB	227	Benign neoplasm of other endocrine glands and related structures	907	424091	0.999 (0.935,1.07)	0.97	FALSE	3.6e-05	FALSE
All of Us	227	Benign neoplasm of other endocrine glands and related structures	521	46394	1.03 (0.945,1.13)	0.483	FALSE	3.58e-05	FALSE
MGI	227.1	Benign neoplasm of adrenal gland	497	46506	1.07 (0.977,1.17)	0.143	FALSE	2.95e-05	FALSE
UKB	227.1	Benign neoplasm of adrenal gland	196	424091	1.17 (1.02,1.35)	0.0228	TRUE	3.6e-05	FALSE
All of Us	227.1	Benign neoplasm of adrenal gland	228	46394	1.06 (0.933,1.21)	0.345	FALSE	3.58e-05	FALSE
MGI	227.2	Benign neoplasm of parathyroid gland	838	46506	1.01 (0.938,1.08)	0.868	FALSE	2.95e-05	FALSE
UKB	227.2	Benign neoplasm of parathyroid gland	386	424091	0.919 (0.83,1.02)	0.102	FALSE	3.6e-05	FALSE
All of Us	227.2	Benign neoplasm of parathyroid gland	95	46394	0.822 (0.666,1.01)	0.0603	FALSE	3.58e-05	FALSE
MGI	227.3	Benign neoplasm of pituitary gland and craniopharyngeal duct (pouch)	451	46506	0.924 (0.84,1.02)	0.101	FALSE	2.95e-05	FALSE
UKB	227.3	Benign neoplasm of pituitary gland and craniopharyngeal duct (pouch)	334	424091	0.996 (0.893,1.11)	0.936	FALSE	3.6e-05	FALSE
All of Us	227.3	Benign neoplasm of pituitary gland and craniopharyngeal duct (pouch)	203	46394	1.14 (0.987,1.3)	0.0707	FALSE	3.58e-05	FALSE
MGI	228	Hemangioma and lymphangioma, any site	2316	47967	0.979 (0.938,1.02)	0.318	FALSE	2.95e-05	FALSE
UKB	228	Hemangioma and lymphangioma, any site	1667	424043	1.01 (0.963,1.06)	0.661	FALSE	3.6e-05	FALSE
All of Us	228	Hemangioma and lymphangioma, any site	2929	44472	0.983 (0.946,1.02)	0.384	FALSE	3.58e-05	FALSE
MGI	228.1	Hemangioma of skin and subcutaneous tissue	1477	47967	0.976 (0.926,1.03)	0.374	FALSE	2.95e-05	FALSE
All of Us	228.1	Hemangioma of skin and subcutaneous tissue	2235	44472	0.973 (0.931,1.02)	0.225	FALSE	3.58e-05	FALSE
MGI	229	Benign neoplasm of unspecified sites	8158	42125	0.995 (0.971,1.02)	0.691	FALSE	2.95e-05	FALSE
UKB	229	Benign neoplasm of unspecified sites	2463	423245	0.984 (0.945,1.02)	0.427	FALSE	3.6e-05	FALSE
All of Us	229	Benign neoplasm of unspecified sites	585	46816	1.08 (0.992,1.17)	0.074	FALSE	3.58e-05	FALSE
MGI	229.1	Benign neoplasm of lymph nodes	6001	42125	0.994 (0.967,1.02)	0.679	FALSE	2.95e-05	FALSE
MGI	240	Simple and unspecified goiter	1117	38045	1.06 (0.999,1.13)	0.0512	FALSE	2.95e-05	FALSE
UKB	240	Simple and unspecified goiter	618	407735	0.968 (0.893,1.05)	0.42	FALSE	3.6e-05	FALSE
All of Us	240	Simple and unspecified goiter	756	38954	1.06 (0.983,1.14)	0.128	FALSE	3.58e-05	FALSE
MGI	241	Nontoxic nodular goiter	3141	38045	1.02 (0.986,1.06)	0.219	FALSE	2.95e-05	FALSE
UKB	241	Nontoxic nodular goiter	1166	407735	1.01 (0.954,1.07)	0.71	FALSE	3.6e-05	FALSE
All of Us	241	Nontoxic nodular goiter	2582	38954	1.03 (0.989,1.07)	0.145	FALSE	3.58e-05	FALSE
MGI	241.1	Nontoxic uninodular goiter	2447	38045	1.03 (0.984,1.07)	0.229	FALSE	2.95e-05	FALSE
UKB	241.1	Nontoxic uninodular goiter	514	407735	1.02 (0.933,1.11)	0.678	FALSE	3.6e-05	FALSE
All of Us	241.1	Nontoxic uninodular goiter	1962	38954	1.04 (0.997,1.1)	0.0664	FALSE	3.58e-05	FALSE
MGI	241.2	Nontoxic multinodular goiter	1404	38045	1.03 (0.97,1.08)	0.374	FALSE	2.95e-05	FALSE
UKB	241.2	Nontoxic multinodular goiter	693	407735	0.996 (0.924,1.07)	0.918	FALSE	3.6e-05	FALSE
All of Us	241.2	Nontoxic multinodular goiter	1385	38954	1.03 (0.97,1.08)	0.38	FALSE	3.58e-05	FALSE
MGI	242	Thyrotoxicosis with or without goiter	1504	38045	1.07 (1.01,1.13)	0.015	TRUE	2.95e-05	FALSE
UKB	242	Thyrotoxicosis with or without goiter	1921	407735	1.06 (1.01,1.11)	0.0153	TRUE	3.6e-05	FALSE
All of Us	242	Thyrotoxicosis with or without goiter	969	38954	0.998 (0.934,1.07)	0.953	FALSE	3.58e-05	FALSE
MGI	242.1	Graves' disease	553	38045	1.14 (1.04,1.24)	0.00284	TRUE	2.95e-05	FALSE
UKB	242.1	Graves' disease	464	407735	1.2 (1.1,1.32)	5.25e-05	TRUE	3.6e-05	FALSE
All of Us	242.1	Graves' disease	322	38954	1.06 (0.947,1.19)	0.305	FALSE	3.58e-05	FALSE
MGI	242.2	Toxic multinodular goiter	128	38045	1.09 (0.91,1.3)	0.341	FALSE	2.95e-05	FALSE
UKB	242.2	Toxic multinodular goiter	87	407735	1.06 (0.853,1.3)	0.61	FALSE	3.6e-05	FALSE
All of Us	242.2	Toxic multinodular goiter	93	38954	0.888 (0.719,1.1)	0.261	FALSE	3.58e-05	FALSE
MGI	242.3	Exophthalmos	313	38045	1.09 (0.976,1.22)	0.119	FALSE	2.95e-05	FALSE
UKB	242.3	Exophthalmos	136	407735	1.2 (1.01,1.42)	0.0294	TRUE	3.6e-05	FALSE
All of Us	242.3	Exophthalmos	108	38954	0.977 (0.805,1.18)	0.813	FALSE	3.58e-05	FALSE
MGI	242.31	Thyrotoxic exophthalmos	159	38045	1.23 (1.05,1.44)	0.00858	TRUE	2.95e-05	FALSE
MGI	244	Hypothyroidism	8657	38045	1.02 (0.994,1.04)	0.136	FALSE	2.95e-05	FALSE
UKB	244	Hypothyroidism	15179	407735	1.02 (1.01,1.04)	0.00559	TRUE	3.6e-05	FALSE
All of Us	244	Hypothyroidism	6252	38954	1.02 (0.992,1.05)	0.168	FALSE	3.58e-05	FALSE
MGI	244.1	Secondary hypothyroidism	1876	38045	1.07 (1.02,1.12)	0.0039	TRUE	2.95e-05	FALSE
UKB	244.1	Secondary hypothyroidism	1158	407735	1.01 (0.951,1.07)	0.784	FALSE	3.6e-05	FALSE
All of Us	244.1	Secondary hypothyroidism	853	38954	1.01 (0.94,1.08)	0.828	FALSE	3.58e-05	FALSE
MGI	244.2	Acquired hypothyroidism	1364	38045	1.01 (0.954,1.07)	0.751	FALSE	2.95e-05	FALSE
UKB	244.2	Acquired hypothyroidism	105	407735	0.939 (0.772,1.14)	0.513	FALSE	3.6e-05	FALSE
All of Us	244.2	Acquired hypothyroidism	1412	38954	1.01 (0.956,1.07)	0.734	FALSE	3.58e-05	FALSE
MGI	244.4	Hypothyroidism NOS	8058	38045	1.01 (0.987,1.04)	0.325	FALSE	2.95e-05	FALSE
UKB	244.4	Hypothyroidism NOS	14460	407735	1.03 (1.01,1.04)	0.00191	TRUE	3.6e-05	FALSE
All of Us	244.4	Hypothyroidism NOS	5894	38954	1.02 (0.988,1.05)	0.263	FALSE	3.58e-05	FALSE
All of Us	244.5	Congenital hypothyroidism	60	38954	0.882 (0.677,1.14)	0.333	FALSE	3.58e-05	FALSE
MGI	245	Thyroiditis	934	38045	1.08 (1.01,1.16)	0.0181	TRUE	2.95e-05	FALSE
UKB	245	Thyroiditis	312	407735	0.95 (0.848,1.06)	0.366	FALSE	3.6e-05	FALSE
All of Us	245	Thyroiditis	963	38954	1.01 (0.944,1.08)	0.801	FALSE	3.58e-05	FALSE
MGI	245.2	Chronic thyroiditis	766	38045	1.07 (0.992,1.15)	0.08	FALSE	2.95e-05	FALSE
UKB	245.2	Chronic thyroiditis	236	407735	0.944 (0.829,1.07)	0.382	FALSE	3.6e-05	FALSE
All of Us	245.2	Chronic thyroiditis	835	38954	1.02 (0.954,1.1)	0.516	FALSE	3.58e-05	FALSE
MGI	245.21	Chronic lymphocytic thyroiditis	758	38045	1.06 (0.987,1.14)	0.106	FALSE	2.95e-05	FALSE
UKB	245.21	Chronic lymphocytic thyroiditis	227	407735	0.979 (0.858,1.12)	0.755	FALSE	3.6e-05	FALSE
All of Us	245.21	Chronic lymphocytic thyroiditis	809	38954	1.02 (0.95,1.1)	0.577	FALSE	3.58e-05	FALSE
MGI	246	Other disorders of thyroid	6552	38045	1.02 (0.993,1.05)	0.137	FALSE	2.95e-05	FALSE
UKB	246	Other disorders of thyroid	413	407735	0.955 (0.866,1.05)	0.354	FALSE	3.6e-05	FALSE
All of Us	246	Other disorders of thyroid	1593	38954	1.04 (0.99,1.1)	0.109	FALSE	3.58e-05	FALSE
MGI	246.2	Thyroid cyst	110	38045	0.888 (0.732,1.08)	0.213	FALSE	2.95e-05	FALSE
All of Us	246.2	Thyroid cyst	73	38954	1.01 (0.8,1.28)	0.911	FALSE	3.58e-05	FALSE
MGI	246.7	Abnormal results of function study of thyroid	948	38045	1.01 (0.944,1.08)	0.795	FALSE	2.95e-05	FALSE
MGI	249	Secondary diabetes mellitus	1236	35208	1.06 (0.994,1.13)	0.0755	FALSE	2.95e-05	FALSE
All of Us	249	Secondary diabetes mellitus	407	38813	1.15 (1.04,1.27)	0.0052	TRUE	3.58e-05	FALSE
MGI	250	Diabetes mellitus	15030	35208	1.06 (1.04,1.08)	6.57e-08	TRUE	2.95e-05	TRUE
UKB	250	Diabetes mellitus	20936	404759	1.09 (1.07,1.1)	1.15e-30	TRUE	3.6e-05	TRUE
All of Us	250	Diabetes mellitus	5644	38813	1.09 (1.06,1.12)	1.17e-08	TRUE	3.58e-05	TRUE
MGI	250.1	Type 1 diabetes	2593	35208	1.09 (1.03,1.15)	0.00291	TRUE	2.95e-05	FALSE
UKB	250.1	Type 1 diabetes	2906	404759	1.04 (1.01,1.08)	0.0243	TRUE	3.6e-05	FALSE
All of Us	250.1	Type 1 diabetes	787	38813	1.07 (1,1.15)	0.049	TRUE	3.58e-05	FALSE
MGI	250.11	Type 1 diabetes with ketoacidosis	306	35208	1.05 (0.897,1.22)	0.555	FALSE	2.95e-05	FALSE
UKB	250.11	Type 1 diabetes with ketoacidosis	263	404759	1.05 (0.926,1.18)	0.467	FALSE	3.6e-05	FALSE
All of Us	250.11	Type 1 diabetes with ketoacidosis	77	38813	0.951 (0.755,1.19)	0.659	FALSE	3.58e-05	FALSE
MGI	250.12	Type 1 diabetes with renal manifestations	606	35208	1.03 (0.927,1.15)	0.571	FALSE	2.95e-05	FALSE
UKB	250.12	Type 1 diabetes with renal manifestations	81	404759	1.09 (0.873,1.35)	0.437	FALSE	3.6e-05	FALSE
All of Us	250.12	Type 1 diabetes with renal manifestations	113	38813	1.04 (0.861,1.26)	0.669	FALSE	3.58e-05	FALSE
MGI	250.13	Type 1 diabetes with ophthalmic manifestations	871	35208	1.04 (0.938,1.15)	0.471	FALSE	2.95e-05	FALSE
UKB	250.13	Type 1 diabetes with ophthalmic manifestations	499	404759	1.04 (0.952,1.14)	0.379	FALSE	3.6e-05	FALSE
All of Us	250.13	Type 1 diabetes with ophthalmic manifestations	125	38813	1.02 (0.855,1.22)	0.796	FALSE	3.58e-05	FALSE
MGI	250.14	Type 1 diabetes with neurological manifestations	692	35208	1.07 (0.966,1.19)	0.183	FALSE	2.95e-05	FALSE
UKB	250.14	Type 1 diabetes with neurological manifestations	174	404759	1.03 (0.884,1.19)	0.72	FALSE	3.6e-05	FALSE
All of Us	250.14	Type 1 diabetes with neurological manifestations	173	38813	1.07 (0.918,1.24)	0.385	FALSE	3.58e-05	FALSE
MGI	250.15	Diabetes type 1 with peripheral circulatory disorders	165	35208	1.04 (0.869,1.25)	0.651	FALSE	2.95e-05	FALSE
MGI	250.2	Type 2 diabetes	10559	35208	1.08 (1.05,1.1)	4.47e-09	TRUE	2.95e-05	TRUE
UKB	250.2	Type 2 diabetes	18846	404759	1.09 (1.08,1.11)	7.68e-31	TRUE	3.6e-05	TRUE
All of Us	250.2	Type 2 diabetes	5528	38813	1.09 (1.06,1.12)	5.1e-09	TRUE	3.58e-05	TRUE
MGI	250.21	Type 2 diabetes with ketoacidosis	318	35208	1.01 (0.877,1.17)	0.866	FALSE	2.95e-05	FALSE
UKB	250.21	Type 2 diabetes with ketoacidosis	107	404759	1.01 (0.831,1.22)	0.941	FALSE	3.6e-05	FALSE
All of Us	250.21	Type 2 diabetes with ketoacidosis	87	38813	1.08 (0.872,1.34)	0.465	FALSE	3.58e-05	FALSE
MGI	250.22	Type 2 diabetes with renal manifestations	2103	35208	1.1 (1.05,1.16)	0.000222	TRUE	2.95e-05	FALSE
UKB	250.22	Type 2 diabetes with renal manifestations	219	404759	1.12 (0.979,1.27)	0.096	FALSE	3.6e-05	FALSE
All of Us	250.22	Type 2 diabetes with renal manifestations	980	38813	1.15 (1.08,1.23)	1.64e-05	TRUE	3.58e-05	TRUE
MGI	250.23	Type 2 diabetes with ophthalmic manifestations	1781	35208	1.09 (1.02,1.15)	0.00844	TRUE	2.95e-05	FALSE
UKB	250.23	Type 2 diabetes with ophthalmic manifestations	1043	404759	1.16 (1.09,1.23)	1.79e-06	TRUE	3.6e-05	TRUE
All of Us	250.23	Type 2 diabetes with ophthalmic manifestations	517	38813	1.1 (1.01,1.2)	0.031	TRUE	3.58e-05	FALSE
MGI	250.24	Type 2 diabetes with neurological manifestations	2746	35208	1.12 (1.07,1.18)	2.93e-06	TRUE	2.95e-05	TRUE
UKB	250.24	Type 2 diabetes with neurological manifestations	539	404759	1.16 (1.07,1.27)	0.000395	TRUE	3.6e-05	FALSE
All of Us	250.24	Type 2 diabetes with neurological manifestations	1472	38813	1.11 (1.05,1.17)	0.000165	TRUE	3.58e-05	FALSE
MGI	250.25	Diabetes type 2 with peripheral circulatory disorders	928	35208	1.05 (0.971,1.13)	0.229	FALSE	2.95e-05	FALSE
All of Us	250.25	Diabetes type 2 with peripheral circulatory disorders	514	38813	1.1 (1.01,1.2)	0.0372	TRUE	3.58e-05	FALSE
MGI	250.3	Insulin pump user	3820	35208	1.11 (1.06,1.15)	1.63e-06	TRUE	2.95e-05	TRUE
MGI	250.4	Abnormal glucose	9127	35208	1.05 (1.02,1.07)	0.00043	TRUE	2.95e-05	FALSE
UKB	250.4	Abnormal glucose	718	404759	1.08 (1,1.16)	0.0373	TRUE	3.6e-05	FALSE
All of Us	250.4	Abnormal glucose	4230	38813	1.07 (1.04,1.11)	2.77e-05	TRUE	3.58e-05	TRUE
MGI	250.41	Impaired fasting glucose	1997	35208	1.01 (0.965,1.06)	0.603	FALSE	2.95e-05	FALSE
UKB	250.41	Impaired fasting glucose	272	404759	1.09 (0.969,1.23)	0.142	FALSE	3.6e-05	FALSE
All of Us	250.41	Impaired fasting glucose	2602	38813	1.07 (1.03,1.12)	0.000954	TRUE	3.58e-05	FALSE
MGI	250.42	Other abnormal glucose	8245	35208	1.05 (1.03,1.08)	0.000161	TRUE	2.95e-05	FALSE
UKB	250.42	Other abnormal glucose	448	404759	1.08 (0.984,1.19)	0.102	FALSE	3.6e-05	FALSE
All of Us	250.42	Other abnormal glucose	1959	38813	1.08 (1.03,1.13)	0.0016	TRUE	3.58e-05	FALSE
MGI	250.5	Glycosuria or Acetonuria	159	35208	1.05 (0.885,1.24)	0.584	FALSE	2.95e-05	FALSE
UKB	250.5	Glycosuria or Acetonuria	137	404759	1.17 (0.986,1.38)	0.0661	FALSE	3.6e-05	FALSE
MGI	250.6	Polyneuropathy in diabetes	2298	35208	1.15 (1.09,1.21)	3.69e-07	TRUE	2.95e-05	TRUE
UKB	250.6	Polyneuropathy in diabetes	386	404759	1.11 (1,1.22)	0.0468	TRUE	3.6e-05	FALSE
All of Us	250.6	Polyneuropathy in diabetes	995	38813	1.11 (1.04,1.19)	0.000964	TRUE	3.58e-05	FALSE
MGI	250.7	Diabetic retinopathy	1845	42716	1 (0.949,1.05)	0.992	FALSE	2.95e-05	FALSE
UKB	250.7	Diabetic retinopathy	1395	413244	1.09 (1.03,1.15)	0.0012	TRUE	3.6e-05	FALSE
All of Us	250.7	Diabetic retinopathy	437	41915	1.09 (0.99,1.2)	0.0773	FALSE	3.58e-05	FALSE
MGI	251	Other disorders of pancreatic internal secretion	1081	42259	1.05 (0.982,1.11)	0.161	FALSE	2.95e-05	FALSE
MGI	251.1	Hypoglycemia	1337	31133	1.04 (0.971,1.1)	0.288	FALSE	2.95e-05	FALSE
UKB	251.1	Hypoglycemia	976	402237	1.17 (1.1,1.25)	4.41e-07	TRUE	3.6e-05	TRUE
All of Us	251.1	Hypoglycemia	637	36635	1.06 (0.977,1.15)	0.16	FALSE	3.58e-05	FALSE
MGI	252	Disorders of parathyroid gland	2436	42259	1.02 (0.975,1.06)	0.452	FALSE	2.95e-05	FALSE
UKB	252	Disorders of parathyroid gland	905	422002	1.04 (0.976,1.11)	0.212	FALSE	3.6e-05	FALSE
All of Us	252	Disorders of parathyroid gland	738	43608	1.03 (0.956,1.11)	0.428	FALSE	3.58e-05	FALSE
MGI	252.1	Hyperparathyroidism	2234	42259	1.01 (0.966,1.05)	0.673	FALSE	2.95e-05	FALSE
UKB	252.1	Hyperparathyroidism	812	422002	1.06 (0.992,1.14)	0.0815	FALSE	3.6e-05	FALSE
All of Us	252.1	Hyperparathyroidism	667	43608	1.02 (0.948,1.11)	0.537	FALSE	3.58e-05	FALSE
MGI	252.2	Hypoparathyroidism	527	42259	0.974 (0.892,1.06)	0.561	FALSE	2.95e-05	FALSE
UKB	252.2	Hypoparathyroidism	146	422002	0.983 (0.833,1.16)	0.83	FALSE	3.6e-05	FALSE
All of Us	252.2	Hypoparathyroidism	138	43608	0.975 (0.821,1.16)	0.767	FALSE	3.58e-05	FALSE
MGI	253	Disorders of the pituitary gland and its hypothalamic control	919	42259	1.02 (0.957,1.09)	0.506	FALSE	2.95e-05	FALSE
UKB	253	Disorders of the pituitary gland and its hypothalamic control	710	422002	1.07 (0.994,1.15)	0.0703	FALSE	3.6e-05	FALSE
All of Us	253	Disorders of the pituitary gland and its hypothalamic control	541	43608	1.05 (0.964,1.15)	0.257	FALSE	3.58e-05	FALSE
MGI	253.1	Pituitary hyperfunction	276	42259	0.998 (0.885,1.13)	0.977	FALSE	2.95e-05	FALSE
UKB	253.1	Pituitary hyperfunction	191	422002	0.977 (0.846,1.13)	0.746	FALSE	3.6e-05	FALSE
All of Us	253.1	Pituitary hyperfunction	178	43608	1.1 (0.946,1.27)	0.21	FALSE	3.58e-05	FALSE
MGI	253.11	Acromegaly and gigantism	88	42259	0.977 (0.789,1.21)	0.827	FALSE	2.95e-05	FALSE
UKB	253.11	Acromegaly and gigantism	101	422002	1.01 (0.83,1.23)	0.912	FALSE	3.6e-05	FALSE
MGI	253.2	Pituitary hypofunction	241	42259	0.992 (0.872,1.13)	0.899	FALSE	2.95e-05	FALSE
UKB	253.2	Pituitary hypofunction	287	422002	1.11 (0.989,1.25)	0.0718	FALSE	3.6e-05	FALSE
All of Us	253.2	Pituitary hypofunction	113	43608	0.985 (0.815,1.19)	0.875	FALSE	3.58e-05	FALSE
MGI	253.3	Diabetes insipidus	98	42259	0.956 (0.78,1.17)	0.65	FALSE	2.95e-05	FALSE
UKB	253.3	Diabetes insipidus	98	422002	1 (0.822,1.22)	0.968	FALSE	3.6e-05	FALSE
MGI	253.4	Anterior pituitary disorders	133	42259	1.05 (0.879,1.24)	0.602	FALSE	2.95e-05	FALSE
All of Us	253.4	Anterior pituitary disorders	76	43608	1.04 (0.83,1.31)	0.704	FALSE	3.58e-05	FALSE
MGI	253.7	Other disorders of neurohypophysis	116	42259	1.23 (1.03,1.48)	0.0203	TRUE	2.95e-05	FALSE
UKB	253.7	Other disorders of neurohypophysis	159	422002	1.06 (0.903,1.23)	0.487	FALSE	3.6e-05	FALSE
All of Us	253.7	Other disorders of neurohypophysis	108	43608	1.23 (1.01,1.48)	0.0306	TRUE	3.58e-05	FALSE
MGI	255	Disorders of adrenal glands	1592	42259	1.01 (0.964,1.07)	0.583	FALSE	2.95e-05	FALSE
UKB	255	Disorders of adrenal glands	664	422002	1.07 (0.989,1.15)	0.0932	FALSE	3.6e-05	FALSE
All of Us	255	Disorders of adrenal glands	742	43608	1.1 (1.02,1.18)	0.0135	TRUE	3.58e-05	FALSE
MGI	255.1	Adrenal hyperfunction	395	42259	1.02 (0.921,1.13)	0.707	FALSE	2.95e-05	FALSE
UKB	255.1	Adrenal hyperfunction	188	422002	1.13 (0.975,1.3)	0.1	FALSE	3.6e-05	FALSE
All of Us	255.1	Adrenal hyperfunction	144	43608	1.07 (0.91,1.27)	0.386	FALSE	3.58e-05	FALSE
MGI	255.11	Cushing's syndrome	197	42259	1.03 (0.892,1.19)	0.686	FALSE	2.95e-05	FALSE
UKB	255.11	Cushing's syndrome	110	422002	1.01 (0.837,1.22)	0.904	FALSE	3.6e-05	FALSE
All of Us	255.11	Cushing's syndrome	79	43608	1.19 (0.952,1.48)	0.114	FALSE	3.58e-05	FALSE
MGI	255.12	Hyperaldosteronism	141	42259	1.05 (0.888,1.24)	0.554	FALSE	2.95e-05	FALSE
UKB	255.12	Hyperaldosteronism	76	422002	1.29 (1.03,1.61)	0.0202	TRUE	3.6e-05	FALSE
MGI	255.2	Adrenal hypofunction	674	42259	1.01 (0.933,1.09)	0.835	FALSE	2.95e-05	FALSE
UKB	255.2	Adrenal hypofunction	376	422002	0.975 (0.88,1.08)	0.63	FALSE	3.6e-05	FALSE
All of Us	255.2	Adrenal hypofunction	314	43608	1.1 (0.984,1.23)	0.0892	FALSE	3.58e-05	FALSE
MGI	255.21	Glucocorticoid deficiency	643	42259	0.997 (0.921,1.08)	0.941	FALSE	2.95e-05	FALSE
UKB	255.21	Glucocorticoid deficiency	375	422002	0.978 (0.883,1.08)	0.671	FALSE	3.6e-05	FALSE
All of Us	255.21	Glucocorticoid deficiency	297	43608	1.08 (0.962,1.21)	0.189	FALSE	3.58e-05	FALSE
MGI	256	Ovarian dysfunction	1278	21654	1.03 (0.972,1.09)	0.312	FALSE	2.95e-05	FALSE
UKB	256	Ovarian dysfunction	253	227627	0.928 (0.818,1.05)	0.24	FALSE	3.6e-05	FALSE
All of Us	256	Ovarian dysfunction	552	26520	1.06 (0.974,1.16)	0.17	FALSE	3.58e-05	FALSE
MGI	256.4	Polycystic ovaries	827	21654	1.01 (0.944,1.09)	0.695	FALSE	2.95e-05	FALSE
UKB	256.4	Polycystic ovaries	223	227627	0.927 (0.811,1.06)	0.263	FALSE	3.6e-05	FALSE
All of Us	256.4	Polycystic ovaries	473	26520	1.09 (0.997,1.2)	0.0573	FALSE	3.58e-05	FALSE
MGI	257	Testicular dysfunction	1094	20605	1.04 (0.979,1.11)	0.2	FALSE	2.95e-05	FALSE
UKB	257	Testicular dysfunction	170	194375	1.02 (0.875,1.18)	0.807	FALSE	3.6e-05	FALSE
All of Us	257	Testicular dysfunction	722	17699	1.02 (0.945,1.1)	0.614	FALSE	3.58e-05	FALSE
MGI	257.1	Testicular hypofunction	1063	20605	1.04 (0.975,1.11)	0.243	FALSE	2.95e-05	FALSE
UKB	257.1	Testicular hypofunction	161	194375	0.99 (0.846,1.16)	0.895	FALSE	3.6e-05	FALSE
All of Us	257.1	Testicular hypofunction	711	17699	1.02 (0.941,1.1)	0.675	FALSE	3.58e-05	FALSE
MGI	258	Iatrogenic endocrine disorders	97	42259	1.12 (0.918,1.37)	0.241	FALSE	2.95e-05	FALSE
UKB	258	Iatrogenic endocrine disorders	108	422002	1.08 (0.892,1.3)	0.42	FALSE	3.6e-05	FALSE
MGI	258.1	Postablative ovarian failure	123	21654	1.01 (0.84,1.2)	0.94	FALSE	2.95e-05	FALSE
All of Us	258.1	Postablative ovarian failure	114	26520	0.994 (0.821,1.2)	0.946	FALSE	3.58e-05	FALSE
MGI	259	Other endocrine disorders	1102	42259	0.974 (0.916,1.04)	0.4	FALSE	2.95e-05	FALSE
UKB	259	Other endocrine disorders	155	422002	1.26 (1.08,1.47)	0.00305	TRUE	3.6e-05	FALSE
All of Us	259	Other endocrine disorders	547	43608	1.09 (0.997,1.18)	0.0575	FALSE	3.58e-05	FALSE
MGI	259.8	Polyglandular activity in multiple endocrine adenomatosis	53	42259	0.824 (0.623,1.09)	0.148	FALSE	2.95e-05	FALSE
MGI	260	Protein-calorie malnutrition	3051	38167	1.04 (1,1.08)	0.0394	TRUE	2.95e-05	FALSE
UKB	260	Protein-calorie malnutrition	215	423136	1.07 (0.937,1.23)	0.3	FALSE	3.6e-05	FALSE
All of Us	260	Protein-calorie malnutrition	756	39290	1.09 (1.01,1.17)	0.026	TRUE	3.58e-05	FALSE
MGI	260.1	Cachexia	314	38167	1.08 (0.969,1.21)	0.151	FALSE	2.95e-05	FALSE
UKB	260.1	Cachexia	54	423136	0.745 (0.565,0.979)	0.0285	TRUE	3.6e-05	FALSE
MGI	260.2	severe protein-calorie malnutrition	1794	38167	1.05 (1.01,1.11)	0.0296	TRUE	2.95e-05	FALSE
All of Us	260.2	severe protein-calorie malnutrition	225	39290	0.99 (0.866,1.13)	0.885	FALSE	3.58e-05	FALSE
MGI	260.22	Nutritional marasmus	655	38167	1.06 (0.982,1.15)	0.13	FALSE	2.95e-05	FALSE
MGI	260.3	Adult failure to thrive	661	38167	1.1 (1.02,1.19)	0.012	TRUE	2.95e-05	FALSE
All of Us	260.3	Adult failure to thrive	138	39290	1.14 (0.965,1.35)	0.114	FALSE	3.58e-05	FALSE
MGI	260.6	Anorexia	926	38167	1.08 (1.01,1.16)	0.0179	TRUE	2.95e-05	FALSE
UKB	260.6	Anorexia	846	423136	1.05 (0.982,1.13)	0.146	FALSE	3.6e-05	FALSE
All of Us	260.6	Anorexia	79	39290	0.867 (0.688,1.09)	0.213	FALSE	3.58e-05	FALSE
MGI	260.7	Polyphagia	75	38167	1.11 (0.882,1.39)	0.354	FALSE	2.95e-05	FALSE
MGI	261	Vitamin deficiency	8323	38167	1.06 (1.03,1.09)	5.76e-06	TRUE	2.95e-05	TRUE
UKB	261	Vitamin deficiency	1274	423136	1.14 (1.08,1.21)	2.02e-06	TRUE	3.6e-05	TRUE
All of Us	261	Vitamin deficiency	7190	39290	1.05 (1.02,1.07)	0.000731	TRUE	3.58e-05	FALSE
MGI	261.1	Vitamin A deficiency	75	38167	0.962 (0.761,1.21)	0.732	FALSE	2.95e-05	FALSE
MGI	261.2	Vitamin B-complex deficiencies	903	38167	1.08 (1.01,1.16)	0.02	TRUE	2.95e-05	FALSE
UKB	261.2	Vitamin B-complex deficiencies	777	423136	1.12 (1.04,1.2)	0.0014	TRUE	3.6e-05	FALSE
All of Us	261.2	Vitamin B-complex deficiencies	2046	39290	1.12 (1.07,1.17)	1.38e-06	TRUE	3.58e-05	TRUE
MGI	261.4	Vitamin D deficiency	7844	38167	1.06 (1.03,1.09)	1.02e-05	TRUE	2.95e-05	TRUE
UKB	261.4	Vitamin D deficiency	498	423136	1.17 (1.07,1.28)	0.00039	TRUE	3.6e-05	FALSE
All of Us	261.4	Vitamin D deficiency	6231	39290	1.05 (1.02,1.08)	0.000712	TRUE	3.58e-05	FALSE
MGI	261.41	Rickets or osteomalacia	59	38167	1.16 (0.897,1.5)	0.226	FALSE	2.95e-05	FALSE
UKB	261.41	Rickets or osteomalacia	79	423136	1.16 (0.928,1.44)	0.178	FALSE	3.6e-05	FALSE
All of Us	261.41	Rickets or osteomalacia	82	39290	1.19 (0.955,1.48)	0.11	FALSE	3.58e-05	FALSE
MGI	262	Mineral deficiency NEC	1269	38167	1.07 (1.01,1.13)	0.0216	TRUE	2.95e-05	FALSE
UKB	262	Mineral deficiency NEC	245	423136	1.04 (0.919,1.18)	0.511	FALSE	3.6e-05	FALSE
All of Us	262	Mineral deficiency NEC	820	39290	1.08 (1.01,1.16)	0.0253	TRUE	3.58e-05	FALSE
MGI	263	Other nutritional deficiency	1745	38167	1.1 (1.04,1.15)	0.000242	TRUE	2.95e-05	FALSE
All of Us	263	Other nutritional deficiency	213	39290	1.11 (0.968,1.27)	0.128	FALSE	3.58e-05	FALSE
MGI	264	Lack of normal physiological development	275	38167	1.03 (0.911,1.16)	0.644	FALSE	2.95e-05	FALSE
MGI	264.1	Short stature	58	38167	1.12 (0.858,1.44)	0.387	FALSE	2.95e-05	FALSE
MGI	264.2	Failure to thrive (childhood)	133	38167	1.06 (0.895,1.26)	0.471	FALSE	2.95e-05	FALSE
MGI	264.9	Lack of normal physiological development, unspecified	94	38167	1.07 (0.865,1.31)	0.536	FALSE	2.95e-05	FALSE
MGI	269	Proteinuria	1876	47509	1.08 (1.03,1.13)	0.00225	TRUE	2.95e-05	FALSE
UKB	269	Proteinuria	357	424956	1.04 (0.933,1.15)	0.505	FALSE	3.6e-05	FALSE
MGI	270	Disorders of protein plasma/amino-acid transport and metabolism	1021	47509	1.03 (0.971,1.1)	0.294	FALSE	2.95e-05	FALSE
UKB	270	Disorders of protein plasma/amino-acid transport and metabolism	301	424956	1.04 (0.93,1.17)	0.47	FALSE	3.6e-05	FALSE
All of Us	270	Disorders of protein plasma/amino-acid transport and metabolism	1034	46307	1.07 (1.01,1.14)	0.0275	TRUE	3.58e-05	FALSE
MGI	270.1	Disturbances of amino-acid transport	183	47509	1.06 (0.911,1.22)	0.462	FALSE	2.95e-05	FALSE
All of Us	270.1	Disturbances of amino-acid transport	150	46307	1.11 (0.945,1.31)	0.193	FALSE	3.58e-05	FALSE
MGI	270.11	Disturbances of sulphur-bearing amino-acid metabolism	142	47509	1.08 (0.917,1.28)	0.33	FALSE	2.95e-05	FALSE
All of Us	270.11	Disturbances of sulphur-bearing amino-acid metabolism	125	46307	1.12 (0.937,1.33)	0.206	FALSE	3.58e-05	FALSE
MGI	270.2	Disorders of amino-acid metabolism	106	47509	1.08 (0.888,1.31)	0.429	FALSE	2.95e-05	FALSE
All of Us	270.2	Disorders of amino-acid metabolism	69	46307	1.07 (0.839,1.36)	0.577	FALSE	3.58e-05	FALSE
MGI	270.3	Disorders of plasma protein metabolism	769	47509	1.02 (0.947,1.1)	0.616	FALSE	2.95e-05	FALSE
UKB	270.3	Disorders of plasma protein metabolism	256	424956	1.03 (0.907,1.16)	0.676	FALSE	3.6e-05	FALSE
All of Us	270.3	Disorders of plasma protein metabolism	831	46307	1.07 (0.993,1.14)	0.0762	FALSE	3.58e-05	FALSE
All of Us	270.31	Polyclonal hypergammaglobulinemia	88	46307	1.17 (0.947,1.44)	0.135	FALSE	3.58e-05	FALSE
MGI	270.32	Paraproteinemia	401	47509	1.04 (0.941,1.15)	0.442	FALSE	2.95e-05	FALSE
UKB	270.32	Paraproteinemia	192	424956	1.01 (0.878,1.17)	0.864	FALSE	3.6e-05	FALSE
All of Us	270.32	Paraproteinemia	380	46307	1.03 (0.927,1.14)	0.603	FALSE	3.58e-05	FALSE
MGI	270.33	Amyloidosis	65	47509	0.984 (0.768,1.26)	0.896	FALSE	2.95e-05	FALSE
UKB	270.33	Amyloidosis	118	424956	1.08 (0.901,1.29)	0.389	FALSE	3.6e-05	FALSE
All of Us	270.33	Amyloidosis	78	46307	1 (0.799,1.26)	0.972	FALSE	3.58e-05	FALSE
MGI	270.34	Alpha-1-antitrypsin deficiency	80	47509	1.03 (0.82,1.28)	0.809	FALSE	2.95e-05	FALSE
UKB	270.35	Macroglobulinemia	65	424956	1.03 (0.808,1.32)	0.788	FALSE	3.6e-05	FALSE
MGI	270.38	Other specified disorders of plasma protein metabolism	308	47509	1.02 (0.908,1.14)	0.757	FALSE	2.95e-05	FALSE
All of Us	270.38	Other specified disorders of plasma protein metabolism	359	46307	1.11 (0.997,1.23)	0.0554	FALSE	3.58e-05	FALSE
MGI	271	Disorders of carbohydrate transport and metabolism	3205	47078	0.99 (0.955,1.03)	0.6	FALSE	2.95e-05	FALSE
UKB	271	Disorders of carbohydrate transport and metabolism	185	425524	1.04 (0.9,1.2)	0.581	FALSE	3.6e-05	FALSE
All of Us	271	Disorders of carbohydrate transport and metabolism	550	46851	1.01 (0.924,1.1)	0.88	FALSE	3.58e-05	FALSE
MGI	271.3	Intestinal disaccharidase deficiencies and disaccharide malabsorption	3114	47078	0.994 (0.958,1.03)	0.752	FALSE	2.95e-05	FALSE
UKB	271.3	Intestinal disaccharidase deficiencies and disaccharide malabsorption	160	425524	1.05 (0.894,1.22)	0.57	FALSE	3.6e-05	FALSE
All of Us	271.3	Intestinal disaccharidase deficiencies and disaccharide malabsorption	478	46851	1.01 (0.917,1.1)	0.899	FALSE	3.58e-05	FALSE
MGI	271.9	Other disorders of carbohydrate transport and metabolism	119	47078	0.928 (0.771,1.11)	0.414	FALSE	2.95e-05	FALSE
All of Us	271.9	Other disorders of carbohydrate transport and metabolism	81	46851	1.03 (0.824,1.28)	0.789	FALSE	3.58e-05	FALSE
MGI	272	Disorders of lipoid metabolism	20142	30141	1.02 (0.999,1.04)	0.0604	FALSE	2.95e-05	FALSE
UKB	272	Disorders of lipoid metabolism	37043	388630	1.05 (1.04,1.06)	4.35e-18	TRUE	3.6e-05	TRUE
All of Us	272	Disorders of lipoid metabolism	16297	31104	1.03 (1.01,1.05)	0.00628	TRUE	3.58e-05	FALSE
MGI	272.1	Hyperlipidemia	20101	30141	1.02 (0.999,1.04)	0.0646	FALSE	2.95e-05	FALSE
UKB	272.1	Hyperlipidemia	36969	388630	1.05 (1.04,1.06)	4.4e-18	TRUE	3.6e-05	TRUE
All of Us	272.1	Hyperlipidemia	16219	31104	1.03 (1.01,1.05)	0.00705	TRUE	3.58e-05	FALSE
MGI	272.11	Hypercholesterolemia	6265	30141	1.03 (1,1.06)	0.0461	TRUE	2.95e-05	FALSE
UKB	272.11	Hypercholesterolemia	34293	388630	1.05 (1.04,1.06)	8.81e-18	TRUE	3.6e-05	TRUE
All of Us	272.11	Hypercholesterolemia	7031	31104	1.05 (1.02,1.08)	0.00187	TRUE	3.58e-05	FALSE
MGI	272.12	Hyperglyceridemia	1477	30141	1.07 (1.01,1.13)	0.0196	TRUE	2.95e-05	FALSE
UKB	272.12	Hyperglyceridemia	57	388630	1.03 (0.789,1.33)	0.841	FALSE	3.6e-05	FALSE
All of Us	272.12	Hyperglyceridemia	1164	31104	1.05 (0.991,1.12)	0.098	FALSE	3.58e-05	FALSE
MGI	272.13	Mixed hyperlipidemia	3816	30141	1.04 (1,1.08)	0.0342	TRUE	2.95e-05	FALSE
UKB	272.13	Mixed hyperlipidemia	170	388630	1.03 (0.882,1.19)	0.725	FALSE	3.6e-05	FALSE
All of Us	272.13	Mixed hyperlipidemia	4390	31104	1.06 (1.03,1.1)	0.000682	TRUE	3.58e-05	FALSE
MGI	272.9	Unspecified disorder of lipoid metabolism	343	30141	1.01 (0.909,1.13)	0.811	FALSE	2.95e-05	FALSE
UKB	272.9	Unspecified disorder of lipoid metabolism	229	388630	1.1 (0.963,1.25)	0.16	FALSE	3.6e-05	FALSE
All of Us	272.9	Unspecified disorder of lipoid metabolism	713	31104	1 (0.929,1.08)	0.916	FALSE	3.58e-05	FALSE
MGI	274	Gout and other crystal arthropathies	2655	47628	1.07 (1.02,1.11)	0.00198	TRUE	2.95e-05	FALSE
UKB	274	Gout and other crystal arthropathies	3921	421782	1.09 (1.06,1.13)	4.39e-08	TRUE	3.6e-05	TRUE
All of Us	274	Gout and other crystal arthropathies	1516	45885	1.04 (0.99,1.1)	0.108	FALSE	3.58e-05	FALSE
MGI	274.1	Gout	2536	47628	1.06 (1.02,1.11)	0.00373	TRUE	2.95e-05	FALSE
UKB	274.1	Gout	3329	421782	1.09 (1.05,1.12)	2.2e-06	TRUE	3.6e-05	TRUE
All of Us	274.1	Gout	1271	45885	1.06 (1,1.12)	0.0507	FALSE	3.58e-05	FALSE
MGI	274.11	Gouty arthropathy	1151	47628	1.04 (0.983,1.11)	0.16	FALSE	2.95e-05	FALSE
UKB	274.11	Gouty arthropathy	116	421782	1.2 (0.997,1.43)	0.0484	TRUE	3.6e-05	FALSE
All of Us	274.11	Gouty arthropathy	493	45885	1.09 (0.993,1.19)	0.0677	FALSE	3.58e-05	FALSE
MGI	274.2	Crystal arthropathies	201	47628	1.01 (0.877,1.16)	0.885	FALSE	2.95e-05	FALSE
UKB	274.2	Crystal arthropathies	645	421782	1.13 (1.04,1.22)	0.00266	TRUE	3.6e-05	FALSE
All of Us	274.2	Crystal arthropathies	304	45885	0.982 (0.874,1.1)	0.752	FALSE	3.58e-05	FALSE
MGI	274.21	Chondrocalcinosis	186	47628	1.01 (0.871,1.17)	0.907	FALSE	2.95e-05	FALSE
UKB	274.21	Chondrocalcinosis	588	421782	1.14 (1.05,1.24)	0.00113	TRUE	3.6e-05	FALSE
All of Us	274.21	Chondrocalcinosis	278	45885	0.968 (0.857,1.09)	0.591	FALSE	3.58e-05	FALSE
MGI	275	Disorders of mineral metabolism	4654	45629	1.02 (0.991,1.05)	0.174	FALSE	2.95e-05	FALSE
UKB	275	Disorders of mineral metabolism	2225	423482	1.04 (0.993,1.08)	0.0988	FALSE	3.6e-05	FALSE
All of Us	275	Disorders of mineral metabolism	2651	44750	1.06 (1.02,1.1)	0.00443	TRUE	3.58e-05	FALSE
MGI	275.1	Disorders of iron metabolism	243	45629	0.935 (0.821,1.06)	0.298	FALSE	2.95e-05	FALSE
UKB	275.1	Disorders of iron metabolism	704	423482	1.03 (0.954,1.11)	0.473	FALSE	3.6e-05	FALSE
All of Us	275.1	Disorders of iron metabolism	309	44750	1.13 (1.01,1.26)	0.0347	TRUE	3.58e-05	FALSE
MGI	275.11	Hereditary hemochromatosis	110	45629	0.913 (0.753,1.11)	0.341	FALSE	2.95e-05	FALSE
All of Us	275.11	Hereditary hemochromatosis	89	44750	0.981 (0.792,1.21)	0.855	FALSE	3.58e-05	FALSE
MGI	275.2	Disorders of copper metabolism	65	45629	1.1 (0.861,1.41)	0.413	FALSE	2.95e-05	FALSE
MGI	275.3	Disorders of magnesium metabolism	1260	45629	1.02 (0.967,1.08)	0.418	FALSE	2.95e-05	FALSE
UKB	275.3	Disorders of magnesium metabolism	376	423482	1.03 (0.933,1.14)	0.53	FALSE	3.6e-05	FALSE
All of Us	275.3	Disorders of magnesium metabolism	886	44750	1.1 (1.03,1.18)	0.00484	TRUE	3.58e-05	FALSE
MGI	275.5	Disorders of calcium/phosphorus metabolism	3583	45629	1.02 (0.99,1.06)	0.164	FALSE	2.95e-05	FALSE
UKB	275.5	Disorders of calcium/phosphorus metabolism	1269	423482	1.04 (0.984,1.1)	0.158	FALSE	3.6e-05	FALSE
All of Us	275.5	Disorders of calcium/phosphorus metabolism	1067	44750	1.09 (1.02,1.15)	0.00916	TRUE	3.58e-05	FALSE
MGI	275.51	Hypocalcemia	950	45629	1.04 (0.978,1.11)	0.194	FALSE	2.95e-05	FALSE
All of Us	275.51	Hypocalcemia	443	44750	1.1 (0.998,1.21)	0.0529	FALSE	3.58e-05	FALSE
MGI	275.53	Disorders of phosphorus metabolism	1480	45629	1.02 (0.966,1.07)	0.491	FALSE	2.95e-05	FALSE
UKB	275.53	Disorders of phosphorus metabolism	179	423482	1.09 (0.936,1.26)	0.269	FALSE	3.6e-05	FALSE
All of Us	275.53	Disorders of phosphorus metabolism	408	44750	1.07 (0.973,1.19)	0.152	FALSE	3.58e-05	FALSE
MGI	275.6	Hypercalcemia	1563	45629	1.02 (0.971,1.08)	0.395	FALSE	2.95e-05	FALSE
All of Us	275.6	Hypercalcemia	814	44750	1.02 (0.946,1.09)	0.656	FALSE	3.58e-05	FALSE
MGI	276	Disorders of fluid, electrolyte, and acid-base balance	9925	40263	1.02 (1,1.05)	0.0384	TRUE	2.95e-05	FALSE
UKB	276	Disorders of fluid, electrolyte, and acid-base balance	7602	417983	1.05 (1.02,1.07)	0.000137	TRUE	3.6e-05	FALSE
All of Us	276	Disorders of fluid, electrolyte, and acid-base balance	5728	41386	1.07 (1.04,1.1)	8.68e-07	TRUE	3.58e-05	TRUE
MGI	276.1	Electrolyte imbalance	6789	40263	1.03 (1.01,1.06)	0.0152	TRUE	2.95e-05	FALSE
UKB	276.1	Electrolyte imbalance	4274	417983	1.03 (0.996,1.06)	0.0906	FALSE	3.6e-05	FALSE
All of Us	276.1	Electrolyte imbalance	4426	41386	1.09 (1.05,1.12)	4.32e-07	TRUE	3.58e-05	TRUE
MGI	276.11	Hyperosmolality and/or hypernatremia	571	40263	1.05 (0.969,1.15)	0.22	FALSE	2.95e-05	FALSE
UKB	276.11	Hyperosmolality and/or hypernatremia	252	417983	0.984 (0.868,1.11)	0.797	FALSE	3.6e-05	FALSE
All of Us	276.11	Hyperosmolality and/or hypernatremia	224	41386	0.987 (0.862,1.13)	0.842	FALSE	3.58e-05	FALSE
MGI	276.12	Hyposmolality and/or hyponatremia	2697	40263	1.03 (0.988,1.07)	0.174	FALSE	2.95e-05	FALSE
UKB	276.12	Hyposmolality and/or hyponatremia	1883	417983	0.999 (0.954,1.05)	0.957	FALSE	3.6e-05	FALSE
All of Us	276.12	Hyposmolality and/or hyponatremia	1483	41386	1.08 (1.03,1.14)	0.00328	TRUE	3.58e-05	FALSE
MGI	276.13	Hyperpotassemia	3177	40263	1.02 (0.979,1.06)	0.392	FALSE	2.95e-05	FALSE
UKB	276.13	Hyperpotassemia	1011	417983	1.04 (0.978,1.11)	0.211	FALSE	3.6e-05	FALSE
All of Us	276.13	Hyperpotassemia	1129	41386	1.06 (0.995,1.12)	0.0719	FALSE	3.58e-05	FALSE
MGI	276.14	Hypopotassemia	2314	40263	1.07 (1.03,1.12)	0.00164	TRUE	2.95e-05	FALSE
UKB	276.14	Hypopotassemia	1486	417983	1.05 (0.997,1.1)	0.0627	FALSE	3.6e-05	FALSE
All of Us	276.14	Hypopotassemia	2507	41386	1.09 (1.05,1.14)	3.88e-05	TRUE	3.58e-05	FALSE
MGI	276.4	Acid-base balance disorder	2235	40263	1.03 (0.985,1.08)	0.192	FALSE	2.95e-05	FALSE
UKB	276.4	Acid-base balance disorder	1198	417983	1.07 (1.01,1.14)	0.0151	TRUE	3.6e-05	FALSE
All of Us	276.4	Acid-base balance disorder	968	41386	0.993 (0.93,1.06)	0.841	FALSE	3.58e-05	FALSE
MGI	276.41	Acidosis	1921	40263	1.02 (0.977,1.07)	0.314	FALSE	2.95e-05	FALSE
UKB	276.41	Acidosis	1083	417983	1.08 (1.02,1.15)	0.0075	TRUE	3.6e-05	FALSE
All of Us	276.41	Acidosis	859	41386	1.01 (0.941,1.08)	0.808	FALSE	3.58e-05	FALSE
MGI	276.42	Alkalosis	513	40263	0.997 (0.912,1.09)	0.943	FALSE	2.95e-05	FALSE
UKB	276.42	Alkalosis	123	417983	0.942 (0.787,1.13)	0.507	FALSE	3.6e-05	FALSE
All of Us	276.42	Alkalosis	146	41386	1.01 (0.854,1.19)	0.916	FALSE	3.58e-05	FALSE
MGI	276.5	Hypovolemia	4925	40263	1 (0.973,1.03)	0.839	FALSE	2.95e-05	FALSE
UKB	276.5	Hypovolemia	2929	417983	1.06 (1.02,1.1)	0.00166	TRUE	3.6e-05	FALSE
All of Us	276.5	Hypovolemia	2208	41386	1.07 (1.02,1.11)	0.0042	TRUE	3.58e-05	FALSE
MGI	276.6	Fluid overload	1476	40263	1.06 (1.01,1.12)	0.0296	TRUE	2.95e-05	FALSE
UKB	276.6	Fluid overload	473	417983	1.07 (0.981,1.18)	0.121	FALSE	3.6e-05	FALSE
All of Us	276.6	Fluid overload	452	41386	1.14 (1.04,1.26)	0.00508	TRUE	3.58e-05	FALSE
MGI	276.8	Polydipsia	146	40263	1.07 (0.905,1.26)	0.423	FALSE	2.95e-05	FALSE
UKB	276.8	Polydipsia	130	417983	0.936 (0.785,1.11)	0.447	FALSE	3.6e-05	FALSE
All of Us	276.8	Polydipsia	109	41386	0.966 (0.796,1.17)	0.721	FALSE	3.58e-05	FALSE
MGI	277	Other disorders of metabolism	4389	44896	1.08 (1.05,1.11)	2.56e-06	TRUE	2.95e-05	TRUE
UKB	277	Other disorders of metabolism	943	424219	1.08 (1.01,1.15)	0.0218	TRUE	3.6e-05	FALSE
All of Us	277	Other disorders of metabolism	147	45808	1.15 (0.978,1.35)	0.0854	FALSE	3.58e-05	FALSE
MGI	277.2	Other disorders of purine and pyrimidine metabolism	423	44896	1.13 (1.02,1.24)	0.0166	TRUE	2.95e-05	FALSE
MGI	277.4	Disorders of bilirubin excretion	762	44896	1 (0.933,1.08)	0.91	FALSE	2.95e-05	FALSE
UKB	277.4	Disorders of bilirubin excretion	383	424219	0.985 (0.89,1.09)	0.77	FALSE	3.6e-05	FALSE
All of Us	277.4	Disorders of bilirubin excretion	294	45808	0.96 (0.853,1.08)	0.489	FALSE	3.58e-05	FALSE
MGI	277.5	Other disorders of lipoid metabolism	1009	44896	1.1 (1.03,1.17)	0.00282	TRUE	2.95e-05	FALSE
UKB	277.5	Other disorders of lipoid metabolism	241	424219	1.08 (0.947,1.22)	0.254	FALSE	3.6e-05	FALSE
All of Us	277.5	Other disorders of lipoid metabolism	734	45808	1.05 (0.974,1.13)	0.201	FALSE	3.58e-05	FALSE
MGI	277.51	Lipoprotein disorders	844	44896	1.11 (1.04,1.19)	0.00239	TRUE	2.95e-05	FALSE
UKB	277.51	Lipoprotein disorders	55	424219	0.963 (0.735,1.26)	0.774	FALSE	3.6e-05	FALSE
All of Us	277.51	Lipoprotein disorders	467	45808	1.02 (0.93,1.12)	0.659	FALSE	3.58e-05	FALSE
MGI	277.7	Dysmetabolic syndrome X	1003	44896	1.13 (1.06,1.2)	0.000201	TRUE	2.95e-05	FALSE
All of Us	277.7	Dysmetabolic syndrome X	496	45808	1.08 (0.99,1.18)	0.081	FALSE	3.58e-05	FALSE
MGI	278	Overweight, obesity and other hyperalimentation	21046	29237	1.09 (1.07,1.11)	5.49e-19	TRUE	2.95e-05	TRUE
UKB	278	Overweight, obesity and other hyperalimentation	11404	414303	1.11 (1.09,1.13)	1.36e-27	TRUE	3.6e-05	TRUE
All of Us	278	Overweight, obesity and other hyperalimentation	8747	38654	1.08 (1.06,1.11)	2.3e-11	TRUE	3.58e-05	TRUE
MGI	278.1	Obesity	18556	29237	1.1 (1.08,1.12)	1.71e-21	TRUE	2.95e-05	TRUE
UKB	278.1	Obesity	11235	414303	1.11 (1.09,1.13)	1.33e-26	TRUE	3.6e-05	TRUE
All of Us	278.1	Obesity	8624	38654	1.08 (1.06,1.11)	4.44e-11	TRUE	3.58e-05	TRUE
MGI	278.11	Morbid obesity	9039	29237	1.13 (1.1,1.16)	4.07e-23	TRUE	2.95e-05	TRUE
All of Us	278.11	Morbid obesity	3351	38654	1.11 (1.07,1.15)	2.61e-08	TRUE	3.58e-05	TRUE
MGI	278.3	Localized adiposity	361	29237	1.06 (0.957,1.18)	0.247	FALSE	2.95e-05	FALSE
UKB	278.3	Localized adiposity	79	414303	1.26 (1.01,1.56)	0.035	TRUE	3.6e-05	FALSE
All of Us	278.3	Localized adiposity	224	38654	1.14 (0.993,1.3)	0.0594	FALSE	3.58e-05	FALSE
MGI	278.4	Abnormal weight gain	2355	29237	1.08 (1.03,1.12)	0.000866	TRUE	2.95e-05	FALSE
UKB	278.4	Abnormal weight gain	73	414303	1.15 (0.914,1.44)	0.215	FALSE	3.6e-05	FALSE
MGI	279	Disorders involving the immune mechanism	3181	43146	1.07 (1.03,1.11)	0.000514	TRUE	2.95e-05	FALSE
UKB	279	Disorders involving the immune mechanism	270	425174	1.07 (0.951,1.21)	0.25	FALSE	3.6e-05	FALSE
All of Us	279	Disorders involving the immune mechanism	1245	46156	1.03 (0.971,1.09)	0.342	FALSE	3.58e-05	FALSE
MGI	279.1	Immunity deficiency	1253	43146	1.11 (1.05,1.18)	0.000255	TRUE	2.95e-05	FALSE
UKB	279.1	Immunity deficiency	228	425174	1.03 (0.901,1.17)	0.686	FALSE	3.6e-05	FALSE
All of Us	279.1	Immunity deficiency	495	46156	1.03 (0.941,1.13)	0.523	FALSE	3.58e-05	FALSE
MGI	279.11	Deficiency of humoral immunity	355	43146	1.13 (1.01,1.25)	0.0255	TRUE	2.95e-05	FALSE
UKB	279.11	Deficiency of humoral immunity	151	425174	1.02 (0.868,1.2)	0.806	FALSE	3.6e-05	FALSE
All of Us	279.11	Deficiency of humoral immunity	188	46156	0.91 (0.785,1.05)	0.204	FALSE	3.58e-05	FALSE
MGI	279.2	Autoimmune disease NEC	839	43146	1.12 (1.05,1.2)	0.000977	TRUE	2.95e-05	FALSE
All of Us	279.2	Autoimmune disease NEC	266	46156	1.01 (0.892,1.14)	0.88	FALSE	3.58e-05	FALSE
MGI	279.7	Other immunological findings	5261	43146	1.04 (1.01,1.07)	0.0165	TRUE	2.95e-05	FALSE
UKB	279.7	Other immunological findings	268	425174	0.925 (0.819,1.04)	0.204	FALSE	3.6e-05	FALSE
MGI	279.8	Other specified disorders involving the immune mechanism	673	43146	1.05 (0.974,1.14)	0.195	FALSE	2.95e-05	FALSE
All of Us	279.8	Other specified disorders involving the immune mechanism	254	46156	1.02 (0.9,1.16)	0.75	FALSE	3.58e-05	FALSE
MGI	280	Iron deficiency anemias	4933	36525	1.02 (0.994,1.06)	0.12	FALSE	2.95e-05	FALSE
UKB	280	Iron deficiency anemias	7877	406203	1.04 (1.02,1.06)	0.000479	TRUE	3.6e-05	FALSE
All of Us	280	Iron deficiency anemias	3021	39254	1.04 (0.999,1.08)	0.0593	FALSE	3.58e-05	FALSE
MGI	280.1	Iron deficiency anemias, unspecified or not due to blood loss	4786	36525	1.03 (0.997,1.06)	0.0778	FALSE	2.95e-05	FALSE
UKB	280.1	Iron deficiency anemias, unspecified or not due to blood loss	7573	406203	1.04 (1.02,1.07)	0.000178	TRUE	3.6e-05	FALSE
All of Us	280.1	Iron deficiency anemias, unspecified or not due to blood loss	2720	39254	1.05 (1.01,1.09)	0.0255	TRUE	3.58e-05	FALSE
MGI	280.2	Iron deficiency anemia secondary to blood loss (chronic)	1892	36525	1.06 (1.01,1.11)	0.0165	TRUE	2.95e-05	FALSE
UKB	280.2	Iron deficiency anemia secondary to blood loss (chronic)	471	406203	0.987 (0.901,1.08)	0.777	FALSE	3.6e-05	FALSE
All of Us	280.2	Iron deficiency anemia secondary to blood loss (chronic)	771	39254	1.04 (0.966,1.12)	0.298	FALSE	3.58e-05	FALSE
MGI	281	Other deficiency anemia	534	36525	1.04 (0.956,1.14)	0.341	FALSE	2.95e-05	FALSE
UKB	281	Other deficiency anemia	1132	406203	1.06 (0.999,1.12)	0.0516	FALSE	3.6e-05	FALSE
All of Us	281	Other deficiency anemia	803	39254	1.02 (0.953,1.1)	0.507	FALSE	3.58e-05	FALSE
MGI	281.1	Megaloblastic anemia	254	36525	1.11 (0.982,1.26)	0.0882	FALSE	2.95e-05	FALSE
UKB	281.1	Megaloblastic anemia	1085	406203	1.07 (1,1.13)	0.0364	TRUE	3.6e-05	FALSE
All of Us	281.1	Megaloblastic anemia	536	39254	1.01 (0.925,1.1)	0.816	FALSE	3.58e-05	FALSE
MGI	281.11	Pernicious anemia	109	36525	1 (0.827,1.22)	0.967	FALSE	2.95e-05	FALSE
UKB	281.11	Pernicious anemia	755	406203	1.1 (1.02,1.18)	0.0114	TRUE	3.6e-05	FALSE
All of Us	281.11	Pernicious anemia	239	39254	1.07 (0.937,1.21)	0.32	FALSE	3.58e-05	FALSE
MGI	281.12	Other vitamin B12 deficiency anemia	188	36525	1.02 (0.882,1.18)	0.77	FALSE	2.95e-05	FALSE
UKB	281.12	Other vitamin B12 deficiency anemia	172	406203	1.13 (0.973,1.31)	0.103	FALSE	3.6e-05	FALSE
All of Us	281.12	Other vitamin B12 deficiency anemia	342	39254	1.01 (0.901,1.12)	0.923	FALSE	3.58e-05	FALSE
UKB	281.13	Folate-deficiency anemia	201	406203	0.951 (0.826,1.09)	0.478	FALSE	3.6e-05	FALSE
MGI	281.9	Deficiency anemias	300	36525	1.08 (0.958,1.21)	0.214	FALSE	2.95e-05	FALSE
UKB	281.9	Deficiency anemias	57	406203	0.98 (0.753,1.27)	0.875	FALSE	3.6e-05	FALSE
All of Us	281.9	Deficiency anemias	288	39254	1.05 (0.932,1.18)	0.423	FALSE	3.58e-05	FALSE
MGI	282	Hereditary hemolytic anemias	337	36525	1.15 (1.03,1.28)	0.0109	TRUE	2.95e-05	FALSE
UKB	282	Hereditary hemolytic anemias	209	406203	0.959 (0.836,1.1)	0.538	FALSE	3.6e-05	FALSE
All of Us	282	Hereditary hemolytic anemias	235	39254	0.909 (0.796,1.04)	0.152	FALSE	3.58e-05	FALSE
MGI	282.8	Other hemoglobinopathies	218	36525	1.21 (1.06,1.39)	0.0038	TRUE	2.95e-05	FALSE
UKB	282.8	Other hemoglobinopathies	100	406203	0.922 (0.756,1.12)	0.408	FALSE	3.6e-05	FALSE
All of Us	282.8	Other hemoglobinopathies	170	39254	0.92 (0.787,1.07)	0.283	FALSE	3.58e-05	FALSE
MGI	282.9	Other hereditary hemolytic anemias	205	36525	1.17 (1.02,1.34)	0.0227	TRUE	2.95e-05	FALSE
UKB	282.9	Other hereditary hemolytic anemias	96	406203	0.986 (0.805,1.21)	0.887	FALSE	3.6e-05	FALSE
All of Us	282.9	Other hereditary hemolytic anemias	53	39254	0.863 (0.652,1.14)	0.285	FALSE	3.58e-05	FALSE
MGI	283	Acquired hemolytic anemias	165	36525	1.25 (1.07,1.45)	0.00396	TRUE	2.95e-05	FALSE
UKB	283	Acquired hemolytic anemias	150	406203	1.09 (0.926,1.27)	0.3	FALSE	3.6e-05	FALSE
All of Us	283	Acquired hemolytic anemias	67	39254	0.897 (0.699,1.15)	0.376	FALSE	3.58e-05	FALSE
MGI	283.1	Autoimmune hemolytic anemias	70	36525	1.53 (1.22,1.93)	0.000142	TRUE	2.95e-05	FALSE
UKB	283.1	Autoimmune hemolytic anemias	112	406203	1.11 (0.92,1.33)	0.267	FALSE	3.6e-05	FALSE
MGI	284	Aplastic anemia	748	36525	1.07 (0.996,1.15)	0.0623	FALSE	2.95e-05	FALSE
UKB	284	Aplastic anemia	461	406203	1.08 (0.983,1.18)	0.111	FALSE	3.6e-05	FALSE
All of Us	284	Aplastic anemia	333	39254	1.02 (0.91,1.13)	0.771	FALSE	3.58e-05	FALSE
MGI	284.1	Pancytopenia	661	36525	1.06 (0.982,1.15)	0.13	FALSE	2.95e-05	FALSE
All of Us	284.1	Pancytopenia	295	39254	1.01 (0.898,1.13)	0.869	FALSE	3.58e-05	FALSE
MGI	285	Other anemias	12552	36525	1.03 (1,1.05)	0.0204	TRUE	2.95e-05	FALSE
UKB	285	Other anemias	12648	406203	1.04 (1.02,1.06)	5.94e-05	TRUE	3.6e-05	FALSE
All of Us	285	Other anemias	6695	39254	1.04 (1.01,1.07)	0.00425	TRUE	3.58e-05	FALSE
MGI	285.1	Acute posthemorrhagic anemia	3480	36525	1.05 (1.01,1.09)	0.00579	TRUE	2.95e-05	FALSE
UKB	285.1	Acute posthemorrhagic anemia	274	406203	0.964 (0.855,1.09)	0.549	FALSE	3.6e-05	FALSE
All of Us	285.1	Acute posthemorrhagic anemia	1191	39254	1.1 (1.03,1.16)	0.00204	TRUE	3.58e-05	FALSE
MGI	285.2	Anemia of chronic disease	2184	36525	1.05 (1.01,1.1)	0.0202	TRUE	2.95e-05	FALSE
UKB	285.2	Anemia of chronic disease	732	406203	1.04 (0.968,1.12)	0.275	FALSE	3.6e-05	FALSE
All of Us	285.2	Anemia of chronic disease	793	39254	1.04 (0.964,1.11)	0.327	FALSE	3.58e-05	FALSE
MGI	285.21	Anemia in chronic kidney disease	985	36525	1.09 (1.03,1.17)	0.00621	TRUE	2.95e-05	FALSE
All of Us	285.21	Anemia in chronic kidney disease	321	39254	1.06 (0.944,1.18)	0.339	FALSE	3.58e-05	FALSE
MGI	285.22	Anemia in neoplastic disease	728	36525	0.989 (0.917,1.07)	0.775	FALSE	2.95e-05	FALSE
UKB	285.22	Anemia in neoplastic disease	444	406203	1.04 (0.948,1.14)	0.39	FALSE	3.6e-05	FALSE
All of Us	285.22	Anemia in neoplastic disease	194	39254	0.867 (0.748,1)	0.0535	FALSE	3.58e-05	FALSE
MGI	286	Coagulation defects	4081	42235	1.05 (1.02,1.09)	0.00317	TRUE	2.95e-05	FALSE
UKB	286	Coagulation defects	983	422910	1.06 (0.994,1.13)	0.073	FALSE	3.6e-05	FALSE
All of Us	286	Coagulation defects	1206	44673	1.09 (1.03,1.16)	0.00243	TRUE	3.58e-05	FALSE
MGI	286.1	Congenital coagulation defects	275	42235	1.05 (0.927,1.18)	0.459	FALSE	2.95e-05	FALSE
UKB	286.1	Congenital coagulation defects	487	422910	1.05 (0.964,1.15)	0.242	FALSE	3.6e-05	FALSE
All of Us	286.1	Congenital coagulation defects	182	44673	0.974 (0.839,1.13)	0.728	FALSE	3.58e-05	FALSE
MGI	286.11	Von willebrand's disease	93	42235	1.01 (0.824,1.24)	0.894	FALSE	2.95e-05	FALSE
UKB	286.11	Von willebrand's disease	112	422910	0.951 (0.788,1.15)	0.594	FALSE	3.6e-05	FALSE
All of Us	286.11	Von willebrand's disease	77	44673	0.93 (0.739,1.17)	0.526	FALSE	3.58e-05	FALSE
MGI	286.12	Congenital deficiency of other clotting factors (including factor VII)	145	42235	1 (0.848,1.18)	0.981	FALSE	2.95e-05	FALSE
UKB	286.12	Congenital deficiency of other clotting factors (including factor VII)	306	422910	1.09 (0.972,1.22)	0.14	FALSE	3.6e-05	FALSE
All of Us	286.12	Congenital deficiency of other clotting factors (including factor VII)	85	44673	1.12 (0.898,1.38)	0.311	FALSE	3.58e-05	FALSE
UKB	286.13	Congenital factor VIII disorder	64	422910	1.01 (0.792,1.3)	0.903	FALSE	3.6e-05	FALSE
MGI	286.2	Encounter for long-term (current) use of anticoagulants	3521	42235	1.05 (1.02,1.09)	0.00498	TRUE	2.95e-05	FALSE
MGI	286.3	Coagulation defects complicating pregnancy or postpartum	108	22776	1.05 (0.865,1.27)	0.621	FALSE	2.95e-05	FALSE
All of Us	286.3	Coagulation defects complicating pregnancy or postpartum	93	27342	0.934 (0.757,1.15)	0.513	FALSE	3.58e-05	FALSE
MGI	286.4	Acquired coagulation factor deficiency	258	42235	1.06 (0.933,1.2)	0.375	FALSE	2.95e-05	FALSE
All of Us	286.4	Acquired coagulation factor deficiency	70	44673	1.29 (1.02,1.63)	0.0289	TRUE	3.58e-05	FALSE
MGI	286.5	Hemorrhagic disorder due to intrinsic circulating anticoagulants	137	42235	1.14 (0.963,1.35)	0.115	FALSE	2.95e-05	FALSE
UKB	286.5	Hemorrhagic disorder due to intrinsic circulating anticoagulants	90	422910	1.18 (0.958,1.44)	0.109	FALSE	3.6e-05	FALSE
MGI	286.6	Defibrination syndrome	2745	42235	1.07 (1.02,1.11)	0.0015	TRUE	2.95e-05	FALSE
MGI	286.7	Other and unspecified coagulation defects	3212	42235	1.06 (1.02,1.1)	0.00136	TRUE	2.95e-05	FALSE
UKB	286.7	Other and unspecified coagulation defects	413	422910	1.04 (0.941,1.14)	0.456	FALSE	3.6e-05	FALSE
All of Us	286.7	Other and unspecified coagulation defects	712	44673	1.12 (1.04,1.21)	0.00276	TRUE	3.58e-05	FALSE
MGI	286.8	Hypercoagulable state	911	42235	1.04 (0.974,1.11)	0.232	FALSE	2.95e-05	FALSE
All of Us	286.8	Hypercoagulable state	457	44673	1.1 (1.01,1.21)	0.0363	TRUE	3.58e-05	FALSE
MGI	286.81	Primary hypercoagulable state	877	42235	1.03 (0.966,1.11)	0.327	FALSE	2.95e-05	FALSE
All of Us	286.81	Primary hypercoagulable state	445	44673	1.1 (0.998,1.21)	0.0535	FALSE	3.58e-05	FALSE
MGI	286.9	Abnormal coagulation profile	1246	42235	1.04 (0.981,1.1)	0.191	FALSE	2.95e-05	FALSE
MGI	287	Purpura and other hemorrhagic conditions	3491	42235	1.05 (1.02,1.09)	0.00376	TRUE	2.95e-05	FALSE
UKB	287	Purpura and other hemorrhagic conditions	1724	422910	1.01 (0.96,1.06)	0.777	FALSE	3.6e-05	FALSE
All of Us	287	Purpura and other hemorrhagic conditions	1757	44673	1.04 (0.986,1.09)	0.164	FALSE	3.58e-05	FALSE
MGI	287.1	Spontaneous ecchymoses	234	42235	0.931 (0.816,1.06)	0.279	FALSE	2.95e-05	FALSE
UKB	287.1	Spontaneous ecchymoses	128	422910	1.06 (0.886,1.26)	0.535	FALSE	3.6e-05	FALSE
UKB	287.2	Allergic purpura	53	422910	0.887 (0.673,1.16)	0.371	FALSE	3.6e-05	FALSE
MGI	287.3	Thrombocytopenia	3098	42235	1.06 (1.02,1.1)	0.00465	TRUE	2.95e-05	FALSE
UKB	287.3	Thrombocytopenia	1622	422910	1 (0.953,1.05)	0.97	FALSE	3.6e-05	FALSE
All of Us	287.3	Thrombocytopenia	1379	44673	1.03 (0.978,1.09)	0.243	FALSE	3.58e-05	FALSE
MGI	287.31	Primary thrombocytopenia	647	42235	0.993 (0.917,1.07)	0.856	FALSE	2.95e-05	FALSE
UKB	287.31	Primary thrombocytopenia	439	422910	0.969 (0.881,1.07)	0.512	FALSE	3.6e-05	FALSE
All of Us	287.31	Primary thrombocytopenia	150	44673	1.01 (0.86,1.19)	0.874	FALSE	3.58e-05	FALSE
MGI	287.32	Secondary thrombocytopenia	607	42235	1.05 (0.968,1.14)	0.237	FALSE	2.95e-05	FALSE
UKB	287.32	Secondary thrombocytopenia	80	422910	0.88 (0.703,1.1)	0.249	FALSE	3.6e-05	FALSE
All of Us	287.32	Secondary thrombocytopenia	222	44673	1.14 (0.996,1.3)	0.0537	FALSE	3.58e-05	FALSE
MGI	287.4	Qualitative platelet defects	128	42235	1.15 (0.962,1.37)	0.116	FALSE	2.95e-05	FALSE
All of Us	287.4	Qualitative platelet defects	58	44673	1 (0.771,1.3)	0.972	FALSE	3.58e-05	FALSE
MGI	288	Diseases of white blood cells	5182	40461	1.04 (1.01,1.07)	0.00963	TRUE	2.95e-05	FALSE
UKB	288	Diseases of white blood cells	3955	417804	1.01 (0.975,1.04)	0.711	FALSE	3.6e-05	FALSE
All of Us	288	Diseases of white blood cells	2124	41777	1.03 (0.988,1.08)	0.15	FALSE	3.58e-05	FALSE
MGI	288.1	Decreased white blood cell count	1710	40461	1.03 (0.984,1.09)	0.182	FALSE	2.95e-05	FALSE
UKB	288.1	Decreased white blood cell count	3328	417804	1 (0.967,1.04)	0.968	FALSE	3.6e-05	FALSE
All of Us	288.1	Decreased white blood cell count	986	41777	0.985 (0.923,1.05)	0.646	FALSE	3.58e-05	FALSE
MGI	288.11	Neutropenia	1181	40461	1.03 (0.976,1.1)	0.252	FALSE	2.95e-05	FALSE
UKB	288.11	Neutropenia	3337	417804	1 (0.966,1.04)	0.985	FALSE	3.6e-05	FALSE
All of Us	288.11	Neutropenia	333	41777	1.02 (0.911,1.14)	0.748	FALSE	3.58e-05	FALSE
MGI	288.2	Elevated white blood cell count	4316	40461	1.04 (1,1.07)	0.0248	TRUE	2.95e-05	FALSE
All of Us	288.2	Elevated white blood cell count	1867	41777	1.04 (0.995,1.09)	0.0775	FALSE	3.58e-05	FALSE
MGI	288.3	Eosinophilia	205	40461	0.953 (0.828,1.09)	0.489	FALSE	2.95e-05	FALSE
UKB	288.3	Eosinophilia	73	417804	0.885 (0.699,1.12)	0.291	FALSE	3.6e-05	FALSE
MGI	289	Other diseases of blood and blood-forming organs	1871	40461	1.04 (0.989,1.09)	0.13	FALSE	2.95e-05	FALSE
UKB	289	Other diseases of blood and blood-forming organs	897	417804	1.04 (0.978,1.12)	0.196	FALSE	3.6e-05	FALSE
All of Us	289	Other diseases of blood and blood-forming organs	635	41777	1.02 (0.944,1.11)	0.57	FALSE	3.58e-05	FALSE
MGI	289.3	Personal history of diseases of blood and blood-forming organs	980	40461	1.04 (0.972,1.11)	0.275	FALSE	2.95e-05	FALSE
UKB	289.3	Personal history of diseases of blood and blood-forming organs	305	417804	1.1 (0.987,1.24)	0.0809	FALSE	3.6e-05	FALSE
MGI	289.4	Lymphadenitis	4186	40461	1.01 (0.982,1.05)	0.394	FALSE	2.95e-05	FALSE
UKB	289.4	Lymphadenitis	2742	417804	1.02 (0.981,1.06)	0.329	FALSE	3.6e-05	FALSE
All of Us	289.4	Lymphadenitis	2535	41777	1.07 (1.02,1.11)	0.00183	TRUE	3.58e-05	FALSE
MGI	289.5	Diseases of spleen	417	40461	0.977 (0.886,1.08)	0.643	FALSE	2.95e-05	FALSE
UKB	289.5	Diseases of spleen	533	417804	0.998 (0.915,1.09)	0.955	FALSE	3.6e-05	FALSE
All of Us	289.5	Diseases of spleen	186	41777	1.06 (0.916,1.23)	0.42	FALSE	3.58e-05	FALSE
MGI	289.8	Polycythemia, secondary	283	40160	1.09 (0.965,1.22)	0.164	FALSE	2.95e-05	FALSE
UKB	289.8	Polycythemia, secondary	294	417155	1.04 (0.929,1.17)	0.476	FALSE	3.6e-05	FALSE
All of Us	289.8	Polycythemia, secondary	246	41636	1.04 (0.915,1.18)	0.543	FALSE	3.58e-05	FALSE
MGI	289.9	Abnormality of red blood cells	416	40461	1.06 (0.96,1.17)	0.245	FALSE	2.95e-05	FALSE
UKB	289.9	Abnormality of red blood cells	95	417804	0.963 (0.785,1.18)	0.708	FALSE	3.6e-05	FALSE
MGI	290	Delirium dementia and amnestic and other cognitive disorders	1392	42550	1 (0.948,1.06)	0.952	FALSE	2.95e-05	FALSE
UKB	290	Delirium dementia and amnestic and other cognitive disorders	1994	418779	1.06 (1.01,1.1)	0.0159	TRUE	3.6e-05	FALSE
All of Us	290	Delirium dementia and amnestic and other cognitive disorders	506	45990	0.968 (0.885,1.06)	0.482	FALSE	3.58e-05	FALSE
MGI	290.1	Dementias	566	42550	0.969 (0.889,1.06)	0.475	FALSE	2.95e-05	FALSE
UKB	290.1	Dementias	1012	418779	1.04 (0.975,1.1)	0.242	FALSE	3.6e-05	FALSE
All of Us	290.1	Dementias	293	45990	1.01 (0.901,1.14)	0.812	FALSE	3.58e-05	FALSE
MGI	290.11	Alzheimer's disease	157	42550	1.07 (0.912,1.26)	0.391	FALSE	2.95e-05	FALSE
UKB	290.11	Alzheimer's disease	432	418779	1.06 (0.968,1.17)	0.196	FALSE	3.6e-05	FALSE
All of Us	290.11	Alzheimer's disease	77	45990	1.01 (0.803,1.27)	0.92	FALSE	3.58e-05	FALSE
MGI	290.12	Dementia with cerebral degenerations	98	42550	0.942 (0.768,1.15)	0.548	FALSE	2.95e-05	FALSE
MGI	290.13	Senile dementia	348	42550	0.962 (0.862,1.07)	0.486	FALSE	2.95e-05	FALSE
MGI	290.16	Vascular dementia	86	42550	1.16 (0.94,1.44)	0.146	FALSE	2.95e-05	FALSE
UKB	290.16	Vascular dementia	209	418779	0.985 (0.859,1.13)	0.83	FALSE	3.6e-05	FALSE
MGI	290.2	Delirium due to conditions classified elsewhere	796	42550	1.03 (0.959,1.11)	0.408	FALSE	2.95e-05	FALSE
UKB	290.2	Delirium due to conditions classified elsewhere	684	418779	1.11 (1.03,1.19)	0.00852	TRUE	3.6e-05	FALSE
All of Us	290.2	Delirium due to conditions classified elsewhere	219	45990	0.931 (0.811,1.07)	0.298	FALSE	3.58e-05	FALSE
MGI	290.3	Other persistent mental disorders due to conditions classified elsewhere	954	42550	1.03 (0.961,1.1)	0.437	FALSE	2.95e-05	FALSE
UKB	290.3	Other persistent mental disorders due to conditions classified elsewhere	87	418779	1.23 (0.997,1.51)	0.0461	TRUE	3.6e-05	FALSE
All of Us	290.3	Other persistent mental disorders due to conditions classified elsewhere	433	45990	0.954 (0.866,1.05)	0.339	FALSE	3.58e-05	FALSE
MGI	291	Other specified nonpsychotic and/or transient mental disorders	2775	42550	1.05 (1.01,1.09)	0.0176	TRUE	2.95e-05	FALSE
UKB	291	Other specified nonpsychotic and/or transient mental disorders	871	418779	1.02 (0.955,1.09)	0.546	FALSE	3.6e-05	FALSE
All of Us	291	Other specified nonpsychotic and/or transient mental disorders	565	45990	0.997 (0.915,1.08)	0.936	FALSE	3.58e-05	FALSE
MGI	291.1	Transient mental disorders due to conditions classified elsewhere	204	42550	1.03 (0.897,1.19)	0.653	FALSE	2.95e-05	FALSE
UKB	291.1	Transient mental disorders due to conditions classified elsewhere	143	418779	0.946 (0.8,1.12)	0.509	FALSE	3.6e-05	FALSE
All of Us	291.1	Transient mental disorders due to conditions classified elsewhere	63	45990	1 (0.775,1.28)	0.998	FALSE	3.58e-05	FALSE
MGI	291.4	Specific nonpsychotic mental disorders due to brain damage	520	42550	1.02 (0.938,1.12)	0.582	FALSE	2.95e-05	FALSE
UKB	291.4	Specific nonpsychotic mental disorders due to brain damage	299	418779	1.02 (0.907,1.14)	0.774	FALSE	3.6e-05	FALSE
All of Us	291.4	Specific nonpsychotic mental disorders due to brain damage	510	45990	0.994 (0.909,1.09)	0.886	FALSE	3.58e-05	FALSE
MGI	291.8	Alteration of consciousness	2207	42550	1.06 (1.01,1.1)	0.0136	TRUE	2.95e-05	FALSE
UKB	291.8	Alteration of consciousness	449	418779	1.05 (0.956,1.15)	0.308	FALSE	3.6e-05	FALSE
MGI	292	Neurological disorders	6124	42550	1.01 (0.987,1.04)	0.293	FALSE	2.95e-05	FALSE
UKB	292	Neurological disorders	4875	418779	1.03 (1,1.06)	0.0389	TRUE	3.6e-05	FALSE
All of Us	292	Neurological disorders	250	45990	0.908 (0.798,1.03)	0.135	FALSE	3.58e-05	FALSE
MGI	292.1	Aphasia/speech disturbance	2135	42550	1 (0.96,1.05)	0.884	FALSE	2.95e-05	FALSE
UKB	292.1	Aphasia/speech disturbance	1572	418779	1.03 (0.982,1.08)	0.217	FALSE	3.6e-05	FALSE
All of Us	292.1	Aphasia/speech disturbance	85	45990	1.09 (0.877,1.35)	0.427	FALSE	3.58e-05	FALSE
MGI	292.11	Aphasia	718	42550	1.03 (0.959,1.11)	0.383	FALSE	2.95e-05	FALSE
MGI	292.12	Symbolic dysfunction	208	42550	0.908 (0.79,1.04)	0.171	FALSE	2.95e-05	FALSE
MGI	292.2	Mild cognitive impairment	412	42550	1.04 (0.94,1.15)	0.461	FALSE	2.95e-05	FALSE
UKB	292.2	Mild cognitive impairment	199	418779	1.02 (0.884,1.17)	0.81	FALSE	3.6e-05	FALSE
All of Us	292.2	Mild cognitive impairment	168	45990	0.824 (0.704,0.964)	0.015	TRUE	3.58e-05	FALSE
MGI	292.3	Memory loss	2064	42550	1.03 (0.986,1.08)	0.174	FALSE	2.95e-05	FALSE
UKB	292.3	Memory loss	738	418779	1.03 (0.954,1.1)	0.492	FALSE	3.6e-05	FALSE
MGI	292.4	Altered mental status	2597	42550	1.05 (1.01,1.1)	0.00983	TRUE	2.95e-05	FALSE
UKB	292.4	Altered mental status	2304	418779	1.06 (1.01,1.1)	0.0094	TRUE	3.6e-05	FALSE
MGI	292.5	Transient alteration of awareness	469	42550	1.02 (0.933,1.12)	0.615	FALSE	2.95e-05	FALSE
MGI	292.6	Hallucinations	231	42550	0.999 (0.875,1.14)	0.983	FALSE	2.95e-05	FALSE
UKB	292.6	Hallucinations	335	418779	0.929 (0.833,1.04)	0.18	FALSE	3.6e-05	FALSE
MGI	293	Symptoms involving head and neck	455	45217	0.908 (0.826,0.998)	0.0436	TRUE	2.95e-05	FALSE
UKB	293	Symptoms involving head and neck	2228	422564	1.05 (1,1.09)	0.037	TRUE	3.6e-05	FALSE
MGI	293.1	Swelling, mass, or lump in head and neck [Space-occupying lesion, intracranial NOS]	4724	45217	0.99 (0.96,1.02)	0.499	FALSE	2.95e-05	FALSE
UKB	293.1	Swelling, mass, or lump in head and neck [Space-occupying lesion, intracranial NOS]	927	422564	1.01 (0.948,1.08)	0.721	FALSE	3.6e-05	FALSE
All of Us	293.1	Swelling, mass, or lump in head and neck [Space-occupying lesion, intracranial NOS]	508	46893	1.03 (0.942,1.13)	0.516	FALSE	3.58e-05	FALSE
MGI	295	Schizophrenia and other psychotic disorders	926	22283	1.04 (0.973,1.11)	0.247	FALSE	2.95e-05	FALSE
UKB	295	Schizophrenia and other psychotic disorders	935	380624	0.974 (0.912,1.04)	0.421	FALSE	3.6e-05	FALSE
All of Us	295	Schizophrenia and other psychotic disorders	702	32134	1.07 (0.995,1.16)	0.0675	FALSE	3.58e-05	FALSE
MGI	295.1	Schizophrenia	148	22283	0.908 (0.768,1.07)	0.247	FALSE	2.95e-05	FALSE
UKB	295.1	Schizophrenia	642	380624	0.984 (0.91,1.06)	0.684	FALSE	3.6e-05	FALSE
All of Us	295.1	Schizophrenia	322	32134	1.17 (1.04,1.3)	0.00636	TRUE	3.58e-05	FALSE
MGI	295.2	Paranoid disorders	122	22283	0.984 (0.818,1.18)	0.857	FALSE	2.95e-05	FALSE
UKB	295.2	Paranoid disorders	198	380624	0.933 (0.809,1.07)	0.329	FALSE	3.6e-05	FALSE
All of Us	295.2	Paranoid disorders	120	32134	0.982 (0.817,1.18)	0.845	FALSE	3.58e-05	FALSE
MGI	295.3	Psychosis	746	22283	1.05 (0.975,1.13)	0.195	FALSE	2.95e-05	FALSE
UKB	295.3	Psychosis	191	380624	0.944 (0.817,1.09)	0.429	FALSE	3.6e-05	FALSE
All of Us	295.3	Psychosis	412	32134	1.02 (0.92,1.12)	0.755	FALSE	3.58e-05	FALSE
MGI	296	Mood disorders	16720	22283	1.02 (0.999,1.04)	0.0677	FALSE	2.95e-05	FALSE
UKB	296	Mood disorders	13020	380624	1.03 (1.01,1.05)	0.000299	TRUE	3.6e-05	FALSE
All of Us	296	Mood disorders	10315	32134	1.05 (1.02,1.07)	0.000115	TRUE	3.58e-05	FALSE
MGI	296.1	Bipolar	1439	22283	1.03 (0.973,1.09)	0.311	FALSE	2.95e-05	FALSE
UKB	296.1	Bipolar	1148	380624	0.934 (0.881,0.991)	0.0237	TRUE	3.6e-05	FALSE
All of Us	296.1	Bipolar	2044	32134	1.09 (1.04,1.14)	0.000117	TRUE	3.58e-05	FALSE
MGI	296.2	Depression	16158	22283	1.02 (1,1.04)	0.0435	TRUE	2.95e-05	FALSE
UKB	296.2	Depression	12323	380624	1.04 (1.02,1.06)	1.14e-05	TRUE	3.6e-05	TRUE
All of Us	296.2	Depression	9420	32134	1.04 (1.02,1.06)	0.00109	TRUE	3.58e-05	FALSE
MGI	296.22	Major depressive disorder	15096	22283	1.02 (1,1.04)	0.0498	TRUE	2.95e-05	FALSE
UKB	296.22	Major depressive disorder	387	380624	1.01 (0.917,1.12)	0.781	FALSE	3.6e-05	FALSE
All of Us	296.22	Major depressive disorder	7785	32134	1.05 (1.02,1.07)	0.000465	TRUE	3.58e-05	FALSE
MGI	297	Suicidal ideation or attempt	1110	22283	1.06 (0.998,1.13)	0.0576	FALSE	2.95e-05	FALSE
All of Us	297	Suicidal ideation or attempt	480	32134	1.05 (0.955,1.15)	0.329	FALSE	3.58e-05	FALSE
MGI	297.1	Suicidal ideation	887	22283	1.06 (0.989,1.14)	0.0945	FALSE	2.95e-05	FALSE
MGI	297.2	Suicide or self-inflicted injury	335	22283	1.02 (0.913,1.14)	0.707	FALSE	2.95e-05	FALSE
UKB	297.2	Suicide or self-inflicted injury	325	380624	1.08 (0.964,1.2)	0.186	FALSE	3.6e-05	FALSE
All of Us	297.2	Suicide or self-inflicted injury	176	32134	1.16 (0.994,1.34)	0.0558	FALSE	3.58e-05	FALSE
MGI	300	Anxiety disorders	16761	22283	1.02 (1,1.05)	0.021	TRUE	2.95e-05	FALSE
UKB	300	Anxiety disorders	7163	380624	1.04 (1.01,1.06)	0.00248	TRUE	3.6e-05	FALSE
All of Us	300	Anxiety disorders	10271	32134	1.05 (1.03,1.07)	2.24e-05	TRUE	3.58e-05	TRUE
MGI	300.1	Anxiety disorder	15778	22283	1.03 (1.01,1.05)	0.0128	TRUE	2.95e-05	FALSE
UKB	300.1	Anxiety disorder	6584	380624	1.04 (1.02,1.07)	0.000611	TRUE	3.6e-05	FALSE
All of Us	300.1	Anxiety disorder	8883	32134	1.05 (1.02,1.07)	9.94e-05	TRUE	3.58e-05	FALSE
MGI	300.11	Generalized anxiety disorder	6093	22283	1.02 (0.995,1.06)	0.108	FALSE	2.95e-05	FALSE
UKB	300.11	Generalized anxiety disorder	156	380624	1.1 (0.943,1.29)	0.209	FALSE	3.6e-05	FALSE
All of Us	300.11	Generalized anxiety disorder	2962	32134	1.03 (0.991,1.07)	0.133	FALSE	3.58e-05	FALSE
MGI	300.12	Agorophobia, social phobia, and panic disorder	1524	22283	0.995 (0.94,1.05)	0.849	FALSE	2.95e-05	FALSE
UKB	300.12	Agorophobia, social phobia, and panic disorder	749	380624	1.05 (0.98,1.13)	0.157	FALSE	3.6e-05	FALSE
All of Us	300.12	Agorophobia, social phobia, and panic disorder	1314	32134	1.08 (1.02,1.14)	0.00657	TRUE	3.58e-05	FALSE
MGI	300.13	Phobia	1143	22283	0.991 (0.931,1.06)	0.786	FALSE	2.95e-05	FALSE
UKB	300.13	Phobia	513	380624	1.01 (0.922,1.1)	0.88	FALSE	3.6e-05	FALSE
All of Us	300.13	Phobia	146	32134	1 (0.85,1.19)	0.954	FALSE	3.58e-05	FALSE
MGI	300.3	Obsessive-compulsive disorders	365	22283	1.03 (0.922,1.14)	0.619	FALSE	2.95e-05	FALSE
UKB	300.3	Obsessive-compulsive disorders	154	380624	1.06 (0.899,1.24)	0.502	FALSE	3.6e-05	FALSE
All of Us	300.3	Obsessive-compulsive disorders	314	32134	1.09 (0.975,1.22)	0.127	FALSE	3.58e-05	FALSE
MGI	300.4	Dysthymic disorder	2675	22283	1.03 (0.993,1.08)	0.107	FALSE	2.95e-05	FALSE
UKB	300.4	Dysthymic disorder	53	380624	1.11 (0.845,1.45)	0.432	FALSE	3.6e-05	FALSE
All of Us	300.4	Dysthymic disorder	1995	32134	1.03 (0.983,1.08)	0.212	FALSE	3.58e-05	FALSE
MGI	300.8	Acute reaction to stress	556	22283	1.02 (0.935,1.11)	0.656	FALSE	2.95e-05	FALSE
UKB	300.8	Acute reaction to stress	136	380624	1.01 (0.851,1.19)	0.916	FALSE	3.6e-05	FALSE
All of Us	300.8	Acute reaction to stress	580	32134	1.08 (0.991,1.17)	0.0784	FALSE	3.58e-05	FALSE
MGI	300.9	Posttraumatic stress disorder	940	22283	1.06 (0.985,1.13)	0.124	FALSE	2.95e-05	FALSE
UKB	300.9	Posttraumatic stress disorder	127	380624	1.14 (0.96,1.36)	0.125	FALSE	3.6e-05	FALSE
All of Us	300.9	Posttraumatic stress disorder	1419	32134	1.08 (1.02,1.14)	0.00517	TRUE	3.58e-05	FALSE
MGI	301	Personality disorders	529	22283	1.03 (0.941,1.13)	0.512	FALSE	2.95e-05	FALSE
UKB	301	Personality disorders	371	380624	1.04 (0.935,1.15)	0.498	FALSE	3.6e-05	FALSE
All of Us	301	Personality disorders	705	32134	1.1 (1.02,1.18)	0.0165	TRUE	3.58e-05	FALSE
All of Us	301.1	Schizoid personality disorder	56	32134	1.15 (0.884,1.5)	0.274	FALSE	3.58e-05	FALSE
MGI	301.2	Antisocial/borderline personality disorder	288	22283	1.1 (0.973,1.24)	0.125	FALSE	2.95e-05	FALSE
UKB	301.2	Antisocial/borderline personality disorder	135	380624	1.05 (0.882,1.24)	0.593	FALSE	3.6e-05	FALSE
All of Us	301.2	Antisocial/borderline personality disorder	331	32134	1.13 (1.01,1.26)	0.0281	TRUE	3.58e-05	FALSE
MGI	302	Sexual and gender identity disorders	3917	22283	1.01 (0.971,1.04)	0.714	FALSE	2.95e-05	FALSE
UKB	302	Sexual and gender identity disorders	318	380624	0.973 (0.87,1.09)	0.626	FALSE	3.6e-05	FALSE
All of Us	302	Sexual and gender identity disorders	226	32134	1.07 (0.937,1.22)	0.311	FALSE	3.58e-05	FALSE
MGI	302.1	Decreased libido	504	22283	0.959 (0.876,1.05)	0.354	FALSE	2.95e-05	FALSE
All of Us	302.1	Decreased libido	75	32134	1.06 (0.838,1.33)	0.631	FALSE	3.58e-05	FALSE
MGI	303	Psychogenic and somatoform disorders	7368	22283	0.983 (0.957,1.01)	0.23	FALSE	2.95e-05	FALSE
UKB	303	Psychogenic and somatoform disorders	487	380624	1.01 (0.922,1.1)	0.85	FALSE	3.6e-05	FALSE
All of Us	303	Psychogenic and somatoform disorders	839	32134	1.04 (0.967,1.11)	0.306	FALSE	3.58e-05	FALSE
MGI	303.1	Dissociative disorder	188	22283	1.07 (0.924,1.24)	0.352	FALSE	2.95e-05	FALSE
MGI	303.3	Psychogenic disorder	7016	22283	0.981 (0.953,1.01)	0.169	FALSE	2.95e-05	FALSE
UKB	303.3	Psychogenic disorder	371	380624	1.03 (0.928,1.14)	0.583	FALSE	3.6e-05	FALSE
All of Us	303.3	Psychogenic disorder	419	32134	0.972 (0.881,1.07)	0.575	FALSE	3.58e-05	FALSE
MGI	303.31	Gastrointestinal malfunction arising from mental factors	519	22283	0.942 (0.861,1.03)	0.187	FALSE	2.95e-05	FALSE
All of Us	303.31	Gastrointestinal malfunction arising from mental factors	127	32134	0.908 (0.758,1.08)	0.282	FALSE	3.58e-05	FALSE
MGI	303.4	Somatoform disorder	1283	22283	0.994 (0.938,1.05)	0.845	FALSE	2.95e-05	FALSE
UKB	303.4	Somatoform disorder	125	380624	0.983 (0.822,1.17)	0.848	FALSE	3.6e-05	FALSE
All of Us	303.4	Somatoform disorder	447	32134	1.09 (0.992,1.2)	0.0703	FALSE	3.58e-05	FALSE
MGI	304	Adjustment reaction	4264	22283	1.03 (1,1.07)	0.0463	TRUE	2.95e-05	FALSE
UKB	304	Adjustment reaction	318	380624	1.06 (0.952,1.19)	0.274	FALSE	3.6e-05	FALSE
All of Us	304	Adjustment reaction	3120	32134	1.04 (0.997,1.07)	0.0716	FALSE	3.58e-05	FALSE
MGI	305.2	Eating disorder	1028	22283	1.05 (0.983,1.12)	0.148	FALSE	2.95e-05	FALSE
UKB	305.2	Eating disorder	96	380624	1.09 (0.888,1.33)	0.405	FALSE	3.6e-05	FALSE
All of Us	305.2	Eating disorder	388	32134	1.13 (1.02,1.25)	0.0148	TRUE	3.58e-05	FALSE
MGI	305.21	Anorexia nervosa	56	22283	1.12 (0.861,1.46)	0.365	FALSE	2.95e-05	FALSE
UKB	305.21	Anorexia nervosa	51	380624	1.07 (0.814,1.41)	0.594	FALSE	3.6e-05	FALSE
All of Us	305.21	Anorexia nervosa	65	32134	0.832 (0.645,1.07)	0.144	FALSE	3.58e-05	FALSE
MGI	306	Other mental disorder	2044	22283	1.03 (0.982,1.08)	0.233	FALSE	2.95e-05	FALSE
UKB	306	Other mental disorder	29855	380624	1.05 (1.04,1.07)	1.37e-17	TRUE	3.6e-05	TRUE
All of Us	306	Other mental disorder	791	32134	0.984 (0.915,1.06)	0.653	FALSE	3.58e-05	FALSE
MGI	306.1	Mental disorders durring/after pregnancy	701	10476	0.953 (0.877,1.04)	0.256	FALSE	2.95e-05	FALSE
All of Us	306.1	Mental disorders durring/after pregnancy	390	18494	1.05 (0.945,1.16)	0.363	FALSE	3.58e-05	FALSE
MGI	306.9	Tension headache	840	22283	1.06 (0.983,1.13)	0.136	FALSE	2.95e-05	FALSE
UKB	306.9	Tension headache	307	380624	1.2 (1.08,1.34)	0.00109	TRUE	3.6e-05	FALSE
All of Us	306.9	Tension headache	782	32134	0.981 (0.912,1.05)	0.6	FALSE	3.58e-05	FALSE
MGI	312	Conduct disorders	300	47692	1.02 (0.91,1.15)	0.713	FALSE	2.95e-05	FALSE
All of Us	312	Conduct disorders	208	45628	1.11 (0.967,1.27)	0.133	FALSE	3.58e-05	FALSE
MGI	312.3	Impulse control disorder	88	47692	0.99 (0.799,1.22)	0.926	FALSE	2.95e-05	FALSE
All of Us	312.3	Impulse control disorder	115	45628	1.16 (0.966,1.39)	0.102	FALSE	3.58e-05	FALSE
MGI	313	Pervasive developmental disorders	1736	47692	1.01 (0.961,1.06)	0.688	FALSE	2.95e-05	FALSE
UKB	313	Pervasive developmental disorders	83	425100	1.08 (0.868,1.34)	0.48	FALSE	3.6e-05	FALSE
All of Us	313	Pervasive developmental disorders	1435	45628	1.07 (1.02,1.13)	0.0108	TRUE	3.58e-05	FALSE
MGI	313.1	Attention deficit hyperactivity disorder	1546	47692	1.01 (0.954,1.06)	0.851	FALSE	2.95e-05	FALSE
All of Us	313.1	Attention deficit hyperactivity disorder	1206	45628	1.08 (1.02,1.15)	0.00679	TRUE	3.58e-05	FALSE
MGI	313.2	Tics and stuttering	79	47692	1.03 (0.819,1.29)	0.806	FALSE	2.95e-05	FALSE
All of Us	313.2	Tics and stuttering	65	45628	0.977 (0.761,1.25)	0.852	FALSE	3.58e-05	FALSE
MGI	313.3	Autism	73	47692	0.948 (0.748,1.2)	0.64	FALSE	2.95e-05	FALSE
UKB	313.3	Autism	57	425100	1.12 (0.865,1.45)	0.359	FALSE	3.6e-05	FALSE
All of Us	313.3	Autism	86	45628	0.897 (0.721,1.11)	0.318	FALSE	3.58e-05	FALSE
MGI	315	Develomental delays and disorders	738	47692	0.99 (0.919,1.07)	0.781	FALSE	2.95e-05	FALSE
UKB	315	Develomental delays and disorders	370	425100	1.11 (1,1.23)	0.0417	TRUE	3.6e-05	FALSE
All of Us	315	Develomental delays and disorders	281	45628	1.21 (1.07,1.36)	0.00142	TRUE	3.58e-05	FALSE
MGI	315.1	Learning disorder	114	47692	1.05 (0.871,1.27)	0.585	FALSE	2.95e-05	FALSE
UKB	315.1	Learning disorder	170	425100	1.08 (0.924,1.25)	0.337	FALSE	3.6e-05	FALSE
MGI	315.2	Speech and language disorder	273	47692	0.95 (0.841,1.07)	0.404	FALSE	2.95e-05	FALSE
UKB	315.2	Speech and language disorder	87	425100	1.09 (0.882,1.34)	0.412	FALSE	3.6e-05	FALSE
All of Us	315.2	Speech and language disorder	97	45628	1.26 (1.03,1.54)	0.0214	TRUE	3.58e-05	FALSE
All of Us	315.3	Mental retardation	59	45628	1.26 (0.977,1.63)	0.0631	FALSE	3.58e-05	FALSE
MGI	316	Substance addiction and disorders	4021	37848	1.05 (1.01,1.08)	0.00852	TRUE	2.95e-05	FALSE
UKB	316	Substance addiction and disorders	5799	394668	1.06 (1.03,1.08)	6.21e-05	TRUE	3.6e-05	FALSE
All of Us	316	Substance addiction and disorders	2698	40780	1.12 (1.07,1.16)	4.47e-08	TRUE	3.58e-05	TRUE
MGI	316.1	Polyneuropathy due to drugs	685	37848	0.969 (0.897,1.05)	0.427	FALSE	2.95e-05	FALSE
UKB	316.1	Polyneuropathy due to drugs	62	394668	0.778 (0.602,1)	0.0452	TRUE	3.6e-05	FALSE
All of Us	316.1	Polyneuropathy due to drugs	186	40780	1.03 (0.885,1.19)	0.728	FALSE	3.58e-05	FALSE
MGI	317	Alcohol-related disorders	2738	37848	1.03 (0.993,1.08)	0.106	FALSE	2.95e-05	FALSE
UKB	317	Alcohol-related disorders	13519	394668	1.05 (1.03,1.07)	1.8e-08	TRUE	3.6e-05	TRUE
All of Us	317	Alcohol-related disorders	2046	40780	1.04 (0.994,1.09)	0.0886	FALSE	3.58e-05	FALSE
MGI	317.1	Alcoholism	2143	37848	1.04 (0.995,1.09)	0.0803	FALSE	2.95e-05	FALSE
UKB	317.1	Alcoholism	9394	394668	1.05 (1.03,1.07)	1.54e-05	TRUE	3.6e-05	TRUE
All of Us	317.1	Alcoholism	1625	40780	1.06 (1.01,1.12)	0.0195	TRUE	3.58e-05	FALSE
MGI	317.11	Alcoholic liver damage	434	37848	1.11 (1.01,1.22)	0.0277	TRUE	2.95e-05	FALSE
UKB	317.11	Alcoholic liver damage	923	394668	1.07 (1,1.14)	0.0409	TRUE	3.6e-05	FALSE
All of Us	317.11	Alcoholic liver damage	289	40780	1.13 (1.01,1.27)	0.0343	TRUE	3.58e-05	FALSE
MGI	318	Tobacco use disorder	9285	37848	1.05 (1.03,1.08)	1.8e-05	TRUE	2.95e-05	TRUE
UKB	318	Tobacco use disorder	20751	394668	1.06 (1.04,1.07)	8.51e-15	TRUE	3.6e-05	TRUE
All of Us	318	Tobacco use disorder	4431	40780	1.1 (1.06,1.13)	1.19e-08	TRUE	3.58e-05	TRUE
MGI	320	Meningitis	416	49424	1.01 (0.912,1.11)	0.907	FALSE	2.95e-05	FALSE
UKB	320	Meningitis	452	424585	1.06 (0.969,1.17)	0.193	FALSE	3.6e-05	FALSE
All of Us	320	Meningitis	146	47058	1.04 (0.878,1.22)	0.663	FALSE	3.58e-05	FALSE
MGI	323	Encephalitis	195	49424	1.15 (0.998,1.32)	0.0486	TRUE	2.95e-05	FALSE
UKB	323	Encephalitis	355	424585	1.12 (1.01,1.25)	0.0274	TRUE	3.6e-05	FALSE
All of Us	323	Encephalitis	119	47058	1.12 (0.934,1.34)	0.211	FALSE	3.58e-05	FALSE
UKB	323.2	Acute (transverse) myelitis	75	424585	1.04 (0.827,1.3)	0.728	FALSE	3.6e-05	FALSE
MGI	323.8	Encephalitis, non-infectious	164	49424	1.09 (0.933,1.27)	0.267	FALSE	2.95e-05	FALSE
All of Us	323.8	Encephalitis, non-infectious	90	47058	1.06 (0.858,1.31)	0.578	FALSE	3.58e-05	FALSE
MGI	324	Other CNS infection and poliomyelitis	312	49424	1.02 (0.907,1.14)	0.781	FALSE	2.95e-05	FALSE
UKB	324	Other CNS infection and poliomyelitis	317	424585	1.08 (0.964,1.2)	0.184	FALSE	3.6e-05	FALSE
All of Us	324	Other CNS infection and poliomyelitis	86	47058	1.04 (0.84,1.29)	0.691	FALSE	3.58e-05	FALSE
MGI	325	Phlebitis and thrombophlebitis of intracranial venous sinuses	54	49424	1.2 (0.919,1.57)	0.15	FALSE	2.95e-05	FALSE
MGI	327	Sleep disorders	16086	33993	1.03 (1.01,1.05)	0.00126	TRUE	2.95e-05	FALSE
UKB	327	Sleep disorders	1251	420163	1.09 (1.03,1.16)	0.00167	TRUE	3.6e-05	FALSE
All of Us	327	Sleep disorders	7796	36576	1.03 (1,1.05)	0.0484	TRUE	3.58e-05	FALSE
MGI	327.1	Hypersomnia	2265	33993	1.05 (1,1.09)	0.0438	TRUE	2.95e-05	FALSE
All of Us	327.1	Hypersomnia	1574	36576	1.04 (0.99,1.1)	0.112	FALSE	3.58e-05	FALSE
MGI	327.3	Sleep apnea	11776	33993	1.04 (1.02,1.06)	0.000646	TRUE	2.95e-05	FALSE
UKB	327.3	Sleep apnea	4721	420163	1.07 (1.04,1.1)	4.16e-06	TRUE	3.6e-05	TRUE
All of Us	327.3	Sleep apnea	6512	36576	1.06 (1.03,1.08)	0.000115	TRUE	3.58e-05	FALSE
MGI	327.31	Central/nonobstroctive sleep apnea	531	33993	1.05 (0.966,1.15)	0.234	FALSE	2.95e-05	FALSE
All of Us	327.31	Central/nonobstroctive sleep apnea	523	36576	1.01 (0.921,1.1)	0.885	FALSE	3.58e-05	FALSE
MGI	327.32	Obstructive sleep apnea	9462	33993	1.05 (1.02,1.07)	0.000145	TRUE	2.95e-05	FALSE
All of Us	327.32	Obstructive sleep apnea	5555	36576	1.07 (1.03,1.1)	1.93e-05	TRUE	3.58e-05	TRUE
MGI	327.4	Insomnia	5940	33993	1.02 (0.987,1.04)	0.301	FALSE	2.95e-05	FALSE
UKB	327.4	Insomnia	177	420163	1.02 (0.875,1.18)	0.838	FALSE	3.6e-05	FALSE
All of Us	327.4	Insomnia	4848	36576	1.02 (0.994,1.06)	0.118	FALSE	3.58e-05	FALSE
MGI	327.41	Organic or persistent insomnia	1378	33993	0.985 (0.932,1.04)	0.599	FALSE	2.95e-05	FALSE
UKB	327.41	Organic or persistent insomnia	153	420163	0.981 (0.835,1.15)	0.809	FALSE	3.6e-05	FALSE
All of Us	327.41	Organic or persistent insomnia	914	36576	1.02 (0.95,1.09)	0.639	FALSE	3.58e-05	FALSE
MGI	327.5	Parasomnia	665	33993	1.04 (0.964,1.13)	0.29	FALSE	2.95e-05	FALSE
All of Us	327.5	Parasomnia	344	36576	1.1 (0.991,1.23)	0.0708	FALSE	3.58e-05	FALSE
MGI	327.6	Circadian rhythm sleep disorder	295	33993	0.951 (0.846,1.07)	0.395	FALSE	2.95e-05	FALSE
All of Us	327.6	Circadian rhythm sleep disorder	267	36576	1.08 (0.959,1.23)	0.192	FALSE	3.58e-05	FALSE
MGI	327.7	Sleep related movement disorders	1915	33993	1.05 (1,1.1)	0.0339	TRUE	2.95e-05	FALSE
All of Us	327.7	Sleep related movement disorders	1721	36576	1.06 (1.01,1.11)	0.0292	TRUE	3.58e-05	FALSE
MGI	327.71	Restless legs syndrome	1681	33993	1.05 (1,1.11)	0.0496	TRUE	2.95e-05	FALSE
All of Us	327.71	Restless legs syndrome	1364	36576	1.06 (0.998,1.12)	0.0568	FALSE	3.58e-05	FALSE
MGI	327.72	Sleep related leg cramps	89	33993	1.32 (1.07,1.62)	0.00714	TRUE	2.95e-05	FALSE
MGI	331	Other cerebral degenerations	725	39536	0.992 (0.92,1.07)	0.829	FALSE	2.95e-05	FALSE
UKB	331	Other cerebral degenerations	1188	411374	1.06 (0.998,1.12)	0.0591	FALSE	3.6e-05	FALSE
All of Us	331	Other cerebral degenerations	294	42578	1.17 (1.04,1.31)	0.00672	TRUE	3.58e-05	FALSE
MGI	331.1	Hydrocephalus	292	39536	1.04 (0.925,1.17)	0.501	FALSE	2.95e-05	FALSE
UKB	331.1	Hydrocephalus	521	411374	1.05 (0.961,1.14)	0.282	FALSE	3.6e-05	FALSE
All of Us	331.1	Hydrocephalus	106	42578	1.15 (0.952,1.4)	0.134	FALSE	3.58e-05	FALSE
MGI	331.9	Cerebral degeneration, unspecified	413	39536	0.944 (0.854,1.04)	0.252	FALSE	2.95e-05	FALSE
UKB	331.9	Cerebral degeneration, unspecified	439	411374	1.04 (0.942,1.14)	0.465	FALSE	3.6e-05	FALSE
All of Us	331.9	Cerebral degeneration, unspecified	142	42578	1.19 (1.01,1.4)	0.0353	TRUE	3.58e-05	FALSE
MGI	332	Parkinson's disease	424	39536	1.02 (0.922,1.12)	0.734	FALSE	2.95e-05	FALSE
UKB	332	Parkinson's disease	1185	411374	1 (0.949,1.06)	0.867	FALSE	3.6e-05	FALSE
All of Us	332	Parkinson's disease	268	42578	1.07 (0.947,1.21)	0.273	FALSE	3.58e-05	FALSE
MGI	333	Extrapyramidal disease and abnormal movement disorders	3055	39536	1.03 (0.991,1.07)	0.138	FALSE	2.95e-05	FALSE
UKB	333	Extrapyramidal disease and abnormal movement disorders	910	411374	1.06 (0.989,1.13)	0.1	FALSE	3.6e-05	FALSE
All of Us	333	Extrapyramidal disease and abnormal movement disorders	1114	42578	1.04 (0.975,1.1)	0.249	FALSE	3.58e-05	FALSE
MGI	333.1	Essential tremor	754	39536	0.987 (0.917,1.06)	0.734	FALSE	2.95e-05	FALSE
UKB	333.1	Essential tremor	221	411374	1.13 (0.99,1.29)	0.0652	FALSE	3.6e-05	FALSE
All of Us	333.1	Essential tremor	429	42578	1.02 (0.927,1.13)	0.664	FALSE	3.58e-05	FALSE
MGI	333.2	Myoclonus	173	39536	0.909 (0.779,1.06)	0.212	FALSE	2.95e-05	FALSE
UKB	333.2	Myoclonus	94	411374	1.19 (0.97,1.45)	0.0855	FALSE	3.6e-05	FALSE
MGI	333.4	Torsion dystonia	379	39536	0.988 (0.891,1.1)	0.818	FALSE	2.95e-05	FALSE
UKB	333.4	Torsion dystonia	258	411374	1.02 (0.903,1.16)	0.726	FALSE	3.6e-05	FALSE
All of Us	333.4	Torsion dystonia	340	42578	1.01 (0.901,1.12)	0.922	FALSE	3.58e-05	FALSE
MGI	333.8	Other degenerative diseases of the basal ganglia	101	39536	1.11 (0.912,1.35)	0.277	FALSE	2.95e-05	FALSE
All of Us	333.8	Other degenerative diseases of the basal ganglia	60	42578	1.13 (0.87,1.45)	0.348	FALSE	3.58e-05	FALSE
MGI	334	Degenerative disease of the spinal cord	1110	39536	1.03 (0.971,1.1)	0.305	FALSE	2.95e-05	FALSE
UKB	334	Degenerative disease of the spinal cord	1869	411374	1.06 (1.02,1.11)	0.00742	TRUE	3.6e-05	FALSE
All of Us	334	Degenerative disease of the spinal cord	644	42578	0.979 (0.904,1.06)	0.592	FALSE	3.58e-05	FALSE
MGI	334.1	Spinocerebellar disease	89	39536	1.16 (0.938,1.42)	0.157	FALSE	2.95e-05	FALSE
UKB	334.1	Spinocerebellar disease	126	411374	1 (0.838,1.19)	0.992	FALSE	3.6e-05	FALSE
All of Us	334.1	Spinocerebellar disease	60	42578	1.26 (0.978,1.62)	0.0619	FALSE	3.58e-05	FALSE
MGI	334.2	Anterior horn cell disease	115	39536	0.998 (0.828,1.2)	0.98	FALSE	2.95e-05	FALSE
UKB	334.2	Anterior horn cell disease	254	411374	1.04 (0.92,1.18)	0.509	FALSE	3.6e-05	FALSE
All of Us	334.2	Anterior horn cell disease	58	42578	0.751 (0.572,0.981)	0.0308	TRUE	3.58e-05	FALSE
MGI	334.21	Amyotrophic Lateral Sclerosis	74	39536	0.977 (0.774,1.23)	0.836	FALSE	2.95e-05	FALSE
MGI	335	Multiple sclerosis	421	39536	1.08 (0.981,1.19)	0.11	FALSE	2.95e-05	FALSE
UKB	335	Multiple sclerosis	1408	411374	1.07 (1.02,1.13)	0.0107	TRUE	3.6e-05	FALSE
All of Us	335	Multiple sclerosis	446	42578	1.07 (0.975,1.18)	0.145	FALSE	3.58e-05	FALSE
MGI	337	Disorders of the autonomic nervous system	862	39536	1.01 (0.939,1.08)	0.845	FALSE	2.95e-05	FALSE
UKB	337	Disorders of the autonomic nervous system	280	411374	1.06 (0.939,1.19)	0.354	FALSE	3.6e-05	FALSE
All of Us	337	Disorders of the autonomic nervous system	459	42578	1.04 (0.949,1.14)	0.378	FALSE	3.58e-05	FALSE
MGI	337.1	Peripheral autonomic neuropathy	395	39536	0.957 (0.863,1.06)	0.406	FALSE	2.95e-05	FALSE
UKB	337.1	Peripheral autonomic neuropathy	74	411374	1.11 (0.882,1.39)	0.357	FALSE	3.6e-05	FALSE
All of Us	337.1	Peripheral autonomic neuropathy	251	42578	1.05 (0.921,1.19)	0.487	FALSE	3.58e-05	FALSE
MGI	338	Pain	21805	28478	1.03 (1.01,1.05)	0.000719	TRUE	2.95e-05	FALSE
UKB	338	Pain	800	424910	1.09 (1.02,1.17)	0.0104	TRUE	3.6e-05	FALSE
MGI	338.1	Acute pain	16630	28478	1.03 (1.01,1.05)	0.00495	TRUE	2.95e-05	FALSE
UKB	338.1	Acute pain	412	424910	1.12 (1.01,1.23)	0.0238	TRUE	3.6e-05	FALSE
MGI	338.2	Chronic pain	11876	28478	1.05 (1.03,1.08)	2.29e-06	TRUE	2.95e-05	TRUE
UKB	338.2	Chronic pain	395	424910	1.08 (0.976,1.19)	0.136	FALSE	3.6e-05	FALSE
MGI	339	Other headache syndromes	10148	37080	1.03 (1,1.05)	0.0243	TRUE	2.95e-05	FALSE
UKB	339	Other headache syndromes	8125	415243	1.06 (1.04,1.09)	2.39e-08	TRUE	3.6e-05	TRUE
All of Us	339	Other headache syndromes	979	42065	1.04 (0.976,1.11)	0.22	FALSE	3.58e-05	FALSE
MGI	340	Migraine	7414	37080	1.01 (0.986,1.04)	0.348	FALSE	2.95e-05	FALSE
UKB	340	Migraine	2929	415243	1.06 (1.03,1.1)	0.00078	TRUE	3.6e-05	FALSE
All of Us	340	Migraine	4876	42065	1.02 (0.989,1.05)	0.201	FALSE	3.58e-05	FALSE
MGI	340.1	Migrain with aura	3997	37080	1.01 (0.972,1.04)	0.731	FALSE	2.95e-05	FALSE
UKB	340.1	Migrain with aura	211	415243	1.05 (0.914,1.2)	0.498	FALSE	3.6e-05	FALSE
All of Us	340.1	Migrain with aura	1272	42065	0.984 (0.929,1.04)	0.588	FALSE	3.58e-05	FALSE
MGI	341	Other demyelinating diseases of central nervous system	152	39536	1.13 (0.959,1.32)	0.136	FALSE	2.95e-05	FALSE
UKB	341	Other demyelinating diseases of central nervous system	271	411374	1.22 (1.09,1.38)	0.000796	TRUE	3.6e-05	FALSE
All of Us	341	Other demyelinating diseases of central nervous system	183	42578	1.18 (1.02,1.36)	0.0243	TRUE	3.58e-05	FALSE
MGI	342	Hemiplegia	504	39536	1.1 (1,1.2)	0.0385	TRUE	2.95e-05	FALSE
UKB	342	Hemiplegia	1538	411374	1.06 (1.01,1.11)	0.0234	TRUE	3.6e-05	FALSE
All of Us	342	Hemiplegia	271	42578	1.03 (0.915,1.17)	0.587	FALSE	3.58e-05	FALSE
MGI	343	Infantile cerebral palsy	95	39536	1.08 (0.877,1.32)	0.459	FALSE	2.95e-05	FALSE
UKB	343	Infantile cerebral palsy	155	411374	0.992 (0.845,1.16)	0.918	FALSE	3.6e-05	FALSE
MGI	344	Other paralytic syndromes	734	39536	1.12 (1.04,1.2)	0.00328	TRUE	2.95e-05	FALSE
UKB	344	Other paralytic syndromes	704	411374	1.03 (0.959,1.11)	0.392	FALSE	3.6e-05	FALSE
All of Us	344	Other paralytic syndromes	233	42578	1.08 (0.944,1.23)	0.266	FALSE	3.58e-05	FALSE
MGI	345	Epilepsy, recurrent seizures, convulsions	2741	39536	1.03 (0.99,1.07)	0.147	FALSE	2.95e-05	FALSE
UKB	345	Epilepsy, recurrent seizures, convulsions	5248	411374	1.03 (1,1.06)	0.0482	TRUE	3.6e-05	FALSE
All of Us	345	Epilepsy, recurrent seizures, convulsions	906	42578	1.03 (0.96,1.1)	0.441	FALSE	3.58e-05	FALSE
MGI	345.1	Epilepsy	810	39536	1 (0.935,1.08)	0.923	FALSE	2.95e-05	FALSE
UKB	345.1	Epilepsy	916	411374	1.03 (0.96,1.09)	0.452	FALSE	3.6e-05	FALSE
All of Us	345.1	Epilepsy	466	42578	1.05 (0.961,1.16)	0.261	FALSE	3.58e-05	FALSE
MGI	345.11	Generalized convulsive epilepsy	258	39536	0.943 (0.831,1.07)	0.351	FALSE	2.95e-05	FALSE
UKB	345.11	Generalized convulsive epilepsy	465	411374	1.04 (0.947,1.14)	0.422	FALSE	3.6e-05	FALSE
All of Us	345.11	Generalized convulsive epilepsy	152	42578	1.04 (0.886,1.23)	0.606	FALSE	3.58e-05	FALSE
MGI	345.12	Partial epilepsy	582	39536	1.03 (0.947,1.12)	0.494	FALSE	2.95e-05	FALSE
UKB	345.12	Partial epilepsy	296	411374	1.05 (0.932,1.17)	0.443	FALSE	3.6e-05	FALSE
All of Us	345.12	Partial epilepsy	334	42578	1.02 (0.912,1.14)	0.753	FALSE	3.58e-05	FALSE
MGI	345.3	Convulsions	2576	39536	1.03 (0.991,1.08)	0.124	FALSE	2.95e-05	FALSE
UKB	345.3	Convulsions	2342	411374	1.02 (0.979,1.06)	0.345	FALSE	3.6e-05	FALSE
MGI	346	Abnormal findings on study of brain and/or nervous system	197	39536	1.05 (0.907,1.2)	0.53	FALSE	2.95e-05	FALSE
MGI	346.1	Nonspecific abnormal findings on radiological and other examination of skull and head	1603	39536	1.01 (0.961,1.06)	0.668	FALSE	2.95e-05	FALSE
UKB	346.1	Nonspecific abnormal findings on radiological and other examination of skull and head	148	411374	1.06 (0.899,1.24)	0.493	FALSE	3.6e-05	FALSE
MGI	346.2	Nonspecific abnormal results of function study of brain and central nervous system	133	39536	1.01 (0.852,1.21)	0.869	FALSE	2.95e-05	FALSE
MGI	346.3	Nonspecific abnormal findings in cerebrospinal fluid	116	39536	1.1 (0.913,1.32)	0.304	FALSE	2.95e-05	FALSE
MGI	347	Cataplexy and narcolepsy	108	39536	0.986 (0.812,1.19)	0.879	FALSE	2.95e-05	FALSE
All of Us	347	Cataplexy and narcolepsy	145	42578	0.831 (0.701,0.984)	0.0303	TRUE	3.58e-05	FALSE
MGI	348	Other conditions of brain	1903	39536	0.998 (0.952,1.05)	0.938	FALSE	2.95e-05	FALSE
UKB	348	Other conditions of brain	817	411374	1.1 (1.03,1.18)	0.00737	TRUE	3.6e-05	FALSE
All of Us	348	Other conditions of brain	769	42578	0.998 (0.928,1.07)	0.967	FALSE	3.58e-05	FALSE
MGI	348.2	Cerebral edema and compression of brain	946	39536	0.984 (0.921,1.05)	0.629	FALSE	2.95e-05	FALSE
UKB	348.2	Cerebral edema and compression of brain	269	411374	1.15 (1.02,1.3)	0.0189	TRUE	3.6e-05	FALSE
All of Us	348.2	Cerebral edema and compression of brain	280	42578	0.927 (0.822,1.05)	0.218	FALSE	3.58e-05	FALSE
MGI	348.4	Cerebral cysts	248	39536	0.975 (0.858,1.11)	0.696	FALSE	2.95e-05	FALSE
UKB	348.4	Cerebral cysts	147	411374	1.04 (0.886,1.23)	0.607	FALSE	3.6e-05	FALSE
All of Us	348.4	Cerebral cysts	89	42578	1 (0.81,1.24)	0.977	FALSE	3.58e-05	FALSE
MGI	348.7	Coma	245	39536	0.923 (0.811,1.05)	0.216	FALSE	2.95e-05	FALSE
UKB	348.7	Coma	375	411374	1.05 (0.95,1.16)	0.325	FALSE	3.6e-05	FALSE
MGI	348.8	Encephalopathy, not elsewhere classified	913	39536	1.04 (0.969,1.11)	0.295	FALSE	2.95e-05	FALSE
UKB	348.8	Encephalopathy, not elsewhere classified	259	411374	1.14 (1,1.28)	0.0395	TRUE	3.6e-05	FALSE
All of Us	348.8	Encephalopathy, not elsewhere classified	422	42578	1.05 (0.95,1.16)	0.344	FALSE	3.58e-05	FALSE
MGI	348.9	Other conditions of brain, NOS	2477	39536	1 (0.96,1.04)	0.978	FALSE	2.95e-05	FALSE
UKB	348.9	Other conditions of brain, NOS	418	411374	1.05 (0.949,1.15)	0.359	FALSE	3.6e-05	FALSE
All of Us	348.9	Other conditions of brain, NOS	776	42578	1 (0.93,1.08)	0.992	FALSE	3.58e-05	FALSE
MGI	349	Other and unspecified disorders of the nervous system	1004	39536	1.03 (0.964,1.1)	0.398	FALSE	2.95e-05	FALSE
UKB	349	Other and unspecified disorders of the nervous system	354	411374	0.94 (0.845,1.04)	0.248	FALSE	3.6e-05	FALSE
All of Us	349	Other and unspecified disorders of the nervous system	418	42578	1.01 (0.918,1.12)	0.802	FALSE	3.58e-05	FALSE
MGI	350	Abnormal movement	7154	42714	1.03 (0.999,1.05)	0.0546	FALSE	2.95e-05	FALSE
UKB	350	Abnormal movement	2754	422891	1.03 (0.99,1.07)	0.155	FALSE	3.6e-05	FALSE
All of Us	350	Abnormal movement	924	46231	0.976 (0.913,1.04)	0.483	FALSE	3.58e-05	FALSE
MGI	350.1	Abnormal involuntary movements	3507	42714	1.03 (0.99,1.06)	0.157	FALSE	2.95e-05	FALSE
UKB	350.1	Abnormal involuntary movements	940	422891	1.05 (0.985,1.12)	0.132	FALSE	3.6e-05	FALSE
All of Us	350.1	Abnormal involuntary movements	924	46231	0.976 (0.913,1.04)	0.483	FALSE	3.58e-05	FALSE
MGI	350.2	Abnormality of gait	4146	42714	1.05 (1.02,1.09)	0.00325	TRUE	2.95e-05	FALSE
UKB	350.2	Abnormality of gait	1637	422891	1.03 (0.978,1.08)	0.275	FALSE	3.6e-05	FALSE
MGI	350.3	Lack of coordination	1135	42714	1.03 (0.966,1.09)	0.411	FALSE	2.95e-05	FALSE
UKB	350.3	Lack of coordination	362	422891	0.984 (0.886,1.09)	0.76	FALSE	3.6e-05	FALSE
MGI	350.5	Abnormal reflex	224	42714	0.996 (0.871,1.14)	0.958	FALSE	2.95e-05	FALSE
MGI	350.6	Disturbances of sensation of smell and taste	590	42714	1.07 (0.989,1.17)	0.0891	FALSE	2.95e-05	FALSE
UKB	350.6	Disturbances of sensation of smell and taste	54	422891	1.09 (0.83,1.42)	0.527	FALSE	3.6e-05	FALSE
All of Us	350.6	Disturbances of sensation of smell and taste	265	46231	0.963 (0.851,1.09)	0.552	FALSE	3.58e-05	FALSE
MGI	351	Other peripheral nerve disorders	7978	38024	1.04 (1.02,1.07)	0.000716	TRUE	2.95e-05	FALSE
UKB	351	Other peripheral nerve disorders	12905	410430	1.05 (1.03,1.07)	4.39e-08	TRUE	3.6e-05	TRUE
All of Us	351	Other peripheral nerve disorders	4701	41291	1.06 (1.02,1.09)	0.000535	TRUE	3.58e-05	FALSE
MGI	352	Disorders of other cranial nerves	1820	38024	0.991 (0.944,1.04)	0.699	FALSE	2.95e-05	FALSE
UKB	352	Disorders of other cranial nerves	1405	410430	0.995 (0.944,1.05)	0.849	FALSE	3.6e-05	FALSE
All of Us	352	Disorders of other cranial nerves	581	41291	1.05 (0.965,1.14)	0.263	FALSE	3.58e-05	FALSE
MGI	352.1	Trigeminal nerve disorders [CN5]	569	38024	1.03 (0.948,1.12)	0.467	FALSE	2.95e-05	FALSE
UKB	352.1	Trigeminal nerve disorders [CN5]	480	410430	1 (0.918,1.1)	0.919	FALSE	3.6e-05	FALSE
All of Us	352.1	Trigeminal nerve disorders [CN5]	240	41291	1.12 (0.983,1.27)	0.0857	FALSE	3.58e-05	FALSE
MGI	352.2	Facial nerve disorders [CN7]	834	38024	1.01 (0.943,1.08)	0.751	FALSE	2.95e-05	FALSE
UKB	352.2	Facial nerve disorders [CN7]	899	410430	0.983 (0.92,1.05)	0.607	FALSE	3.6e-05	FALSE
All of Us	352.2	Facial nerve disorders [CN7]	290	41291	1.03 (0.918,1.16)	0.591	FALSE	3.58e-05	FALSE
MGI	353	Nerve root and plexus disorders	4582	38024	1.06 (1.02,1.09)	0.000459	TRUE	2.95e-05	FALSE
UKB	353	Nerve root and plexus disorders	1177	410430	1.08 (1.02,1.14)	0.00796	TRUE	3.6e-05	FALSE
All of Us	353	Nerve root and plexus disorders	492	41291	1.03 (0.942,1.13)	0.508	FALSE	3.58e-05	FALSE
MGI	353.1	Nerve plexus lesions	406	38024	1.03 (0.932,1.14)	0.566	FALSE	2.95e-05	FALSE
UKB	353.1	Nerve plexus lesions	108	410430	0.992 (0.819,1.2)	0.932	FALSE	3.6e-05	FALSE
All of Us	353.1	Nerve plexus lesions	238	41291	1.04 (0.911,1.18)	0.571	FALSE	3.58e-05	FALSE
MGI	353.2	Nerve root lesions	143	38024	1.06 (0.9,1.26)	0.453	FALSE	2.95e-05	FALSE
UKB	353.2	Nerve root lesions	60	410430	1.15 (0.894,1.48)	0.251	FALSE	3.6e-05	FALSE
All of Us	353.2	Nerve root lesions	169	41291	1.03 (0.881,1.2)	0.726	FALSE	3.58e-05	FALSE
MGI	355	Complex regional/central pain syndrome	562	38024	1.11 (1.02,1.2)	0.0175	TRUE	2.95e-05	FALSE
All of Us	355	Complex regional/central pain syndrome	234	41291	1.04 (0.908,1.18)	0.597	FALSE	3.58e-05	FALSE
MGI	355.1	Chronic pain syndrome	921	38024	1.09 (1.02,1.17)	0.0094	TRUE	2.95e-05	FALSE
All of Us	355.1	Chronic pain syndrome	1182	41291	1.08 (1.02,1.15)	0.00703	TRUE	3.58e-05	FALSE
MGI	356	Hereditary and idiopathic peripheral neuropathy	2487	44231	1.05 (1,1.09)	0.0317	TRUE	2.95e-05	FALSE
UKB	356	Hereditary and idiopathic peripheral neuropathy	153	423509	1.08 (0.925,1.27)	0.309	FALSE	3.6e-05	FALSE
All of Us	356	Hereditary and idiopathic peripheral neuropathy	1477	44058	1.02 (0.964,1.07)	0.54	FALSE	3.58e-05	FALSE
MGI	357	Inflammatory and toxic neuropathy	3730	44231	1.03 (0.996,1.07)	0.0815	FALSE	2.95e-05	FALSE
UKB	357	Inflammatory and toxic neuropathy	1430	423509	1.06 (1.01,1.12)	0.0278	TRUE	3.6e-05	FALSE
All of Us	357	Inflammatory and toxic neuropathy	2326	44058	0.995 (0.953,1.04)	0.805	FALSE	3.58e-05	FALSE
MGI	358	Myoneural disorders	1232	44231	1.06 (1,1.12)	0.0504	FALSE	2.95e-05	FALSE
UKB	358	Myoneural disorders	217	423509	1.1 (0.964,1.26)	0.147	FALSE	3.6e-05	FALSE
All of Us	358	Myoneural disorders	167	44058	1.13 (0.97,1.32)	0.11	FALSE	3.58e-05	FALSE
MGI	358.1	Myasthenia gravis	110	44231	0.953 (0.787,1.15)	0.614	FALSE	2.95e-05	FALSE
UKB	358.1	Myasthenia gravis	194	423509	1.07 (0.927,1.23)	0.355	FALSE	3.6e-05	FALSE
All of Us	358.1	Myasthenia gravis	89	44058	1.14 (0.922,1.4)	0.217	FALSE	3.58e-05	FALSE
MGI	359	Muscular dystrophies and other myopathies	1212	44231	1 (0.947,1.06)	0.884	FALSE	2.95e-05	FALSE
UKB	359	Muscular dystrophies and other myopathies	496	423509	0.928 (0.848,1.01)	0.0998	FALSE	3.6e-05	FALSE
All of Us	359	Muscular dystrophies and other myopathies	355	44058	1.03 (0.923,1.14)	0.615	FALSE	3.58e-05	FALSE
MGI	359.1	Muscular dystrophies	69	44231	1.08 (0.847,1.36)	0.525	FALSE	2.95e-05	FALSE
UKB	359.1	Muscular dystrophies	128	423509	0.815 (0.681,0.972)	0.0214	TRUE	3.6e-05	FALSE
MGI	359.2	Myopathy	1166	44231	1.01 (0.947,1.07)	0.865	FALSE	2.95e-05	FALSE
UKB	359.2	Myopathy	388	423509	0.975 (0.881,1.08)	0.615	FALSE	3.6e-05	FALSE
All of Us	359.2	Myopathy	337	44058	1.01 (0.905,1.13)	0.861	FALSE	3.58e-05	FALSE
MGI	360	Disorders of the globe	138	43428	0.916 (0.772,1.09)	0.306	FALSE	2.95e-05	FALSE
UKB	360	Disorders of the globe	351	414187	1.02 (0.918,1.13)	0.7	FALSE	3.6e-05	FALSE
All of Us	360	Disorders of the globe	188	42087	1.11 (0.959,1.28)	0.157	FALSE	3.58e-05	FALSE
MGI	360.2	Progressive myopia	69	43428	0.822 (0.644,1.05)	0.0973	FALSE	2.95e-05	FALSE
UKB	360.2	Progressive myopia	263	414187	1 (0.888,1.13)	0.952	FALSE	3.6e-05	FALSE
All of Us	360.2	Progressive myopia	156	42087	1.07 (0.909,1.25)	0.42	FALSE	3.58e-05	FALSE
MGI	361	Retinal detachments and defects	776	43428	0.998 (0.928,1.07)	0.949	FALSE	2.95e-05	FALSE
UKB	361	Retinal detachments and defects	3405	414187	0.979 (0.946,1.01)	0.213	FALSE	3.6e-05	FALSE
All of Us	361	Retinal detachments and defects	643	42087	1.02 (0.944,1.11)	0.581	FALSE	3.58e-05	FALSE
MGI	361.1	Retinal detachment with retinal defect	311	43428	1.05 (0.936,1.17)	0.403	FALSE	2.95e-05	FALSE
UKB	361.1	Retinal detachment with retinal defect	1452	414187	0.993 (0.943,1.05)	0.794	FALSE	3.6e-05	FALSE
All of Us	361.1	Retinal detachment with retinal defect	249	42087	1.02 (0.901,1.16)	0.721	FALSE	3.58e-05	FALSE
UKB	361.2	Retinoschisis and retinal cysts	70	414187	0.999 (0.787,1.26)	0.991	FALSE	3.6e-05	FALSE
All of Us	361.2	Retinoschisis and retinal cysts	61	42087	0.93 (0.717,1.2)	0.569	FALSE	3.58e-05	FALSE
MGI	362	Other retinal disorders	3832	42716	1.02 (0.983,1.06)	0.317	FALSE	2.95e-05	FALSE
UKB	362	Other retinal disorders	3921	413244	0.999 (0.968,1.03)	0.974	FALSE	3.6e-05	FALSE
All of Us	362	Other retinal disorders	2782	41915	1.04 (0.998,1.08)	0.0598	FALSE	3.58e-05	FALSE
MGI	362.2	Degeneration of macula and posterior pole of retina	2317	42716	0.995 (0.951,1.04)	0.83	FALSE	2.95e-05	FALSE
UKB	362.2	Degeneration of macula and posterior pole of retina	2222	413244	1.01 (0.97,1.06)	0.579	FALSE	3.6e-05	FALSE
All of Us	362.2	Degeneration of macula and posterior pole of retina	1634	41915	1.01 (0.961,1.07)	0.627	FALSE	3.58e-05	FALSE
MGI	362.21	Macular degeneration, dry	444	42716	1.01 (0.913,1.11)	0.872	FALSE	2.95e-05	FALSE
All of Us	362.21	Macular degeneration, dry	287	41915	1.03 (0.912,1.16)	0.655	FALSE	3.58e-05	FALSE
MGI	362.22	Macular degeneration, wet	152	42716	0.999 (0.847,1.18)	0.992	FALSE	2.95e-05	FALSE
All of Us	362.22	Macular degeneration, wet	84	41915	0.948 (0.76,1.18)	0.626	FALSE	3.58e-05	FALSE
MGI	362.23	Cystoid macular degeneration of retina	435	42716	1.01 (0.919,1.12)	0.804	FALSE	2.95e-05	FALSE
All of Us	362.23	Cystoid macular degeneration of retina	360	41915	1.02 (0.919,1.14)	0.682	FALSE	3.58e-05	FALSE
MGI	362.26	Macular puckering of retina	1030	42716	0.995 (0.932,1.06)	0.879	FALSE	2.95e-05	FALSE
All of Us	362.26	Macular puckering of retina	759	41915	0.972 (0.902,1.05)	0.447	FALSE	3.58e-05	FALSE
MGI	362.27	Drusen (degenerative) of retina	526	42716	1.02 (0.931,1.11)	0.691	FALSE	2.95e-05	FALSE
All of Us	362.27	Drusen (degenerative) of retina	398	41915	1.04 (0.942,1.15)	0.421	FALSE	3.58e-05	FALSE
MGI	362.29	Macular degeneration (senile) of retina NOS	2006	42716	0.99 (0.943,1.04)	0.681	FALSE	2.95e-05	FALSE
UKB	362.29	Macular degeneration (senile) of retina NOS	2219	413244	1.01 (0.97,1.06)	0.574	FALSE	3.6e-05	FALSE
All of Us	362.29	Macular degeneration (senile) of retina NOS	471	41915	1.05 (0.959,1.16)	0.272	FALSE	3.58e-05	FALSE
MGI	362.3	Other nondiabetic retinopathy	1066	42716	1.01 (0.95,1.08)	0.696	FALSE	2.95e-05	FALSE
UKB	362.3	Other nondiabetic retinopathy	169	413244	0.922 (0.79,1.07)	0.289	FALSE	3.6e-05	FALSE
All of Us	362.3	Other nondiabetic retinopathy	390	41915	1.09 (0.985,1.21)	0.0911	FALSE	3.58e-05	FALSE
MGI	362.31	Separation of retinal layers	443	42716	0.972 (0.882,1.07)	0.553	FALSE	2.95e-05	FALSE
UKB	362.31	Separation of retinal layers	104	413244	0.917 (0.754,1.11)	0.377	FALSE	3.6e-05	FALSE
All of Us	362.31	Separation of retinal layers	120	41915	1.06 (0.885,1.27)	0.505	FALSE	3.58e-05	FALSE
MGI	362.4	Retinal vascular changes and abnomalities	700	42716	1.03 (0.956,1.12)	0.406	FALSE	2.95e-05	FALSE
UKB	362.4	Retinal vascular changes and abnomalities	885	413244	0.996 (0.931,1.06)	0.898	FALSE	3.6e-05	FALSE
All of Us	362.4	Retinal vascular changes and abnomalities	471	41915	1.15 (1.05,1.26)	0.00226	TRUE	3.58e-05	FALSE
MGI	362.6	Peripheral retinal degenerations	415	42716	1.06 (0.958,1.17)	0.265	FALSE	2.95e-05	FALSE
UKB	362.6	Peripheral retinal degenerations	189	413244	0.999 (0.865,1.15)	0.984	FALSE	3.6e-05	FALSE
All of Us	362.6	Peripheral retinal degenerations	475	41915	1 (0.914,1.1)	0.949	FALSE	3.58e-05	FALSE
MGI	362.7	Hereditary retinal dystrophies	241	42716	0.975 (0.856,1.11)	0.692	FALSE	2.95e-05	FALSE
UKB	362.7	Hereditary retinal dystrophies	86	413244	0.869 (0.7,1.08)	0.192	FALSE	3.6e-05	FALSE
All of Us	362.7	Hereditary retinal dystrophies	94	41915	1.01 (0.822,1.24)	0.918	FALSE	3.58e-05	FALSE
MGI	362.8	Retinal hemorrhage/ischemia	266	42716	0.947 (0.837,1.07)	0.385	FALSE	2.95e-05	FALSE
UKB	362.8	Retinal hemorrhage/ischemia	119	413244	1.13 (0.945,1.35)	0.167	FALSE	3.6e-05	FALSE
All of Us	362.8	Retinal hemorrhage/ischemia	288	41915	1.02 (0.908,1.15)	0.713	FALSE	3.58e-05	FALSE
MGI	362.9	Retinal edema	358	42716	0.922 (0.827,1.03)	0.137	FALSE	2.95e-05	FALSE
All of Us	362.9	Retinal edema	176	41915	1.04 (0.892,1.2)	0.632	FALSE	3.58e-05	FALSE
MGI	363	Chorioretinal inflammations, scars, and other disorders of choroid	507	43428	1.03 (0.943,1.13)	0.502	FALSE	2.95e-05	FALSE
UKB	363	Chorioretinal inflammations, scars, and other disorders of choroid	173	414187	0.964 (0.828,1.12)	0.626	FALSE	3.6e-05	FALSE
All of Us	363	Chorioretinal inflammations, scars, and other disorders of choroid	492	42087	1.07 (0.973,1.17)	0.166	FALSE	3.58e-05	FALSE
MGI	363.3	Chorioretinal scars	340	43428	1.05 (0.942,1.17)	0.372	FALSE	2.95e-05	FALSE
UKB	363.3	Chorioretinal scars	72	414187	0.909 (0.718,1.15)	0.411	FALSE	3.6e-05	FALSE
All of Us	363.3	Chorioretinal scars	412	42087	1.06 (0.958,1.17)	0.266	FALSE	3.58e-05	FALSE
All of Us	363.4	Choroidal degenerations	54	42087	0.956 (0.726,1.25)	0.737	FALSE	3.58e-05	FALSE
MGI	364	Corneal opacity and other disorders of cornea	1234	43428	1.01 (0.95,1.07)	0.818	FALSE	2.95e-05	FALSE
UKB	364	Corneal opacity and other disorders of cornea	690	414187	0.959 (0.889,1.03)	0.276	FALSE	3.6e-05	FALSE
All of Us	364	Corneal opacity and other disorders of cornea	822	42087	1.04 (0.973,1.12)	0.23	FALSE	3.58e-05	FALSE
MGI	364.1	Corneal opacity	434	43428	1.11 (1.01,1.22)	0.0365	TRUE	2.95e-05	FALSE
UKB	364.1	Corneal opacity	98	414187	0.965 (0.789,1.18)	0.719	FALSE	3.6e-05	FALSE
All of Us	364.1	Corneal opacity	299	42087	1.04 (0.922,1.16)	0.551	FALSE	3.58e-05	FALSE
MGI	364.2	Corneal edema	131	43428	0.889 (0.745,1.06)	0.18	FALSE	2.95e-05	FALSE
UKB	364.2	Corneal edema	81	414187	1.04 (0.833,1.29)	0.728	FALSE	3.6e-05	FALSE
All of Us	364.2	Corneal edema	111	42087	1.19 (0.987,1.44)	0.0614	FALSE	3.58e-05	FALSE
MGI	364.4	Corneal degenerations	433	43428	0.979 (0.889,1.08)	0.668	FALSE	2.95e-05	FALSE
UKB	364.4	Corneal degenerations	208	414187	0.937 (0.816,1.07)	0.347	FALSE	3.6e-05	FALSE
All of Us	364.4	Corneal degenerations	273	42087	1.02 (0.902,1.15)	0.756	FALSE	3.58e-05	FALSE
MGI	364.41	Keratoconus	86	43428	1.02 (0.819,1.26)	0.877	FALSE	2.95e-05	FALSE
UKB	364.41	Keratoconus	96	414187	1.18 (0.966,1.44)	0.0949	FALSE	3.6e-05	FALSE
All of Us	364.41	Keratoconus	64	42087	0.99 (0.769,1.27)	0.934	FALSE	3.58e-05	FALSE
MGI	364.5	Corneal dystrophy	559	43428	1 (0.919,1.09)	0.961	FALSE	2.95e-05	FALSE
UKB	364.5	Corneal dystrophy	222	414187	0.941 (0.823,1.07)	0.363	FALSE	3.6e-05	FALSE
All of Us	364.5	Corneal dystrophy	339	42087	1.02 (0.91,1.13)	0.776	FALSE	3.58e-05	FALSE
MGI	364.51	Fuchs' dystrophy	303	43428	0.974 (0.866,1.09)	0.651	FALSE	2.95e-05	FALSE
All of Us	364.51	Fuchs' dystrophy	181	42087	0.977 (0.84,1.14)	0.762	FALSE	3.58e-05	FALSE
MGI	364.9	Cornea replaced by transplant	99	43428	1.07 (0.878,1.31)	0.47	FALSE	2.95e-05	FALSE
UKB	364.9	Cornea replaced by transplant	108	414187	1.03 (0.854,1.25)	0.731	FALSE	3.6e-05	FALSE
MGI	365	Glaucoma	2880	43428	1 (0.963,1.04)	0.947	FALSE	2.95e-05	FALSE
UKB	365	Glaucoma	4581	414187	0.992 (0.963,1.02)	0.574	FALSE	3.6e-05	FALSE
All of Us	365	Glaucoma	2526	42087	1.01 (0.965,1.05)	0.761	FALSE	3.58e-05	FALSE
MGI	365.1	Open-angle glaucoma	746	43428	0.961 (0.891,1.04)	0.295	FALSE	2.95e-05	FALSE
UKB	365.1	Open-angle glaucoma	1082	414187	0.968 (0.911,1.03)	0.283	FALSE	3.6e-05	FALSE
All of Us	365.1	Open-angle glaucoma	847	42087	0.967 (0.901,1.04)	0.344	FALSE	3.58e-05	FALSE
MGI	365.11	Primary open angle glaucoma	426	43428	0.957 (0.867,1.06)	0.381	FALSE	2.95e-05	FALSE
UKB	365.11	Primary open angle glaucoma	1076	414187	0.97 (0.913,1.03)	0.327	FALSE	3.6e-05	FALSE
All of Us	365.11	Primary open angle glaucoma	263	42087	1.02 (0.899,1.15)	0.77	FALSE	3.58e-05	FALSE
MGI	365.2	Primary angle-closure glaucoma	265	43428	0.913 (0.806,1.03)	0.147	FALSE	2.95e-05	FALSE
UKB	365.2	Primary angle-closure glaucoma	712	414187	0.975 (0.905,1.05)	0.502	FALSE	3.6e-05	FALSE
All of Us	365.2	Primary angle-closure glaucoma	375	42087	1.07 (0.963,1.18)	0.209	FALSE	3.58e-05	FALSE
MGI	366	Cataract	9188	41095	1.02 (0.993,1.05)	0.151	FALSE	2.95e-05	FALSE
UKB	366	Cataract	20968	404738	1.01 (0.997,1.03)	0.116	FALSE	3.6e-05	FALSE
All of Us	366	Cataract	5741	41660	1.01 (0.982,1.04)	0.422	FALSE	3.58e-05	FALSE
MGI	366.1	Nonsenile Cataract	219	41095	0.908 (0.792,1.04)	0.161	FALSE	2.95e-05	FALSE
UKB	366.1	Nonsenile Cataract	75	404738	0.885 (0.702,1.11)	0.282	FALSE	3.6e-05	FALSE
All of Us	366.1	Nonsenile Cataract	232	41660	0.961 (0.84,1.1)	0.551	FALSE	3.58e-05	FALSE
MGI	366.2	Senile cataract	5921	41095	1.01 (0.983,1.04)	0.387	FALSE	2.95e-05	FALSE
UKB	366.2	Senile cataract	8509	404738	1.02 (0.998,1.04)	0.073	FALSE	3.6e-05	FALSE
All of Us	366.2	Senile cataract	4617	41660	1.01 (0.978,1.04)	0.527	FALSE	3.58e-05	FALSE
UKB	366.3	Traumatic cataract	103	404738	1.08 (0.89,1.31)	0.417	FALSE	3.6e-05	FALSE
MGI	367	Disorders of refraction and accommodation; blindness and low vision	9905	40378	1.01 (0.982,1.03)	0.656	FALSE	2.95e-05	FALSE
UKB	367	Disorders of refraction and accommodation; blindness and low vision	2480	423220	1.02 (0.978,1.06)	0.389	FALSE	3.6e-05	FALSE
All of Us	367	Disorders of refraction and accommodation; blindness and low vision	5659	41742	0.971 (0.944,1)	0.0483	TRUE	3.58e-05	FALSE
MGI	367.1	Myopia	5627	40378	1.01 (0.979,1.04)	0.608	FALSE	2.95e-05	FALSE
UKB	367.1	Myopia	1289	423220	1.02 (0.961,1.07)	0.582	FALSE	3.6e-05	FALSE
All of Us	367.1	Myopia	3107	41742	0.977 (0.941,1.01)	0.233	FALSE	3.58e-05	FALSE
MGI	367.2	Astigmatism	4640	40378	1 (0.969,1.03)	0.986	FALSE	2.95e-05	FALSE
UKB	367.2	Astigmatism	206	423220	1.13 (0.985,1.29)	0.0773	FALSE	3.6e-05	FALSE
All of Us	367.2	Astigmatism	3056	41742	0.97 (0.934,1.01)	0.121	FALSE	3.58e-05	FALSE
MGI	367.8	Hypermetropia	2250	40378	0.996 (0.953,1.04)	0.846	FALSE	2.95e-05	FALSE
UKB	367.8	Hypermetropia	237	423220	0.936 (0.822,1.06)	0.31	FALSE	3.6e-05	FALSE
All of Us	367.8	Hypermetropia	1372	41742	0.966 (0.914,1.02)	0.223	FALSE	3.58e-05	FALSE
MGI	367.9	Blindness and low vision	1377	40378	1.02 (0.963,1.08)	0.528	FALSE	2.95e-05	FALSE
UKB	367.9	Blindness and low vision	746	423220	1.04 (0.971,1.12)	0.24	FALSE	3.6e-05	FALSE
All of Us	367.9	Blindness and low vision	796	41742	1.01 (0.944,1.09)	0.69	FALSE	3.58e-05	FALSE
MGI	368	Visual disturbances	6208	43862	1.03 (1,1.06)	0.0353	TRUE	2.95e-05	FALSE
UKB	368	Visual disturbances	3080	422297	1.04 (1.01,1.08)	0.0197	TRUE	3.6e-05	FALSE
All of Us	368	Visual disturbances	3725	43662	1.02 (0.982,1.05)	0.358	FALSE	3.58e-05	FALSE
MGI	368.1	Amblyopia	720	43862	0.992 (0.921,1.07)	0.841	FALSE	2.95e-05	FALSE
UKB	368.1	Amblyopia	548	422297	1.02 (0.933,1.1)	0.722	FALSE	3.6e-05	FALSE
All of Us	368.1	Amblyopia	244	43662	1.05 (0.925,1.19)	0.44	FALSE	3.58e-05	FALSE
MGI	368.2	Diplopia and disorders of binocular vision	1156	43862	1.03 (0.973,1.1)	0.285	FALSE	2.95e-05	FALSE
UKB	368.2	Diplopia and disorders of binocular vision	763	422297	1.05 (0.976,1.13)	0.198	FALSE	3.6e-05	FALSE
All of Us	368.2	Diplopia and disorders of binocular vision	692	43662	1.06 (0.978,1.14)	0.164	FALSE	3.58e-05	FALSE
MGI	368.3	Anisometropia	245	43862	1.07 (0.942,1.21)	0.292	FALSE	2.95e-05	FALSE
UKB	368.3	Anisometropia	153	422297	1.12 (0.953,1.31)	0.163	FALSE	3.6e-05	FALSE
All of Us	368.3	Anisometropia	194	43662	0.916 (0.791,1.06)	0.231	FALSE	3.58e-05	FALSE
MGI	368.4	Visual field defects	1220	43862	0.972 (0.917,1.03)	0.335	FALSE	2.95e-05	FALSE
UKB	368.4	Visual field defects	341	422297	1.04 (0.93,1.15)	0.517	FALSE	3.6e-05	FALSE
MGI	368.9	Subjective visual disturbances	1176	43862	1.01 (0.955,1.07)	0.657	FALSE	2.95e-05	FALSE
UKB	368.9	Subjective visual disturbances	630	422297	1.08 (1,1.17)	0.043	TRUE	3.6e-05	FALSE
All of Us	368.9	Subjective visual disturbances	600	43662	0.985 (0.907,1.07)	0.719	FALSE	3.58e-05	FALSE
MGI	368.91	Psychophysical visual disturbances	125	43862	1 (0.836,1.19)	0.999	FALSE	2.95e-05	FALSE
MGI	369	Infection of the eye	3590	41480	1.01 (0.976,1.05)	0.566	FALSE	2.95e-05	FALSE
UKB	369	Infection of the eye	578	415821	1.01 (0.934,1.1)	0.741	FALSE	3.6e-05	FALSE
All of Us	369	Infection of the eye	3088	40566	0.979 (0.943,1.02)	0.274	FALSE	3.58e-05	FALSE
MGI	369.2	Eye infection, viral	550	41480	1.01 (0.931,1.1)	0.739	FALSE	2.95e-05	FALSE
UKB	369.2	Eye infection, viral	129	415821	0.881 (0.738,1.05)	0.15	FALSE	3.6e-05	FALSE
All of Us	369.2	Eye infection, viral	423	40566	1.02 (0.922,1.12)	0.739	FALSE	3.58e-05	FALSE
MGI	369.5	Conjunctivitis, infectious	3081	41480	1.01 (0.973,1.05)	0.605	FALSE	2.95e-05	FALSE
UKB	369.5	Conjunctivitis, infectious	224	415821	1.1 (0.965,1.25)	0.147	FALSE	3.6e-05	FALSE
All of Us	369.5	Conjunctivitis, infectious	2756	40566	0.968 (0.93,1.01)	0.106	FALSE	3.58e-05	FALSE
MGI	370	Keratitis	1450	41480	1.02 (0.963,1.07)	0.552	FALSE	2.95e-05	FALSE
UKB	370	Keratitis	296	415821	1.08 (0.96,1.21)	0.204	FALSE	3.6e-05	FALSE
All of Us	370	Keratitis	859	40566	0.995 (0.929,1.07)	0.892	FALSE	3.58e-05	FALSE
MGI	370.1	Corneal ulcer	256	41480	1 (0.883,1.13)	0.982	FALSE	2.95e-05	FALSE
UKB	370.1	Corneal ulcer	152	415821	1.02 (0.87,1.2)	0.787	FALSE	3.6e-05	FALSE
All of Us	370.1	Corneal ulcer	118	40566	1.06 (0.881,1.27)	0.53	FALSE	3.58e-05	FALSE
MGI	370.2	Superficial keratitis	583	41480	0.962 (0.885,1.05)	0.366	FALSE	2.95e-05	FALSE
All of Us	370.2	Superficial keratitis	254	40566	1.02 (0.899,1.16)	0.751	FALSE	3.58e-05	FALSE
MGI	370.3	Keratoconjunctivitis	670	41480	1.01 (0.937,1.09)	0.752	FALSE	2.95e-05	FALSE
All of Us	370.3	Keratoconjunctivitis	387	40566	1.02 (0.923,1.13)	0.666	FALSE	3.58e-05	FALSE
MGI	370.31	Keratoconjunctivitis sicca	185	41480	1 (0.866,1.16)	0.955	FALSE	2.95e-05	FALSE
All of Us	370.31	Keratoconjunctivitis sicca	286	40566	1.03 (0.911,1.16)	0.664	FALSE	3.58e-05	FALSE
MGI	371	Inflammation of the eye	4831	41480	0.997 (0.967,1.03)	0.839	FALSE	2.95e-05	FALSE
UKB	371	Inflammation of the eye	3138	415821	0.985 (0.951,1.02)	0.412	FALSE	3.6e-05	FALSE
All of Us	371	Inflammation of the eye	3294	40566	0.998 (0.962,1.04)	0.913	FALSE	3.58e-05	FALSE
MGI	371.1	Uveitis, noninfectious or NOS	579	41480	0.98 (0.901,1.07)	0.635	FALSE	2.95e-05	FALSE
UKB	371.1	Uveitis, noninfectious or NOS	495	415821	0.966 (0.883,1.06)	0.447	FALSE	3.6e-05	FALSE
All of Us	371.1	Uveitis, noninfectious or NOS	311	40566	1.01 (0.904,1.14)	0.815	FALSE	3.58e-05	FALSE
MGI	371.2	Conjunctivitis, noninfectious	1017	41480	1.03 (0.969,1.1)	0.319	FALSE	2.95e-05	FALSE
All of Us	371.2	Conjunctivitis, noninfectious	887	40566	0.995 (0.93,1.07)	0.891	FALSE	3.58e-05	FALSE
MGI	371.21	Allergic conjunctivitis	846	41480	1.03 (0.963,1.11)	0.376	FALSE	2.95e-05	FALSE
All of Us	371.21	Allergic conjunctivitis	811	40566	0.991 (0.923,1.06)	0.796	FALSE	3.58e-05	FALSE
MGI	371.3	Inflammation of eyelids	3707	41480	0.986 (0.952,1.02)	0.415	FALSE	2.95e-05	FALSE
UKB	371.3	Inflammation of eyelids	2419	415821	0.979 (0.94,1.02)	0.299	FALSE	3.6e-05	FALSE
All of Us	371.3	Inflammation of eyelids	2480	40566	0.99 (0.949,1.03)	0.624	FALSE	3.58e-05	FALSE
MGI	371.33	Noninfectious dermatoses of eyelid	144	41480	0.862 (0.728,1.02)	0.0751	FALSE	2.95e-05	FALSE
All of Us	371.33	Noninfectious dermatoses of eyelid	118	40566	0.792 (0.655,0.955)	0.0135	TRUE	3.58e-05	FALSE
MGI	372	Disorders of conjunctiva	1192	41480	0.985 (0.929,1.05)	0.626	FALSE	2.95e-05	FALSE
UKB	372	Disorders of conjunctiva	779	415821	0.996 (0.928,1.07)	0.916	FALSE	3.6e-05	FALSE
All of Us	372	Disorders of conjunctiva	796	40566	0.975 (0.907,1.05)	0.489	FALSE	3.58e-05	FALSE
MGI	374	Other disorders of eyelids	3193	41480	0.996 (0.96,1.03)	0.845	FALSE	2.95e-05	FALSE
UKB	374	Other disorders of eyelids	5866	415821	1.01 (0.986,1.04)	0.36	FALSE	3.6e-05	FALSE
All of Us	374	Other disorders of eyelids	1941	40566	0.996 (0.95,1.04)	0.872	FALSE	3.58e-05	FALSE
MGI	374.1	Ectropion or entropion	448	41480	0.898 (0.816,0.988)	0.0272	TRUE	2.95e-05	FALSE
UKB	374.1	Ectropion or entropion	1099	415821	0.996 (0.938,1.06)	0.903	FALSE	3.6e-05	FALSE
All of Us	374.1	Ectropion or entropion	242	40566	0.917 (0.804,1.04)	0.188	FALSE	3.58e-05	FALSE
MGI	374.2	Lagophthalmos	254	41480	1 (0.883,1.13)	0.985	FALSE	2.95e-05	FALSE
MGI	374.3	Ptosis of eyelid	1182	41480	1.02 (0.961,1.08)	0.514	FALSE	2.95e-05	FALSE
UKB	374.3	Ptosis of eyelid	1896	415821	1.01 (0.963,1.05)	0.747	FALSE	3.6e-05	FALSE
All of Us	374.3	Ptosis of eyelid	736	40566	1.02 (0.948,1.1)	0.567	FALSE	3.58e-05	FALSE
MGI	374.6	Dermatochalasis	1128	41480	1.02 (0.959,1.08)	0.524	FALSE	2.95e-05	FALSE
All of Us	374.6	Dermatochalasis	289	40566	1.07 (0.947,1.2)	0.284	FALSE	3.58e-05	FALSE
MGI	375	Disorders of lacrimal system	3986	40834	0.997 (0.964,1.03)	0.874	FALSE	2.95e-05	FALSE
UKB	375	Disorders of lacrimal system	2239	417827	1.04 (1,1.09)	0.0449	TRUE	3.6e-05	FALSE
All of Us	375	Disorders of lacrimal system	289	41260	1.06 (0.943,1.19)	0.322	FALSE	3.58e-05	FALSE
MGI	375.1	Dry eyes	4370	40834	1.01 (0.977,1.04)	0.573	FALSE	2.95e-05	FALSE
All of Us	375.1	Dry eyes	2755	41260	0.988 (0.949,1.03)	0.564	FALSE	3.58e-05	FALSE
MGI	375.2	Epiphora	472	40834	0.927 (0.844,1.02)	0.108	FALSE	2.95e-05	FALSE
UKB	375.2	Epiphora	923	417827	1.04 (0.976,1.11)	0.212	FALSE	3.6e-05	FALSE
All of Us	375.2	Epiphora	226	41260	1.05 (0.918,1.2)	0.479	FALSE	3.58e-05	FALSE
MGI	376	Disorders of the orbit	385	40834	1.03 (0.934,1.14)	0.512	FALSE	2.95e-05	FALSE
UKB	376	Disorders of the orbit	85	417827	0.956 (0.77,1.19)	0.677	FALSE	3.6e-05	FALSE
All of Us	376	Disorders of the orbit	58	41260	0.95 (0.728,1.23)	0.691	FALSE	3.58e-05	FALSE
MGI	377	Disorders of optic nerve and visual pathways	976	40834	0.988 (0.926,1.05)	0.714	FALSE	2.95e-05	FALSE
UKB	377	Disorders of optic nerve and visual pathways	372	417827	1.03 (0.928,1.14)	0.582	FALSE	3.6e-05	FALSE
All of Us	377	Disorders of optic nerve and visual pathways	1031	41260	1.07 (1,1.14)	0.0361	TRUE	3.58e-05	FALSE
MGI	377.1	Optic atrophy	310	40834	1.01 (0.903,1.13)	0.829	FALSE	2.95e-05	FALSE
UKB	377.1	Optic atrophy	58	417827	0.857 (0.657,1.11)	0.232	FALSE	3.6e-05	FALSE
All of Us	377.1	Optic atrophy	458	41260	1.08 (0.986,1.19)	0.0955	FALSE	3.58e-05	FALSE
MGI	377.3	Optic neuritis/neuropathy	608	40834	0.951 (0.876,1.03)	0.227	FALSE	2.95e-05	FALSE
UKB	377.3	Optic neuritis/neuropathy	126	417827	1.18 (0.99,1.4)	0.0587	FALSE	3.6e-05	FALSE
All of Us	377.3	Optic neuritis/neuropathy	582	41260	1.14 (1.05,1.23)	0.00241	TRUE	3.58e-05	FALSE
MGI	378	Strabismus and other disorders of binocular eye movements	1332	40834	1.02 (0.962,1.07)	0.553	FALSE	2.95e-05	FALSE
UKB	378	Strabismus and other disorders of binocular eye movements	1476	417827	1.01 (0.963,1.07)	0.609	FALSE	3.6e-05	FALSE
All of Us	378	Strabismus and other disorders of binocular eye movements	796	41260	0.964 (0.897,1.04)	0.318	FALSE	3.58e-05	FALSE
MGI	378.1	Strabismus (not specified as paralytic)	877	40834	1.01 (0.942,1.08)	0.814	FALSE	2.95e-05	FALSE
UKB	378.1	Strabismus (not specified as paralytic)	948	417827	1 (0.939,1.07)	0.949	FALSE	3.6e-05	FALSE
All of Us	378.1	Strabismus (not specified as paralytic)	477	41260	0.956 (0.871,1.05)	0.337	FALSE	3.58e-05	FALSE
MGI	378.2	Nystagmus and other irregular eye movements	170	40834	1.06 (0.911,1.24)	0.435	FALSE	2.95e-05	FALSE
UKB	378.2	Nystagmus and other irregular eye movements	218	417827	1.09 (0.956,1.25)	0.185	FALSE	3.6e-05	FALSE
All of Us	378.2	Nystagmus and other irregular eye movements	126	41260	0.984 (0.822,1.18)	0.858	FALSE	3.58e-05	FALSE
MGI	378.5	Paralytic strabismus	355	40834	0.957 (0.86,1.06)	0.42	FALSE	2.95e-05	FALSE
UKB	378.5	Paralytic strabismus	293	417827	1.05 (0.933,1.18)	0.424	FALSE	3.6e-05	FALSE
All of Us	378.5	Paralytic strabismus	165	41260	0.957 (0.818,1.12)	0.579	FALSE	3.58e-05	FALSE
MGI	379	Other disorders of eye	5424	40834	1.01 (0.981,1.04)	0.488	FALSE	2.95e-05	FALSE
UKB	379	Other disorders of eye	3828	417827	1.02 (0.984,1.05)	0.319	FALSE	3.6e-05	FALSE
All of Us	379	Other disorders of eye	3962	41260	0.992 (0.959,1.03)	0.637	FALSE	3.58e-05	FALSE
MGI	379.1	Scleritis and episcleritis	190	40834	1.03 (0.89,1.19)	0.69	FALSE	2.95e-05	FALSE
All of Us	379.1	Scleritis and episcleritis	116	41260	0.856 (0.708,1.03)	0.102	FALSE	3.58e-05	FALSE
MGI	379.2	Disorders of vitreous body	3886	40834	1.01 (0.975,1.05)	0.595	FALSE	2.95e-05	FALSE
UKB	379.2	Disorders of vitreous body	1427	417827	1 (0.951,1.06)	0.931	FALSE	3.6e-05	FALSE
All of Us	379.2	Disorders of vitreous body	3011	41260	0.995 (0.957,1.03)	0.813	FALSE	3.58e-05	FALSE
MGI	379.3	Aphakia and other disorders of lens	135	40834	0.829 (0.696,0.987)	0.0313	TRUE	2.95e-05	FALSE
UKB	379.3	Aphakia and other disorders of lens	1839	417827	1.04 (0.993,1.09)	0.0969	FALSE	3.6e-05	FALSE
All of Us	379.3	Aphakia and other disorders of lens	358	41260	1.02 (0.919,1.14)	0.683	FALSE	3.58e-05	FALSE
MGI	379.4	Anomalies of pupillary function	311	40834	1.03 (0.915,1.15)	0.666	FALSE	2.95e-05	FALSE
UKB	379.4	Anomalies of pupillary function	76	417827	1.01 (0.802,1.26)	0.943	FALSE	3.6e-05	FALSE
All of Us	379.4	Anomalies of pupillary function	155	41260	1.07 (0.914,1.26)	0.381	FALSE	3.58e-05	FALSE
MGI	379.5	Disorders of iris and ciliary body	331	40834	1.03 (0.927,1.15)	0.538	FALSE	2.95e-05	FALSE
UKB	379.5	Disorders of iris and ciliary body	413	417827	1.06 (0.958,1.16)	0.267	FALSE	3.6e-05	FALSE
All of Us	379.5	Disorders of iris and ciliary body	214	41260	0.99 (0.863,1.14)	0.886	FALSE	3.58e-05	FALSE
MGI	379.51	Pigmentary iris degeneration	84	40834	1.16 (0.93,1.43)	0.171	FALSE	2.95e-05	FALSE
MGI	379.9	Pain, swelling or discharge of eye	1262	40834	1.06 (1,1.12)	0.038	TRUE	2.95e-05	FALSE
UKB	379.9	Pain, swelling or discharge of eye	173	417827	0.905 (0.777,1.05)	0.191	FALSE	3.6e-05	FALSE
MGI	380	Disorders of external ear	2414	46128	0.985 (0.945,1.03)	0.485	FALSE	2.95e-05	FALSE
UKB	380	Disorders of external ear	660	424246	1.04 (0.965,1.13)	0.285	FALSE	3.6e-05	FALSE
All of Us	380	Disorders of external ear	270	42966	1.06 (0.94,1.2)	0.331	FALSE	3.58e-05	FALSE
MGI	380.1	Otitis externa	1647	46128	0.977 (0.93,1.03)	0.368	FALSE	2.95e-05	FALSE
UKB	380.1	Otitis externa	531	424246	1.02 (0.936,1.11)	0.65	FALSE	3.6e-05	FALSE
All of Us	380.1	Otitis externa	1667	42966	0.985 (0.936,1.04)	0.543	FALSE	3.58e-05	FALSE
MGI	380.4	Impacted cerumen	2883	46128	0.983 (0.946,1.02)	0.39	FALSE	2.95e-05	FALSE
UKB	380.4	Impacted cerumen	351	424246	0.985 (0.886,1.09)	0.781	FALSE	3.6e-05	FALSE
All of Us	380.4	Impacted cerumen	3274	42966	0.971 (0.936,1.01)	0.119	FALSE	3.58e-05	FALSE
MGI	381	Otitis media and Eustachian tube disorders	4734	44246	1.02 (0.99,1.05)	0.179	FALSE	2.95e-05	FALSE
UKB	381	Otitis media and Eustachian tube disorders	2149	421578	1.01 (0.972,1.06)	0.521	FALSE	3.6e-05	FALSE
All of Us	381	Otitis media and Eustachian tube disorders	4250	42972	1.01 (0.982,1.05)	0.382	FALSE	3.58e-05	FALSE
MGI	381.1	Otitis media	3470	44246	1.03 (0.994,1.07)	0.108	FALSE	2.95e-05	FALSE
UKB	381.1	Otitis media	1761	421578	1 (0.959,1.05)	0.837	FALSE	3.6e-05	FALSE
All of Us	381.1	Otitis media	3122	42972	1.03 (0.988,1.06)	0.178	FALSE	3.58e-05	FALSE
MGI	381.11	Suppurative and unspecified otitis media	2937	44246	1.03 (0.988,1.07)	0.186	FALSE	2.95e-05	FALSE
UKB	381.11	Suppurative and unspecified otitis media	853	421578	1.05 (0.981,1.12)	0.16	FALSE	3.6e-05	FALSE
All of Us	381.11	Suppurative and unspecified otitis media	2383	42972	1.01 (0.968,1.05)	0.649	FALSE	3.58e-05	FALSE
MGI	381.2	Eustachian tube disorders	2001	44246	1.02 (0.979,1.07)	0.294	FALSE	2.95e-05	FALSE
UKB	381.2	Eustachian tube disorders	205	421578	1.01 (0.882,1.16)	0.85	FALSE	3.6e-05	FALSE
All of Us	381.2	Eustachian tube disorders	1835	42972	0.996 (0.949,1.04)	0.873	FALSE	3.58e-05	FALSE
MGI	381.3	Mastoiditis & related conditions	166	44246	0.997 (0.854,1.16)	0.974	FALSE	2.95e-05	FALSE
UKB	381.3	Mastoiditis & related conditions	175	421578	1.02 (0.877,1.18)	0.8	FALSE	3.6e-05	FALSE
All of Us	381.3	Mastoiditis & related conditions	93	42972	1.02 (0.824,1.25)	0.881	FALSE	3.58e-05	FALSE
MGI	381.9	Otorrhea	412	44246	0.932 (0.844,1.03)	0.161	FALSE	2.95e-05	FALSE
UKB	381.9	Otorrhea	274	421578	1.05 (0.928,1.18)	0.453	FALSE	3.6e-05	FALSE
All of Us	381.9	Otorrhea	141	42972	1.01 (0.854,1.2)	0.88	FALSE	3.58e-05	FALSE
MGI	382	Otalgia	2120	44246	1.03 (0.989,1.08)	0.136	FALSE	2.95e-05	FALSE
UKB	382	Otalgia	320	421578	1.08 (0.964,1.2)	0.187	FALSE	3.6e-05	FALSE
MGI	383	Otosclerosis	130	44246	0.897 (0.751,1.07)	0.215	FALSE	2.95e-05	FALSE
UKB	383	Otosclerosis	337	421578	1.07 (0.957,1.19)	0.243	FALSE	3.6e-05	FALSE
All of Us	383	Otosclerosis	123	42972	1.04 (0.866,1.25)	0.67	FALSE	3.58e-05	FALSE
MGI	384	Other disorders of tympanic membrane	585	44246	1.08 (0.996,1.17)	0.0606	FALSE	2.95e-05	FALSE
UKB	384	Other disorders of tympanic membrane	1293	421578	1.05 (0.997,1.11)	0.0613	FALSE	3.6e-05	FALSE
All of Us	384	Other disorders of tympanic membrane	335	42972	1.1 (0.984,1.22)	0.0914	FALSE	3.58e-05	FALSE
MGI	384.1	Myringitis	57	44246	1 (0.768,1.3)	0.984	FALSE	2.95e-05	FALSE
MGI	384.4	Perforation of tympanic membrane	452	44246	1.1 (1,1.21)	0.0383	TRUE	2.95e-05	FALSE
UKB	384.4	Perforation of tympanic membrane	1054	421578	1.09 (1.02,1.15)	0.00719	TRUE	3.6e-05	FALSE
All of Us	384.4	Perforation of tympanic membrane	252	42972	1.05 (0.925,1.19)	0.45	FALSE	3.58e-05	FALSE
MGI	385	Other disorders of middle ear and mastoid	475	44246	0.993 (0.905,1.09)	0.879	FALSE	2.95e-05	FALSE
UKB	385	Other disorders of middle ear and mastoid	792	421578	1.01 (0.942,1.08)	0.767	FALSE	3.6e-05	FALSE
All of Us	385	Other disorders of middle ear and mastoid	180	42972	1.08 (0.927,1.25)	0.329	FALSE	3.58e-05	FALSE
MGI	385.3	Cholesteatoma	301	44246	1.02 (0.909,1.14)	0.727	FALSE	2.95e-05	FALSE
UKB	385.3	Cholesteatoma	608	421578	1.05 (0.968,1.14)	0.242	FALSE	3.6e-05	FALSE
All of Us	385.3	Cholesteatoma	70	42972	1.28 (1.01,1.61)	0.0368	TRUE	3.58e-05	FALSE
MGI	385.5	Tympanosclerosis and middle ear disease related to otitis media	126	44246	0.939 (0.785,1.12)	0.482	FALSE	2.95e-05	FALSE
UKB	385.5	Tympanosclerosis and middle ear disease related to otitis media	246	421578	1 (0.883,1.14)	0.975	FALSE	3.6e-05	FALSE
MGI	386	Vertiginous syndromes and other disorders of vestibular system	2019	42184	1.01 (0.96,1.05)	0.823	FALSE	2.95e-05	FALSE
UKB	386	Vertiginous syndromes and other disorders of vestibular system	1780	419356	1.03 (0.979,1.08)	0.276	FALSE	3.6e-05	FALSE
All of Us	386	Vertiginous syndromes and other disorders of vestibular system	1991	45410	1.01 (0.966,1.06)	0.611	FALSE	3.58e-05	FALSE
MGI	386.1	Meniere's disease	328	42184	0.971 (0.869,1.08)	0.594	FALSE	2.95e-05	FALSE
UKB	386.1	Meniere's disease	585	419356	0.952 (0.876,1.03)	0.237	FALSE	3.6e-05	FALSE
All of Us	386.1	Meniere's disease	217	45410	0.968 (0.844,1.11)	0.641	FALSE	3.58e-05	FALSE
MGI	386.2	Peripheral or central vertigo	1696	42184	1.01 (0.965,1.07)	0.585	FALSE	2.95e-05	FALSE
UKB	386.2	Peripheral or central vertigo	389	419356	1.06 (0.957,1.17)	0.27	FALSE	3.6e-05	FALSE
All of Us	386.2	Peripheral or central vertigo	1499	45410	1.02 (0.966,1.07)	0.485	FALSE	3.58e-05	FALSE
MGI	386.21	Central origin vertigo	1281	42184	1.01 (0.956,1.07)	0.689	FALSE	2.95e-05	FALSE
All of Us	386.21	Central origin vertigo	100	45410	1.11 (0.91,1.35)	0.287	FALSE	3.58e-05	FALSE
MGI	386.3	Labyrinthitis	1584	42184	1.01 (0.958,1.06)	0.754	FALSE	2.95e-05	FALSE
UKB	386.3	Labyrinthitis	788	419356	1.05 (0.982,1.13)	0.146	FALSE	3.6e-05	FALSE
All of Us	386.3	Labyrinthitis	326	45410	1.12 (0.999,1.25)	0.0507	FALSE	3.58e-05	FALSE
MGI	386.9	Dizziness and giddiness (Light-headedness and vertigo)	7581	42184	1.01 (0.984,1.04)	0.461	FALSE	2.95e-05	FALSE
UKB	386.9	Dizziness and giddiness (Light-headedness and vertigo)	4801	419356	1.07 (1.04,1.1)	1.88e-06	TRUE	3.6e-05	TRUE
MGI	388	Other disorders of ear	1066	41264	0.985 (0.926,1.05)	0.639	FALSE	2.95e-05	FALSE
UKB	388	Other disorders of ear	202	421222	1.19 (1.04,1.37)	0.0105	TRUE	3.6e-05	FALSE
All of Us	388	Other disorders of ear	562	41310	0.94 (0.862,1.02)	0.153	FALSE	3.58e-05	FALSE
MGI	389	Hearing loss	8773	41264	0.987 (0.964,1.01)	0.302	FALSE	2.95e-05	FALSE
UKB	389	Hearing loss	4297	421222	1.02 (0.992,1.05)	0.152	FALSE	3.6e-05	FALSE
All of Us	389	Hearing loss	5895	41310	0.983 (0.956,1.01)	0.258	FALSE	3.58e-05	FALSE
MGI	389.1	Sensorineural hearing loss	4411	41264	0.982 (0.951,1.01)	0.262	FALSE	2.95e-05	FALSE
UKB	389.1	Sensorineural hearing loss	463	421222	0.979 (0.893,1.07)	0.656	FALSE	3.6e-05	FALSE
All of Us	389.1	Sensorineural hearing loss	3955	41310	0.979 (0.945,1.01)	0.222	FALSE	3.58e-05	FALSE
MGI	389.2	Conductive hearing loss	995	41264	0.994 (0.933,1.06)	0.862	FALSE	2.95e-05	FALSE
UKB	389.2	Conductive hearing loss	447	421222	1.07 (0.979,1.18)	0.127	FALSE	3.6e-05	FALSE
All of Us	389.2	Conductive hearing loss	430	41310	1.06 (0.964,1.17)	0.221	FALSE	3.58e-05	FALSE
MGI	389.3	Degenerative and vascular disorders of ear	208	41264	1.11 (0.965,1.27)	0.139	FALSE	2.95e-05	FALSE
All of Us	389.3	Degenerative and vascular disorders of ear	157	41310	1.12 (0.954,1.31)	0.159	FALSE	3.58e-05	FALSE
MGI	389.4	Tinnitus	2489	41264	0.956 (0.917,0.996)	0.0322	TRUE	2.95e-05	FALSE
UKB	389.4	Tinnitus	552	421222	0.99 (0.91,1.08)	0.822	FALSE	3.6e-05	FALSE
MGI	389.5	Disorders of acoustic nerve	145	41264	1.08 (0.914,1.27)	0.359	FALSE	2.95e-05	FALSE
All of Us	389.5	Disorders of acoustic nerve	456	41310	1.04 (0.943,1.14)	0.457	FALSE	3.58e-05	FALSE
MGI	394	Rheumatic disease of the heart valves	1517	42741	1.02 (0.969,1.08)	0.417	FALSE	2.95e-05	FALSE
UKB	394	Rheumatic disease of the heart valves	5122	418904	1.03 (0.999,1.06)	0.0603	FALSE	3.6e-05	FALSE
All of Us	394	Rheumatic disease of the heart valves	1382	43744	1.04 (0.981,1.09)	0.203	FALSE	3.58e-05	FALSE
MGI	394.1	Mitral valve stenosis and aortic valve stenosis	365	42741	1.1 (0.989,1.22)	0.0756	FALSE	2.95e-05	FALSE
All of Us	394.1	Mitral valve stenosis and aortic valve stenosis	276	43744	1.02 (0.905,1.15)	0.732	FALSE	3.58e-05	FALSE
MGI	394.2	Mitral valve disease	477	42741	1 (0.915,1.1)	0.936	FALSE	2.95e-05	FALSE
UKB	394.2	Mitral valve disease	3117	418904	1.03 (0.99,1.06)	0.164	FALSE	3.6e-05	FALSE
All of Us	394.2	Mitral valve disease	509	43744	1.03 (0.937,1.12)	0.586	FALSE	3.58e-05	FALSE
MGI	394.3	Aortic valve disease	181	42741	0.89 (0.765,1.03)	0.122	FALSE	2.95e-05	FALSE
UKB	394.3	Aortic valve disease	1338	418904	1.03 (0.98,1.09)	0.223	FALSE	3.6e-05	FALSE
MGI	394.4	Acute rheumatic heart disease	55	42741	1.45 (1.11,1.87)	0.00334	TRUE	2.95e-05	FALSE
MGI	394.7	Disease of tricuspid valve	625	42741	1.01 (0.933,1.1)	0.766	FALSE	2.95e-05	FALSE
UKB	394.7	Disease of tricuspid valve	1106	418904	1.06 (0.999,1.13)	0.0512	FALSE	3.6e-05	FALSE
All of Us	394.7	Disease of tricuspid valve	639	43744	1.04 (0.958,1.12)	0.363	FALSE	3.58e-05	FALSE
MGI	395	Heart valve disorders	4128	42741	1.04 (1,1.07)	0.0262	TRUE	2.95e-05	FALSE
UKB	395	Heart valve disorders	4392	418904	1.03 (0.996,1.06)	0.0837	FALSE	3.6e-05	FALSE
All of Us	395	Heart valve disorders	3322	43744	1.04 (1,1.08)	0.0391	TRUE	3.58e-05	FALSE
MGI	395.1	Nonrheumatic mitral valve disorders	2252	42741	1.05 (1,1.1)	0.0317	TRUE	2.95e-05	FALSE
UKB	395.1	Nonrheumatic mitral valve disorders	3007	418904	1.03 (0.991,1.07)	0.134	FALSE	3.6e-05	FALSE
All of Us	395.1	Nonrheumatic mitral valve disorders	2257	43744	1.04 (0.999,1.09)	0.054	FALSE	3.58e-05	FALSE
MGI	395.2	Nonrheumatic aortic valve disorders	2125	42741	1.04 (0.991,1.08)	0.12	FALSE	2.95e-05	FALSE
UKB	395.2	Nonrheumatic aortic valve disorders	289	418904	0.971 (0.864,1.09)	0.62	FALSE	3.6e-05	FALSE
All of Us	395.2	Nonrheumatic aortic valve disorders	1408	43744	1.02 (0.968,1.08)	0.415	FALSE	3.58e-05	FALSE
MGI	395.3	Nonrheumatic tricuspid valve disorders	514	42741	0.994 (0.909,1.09)	0.893	FALSE	2.95e-05	FALSE
UKB	395.3	Nonrheumatic tricuspid valve disorders	108	418904	1.04 (0.857,1.25)	0.699	FALSE	3.6e-05	FALSE
All of Us	395.3	Nonrheumatic tricuspid valve disorders	585	43744	1.08 (0.994,1.17)	0.069	FALSE	3.58e-05	FALSE
MGI	395.4	Nonrheumatic pulmonary valve disorders	115	42741	0.999 (0.828,1.2)	0.987	FALSE	2.95e-05	FALSE
UKB	395.4	Nonrheumatic pulmonary valve disorders	107	418904	0.992 (0.818,1.2)	0.935	FALSE	3.6e-05	FALSE
All of Us	395.4	Nonrheumatic pulmonary valve disorders	242	43744	0.969 (0.852,1.1)	0.631	FALSE	3.58e-05	FALSE
MGI	395.6	Heart valve replaced	1184	42741	1.03 (0.974,1.1)	0.272	FALSE	2.95e-05	FALSE
UKB	395.6	Heart valve replaced	1547	418904	1.01 (0.963,1.07)	0.609	FALSE	3.6e-05	FALSE
MGI	396	Abnormal heart sounds	5050	42741	1.03 (1,1.07)	0.0252	TRUE	2.95e-05	FALSE
UKB	396	Abnormal heart sounds	1079	418904	1.01 (0.954,1.08)	0.669	FALSE	3.6e-05	FALSE
MGI	401	Hypertension	24988	25295	1.05 (1.03,1.07)	5.94e-07	TRUE	2.95e-05	TRUE
UKB	401	Hypertension	80150	344850	1.04 (1.04,1.05)	8.96e-25	TRUE	3.6e-05	TRUE
All of Us	401	Hypertension	15061	32340	1.04 (1.02,1.07)	0.000132	TRUE	3.58e-05	FALSE
MGI	401.1	Essential hypertension	24819	25295	1.05 (1.03,1.07)	1e-06	TRUE	2.95e-05	TRUE
UKB	401.1	Essential hypertension	79913	344850	1.04 (1.04,1.05)	5.18e-25	TRUE	3.6e-05	TRUE
All of Us	401.1	Essential hypertension	14876	32340	1.04 (1.02,1.07)	0.00011	TRUE	3.58e-05	FALSE
MGI	401.2	Hypertensive heart and/or renal disease	3704	25295	1.08 (1.04,1.12)	0.000137	TRUE	2.95e-05	FALSE
UKB	401.2	Hypertensive heart and/or renal disease	1958	344850	1.09 (1.04,1.14)	0.000276	TRUE	3.6e-05	FALSE
All of Us	401.2	Hypertensive heart and/or renal disease	2314	32340	1.09 (1.04,1.14)	0.000154	TRUE	3.58e-05	FALSE
MGI	401.21	Hypertensive heart disease	958	25295	1.08 (1.01,1.16)	0.026	TRUE	2.95e-05	FALSE
UKB	401.21	Hypertensive heart disease	379	344850	1.13 (1.02,1.25)	0.0182	TRUE	3.6e-05	FALSE
All of Us	401.21	Hypertensive heart disease	1160	32340	1.13 (1.06,1.2)	0.000105	TRUE	3.58e-05	FALSE
MGI	401.22	Hypertensive chronic kidney disease	2725	25295	1.08 (1.03,1.13)	0.000956	TRUE	2.95e-05	FALSE
UKB	401.22	Hypertensive chronic kidney disease	1590	344850	1.08 (1.03,1.13)	0.00247	TRUE	3.6e-05	FALSE
All of Us	401.22	Hypertensive chronic kidney disease	1296	32340	1.06 (0.998,1.12)	0.0572	FALSE	3.58e-05	FALSE
MGI	401.3	Other hypertensive complications	2884	25295	1.09 (1.04,1.13)	9.71e-05	TRUE	2.95e-05	FALSE
UKB	401.3	Other hypertensive complications	151	344850	0.973 (0.827,1.14)	0.733	FALSE	3.6e-05	FALSE
All of Us	401.3	Other hypertensive complications	725	32340	1.05 (0.971,1.13)	0.231	FALSE	3.58e-05	FALSE
MGI	411	Ischemic Heart Disease	9246	40151	1.07 (1.04,1.1)	8.93e-08	TRUE	2.95e-05	TRUE
UKB	411	Ischemic Heart Disease	33025	392065	1.05 (1.03,1.06)	1.01e-13	TRUE	3.6e-05	TRUE
All of Us	411	Ischemic Heart Disease	5406	41523	1.07 (1.04,1.1)	2.78e-05	TRUE	3.58e-05	TRUE
MGI	411.1	Unstable angina (intermediate coronary syndrome)	998	40151	1.08 (1.01,1.15)	0.0283	TRUE	2.95e-05	FALSE
UKB	411.1	Unstable angina (intermediate coronary syndrome)	5361	392065	1.06 (1.03,1.09)	5.91e-05	TRUE	3.6e-05	FALSE
All of Us	411.1	Unstable angina (intermediate coronary syndrome)	721	41523	1.09 (1.01,1.18)	0.0198	TRUE	3.58e-05	FALSE
MGI	411.2	Myocardial infarction	3760	40151	1.08 (1.04,1.12)	7.15e-05	TRUE	2.95e-05	FALSE
UKB	411.2	Myocardial infarction	12452	392065	1.05 (1.03,1.07)	4.68e-08	TRUE	3.6e-05	TRUE
All of Us	411.2	Myocardial infarction	1547	41523	1.06 (1.01,1.12)	0.0191	TRUE	3.58e-05	FALSE
MGI	411.3	Angina pectoris	2633	40151	1.08 (1.04,1.13)	0.000173	TRUE	2.95e-05	FALSE
UKB	411.3	Angina pectoris	16532	392065	1.06 (1.04,1.07)	1.29e-11	TRUE	3.6e-05	TRUE
All of Us	411.3	Angina pectoris	1831	41523	1.09 (1.04,1.15)	0.000383	TRUE	3.58e-05	FALSE
MGI	411.4	Coronary atherosclerosis	7931	40151	1.07 (1.04,1.1)	2.39e-07	TRUE	2.95e-05	TRUE
UKB	411.4	Coronary atherosclerosis	21253	392065	1.05 (1.03,1.06)	1.14e-09	TRUE	3.6e-05	TRUE
All of Us	411.4	Coronary atherosclerosis	4441	41523	1.07 (1.04,1.11)	3.11e-05	TRUE	3.58e-05	TRUE
MGI	411.41	Aneurysm and dissection of heart	160	40151	1.05 (0.894,1.23)	0.552	FALSE	2.95e-05	FALSE
UKB	411.41	Aneurysm and dissection of heart	726	392065	1.03 (0.96,1.11)	0.383	FALSE	3.6e-05	FALSE
All of Us	411.41	Aneurysm and dissection of heart	105	41523	0.914 (0.75,1.11)	0.361	FALSE	3.58e-05	FALSE
MGI	411.8	Other chronic ischemic heart disease, unspecified	6642	40151	1.08 (1.05,1.12)	4.07e-08	TRUE	2.95e-05	TRUE
UKB	411.8	Other chronic ischemic heart disease, unspecified	15967	392065	1.06 (1.04,1.08)	5.22e-12	TRUE	3.6e-05	TRUE
All of Us	411.8	Other chronic ischemic heart disease, unspecified	1038	41523	1.09 (1.02,1.16)	0.00767	TRUE	3.58e-05	FALSE
MGI	411.9	Other acute and subacute forms of ischemic heart disease	458	40151	1 (0.912,1.1)	0.939	FALSE	2.95e-05	FALSE
UKB	411.9	Other acute and subacute forms of ischemic heart disease	1254	392065	1.06 (1,1.12)	0.0426	TRUE	3.6e-05	FALSE
All of Us	411.9	Other acute and subacute forms of ischemic heart disease	211	41523	1.11 (0.964,1.27)	0.146	FALSE	3.58e-05	FALSE
MGI	414	Other forms of chronic heart disease	3259	40151	1.04 (1.01,1.08)	0.0254	TRUE	2.95e-05	FALSE
UKB	414	Other forms of chronic heart disease	1888	392065	1.05 (1,1.1)	0.0489	TRUE	3.6e-05	FALSE
All of Us	414	Other forms of chronic heart disease	1222	41523	1.04 (0.979,1.1)	0.205	FALSE	3.58e-05	FALSE
MGI	414.2	ASCVD	761	40151	1.05 (0.977,1.13)	0.172	FALSE	2.95e-05	FALSE
UKB	414.2	ASCVD	73	392065	0.963 (0.762,1.21)	0.743	FALSE	3.6e-05	FALSE
All of Us	414.2	ASCVD	147	41523	0.956 (0.809,1.13)	0.59	FALSE	3.58e-05	FALSE
MGI	415	Pulmonary heart disease	3558	45861	1.05 (1.02,1.09)	0.00446	TRUE	2.95e-05	FALSE
UKB	415	Pulmonary heart disease	4606	418573	1.1 (1.07,1.13)	2.46e-10	TRUE	3.6e-05	TRUE
All of Us	415	Pulmonary heart disease	1398	44895	1.09 (1.04,1.16)	0.00102	TRUE	3.58e-05	FALSE
MGI	415.1	Acute pulmonary heart disease	2035	45861	1.06 (1.01,1.1)	0.0202	TRUE	2.95e-05	FALSE
All of Us	415.1	Acute pulmonary heart disease	800	44895	1.06 (0.983,1.13)	0.135	FALSE	3.58e-05	FALSE
MGI	415.11	Pulmonary embolism and infarction, acute	2029	45861	1.06 (1.01,1.11)	0.0164	TRUE	2.95e-05	FALSE
UKB	415.11	Pulmonary embolism and infarction, acute	89	418573	1.09 (0.885,1.34)	0.397	FALSE	3.6e-05	FALSE
All of Us	415.11	Pulmonary embolism and infarction, acute	795	44895	1.05 (0.981,1.13)	0.151	FALSE	3.58e-05	FALSE
MGI	415.2	Chronic pulmonary heart disease	1892	45861	1.03 (0.983,1.08)	0.205	FALSE	2.95e-05	FALSE
UKB	415.2	Chronic pulmonary heart disease	619	418573	1.13 (1.05,1.22)	0.00212	TRUE	3.6e-05	FALSE
All of Us	415.2	Chronic pulmonary heart disease	705	44895	1.14 (1.05,1.23)	0.000837	TRUE	3.58e-05	FALSE
MGI	415.21	Primary pulmonary hypertension	741	45861	0.996 (0.925,1.07)	0.911	FALSE	2.95e-05	FALSE
UKB	415.21	Primary pulmonary hypertension	461	418573	1.13 (1.03,1.24)	0.00756	TRUE	3.6e-05	FALSE
All of Us	415.21	Primary pulmonary hypertension	175	44895	1 (0.862,1.17)	0.964	FALSE	3.58e-05	FALSE
MGI	416	Cardiomegaly	1293	45861	1.04 (0.982,1.1)	0.181	FALSE	2.95e-05	FALSE
UKB	416	Cardiomegaly	2754	418573	1.06 (1.02,1.1)	0.00328	TRUE	3.6e-05	FALSE
All of Us	416	Cardiomegaly	1368	44895	1.08 (1.02,1.14)	0.00574	TRUE	3.58e-05	FALSE
MGI	418	Nonspecific chest pain	13692	36456	1.02 (1,1.04)	0.0219	TRUE	2.95e-05	FALSE
UKB	418	Nonspecific chest pain	30428	393077	1.06 (1.05,1.07)	1.04e-23	TRUE	3.6e-05	TRUE
MGI	418.1	Precordial pain	1602	36456	1.03 (0.974,1.08)	0.339	FALSE	2.95e-05	FALSE
UKB	418.1	Precordial pain	3693	393077	1.12 (1.08,1.15)	4.72e-11	TRUE	3.6e-05	TRUE
MGI	420	Carditis	1676	46922	1.09 (1.04,1.15)	0.000628	TRUE	2.95e-05	FALSE
UKB	420	Carditis	2175	422259	1.04 (1,1.09)	0.048	TRUE	3.6e-05	FALSE
All of Us	420	Carditis	874	45553	1.05 (0.985,1.13)	0.124	FALSE	3.58e-05	FALSE
MGI	420.1	Myocarditis	105	46922	1.2 (0.99,1.45)	0.0532	FALSE	2.95e-05	FALSE
UKB	420.1	Myocarditis	138	422259	1.13 (0.957,1.34)	0.139	FALSE	3.6e-05	FALSE
MGI	420.2	Pericarditis	898	46922	1.12 (1.04,1.19)	0.00124	TRUE	2.95e-05	FALSE
UKB	420.2	Pericarditis	1394	422259	1.07 (1.01,1.13)	0.0143	TRUE	3.6e-05	FALSE
All of Us	420.2	Pericarditis	557	45553	1.03 (0.944,1.12)	0.518	FALSE	3.58e-05	FALSE
MGI	420.21	Acute pericarditis	188	46922	1.09 (0.943,1.26)	0.233	FALSE	2.95e-05	FALSE
UKB	420.21	Acute pericarditis	238	422259	1.12 (0.982,1.27)	0.0872	FALSE	3.6e-05	FALSE
All of Us	420.21	Acute pericarditis	131	45553	1.08 (0.904,1.28)	0.398	FALSE	3.58e-05	FALSE
MGI	420.22	Chronic pericarditis	128	46922	1 (0.837,1.19)	0.997	FALSE	2.95e-05	FALSE
UKB	420.22	Chronic pericarditis	119	422259	1.13 (0.942,1.35)	0.181	FALSE	3.6e-05	FALSE
All of Us	420.22	Chronic pericarditis	65	45553	1.08 (0.841,1.38)	0.539	FALSE	3.58e-05	FALSE
MGI	420.3	Endocarditis	795	46922	1.07 (0.996,1.15)	0.0639	FALSE	2.95e-05	FALSE
UKB	420.3	Endocarditis	724	422259	0.98 (0.91,1.05)	0.59	FALSE	3.6e-05	FALSE
All of Us	420.3	Endocarditis	318	45553	1.1 (0.984,1.23)	0.091	FALSE	3.58e-05	FALSE
MGI	425	Cardiomyopathy	2182	46922	1.01 (0.971,1.06)	0.509	FALSE	2.95e-05	FALSE
UKB	425	Cardiomyopathy	1334	422259	1.05 (0.993,1.11)	0.0903	FALSE	3.6e-05	FALSE
All of Us	425	Cardiomyopathy	1174	45553	1.06 (1,1.13)	0.0421	TRUE	3.58e-05	FALSE
MGI	425.1	Primary/intrinsic cardiomyopathies	2092	46922	1.02 (0.971,1.06)	0.494	FALSE	2.95e-05	FALSE
UKB	425.1	Primary/intrinsic cardiomyopathies	1298	422259	1.05 (0.991,1.11)	0.101	FALSE	3.6e-05	FALSE
All of Us	425.1	Primary/intrinsic cardiomyopathies	1080	45553	1.07 (1,1.14)	0.0378	TRUE	3.58e-05	FALSE
MGI	425.11	Hypertrophic obstructive cardiomyopathy	218	46922	0.972 (0.848,1.11)	0.674	FALSE	2.95e-05	FALSE
UKB	425.11	Hypertrophic obstructive cardiomyopathy	152	422259	1.05 (0.891,1.23)	0.579	FALSE	3.6e-05	FALSE
All of Us	425.11	Hypertrophic obstructive cardiomyopathy	86	45553	1.13 (0.91,1.39)	0.258	FALSE	3.58e-05	FALSE
MGI	425.12	Other hypertrophic cardiomyopathy	204	46922	1.01 (0.876,1.16)	0.914	FALSE	2.95e-05	FALSE
UKB	425.12	Other hypertrophic cardiomyopathy	186	422259	1.11 (0.963,1.28)	0.141	FALSE	3.6e-05	FALSE
All of Us	425.12	Other hypertrophic cardiomyopathy	104	45553	1.06 (0.873,1.29)	0.543	FALSE	3.58e-05	FALSE
MGI	425.2	Secondary/extrinsic cardiomyopathies	330	46922	1.01 (0.905,1.13)	0.842	FALSE	2.95e-05	FALSE
All of Us	425.2	Secondary/extrinsic cardiomyopathies	199	45553	1.01 (0.874,1.16)	0.912	FALSE	3.58e-05	FALSE
MGI	425.8	Other cardiomyopathy	100	46922	0.944 (0.771,1.15)	0.557	FALSE	2.95e-05	FALSE
UKB	425.8	Other cardiomyopathy	64	422259	1.06 (0.826,1.35)	0.64	FALSE	3.6e-05	FALSE
All of Us	425.8	Other cardiomyopathy	57	45553	0.976 (0.747,1.27)	0.856	FALSE	3.58e-05	FALSE
MGI	426	Cardiac conduction disorders	13102	27751	1.04 (1.02,1.06)	0.000668	TRUE	2.95e-05	FALSE
UKB	426	Cardiac conduction disorders	7145	396686	1.02 (1,1.05)	0.0498	TRUE	3.6e-05	FALSE
All of Us	426	Cardiac conduction disorders	2135	40057	1.03 (0.985,1.08)	0.184	FALSE	3.58e-05	FALSE
MGI	426.2	Atrioventricular [AV] block	1978	27751	1.03 (0.977,1.08)	0.294	FALSE	2.95e-05	FALSE
UKB	426.2	Atrioventricular [AV] block	2174	396686	1 (0.959,1.04)	0.968	FALSE	3.6e-05	FALSE
All of Us	426.2	Atrioventricular [AV] block	807	40057	1.02 (0.95,1.1)	0.566	FALSE	3.58e-05	FALSE
MGI	426.21	First degree AV block	1376	27751	1.03 (0.971,1.09)	0.328	FALSE	2.95e-05	FALSE
UKB	426.21	First degree AV block	1013	396686	1.01 (0.946,1.07)	0.842	FALSE	3.6e-05	FALSE
All of Us	426.21	First degree AV block	476	40057	1 (0.913,1.1)	0.961	FALSE	3.58e-05	FALSE
MGI	426.22	Mobitz II AV block	68	27751	1.3 (1.02,1.64)	0.0247	TRUE	2.95e-05	FALSE
MGI	426.23	Second degree AV block	219	27751	1.06 (0.924,1.21)	0.395	FALSE	2.95e-05	FALSE
UKB	426.23	Second degree AV block	465	396686	1.06 (0.967,1.16)	0.21	FALSE	3.6e-05	FALSE
All of Us	426.23	Second degree AV block	137	40057	1.12 (0.947,1.33)	0.173	FALSE	3.58e-05	FALSE
MGI	426.24	Atrioventricular block, complete	461	27751	1.01 (0.913,1.11)	0.914	FALSE	2.95e-05	FALSE
UKB	426.24	Atrioventricular block, complete	596	396686	0.95 (0.876,1.03)	0.213	FALSE	3.6e-05	FALSE
All of Us	426.24	Atrioventricular block, complete	206	40057	1.12 (0.971,1.28)	0.117	FALSE	3.58e-05	FALSE
MGI	426.25	Other heart block	214	27751	0.984 (0.857,1.13)	0.818	FALSE	2.95e-05	FALSE
UKB	426.25	Other heart block	130	396686	0.983 (0.826,1.17)	0.848	FALSE	3.6e-05	FALSE
All of Us	426.25	Other heart block	78	40057	0.949 (0.754,1.19)	0.644	FALSE	3.58e-05	FALSE
MGI	426.3	Bundle branch block	2399	27751	1.04 (0.994,1.09)	0.0898	FALSE	2.95e-05	FALSE
UKB	426.3	Bundle branch block	3479	396686	1.01 (0.979,1.05)	0.481	FALSE	3.6e-05	FALSE
All of Us	426.3	Bundle branch block	1208	40057	1.04 (0.983,1.11)	0.159	FALSE	3.58e-05	FALSE
MGI	426.31	Right bundle branch block	1484	27751	1.07 (1.01,1.13)	0.0233	TRUE	2.95e-05	FALSE
UKB	426.31	Right bundle branch block	1584	396686	1.02 (0.972,1.07)	0.4	FALSE	3.6e-05	FALSE
All of Us	426.31	Right bundle branch block	671	40057	1.04 (0.966,1.13)	0.275	FALSE	3.58e-05	FALSE
MGI	426.32	Left bundle branch block	1006	27751	1.04 (0.978,1.12)	0.193	FALSE	2.95e-05	FALSE
UKB	426.32	Left bundle branch block	1793	396686	1 (0.959,1.05)	0.839	FALSE	3.6e-05	FALSE
All of Us	426.32	Left bundle branch block	522	40057	1.04 (0.949,1.13)	0.421	FALSE	3.58e-05	FALSE
MGI	426.4	Anomalous atrioventricular excitation	88	27751	0.994 (0.802,1.23)	0.955	FALSE	2.95e-05	FALSE
UKB	426.4	Anomalous atrioventricular excitation	235	396686	1.04 (0.913,1.18)	0.56	FALSE	3.6e-05	FALSE
MGI	426.7	Abnormal electrocardiogram [ECG] [EKG]	11264	27751	1.04 (1.02,1.07)	0.000582	TRUE	2.95e-05	FALSE
MGI	426.8	Other cardiac conduction disorders	727	27751	1.01 (0.937,1.09)	0.78	FALSE	2.95e-05	FALSE
UKB	426.8	Other cardiac conduction disorders	60	396686	0.989 (0.764,1.28)	0.931	FALSE	3.6e-05	FALSE
All of Us	426.8	Other cardiac conduction disorders	258	40057	0.989 (0.872,1.12)	0.856	FALSE	3.58e-05	FALSE
MGI	426.9	Cardiac pacemaker/device in situ	1807	27751	1.04 (0.987,1.09)	0.14	FALSE	2.95e-05	FALSE
UKB	426.9	Cardiac pacemaker/device in situ	2535	396686	1.04 (1,1.08)	0.0441	TRUE	3.6e-05	FALSE
All of Us	426.9	Cardiac pacemaker/device in situ	114	40057	1.23 (1.02,1.48)	0.0242	TRUE	3.58e-05	FALSE
MGI	426.91	Cardiac pacemaker in situ	1207	27751	1.04 (0.974,1.1)	0.267	FALSE	2.95e-05	FALSE
UKB	426.91	Cardiac pacemaker in situ	2325	396686	1.04 (0.998,1.08)	0.0605	FALSE	3.6e-05	FALSE
All of Us	426.91	Cardiac pacemaker in situ	98	40057	1.26 (1.03,1.54)	0.0197	TRUE	3.58e-05	FALSE
MGI	426.92	Cardiac defibrillator in situ	871	27751	1.03 (0.956,1.1)	0.47	FALSE	2.95e-05	FALSE
MGI	427	Cardiac dysrhythmias	18654	27751	1.03 (1.01,1.05)	0.0115	TRUE	2.95e-05	FALSE
UKB	427	Cardiac dysrhythmias	25473	396686	1.04 (1.02,1.05)	8.33e-08	TRUE	3.6e-05	TRUE
All of Us	427	Cardiac dysrhythmias	6572	40057	1.02 (0.993,1.05)	0.14	FALSE	3.58e-05	FALSE
MGI	427.1	Paroxysmal tachycardia, unspecified	2652	27751	1.05 (1,1.09)	0.0331	TRUE	2.95e-05	FALSE
UKB	427.1	Paroxysmal tachycardia, unspecified	3338	396686	1.03 (0.993,1.06)	0.123	FALSE	3.6e-05	FALSE
All of Us	427.1	Paroxysmal tachycardia, unspecified	1561	40057	0.998 (0.947,1.05)	0.934	FALSE	3.58e-05	FALSE
MGI	427.11	Paroxysmal supraventricular tachycardia	1720	27751	1.03 (0.981,1.08)	0.222	FALSE	2.95e-05	FALSE
UKB	427.11	Paroxysmal supraventricular tachycardia	2457	396686	1.01 (0.973,1.05)	0.549	FALSE	3.6e-05	FALSE
All of Us	427.11	Paroxysmal supraventricular tachycardia	1068	40057	0.995 (0.934,1.06)	0.869	FALSE	3.58e-05	FALSE
MGI	427.12	Paroxysmal ventricular tachycardia	1257	27751	1.04 (0.976,1.1)	0.247	FALSE	2.95e-05	FALSE
UKB	427.12	Paroxysmal ventricular tachycardia	967	396686	1.06 (0.999,1.13)	0.0512	FALSE	3.6e-05	FALSE
All of Us	427.12	Paroxysmal ventricular tachycardia	626	40057	1.03 (0.949,1.12)	0.488	FALSE	3.58e-05	FALSE
MGI	427.2	Atrial fibrillation and flutter	5536	27751	1.03 (1,1.07)	0.0415	TRUE	2.95e-05	FALSE
UKB	427.2	Atrial fibrillation and flutter	15205	396686	1.03 (1.01,1.05)	0.000209	TRUE	3.6e-05	FALSE
All of Us	427.2	Atrial fibrillation and flutter	2676	40057	1.04 (0.993,1.08)	0.099	FALSE	3.58e-05	FALSE
MGI	427.21	Atrial fibrillation	5406	27751	1.04 (1,1.07)	0.0375	TRUE	2.95e-05	FALSE
All of Us	427.21	Atrial fibrillation	2584	40057	1.03 (0.99,1.08)	0.136	FALSE	3.58e-05	FALSE
MGI	427.22	Atrial flutter	1758	27751	1.01 (0.959,1.06)	0.718	FALSE	2.95e-05	FALSE
All of Us	427.22	Atrial flutter	908	40057	1.03 (0.966,1.11)	0.331	FALSE	3.58e-05	FALSE
MGI	427.3	Other specified cardiac dysrhythmias	9238	27751	1.02 (0.994,1.04)	0.138	FALSE	2.95e-05	FALSE
UKB	427.3	Other specified cardiac dysrhythmias	3359	396686	1.07 (1.03,1.1)	0.000175	TRUE	3.6e-05	FALSE
All of Us	427.3	Other specified cardiac dysrhythmias	2176	40057	1.02 (0.972,1.06)	0.463	FALSE	3.58e-05	FALSE
MGI	427.4	Cardiac arrest and ventricular fibrillation	563	27751	1.05 (0.967,1.15)	0.23	FALSE	2.95e-05	FALSE
UKB	427.4	Cardiac arrest and ventricular fibrillation	1259	396686	1.01 (0.959,1.07)	0.626	FALSE	3.6e-05	FALSE
All of Us	427.4	Cardiac arrest and ventricular fibrillation	160	40057	0.975 (0.832,1.14)	0.755	FALSE	3.58e-05	FALSE
MGI	427.41	Ventricular fibrillation and flutter	231	27751	1.1 (0.959,1.25)	0.171	FALSE	2.95e-05	FALSE
UKB	427.41	Ventricular fibrillation and flutter	365	396686	0.986 (0.889,1.09)	0.791	FALSE	3.6e-05	FALSE
All of Us	427.41	Ventricular fibrillation and flutter	112	40057	1.02 (0.846,1.23)	0.816	FALSE	3.58e-05	FALSE
MGI	427.42	Cardiac arrest	426	27751	1.04 (0.947,1.15)	0.377	FALSE	2.95e-05	FALSE
UKB	427.42	Cardiac arrest	1042	396686	1.02 (0.957,1.08)	0.583	FALSE	3.6e-05	FALSE
All of Us	427.42	Cardiac arrest	95	40057	0.963 (0.783,1.18)	0.713	FALSE	3.58e-05	FALSE
MGI	427.5	Arrhythmia (cardiac) NOS	7374	27751	1.03 (0.998,1.05)	0.0695	FALSE	2.95e-05	FALSE
UKB	427.5	Arrhythmia (cardiac) NOS	984	396686	1 (0.941,1.07)	0.947	FALSE	3.6e-05	FALSE
All of Us	427.5	Arrhythmia (cardiac) NOS	2480	40057	1.05 (1.01,1.1)	0.0132	TRUE	3.58e-05	FALSE
MGI	427.6	Premature beats	2508	27751	1.02 (0.976,1.06)	0.406	FALSE	2.95e-05	FALSE
UKB	427.6	Premature beats	559	396686	1.01 (0.931,1.1)	0.765	FALSE	3.6e-05	FALSE
All of Us	427.6	Premature beats	1664	40057	1.02 (0.966,1.07)	0.525	FALSE	3.58e-05	FALSE
MGI	427.61	Supraventricular premature beats	713	27751	1 (0.926,1.08)	0.997	FALSE	2.95e-05	FALSE
UKB	427.61	Supraventricular premature beats	124	396686	0.94 (0.786,1.12)	0.486	FALSE	3.6e-05	FALSE
All of Us	427.61	Supraventricular premature beats	600	40057	0.949 (0.873,1.03)	0.22	FALSE	3.58e-05	FALSE
MGI	427.7	Tachycardia NOS	5538	27751	1.05 (1.02,1.09)	0.000577	TRUE	2.95e-05	FALSE
UKB	427.7	Tachycardia NOS	2273	396686	1.07 (1.03,1.12)	0.000741	TRUE	3.6e-05	FALSE
MGI	427.8	Sinoatrial node dysfunction (Bradycardia)	959	27751	1.01 (0.949,1.09)	0.669	FALSE	2.95e-05	FALSE
UKB	427.8	Sinoatrial node dysfunction (Bradycardia)	423	396686	1.05 (0.955,1.16)	0.304	FALSE	3.6e-05	FALSE
All of Us	427.8	Sinoatrial node dysfunction (Bradycardia)	448	40057	0.968 (0.879,1.07)	0.509	FALSE	3.58e-05	FALSE
MGI	427.9	Palpitations	4926	27751	1.02 (0.987,1.05)	0.266	FALSE	2.95e-05	FALSE
UKB	427.9	Palpitations	4000	396686	1.03 (0.994,1.06)	0.12	FALSE	3.6e-05	FALSE
MGI	428	Congestive heart failure; nonhypertensive	4494	35161	1.05 (1.02,1.09)	0.00203	TRUE	2.95e-05	FALSE
UKB	428	Congestive heart failure; nonhypertensive	5780	419193	1.04 (1.01,1.07)	0.00254	TRUE	3.6e-05	FALSE
All of Us	428	Congestive heart failure; nonhypertensive	1935	44053	1.09 (1.04,1.14)	0.000531	TRUE	3.58e-05	FALSE
MGI	428.1	Congestive heart failure (CHF) NOS	3931	35161	1.05 (1.01,1.09)	0.00731	TRUE	2.95e-05	FALSE
UKB	428.1	Congestive heart failure (CHF) NOS	2186	419193	1.05 (1,1.09)	0.0332	TRUE	3.6e-05	FALSE
All of Us	428.1	Congestive heart failure (CHF) NOS	1396	44053	1.08 (1.02,1.14)	0.00959	TRUE	3.58e-05	FALSE
MGI	428.2	Heart failure NOS	3875	35161	1.05 (1.02,1.09)	0.00311	TRUE	2.95e-05	FALSE
UKB	428.2	Heart failure NOS	4580	419193	1.04 (1.01,1.08)	0.00426	TRUE	3.6e-05	FALSE
All of Us	428.2	Heart failure NOS	302	44053	1.08 (0.958,1.21)	0.215	FALSE	3.58e-05	FALSE
MGI	428.3	Heart failure with reduced EF [Systolic or combined heart failure]	1861	35161	1.05 (1,1.11)	0.0407	TRUE	2.95e-05	FALSE
All of Us	428.3	Heart failure with reduced EF [Systolic or combined heart failure]	756	44053	1.08 (1,1.16)	0.0413	TRUE	3.58e-05	FALSE
MGI	428.4	Heart failure with preserved EF [Diastolic heart failure]	1727	35161	1.08 (1.03,1.14)	0.00316	TRUE	2.95e-05	FALSE
All of Us	428.4	Heart failure with preserved EF [Diastolic heart failure]	845	44053	1.12 (1.05,1.2)	0.00109	TRUE	3.58e-05	FALSE
MGI	429	Ill-defined descriptions and complications of heart disease	13587	35161	1.02 (0.998,1.04)	0.0796	FALSE	2.95e-05	FALSE
UKB	429	Ill-defined descriptions and complications of heart disease	746	419193	1.04 (0.969,1.12)	0.267	FALSE	3.6e-05	FALSE
All of Us	429	Ill-defined descriptions and complications of heart disease	1738	44053	1.04 (0.988,1.09)	0.136	FALSE	3.58e-05	FALSE
MGI	429.1	Heart transplant/surgery	1264	35161	1.04 (0.982,1.1)	0.182	FALSE	2.95e-05	FALSE
UKB	429.1	Heart transplant/surgery	71	419193	1.05 (0.826,1.32)	0.7	FALSE	3.6e-05	FALSE
All of Us	429.1	Heart transplant/surgery	86	44053	0.978 (0.786,1.21)	0.835	FALSE	3.58e-05	FALSE
MGI	429.2	Abnormal function study of cardiovascular system	6758	35161	1.04 (1.01,1.07)	0.00903	TRUE	2.95e-05	FALSE
UKB	429.2	Abnormal function study of cardiovascular system	542	419193	1.08 (0.993,1.18)	0.0711	FALSE	3.6e-05	FALSE
[truncated: 2,481 more rows]
