# Supplementary material for: Uncovering associations between pre-existing conditions and COVID-19 Severity: A polygenic risk score approach across three large biobanks
Source: PLoS Genet. 2023 Dec 19;19(12):e1010907. doi: 10.1371/journal.pgen.1010907 (PMC10763941; doi:10.1371/journal.pgen.1010907)
Supplement: S16 Table — (XLSX) [file pgen.1010907.s031.xlsx]

## Sheet: S16 Table
S16 Table	Cohort-specific "B2_ALL" PRS PheWAS Results for EUR Ancestry, Adjusted for BMI
Cohort	Phecode	Description	n Cases	n Controls	OR	P	Nominal Significant	Significance Threshold	Phenome Wide Significant
MGI	008	Intestinal infection	3263	46990	1.03 (0.989,1.06)	0.18	FALSE	2.95e-05	FALSE
UKB	008	Intestinal infection	9107	415222	1.03 (1.01,1.05)	0.00325	TRUE	3.61e-05	FALSE
All of Us	008	Intestinal infection	1497	45191	1.02 (0.964,1.07)	0.543	FALSE	3.59e-05	FALSE
MGI	008.5	Bacterial enteritis	1393	46990	1.04 (0.987,1.1)	0.134	FALSE	2.95e-05	FALSE
UKB	008.5	Bacterial enteritis	2783	415222	1.05 (1.01,1.09)	0.0194	TRUE	3.61e-05	FALSE
All of Us	008.5	Bacterial enteritis	445	45191	1 (0.911,1.1)	0.95	FALSE	3.59e-05	FALSE
MGI	008.52	Intestinal infection due to C. difficile	1091	46990	1.06 (0.993,1.12)	0.0792	FALSE	2.95e-05	FALSE
UKB	008.52	Intestinal infection due to C. difficile	649	415222	1.01 (0.935,1.09)	0.781	FALSE	3.61e-05	FALSE
All of Us	008.52	Intestinal infection due to C. difficile	238	45191	0.998 (0.876,1.14)	0.977	FALSE	3.59e-05	FALSE
MGI	008.6	Viral Enteritis	880	46990	1.05 (0.981,1.12)	0.159	FALSE	2.95e-05	FALSE
UKB	008.6	Viral Enteritis	863	415222	1.07 (1,1.15)	0.0404	TRUE	3.61e-05	FALSE
All of Us	008.6	Viral Enteritis	524	45191	1.09 (1,1.19)	0.045	TRUE	3.59e-05	FALSE
UKB	008.7	Intestinal infection due to protozoa	57	415222	1.09 (0.839,1.41)	0.494	FALSE	3.61e-05	FALSE
MGI	010	Tuberculosis	263	42960	0.976 (0.862,1.1)	0.696	FALSE	2.95e-05	FALSE
UKB	010	Tuberculosis	173	408804	1.17 (1.01,1.36)	0.0321	TRUE	3.61e-05	FALSE
All of Us	010	Tuberculosis	89	43022	1.16 (0.937,1.43)	0.16	FALSE	3.59e-05	FALSE
MGI	031	Diseases due to other mycobacteria	90	42960	1.19 (0.967,1.46)	0.0863	FALSE	2.95e-05	FALSE
All of Us	031	Diseases due to other mycobacteria	78	43022	1.14 (0.909,1.42)	0.242	FALSE	3.59e-05	FALSE
MGI	038	Septicemia	2739	42960	1.06 (1.02,1.1)	0.0064	TRUE	2.95e-05	FALSE
UKB	038	Septicemia	4299	408804	1.02 (0.988,1.05)	0.245	FALSE	3.61e-05	FALSE
All of Us	038	Septicemia	991	43022	1.1 (1.03,1.17)	0.00501	TRUE	3.59e-05	FALSE
MGI	038.1	Gram negative septicemia	596	42960	1.01 (0.932,1.1)	0.771	FALSE	2.95e-05	FALSE
UKB	038.1	Gram negative septicemia	874	408804	1.01 (0.942,1.08)	0.819	FALSE	3.61e-05	FALSE
All of Us	038.1	Gram negative septicemia	205	43022	1.03 (0.891,1.18)	0.718	FALSE	3.59e-05	FALSE
MGI	038.2	Gram positive septicemia	246	42960	1.01 (0.89,1.15)	0.854	FALSE	2.95e-05	FALSE
UKB	038.2	Gram positive septicemia	489	408804	1.01 (0.919,1.1)	0.899	FALSE	3.61e-05	FALSE
All of Us	038.2	Gram positive septicemia	96	43022	1.15 (0.941,1.41)	0.158	FALSE	3.59e-05	FALSE
MGI	038.3	Bacteremia	1288	42960	1.07 (1.01,1.13)	0.0159	TRUE	2.95e-05	FALSE
MGI	041	Bacterial infection NOS	6168	42960	1.03 (1,1.06)	0.0214	TRUE	2.95e-05	FALSE
UKB	041	Bacterial infection NOS	12427	408804	1.03 (1.01,1.05)	0.000386	TRUE	3.61e-05	FALSE
All of Us	041	Bacterial infection NOS	3001	43022	1.04 (0.999,1.08)	0.0593	FALSE	3.59e-05	FALSE
MGI	041.1	Staphylococcus infections	1830	42960	1.02 (0.975,1.07)	0.357	FALSE	2.95e-05	FALSE
UKB	041.1	Staphylococcus infections	3182	408804	1.02 (0.983,1.05)	0.324	FALSE	3.61e-05	FALSE
All of Us	041.1	Staphylococcus infections	632	43022	1.08 (0.999,1.17)	0.0524	FALSE	3.59e-05	FALSE
MGI	041.11	Methicillin sensitive Staphylococcus aureus	983	42960	1.04 (0.973,1.11)	0.26	FALSE	2.95e-05	FALSE
All of Us	041.11	Methicillin sensitive Staphylococcus aureus	287	43022	0.973 (0.864,1.1)	0.65	FALSE	3.59e-05	FALSE
MGI	041.12	Methicillin resistant Staphylococcus aureus	845	42960	1.04 (0.97,1.11)	0.275	FALSE	2.95e-05	FALSE
All of Us	041.12	Methicillin resistant Staphylococcus aureus	260	43022	1.19 (1.05,1.35)	0.00502	TRUE	3.59e-05	FALSE
MGI	041.2	Streptococcus infection	1726	42960	1.05 (0.997,1.1)	0.0674	FALSE	2.95e-05	FALSE
UKB	041.2	Streptococcus infection	1673	408804	1.02 (0.974,1.07)	0.374	FALSE	3.61e-05	FALSE
All of Us	041.2	Streptococcus infection	415	43022	1.12 (1.02,1.24)	0.0189	TRUE	3.59e-05	FALSE
MGI	041.21	Rheumatic fever / chorea	280	42960	1.09 (0.969,1.23)	0.145	FALSE	2.95e-05	FALSE
MGI	041.4	E. coli	1245	42960	1.09 (1.03,1.16)	0.00216	TRUE	2.95e-05	FALSE
UKB	041.4	E. coli	2773	408804	1.05 (1.01,1.09)	0.0195	TRUE	3.61e-05	FALSE
All of Us	041.4	E. coli	397	43022	0.983 (0.887,1.09)	0.734	FALSE	3.59e-05	FALSE
MGI	041.8	H. pylori	270	42960	1.13 (1,1.28)	0.0395	TRUE	2.95e-05	FALSE
All of Us	041.8	H. pylori	233	43022	1.09 (0.959,1.24)	0.178	FALSE	3.59e-05	FALSE
MGI	041.9	Infection with drug-resistant microorganisms	411	42960	1.11 (1,1.22)	0.043	TRUE	2.95e-05	FALSE
All of Us	041.9	Infection with drug-resistant microorganisms	182	43022	1.04 (0.897,1.21)	0.588	FALSE	3.59e-05	FALSE
MGI	053	Herpes zoster	1717	37654	1.02 (0.974,1.08)	0.354	FALSE	2.95e-05	FALSE
UKB	053	Herpes zoster	418	418466	0.967 (0.877,1.07)	0.496	FALSE	3.61e-05	FALSE
All of Us	053	Herpes zoster	1517	37948	0.983 (0.932,1.04)	0.521	FALSE	3.59e-05	FALSE
MGI	053.1	Herpes zoster with nervous system complications	243	37654	0.967 (0.849,1.1)	0.603	FALSE	2.95e-05	FALSE
UKB	053.1	Herpes zoster with nervous system complications	87	418466	0.941 (0.76,1.16)	0.569	FALSE	3.61e-05	FALSE
All of Us	053.1	Herpes zoster with nervous system complications	205	37948	0.952 (0.826,1.1)	0.491	FALSE	3.59e-05	FALSE
MGI	054	Herpes simplex	1739	37654	1.05 (0.999,1.1)	0.0543	FALSE	2.95e-05	FALSE
UKB	054	Herpes simplex	223	418466	1.11 (0.972,1.26)	0.118	FALSE	3.61e-05	FALSE
All of Us	054	Herpes simplex	1656	37948	0.993 (0.944,1.04)	0.794	FALSE	3.59e-05	FALSE
MGI	070	Viral hepatitis	885	37654	1.1 (1.02,1.17)	0.00816	TRUE	2.95e-05	FALSE
UKB	070	Viral hepatitis	718	418466	1.07 (0.997,1.16)	0.0575	FALSE	3.61e-05	FALSE
All of Us	070	Viral hepatitis	903	37948	1.11 (1.04,1.19)	0.00169	TRUE	3.59e-05	FALSE
MGI	070.1	Viral hepatitis A	90	37654	1.13 (0.913,1.39)	0.245	FALSE	2.95e-05	FALSE
UKB	070.1	Viral hepatitis A	73	418466	0.965 (0.764,1.22)	0.757	FALSE	3.61e-05	FALSE
All of Us	070.1	Viral hepatitis A	72	37948	1.18 (0.929,1.48)	0.161	FALSE	3.59e-05	FALSE
MGI	070.2	Viral hepatitis B	218	37654	1.16 (1.01,1.32)	0.0307	TRUE	2.95e-05	FALSE
UKB	070.2	Viral hepatitis B	160	418466	1.11 (0.95,1.29)	0.182	FALSE	3.61e-05	FALSE
All of Us	070.2	Viral hepatitis B	163	37948	1.02 (0.875,1.2)	0.764	FALSE	3.59e-05	FALSE
MGI	070.3	Viral hepatitis C	563	37654	1.11 (1.02,1.21)	0.0142	TRUE	2.95e-05	FALSE
UKB	070.3	Viral hepatitis C	346	418466	1.11 (0.994,1.23)	0.0611	FALSE	3.61e-05	FALSE
All of Us	070.3	Viral hepatitis C	683	37948	1.12 (1.04,1.21)	0.0036	TRUE	3.59e-05	FALSE
MGI	070.4	Chronic hepatitis	203	37654	1.14 (0.994,1.31)	0.0553	FALSE	2.95e-05	FALSE
UKB	070.4	Chronic hepatitis	291	418466	0.962 (0.856,1.08)	0.512	FALSE	3.61e-05	FALSE
All of Us	070.4	Chronic hepatitis	146	37948	1.05 (0.892,1.24)	0.532	FALSE	3.59e-05	FALSE
MGI	070.9	Hepatitis NOS	1202	37654	1 (0.946,1.06)	0.911	FALSE	2.95e-05	FALSE
UKB	070.9	Hepatitis NOS	467	418466	1 (0.916,1.1)	0.926	FALSE	3.61e-05	FALSE
All of Us	070.9	Hepatitis NOS	413	37948	0.999 (0.905,1.1)	0.99	FALSE	3.59e-05	FALSE
MGI	071	Human immunodeficiency virus [HIV] disease	166	37654	1.18 (1.01,1.38)	0.0308	TRUE	2.95e-05	FALSE
UKB	071	Human immunodeficiency virus [HIV] disease	184	418466	1.03 (0.893,1.19)	0.652	FALSE	3.61e-05	FALSE
All of Us	071	Human immunodeficiency virus [HIV] disease	268	37948	1 (0.887,1.14)	0.952	FALSE	3.59e-05	FALSE
MGI	071.1	HIV infection, symptomatic	132	37654	1.19 (1,1.41)	0.0429	TRUE	2.95e-05	FALSE
UKB	071.1	HIV infection, symptomatic	148	418466	1.04 (0.881,1.22)	0.658	FALSE	3.61e-05	FALSE
All of Us	071.1	HIV infection, symptomatic	242	37948	1.02 (0.895,1.16)	0.765	FALSE	3.59e-05	FALSE
MGI	078	Viral warts & HPV	3878	37654	0.997 (0.964,1.03)	0.883	FALSE	2.95e-05	FALSE
UKB	078	Viral warts & HPV	1030	418466	1.07 (1,1.13)	0.0401	TRUE	3.61e-05	FALSE
All of Us	078	Viral warts & HPV	2999	37948	0.996 (0.959,1.03)	0.842	FALSE	3.59e-05	FALSE
MGI	079	Viral infection	7379	37654	1.02 (0.993,1.04)	0.16	FALSE	2.95e-05	FALSE
UKB	079	Viral infection	2855	418466	1.06 (1.02,1.1)	0.00258	TRUE	3.61e-05	FALSE
All of Us	079	Viral infection	3686	37948	1.04 (1.01,1.08)	0.0239	TRUE	3.59e-05	FALSE
MGI	079.1	Varicella infection	4138	37654	1.01 (0.975,1.04)	0.649	FALSE	2.95e-05	FALSE
UKB	079.1	Varicella infection	68	418466	1.17 (0.917,1.48)	0.191	FALSE	3.61e-05	FALSE
All of Us	079.1	Varicella infection	245	37948	1.1 (0.97,1.25)	0.133	FALSE	3.59e-05	FALSE
MGI	079.2	Infectious mononucleosis	314	37654	1 (0.893,1.12)	0.988	FALSE	2.95e-05	FALSE
UKB	079.2	Infectious mononucleosis	52	418466	1.21 (0.921,1.58)	0.149	FALSE	3.61e-05	FALSE
All of Us	079.2	Infectious mononucleosis	193	37948	0.99 (0.856,1.14)	0.887	FALSE	3.59e-05	FALSE
MGI	079.9	Viremia, NOS	940	37654	1.06 (0.989,1.13)	0.0997	FALSE	2.95e-05	FALSE
All of Us	079.9	Viremia, NOS	762	37948	1.13 (1.05,1.21)	0.00134	TRUE	3.59e-05	FALSE
MGI	080	Postoperative infection	2777	46385	1.02 (0.978,1.06)	0.397	FALSE	2.95e-05	FALSE
UKB	080	Postoperative infection	4639	417609	1 (0.971,1.03)	0.981	FALSE	3.61e-05	FALSE
All of Us	080	Postoperative infection	432	46106	0.996 (0.904,1.1)	0.935	FALSE	3.59e-05	FALSE
MGI	081	Infection/inflammation of internal prosthetic device; implant; and graft	1684	46385	1.04 (0.988,1.09)	0.133	FALSE	2.95e-05	FALSE
UKB	081	Infection/inflammation of internal prosthetic device; implant; and graft	2506	417609	1.04 (0.997,1.08)	0.0682	FALSE	3.61e-05	FALSE
All of Us	081	Infection/inflammation of internal prosthetic device; implant; and graft	219	46106	1.13 (0.986,1.29)	0.0763	FALSE	3.59e-05	FALSE
MGI	090	Sexually transmitted infections (not HIV or hepatitis)	1087	49166	0.991 (0.932,1.05)	0.774	FALSE	2.95e-05	FALSE
UKB	090	Sexually transmitted infections (not HIV or hepatitis)	71	424318	1.06 (0.84,1.34)	0.591	FALSE	3.61e-05	FALSE
All of Us	090	Sexually transmitted infections (not HIV or hepatitis)	309	46379	0.955 (0.851,1.07)	0.427	FALSE	3.59e-05	FALSE
MGI	090.2	Gonococcal infections	54	49166	1.1 (0.834,1.43)	0.483	FALSE	2.95e-05	FALSE
All of Us	090.2	Gonococcal infections	62	46379	1.06 (0.823,1.36)	0.631	FALSE	3.59e-05	FALSE
MGI	110	Dermatophytosis / Dermatomycosis	3877	42753	1.01 (0.978,1.05)	0.485	FALSE	2.95e-05	FALSE
UKB	110	Dermatophytosis / Dermatomycosis	291	421700	1.03 (0.917,1.16)	0.618	FALSE	3.61e-05	FALSE
All of Us	110	Dermatophytosis / Dermatomycosis	3944	40712	0.986 (0.953,1.02)	0.41	FALSE	3.59e-05	FALSE
MGI	110.1	Dermatophytosis	3539	42753	1.03 (0.993,1.07)	0.111	FALSE	2.95e-05	FALSE
UKB	110.1	Dermatophytosis	285	421700	1.04 (0.922,1.17)	0.536	FALSE	3.61e-05	FALSE
All of Us	110.1	Dermatophytosis	3633	40712	0.987 (0.953,1.02)	0.457	FALSE	3.59e-05	FALSE
MGI	110.11	Dermatophytosis of nail	2232	42753	1.05 (1,1.09)	0.0454	TRUE	2.95e-05	FALSE
UKB	110.11	Dermatophytosis of nail	73	421700	0.978 (0.774,1.23)	0.846	FALSE	3.61e-05	FALSE
All of Us	110.11	Dermatophytosis of nail	2240	40712	0.994 (0.951,1.04)	0.798	FALSE	3.59e-05	FALSE
MGI	110.12	Althete's foot	951	42753	1.01 (0.948,1.08)	0.69	FALSE	2.95e-05	FALSE
UKB	110.12	Althete's foot	152	421700	1.07 (0.912,1.26)	0.395	FALSE	3.61e-05	FALSE
All of Us	110.12	Althete's foot	1050	40712	0.99 (0.929,1.05)	0.743	FALSE	3.59e-05	FALSE
MGI	110.13	Dermatophytosis of the body	858	42753	1.07 (0.998,1.15)	0.0547	FALSE	2.95e-05	FALSE
All of Us	110.13	Dermatophytosis of the body	812	40712	1.04 (0.966,1.11)	0.309	FALSE	3.59e-05	FALSE
MGI	110.2	Dermatomycoses	444	42753	0.878 (0.797,0.966)	0.00747	TRUE	2.95e-05	FALSE
All of Us	110.2	Dermatomycoses	438	40712	0.987 (0.896,1.09)	0.791	FALSE	3.59e-05	FALSE
MGI	112	Candidiasis	4024	42753	0.997 (0.964,1.03)	0.864	FALSE	2.95e-05	FALSE
UKB	112	Candidiasis	2150	421700	1.04 (0.992,1.08)	0.109	FALSE	3.61e-05	FALSE
All of Us	112	Candidiasis	2503	40712	1.01 (0.973,1.06)	0.488	FALSE	3.59e-05	FALSE
MGI	112.3	Candidiasis of skin and nails	745	42753	0.958 (0.888,1.03)	0.259	FALSE	2.95e-05	FALSE
All of Us	112.3	Candidiasis of skin and nails	501	40712	1.09 (0.993,1.19)	0.0698	FALSE	3.59e-05	FALSE
MGI	117	Mycoses	655	42753	1.04 (0.964,1.13)	0.289	FALSE	2.95e-05	FALSE
UKB	117	Mycoses	268	421700	0.936 (0.829,1.06)	0.285	FALSE	3.61e-05	FALSE
All of Us	117	Mycoses	281	40712	0.984 (0.872,1.11)	0.785	FALSE	3.59e-05	FALSE
MGI	117.1	Histoplasmosis	95	42753	0.976 (0.794,1.2)	0.813	FALSE	2.95e-05	FALSE
MGI	117.4	Aspergillosis	147	42753	1.01 (0.858,1.19)	0.878	FALSE	2.95e-05	FALSE
UKB	117.4	Aspergillosis	160	421700	0.978 (0.835,1.14)	0.774	FALSE	3.61e-05	FALSE
All of Us	117.4	Aspergillosis	62	40712	0.824 (0.635,1.06)	0.128	FALSE	3.59e-05	FALSE
MGI	130	Spirochetal infection	178	46244	0.974 (0.838,1.13)	0.724	FALSE	2.95e-05	FALSE
UKB	130	Spirochetal infection	91	423842	1.01 (0.817,1.24)	0.949	FALSE	3.61e-05	FALSE
All of Us	130	Spirochetal infection	487	45296	0.98 (0.894,1.07)	0.661	FALSE	3.59e-05	FALSE
MGI	130.1	Lyme disease	122	46244	1.01 (0.84,1.21)	0.933	FALSE	2.95e-05	FALSE
All of Us	130.1	Lyme disease	446	45296	0.956 (0.869,1.05)	0.358	FALSE	3.59e-05	FALSE
MGI	131	Protozoan infection	73	46244	1.06 (0.835,1.33)	0.633	FALSE	2.95e-05	FALSE
All of Us	131	Protozoan infection	103	45296	1.2 (0.988,1.46)	0.0593	FALSE	3.59e-05	FALSE
MGI	132	Infestation (lice, mites)	228	46244	1.04 (0.912,1.19)	0.538	FALSE	2.95e-05	FALSE
All of Us	132	Infestation (lice, mites)	319	45296	1.11 (0.99,1.24)	0.071	FALSE	3.59e-05	FALSE
All of Us	132.1	Pediculosis and phthirus infestation	57	45296	1.11 (0.849,1.44)	0.43	FALSE	3.59e-05	FALSE
UKB	133	Arthropod-borne diseases	74	423842	1.11 (0.879,1.39)	0.37	FALSE	3.61e-05	FALSE
All of Us	133	Arthropod-borne diseases	89	45296	0.93 (0.75,1.15)	0.496	FALSE	3.59e-05	FALSE
MGI	134	Helminthiases	90	46244	0.907 (0.733,1.12)	0.347	FALSE	2.95e-05	FALSE
UKB	134	Helminthiases	128	423842	1.02 (0.854,1.21)	0.839	FALSE	3.61e-05	FALSE
All of Us	134	Helminthiases	54	45296	0.887 (0.672,1.17)	0.377	FALSE	3.59e-05	FALSE
MGI	134.1	Intestinal helminthiases	55	46244	1.03 (0.787,1.34)	0.814	FALSE	2.95e-05	FALSE
UKB	134.1	Intestinal helminthiases	104	423842	1.03 (0.846,1.25)	0.771	FALSE	3.61e-05	FALSE
MGI	136	Other infectious and parasitic diseases	3554	46244	1.02 (0.981,1.05)	0.374	FALSE	2.95e-05	FALSE
UKB	136	Other infectious and parasitic diseases	207	423842	1.12 (0.972,1.28)	0.113	FALSE	3.61e-05	FALSE
All of Us	136	Other infectious and parasitic diseases	463	45296	0.985 (0.897,1.08)	0.757	FALSE	3.59e-05	FALSE
MGI	145	Cancer of mouth	1533	46962	1.05 (1,1.11)	0.0492	TRUE	2.95e-05	FALSE
UKB	145	Cancer of mouth	664	422175	1.06 (0.979,1.14)	0.155	FALSE	3.61e-05	FALSE
All of Us	145	Cancer of mouth	118	46270	1.08 (0.899,1.3)	0.399	FALSE	3.59e-05	FALSE
MGI	145.1	Cancer of lip	81	46962	1.11 (0.891,1.38)	0.324	FALSE	2.95e-05	FALSE
MGI	145.2	Cancer of tongue	669	46962	1.05 (0.975,1.14)	0.179	FALSE	2.95e-05	FALSE
UKB	145.2	Cancer of tongue	318	422175	1.02 (0.917,1.14)	0.663	FALSE	3.61e-05	FALSE
All of Us	145.2	Cancer of tongue	59	46270	1.03 (0.793,1.33)	0.818	FALSE	3.59e-05	FALSE
MGI	145.3	Cancer of major salivary glands	367	46962	1.01 (0.911,1.12)	0.818	FALSE	2.95e-05	FALSE
UKB	145.3	Cancer of major salivary glands	107	422175	1.02 (0.844,1.24)	0.814	FALSE	3.61e-05	FALSE
MGI	145.4	Cancer of the gums	176	46962	1.03 (0.886,1.2)	0.693	FALSE	2.95e-05	FALSE
MGI	145.5	Cancer of the mouth floor	217	46962	0.996 (0.869,1.14)	0.953	FALSE	2.95e-05	FALSE
UKB	145.5	Cancer of the mouth floor	60	422175	1.26 (0.978,1.61)	0.0598	FALSE	3.61e-05	FALSE
MGI	149	Cancer of larynx, pharynx, nasal cavities	1337	46962	1.03 (0.976,1.09)	0.271	FALSE	2.95e-05	FALSE
UKB	149	Cancer of larynx, pharynx, nasal cavities	674	422175	1.01 (0.935,1.09)	0.818	FALSE	3.61e-05	FALSE
All of Us	149	Cancer of larynx, pharynx, nasal cavities	135	46270	1.07 (0.896,1.27)	0.462	FALSE	3.59e-05	FALSE
MGI	149.1	Cancer of oropharynx	369	46962	1.12 (1.01,1.24)	0.0312	TRUE	2.95e-05	FALSE
UKB	149.1	Cancer of oropharynx	271	422175	0.981 (0.869,1.11)	0.747	FALSE	3.61e-05	FALSE
MGI	149.2	Cancer of nasopharynx	103	46962	1.17 (0.964,1.42)	0.0981	FALSE	2.95e-05	FALSE
MGI	149.3	Cancer of hypopharynx	85	46962	1.15 (0.922,1.42)	0.198	FALSE	2.95e-05	FALSE
UKB	149.3	Cancer of hypopharynx	55	422175	1.05 (0.799,1.36)	0.734	FALSE	3.61e-05	FALSE
MGI	149.4	Cancer of larynx	398	46962	1.03 (0.93,1.14)	0.568	FALSE	2.95e-05	FALSE
UKB	149.4	Cancer of larynx	274	422175	1.04 (0.924,1.17)	0.501	FALSE	3.61e-05	FALSE
MGI	149.5	Hx of malignant neoplasm of oral cavity and pharynx	578	46962	1.02 (0.936,1.11)	0.679	FALSE	2.95e-05	FALSE
MGI	149.9	Cancer of of nasal cavities	248	46962	1.11 (0.978,1.26)	0.0989	FALSE	2.95e-05	FALSE
UKB	149.9	Cancer of of nasal cavities	55	422175	0.939 (0.716,1.23)	0.63	FALSE	3.61e-05	FALSE
MGI	150	Cancer of esophagus	459	37492	1.01 (0.921,1.11)	0.787	FALSE	2.95e-05	FALSE
UKB	150	Cancer of esophagus	764	408240	1.09 (1.01,1.17)	0.0206	TRUE	3.61e-05	FALSE
MGI	151	Cancer of stomach	521	37492	1.1 (1,1.2)	0.0377	TRUE	2.95e-05	FALSE
UKB	151	Cancer of stomach	591	408240	1.07 (0.984,1.16)	0.111	FALSE	3.61e-05	FALSE
MGI	153	Colorectal cancer	1552	36965	1.01 (0.963,1.07)	0.585	FALSE	2.95e-05	FALSE
UKB	153	Colorectal cancer	4705	397149	1.02 (0.991,1.05)	0.179	FALSE	3.61e-05	FALSE
All of Us	153	Colorectal cancer	507	39885	0.893 (0.815,0.977)	0.0139	TRUE	3.59e-05	FALSE
MGI	153.2	Colon cancer	1230	36965	0.988 (0.932,1.05)	0.692	FALSE	2.95e-05	FALSE
UKB	153.2	Colon cancer	3215	397149	1.01 (0.977,1.05)	0.507	FALSE	3.61e-05	FALSE
All of Us	153.2	Colon cancer	390	39885	0.878 (0.791,0.973)	0.0132	TRUE	3.59e-05	FALSE
MGI	153.3	Malignant neoplasm of rectum, rectosigmoid junction, and anus	857	36965	1.07 (1,1.15)	0.0479	TRUE	2.95e-05	FALSE
UKB	153.3	Malignant neoplasm of rectum, rectosigmoid junction, and anus	2197	397149	1.03 (0.984,1.07)	0.232	FALSE	3.61e-05	FALSE
All of Us	153.3	Malignant neoplasm of rectum, rectosigmoid junction, and anus	203	39885	0.898 (0.778,1.03)	0.134	FALSE	3.59e-05	FALSE
MGI	155	Cancer of liver and intrahepatic bile duct	520	37492	0.994 (0.909,1.09)	0.897	FALSE	2.95e-05	FALSE
UKB	155	Cancer of liver and intrahepatic bile duct	412	408240	1.03 (0.935,1.14)	0.53	FALSE	3.61e-05	FALSE
All of Us	155	Cancer of liver and intrahepatic bile duct	97	44489	1.02 (0.83,1.25)	0.86	FALSE	3.59e-05	FALSE
MGI	155.1	Malignant neoplasm of liver, primary	354	37492	1.01 (0.911,1.13)	0.792	FALSE	2.95e-05	FALSE
UKB	155.1	Malignant neoplasm of liver, primary	166	408240	1.05 (0.9,1.22)	0.529	FALSE	3.61e-05	FALSE
All of Us	155.1	Malignant neoplasm of liver, primary	67	44489	0.961 (0.751,1.23)	0.743	FALSE	3.59e-05	FALSE
MGI	157	Pancreatic cancer	522	37492	0.922 (0.843,1.01)	0.0745	FALSE	2.95e-05	FALSE
UKB	157	Pancreatic cancer	673	408240	1.06 (0.986,1.15)	0.106	FALSE	3.61e-05	FALSE
All of Us	157	Pancreatic cancer	105	44489	0.979 (0.803,1.19)	0.828	FALSE	3.59e-05	FALSE
MGI	158	Neoplasm of unspecified nature of digestive system	1666	37492	0.996 (0.947,1.05)	0.884	FALSE	2.95e-05	FALSE
UKB	158	Neoplasm of unspecified nature of digestive system	1104	408240	1.02 (0.962,1.08)	0.488	FALSE	3.61e-05	FALSE
All of Us	158	Neoplasm of unspecified nature of digestive system	405	44489	0.97 (0.877,1.07)	0.557	FALSE	3.59e-05	FALSE
MGI	159	Malignant neoplasm of other and ill-defined sites within the digestive organs and peritoneum	1909	37492	1.02 (0.973,1.07)	0.414	FALSE	2.95e-05	FALSE
UKB	159	Malignant neoplasm of other and ill-defined sites within the digestive organs and peritoneum	5749	408240	1.03 (1.01,1.06)	0.0123	TRUE	3.61e-05	FALSE
All of Us	159	Malignant neoplasm of other and ill-defined sites within the digestive organs and peritoneum	106	44489	0.931 (0.764,1.13)	0.465	FALSE	3.59e-05	FALSE
MGI	159.2	Malignant neoplasm of small intestine, including duodenum	232	37492	0.95 (0.832,1.08)	0.445	FALSE	2.95e-05	FALSE
UKB	159.2	Malignant neoplasm of small intestine, including duodenum	194	408240	1.11 (0.963,1.28)	0.142	FALSE	3.61e-05	FALSE
MGI	159.3	Malignant neoplasm of gallbladder and extrahepatic bile ducts	166	37492	1.02 (0.874,1.19)	0.774	FALSE	2.95e-05	FALSE
UKB	159.3	Malignant neoplasm of gallbladder and extrahepatic bile ducts	199	408240	1.07 (0.929,1.23)	0.344	FALSE	3.61e-05	FALSE
MGI	159.4	Malignant neoplasm of retroperitoneum and peritoneum	303	37492	1.05 (0.94,1.18)	0.358	FALSE	2.95e-05	FALSE
UKB	159.4	Malignant neoplasm of retroperitoneum and peritoneum	202	408240	1.11 (0.97,1.28)	0.121	FALSE	3.61e-05	FALSE
MGI	164	Cancer of intrathoracic organs	143	48786	1.04 (0.879,1.23)	0.648	FALSE	2.95e-05	FALSE
UKB	164	Cancer of intrathoracic organs	61	421412	1.1 (0.852,1.41)	0.449	FALSE	3.61e-05	FALSE
MGI	165	Cancer within the respiratory system	1363	48786	1.06 (1,1.12)	0.0352	TRUE	2.95e-05	FALSE
UKB	165	Cancer within the respiratory system	2939	421412	1.02 (0.98,1.06)	0.367	FALSE	3.61e-05	FALSE
All of Us	165	Cancer within the respiratory system	391	46270	1.01 (0.909,1.11)	0.895	FALSE	3.59e-05	FALSE
MGI	165.1	Cancer of bronchus; lung	1080	48786	1.06 (0.994,1.12)	0.0775	FALSE	2.95e-05	FALSE
UKB	165.1	Cancer of bronchus; lung	2314	421412	1.01 (0.973,1.06)	0.502	FALSE	3.61e-05	FALSE
All of Us	165.1	Cancer of bronchus; lung	387	46270	1.01 (0.912,1.12)	0.839	FALSE	3.59e-05	FALSE
MGI	170	Cancer of bone and connective tissue	1887	48366	1.03 (0.978,1.07)	0.302	FALSE	2.95e-05	FALSE
UKB	170	Cancer of bone and connective tissue	460	423921	0.939 (0.856,1.03)	0.181	FALSE	3.61e-05	FALSE
All of Us	170	Cancer of bone and connective tissue	233	46455	0.994 (0.871,1.13)	0.926	FALSE	3.59e-05	FALSE
MGI	170.1	Bone cancer	808	48366	1.04 (0.973,1.12)	0.23	FALSE	2.95e-05	FALSE
UKB	170.1	Bone cancer	141	423921	0.901 (0.761,1.06)	0.214	FALSE	3.61e-05	FALSE
All of Us	170.1	Bone cancer	95	46455	0.966 (0.785,1.19)	0.738	FALSE	3.59e-05	FALSE
MGI	170.2	Cancer of connective tissue	1337	48366	1.02 (0.964,1.08)	0.51	FALSE	2.95e-05	FALSE
UKB	170.2	Cancer of connective tissue	351	423921	0.964 (0.867,1.07)	0.499	FALSE	3.61e-05	FALSE
All of Us	170.2	Cancer of connective tissue	167	46455	0.967 (0.827,1.13)	0.669	FALSE	3.59e-05	FALSE
MGI	172	Skin cancer	8997	40289	0.969 (0.945,0.993)	0.0126	TRUE	2.95e-05	FALSE
UKB	172	Skin cancer	13833	410312	0.991 (0.974,1.01)	0.311	FALSE	3.61e-05	FALSE
All of Us	172	Skin cancer	3178	41427	0.974 (0.938,1.01)	0.185	FALSE	3.59e-05	FALSE
MGI	172.1	Melanomas of skin, dx or hx	5555	40289	0.973 (0.944,1)	0.0682	FALSE	2.95e-05	FALSE
UKB	172.1	Melanomas of skin, dx or hx	2708	410312	0.989 (0.952,1.03)	0.562	FALSE	3.61e-05	FALSE
All of Us	172.1	Melanomas of skin, dx or hx	660	41427	0.949 (0.876,1.03)	0.195	FALSE	3.59e-05	FALSE
MGI	172.11	Melanomas of skin	3198	40289	0.979 (0.943,1.02)	0.272	FALSE	2.95e-05	FALSE
UKB	172.11	Melanomas of skin	2740	410312	0.988 (0.951,1.03)	0.53	FALSE	3.61e-05	FALSE
All of Us	172.11	Melanomas of skin	660	41427	0.949 (0.876,1.03)	0.195	FALSE	3.59e-05	FALSE
MGI	172.2	Other non-epithelial cancer of skin	7429	40289	0.966 (0.941,0.993)	0.0124	TRUE	2.95e-05	FALSE
UKB	172.2	Other non-epithelial cancer of skin	11295	410312	0.986 (0.968,1.01)	0.161	FALSE	3.61e-05	FALSE
All of Us	172.2	Other non-epithelial cancer of skin	2644	41427	0.98 (0.94,1.02)	0.35	FALSE	3.59e-05	FALSE
MGI	172.21	Basal cell carcinoma	3868	40289	0.949 (0.916,0.983)	0.00327	TRUE	2.95e-05	FALSE
All of Us	172.21	Basal cell carcinoma	1684	41427	0.986 (0.937,1.04)	0.598	FALSE	3.59e-05	FALSE
MGI	172.22	Squamous cell carcinoma	2532	40289	0.959 (0.919,1)	0.0559	FALSE	2.95e-05	FALSE
All of Us	172.22	Squamous cell carcinoma	797	41427	0.972 (0.903,1.05)	0.441	FALSE	3.59e-05	FALSE
MGI	172.3	Carcinoma in situ of skin	1515	40289	0.945 (0.895,0.997)	0.0398	TRUE	2.95e-05	FALSE
UKB	172.3	Carcinoma in situ of skin	670	410312	1.07 (0.994,1.16)	0.0696	FALSE	3.61e-05	FALSE
All of Us	172.3	Carcinoma in situ of skin	593	41427	1.03 (0.947,1.12)	0.478	FALSE	3.59e-05	FALSE
MGI	173	Neoplasm of uncertain behavior of skin	2136	40289	0.939 (0.898,0.982)	0.00544	TRUE	2.95e-05	FALSE
UKB	173	Neoplasm of uncertain behavior of skin	180	410312	0.96 (0.827,1.11)	0.582	FALSE	3.61e-05	FALSE
All of Us	173	Neoplasm of uncertain behavior of skin	3634	41427	0.976 (0.942,1.01)	0.173	FALSE	3.59e-05	FALSE
MGI	174	Breast cancer	3312	42264	1.02 (0.983,1.06)	0.281	FALSE	2.95e-05	FALSE
UKB	174	Breast cancer	13276	403838	0.996 (0.978,1.01)	0.632	FALSE	3.61e-05	FALSE
All of Us	174	Breast cancer	1674	42665	0.988 (0.938,1.04)	0.634	FALSE	3.59e-05	FALSE
MGI	174.1	Breast cancer [female]	3161	18733	1.02 (0.984,1.06)	0.247	FALSE	2.95e-05	FALSE
UKB	174.1	Breast cancer [female]	13048	208674	0.995 (0.978,1.01)	0.619	FALSE	3.61e-05	FALSE
All of Us	174.1	Breast cancer [female]	1606	24491	0.991 (0.94,1.04)	0.727	FALSE	3.59e-05	FALSE
MGI	174.11	Malignant neoplasm of female breast	3115	18733	1.02 (0.983,1.06)	0.27	FALSE	2.95e-05	FALSE
UKB	174.11	Malignant neoplasm of female breast	12294	208674	0.995 (0.976,1.01)	0.576	FALSE	3.61e-05	FALSE
All of Us	174.11	Malignant neoplasm of female breast	1526	24491	0.995 (0.942,1.05)	0.847	FALSE	3.59e-05	FALSE
MGI	174.3	Neoplasm of uncertain behavior of breast	246	42264	0.971 (0.853,1.1)	0.647	FALSE	2.95e-05	FALSE
UKB	174.3	Neoplasm of uncertain behavior of breast	116	403838	1.19 (0.991,1.42)	0.0558	FALSE	3.61e-05	FALSE
All of Us	174.3	Neoplasm of uncertain behavior of breast	120	42665	1.04 (0.862,1.25)	0.691	FALSE	3.59e-05	FALSE
MGI	175	Acquired absence of breast	952	16576	0.999 (0.934,1.07)	0.976	FALSE	2.95e-05	FALSE
UKB	175	Acquired absence of breast	2470	207674	0.998 (0.959,1.04)	0.93	FALSE	3.61e-05	FALSE
All of Us	175	Acquired absence of breast	280	24365	0.944 (0.836,1.07)	0.354	FALSE	3.59e-05	FALSE
MGI	180	Cervical cancer and dysplasia	1569	16813	1.03 (0.975,1.08)	0.298	FALSE	2.95e-05	FALSE
UKB	180	Cervical cancer and dysplasia	2253	201640	1.05 (1.01,1.1)	0.0151	TRUE	3.61e-05	FALSE
All of Us	180	Cervical cancer and dysplasia	973	24343	1.04 (0.973,1.11)	0.252	FALSE	3.59e-05	FALSE
MGI	180.1	Cervical cancer	536	16813	1.02 (0.937,1.12)	0.607	FALSE	2.95e-05	FALSE
UKB	180.1	Cervical cancer	293	201640	0.956 (0.851,1.07)	0.444	FALSE	3.61e-05	FALSE
All of Us	180.1	Cervical cancer	88	24343	1 (0.808,1.24)	0.972	FALSE	3.59e-05	FALSE
MGI	180.3	Cervical intraepithelial neoplasia [CIN] [Cervical dysplasia]	1158	16813	1.03 (0.967,1.09)	0.382	FALSE	2.95e-05	FALSE
UKB	180.3	Cervical intraepithelial neoplasia [CIN] [Cervical dysplasia]	2154	201640	1.05 (1.01,1.1)	0.0222	TRUE	3.61e-05	FALSE
All of Us	180.3	Cervical intraepithelial neoplasia [CIN] [Cervical dysplasia]	904	24343	1.04 (0.97,1.11)	0.277	FALSE	3.59e-05	FALSE
MGI	182	Malignant neoplasm of uterus	808	17909	0.93 (0.863,1)	0.0538	FALSE	2.95e-05	FALSE
UKB	182	Malignant neoplasm of uterus	1308	201709	1.02 (0.962,1.07)	0.556	FALSE	3.61e-05	FALSE
All of Us	182	Malignant neoplasm of uterus	241	24343	1.03 (0.905,1.17)	0.642	FALSE	3.59e-05	FALSE
MGI	184	Cancer of other female genital organs	1301	19266	0.983 (0.928,1.04)	0.57	FALSE	2.95e-05	FALSE
UKB	184	Cancer of other female genital organs	1458	209760	1.03 (0.975,1.08)	0.311	FALSE	3.61e-05	FALSE
All of Us	184	Cancer of other female genital organs	288	25382	1.04 (0.919,1.17)	0.555	FALSE	3.59e-05	FALSE
MGI	184.1	Malignant neoplasm of ovary and other uterine adnexa	627	19266	0.992 (0.914,1.08)	0.846	FALSE	2.95e-05	FALSE
UKB	184.1	Malignant neoplasm of ovary and other uterine adnexa	1021	209760	1.05 (0.989,1.12)	0.109	FALSE	3.61e-05	FALSE
All of Us	184.1	Malignant neoplasm of ovary and other uterine adnexa	173	25382	1.07 (0.913,1.24)	0.414	FALSE	3.59e-05	FALSE
MGI	184.11	Malignant neoplasm of ovary	472	19266	1.02 (0.932,1.12)	0.629	FALSE	2.95e-05	FALSE
UKB	184.11	Malignant neoplasm of ovary	985	209760	1.06 (0.997,1.13)	0.0589	FALSE	3.61e-05	FALSE
All of Us	184.11	Malignant neoplasm of ovary	161	25382	1.07 (0.912,1.25)	0.397	FALSE	3.59e-05	FALSE
MGI	184.2	Cancer of other female genital organs (excluding uterus and ovary)	658	19266	0.994 (0.918,1.08)	0.876	FALSE	2.95e-05	FALSE
UKB	184.2	Cancer of other female genital organs (excluding uterus and ovary)	322	209760	0.968 (0.866,1.08)	0.561	FALSE	3.61e-05	FALSE
All of Us	184.2	Cancer of other female genital organs (excluding uterus and ovary)	97	25382	0.954 (0.775,1.17)	0.649	FALSE	3.59e-05	FALSE
MGI	185	Cancer of prostate	2996	16410	1 (0.961,1.05)	0.868	FALSE	2.95e-05	FALSE
UKB	185	Cancer of prostate	6236	176508	0.997 (0.972,1.02)	0.848	FALSE	3.61e-05	FALSE
All of Us	185	Cancer of prostate	951	14709	0.953 (0.888,1.02)	0.186	FALSE	3.59e-05	FALSE
MGI	187	Cancer of other male genital organs	371	19729	0.958 (0.863,1.06)	0.424	FALSE	2.95e-05	FALSE
UKB	187	Cancer of other male genital organs	459	188516	1.08 (0.986,1.19)	0.0939	FALSE	3.61e-05	FALSE
All of Us	187	Cancer of other male genital organs	96	17824	1.05 (0.857,1.29)	0.621	FALSE	3.59e-05	FALSE
MGI	187.1	Malignant neoplasm of unspecified male genital organ	126	19729	0.988 (0.826,1.18)	0.895	FALSE	2.95e-05	FALSE
UKB	187.1	Malignant neoplasm of unspecified male genital organ	74	188516	1.02 (0.808,1.28)	0.875	FALSE	3.61e-05	FALSE
MGI	187.2	Malignant neoplasm of testis	203	19729	0.947 (0.822,1.09)	0.444	FALSE	2.95e-05	FALSE
UKB	187.2	Malignant neoplasm of testis	288	188516	1.11 (0.987,1.24)	0.0794	FALSE	3.61e-05	FALSE
MGI	187.8	Neoplasm of uncertain behavior of male genital organs	63	19729	0.892 (0.69,1.15)	0.355	FALSE	2.95e-05	FALSE
UKB	187.8	Neoplasm of uncertain behavior of male genital organs	114	188516	1.18 (0.983,1.42)	0.0675	FALSE	3.61e-05	FALSE
MGI	189	Cancer of urinary organs (incl. kidney and bladder)	3022	47231	0.992 (0.955,1.03)	0.693	FALSE	2.95e-05	FALSE
UKB	189	Cancer of urinary organs (incl. kidney and bladder)	4310	420066	1.01 (0.975,1.04)	0.733	FALSE	3.61e-05	FALSE
All of Us	189	Cancer of urinary organs (incl. kidney and bladder)	467	46221	1.13 (1.03,1.24)	0.00744	TRUE	3.59e-05	FALSE
MGI	189.1	Cancer of kidney and renal pelvis	1509	47231	0.979 (0.928,1.03)	0.422	FALSE	2.95e-05	FALSE
UKB	189.1	Cancer of kidney and renal pelvis	1097	420066	1 (0.943,1.06)	0.966	FALSE	3.61e-05	FALSE
All of Us	189.1	Cancer of kidney and renal pelvis	232	46221	1.23 (1.08,1.39)	0.00193	TRUE	3.59e-05	FALSE
MGI	189.11	Malignant neoplasm of kidney, except pelvis	1316	47231	0.961 (0.908,1.02)	0.166	FALSE	2.95e-05	FALSE
UKB	189.11	Malignant neoplasm of kidney, except pelvis	1058	420066	1 (0.944,1.07)	0.905	FALSE	3.61e-05	FALSE
All of Us	189.11	Malignant neoplasm of kidney, except pelvis	226	46221	1.23 (1.08,1.4)	0.00203	TRUE	3.59e-05	FALSE
MGI	189.12	Malignant neoplasm of renal pelvis	243	47231	1.02 (0.896,1.16)	0.764	FALSE	2.95e-05	FALSE
UKB	189.12	Malignant neoplasm of renal pelvis	68	420066	1.01 (0.79,1.28)	0.964	FALSE	3.61e-05	FALSE
MGI	189.2	Cancer of bladder	1824	47231	1.01 (0.961,1.06)	0.705	FALSE	2.95e-05	FALSE
UKB	189.2	Cancer of bladder	2497	420066	1.01 (0.975,1.06)	0.463	FALSE	3.61e-05	FALSE
All of Us	189.2	Cancer of bladder	247	46221	1.05 (0.926,1.19)	0.433	FALSE	3.59e-05	FALSE
MGI	189.21	Malignant neoplasm of bladder	1694	47231	1.02 (0.97,1.07)	0.435	FALSE	2.95e-05	FALSE
UKB	189.21	Malignant neoplasm of bladder	2215	420066	0.998 (0.957,1.04)	0.923	FALSE	3.61e-05	FALSE
All of Us	189.21	Malignant neoplasm of bladder	214	46221	1.06 (0.924,1.21)	0.398	FALSE	3.59e-05	FALSE
MGI	189.4	Malignant neoplasm of other urinary organs	697	47231	1.02 (0.943,1.1)	0.644	FALSE	2.95e-05	FALSE
UKB	189.4	Malignant neoplasm of other urinary organs	143	420066	1.07 (0.909,1.26)	0.394	FALSE	3.61e-05	FALSE
All of Us	189.4	Malignant neoplasm of other urinary organs	58	46221	1.09 (0.836,1.41)	0.517	FALSE	3.59e-05	FALSE
MGI	190	Cancer of eye	148	47645	0.902 (0.764,1.06)	0.208	FALSE	2.95e-05	FALSE
UKB	190	Cancer of eye	179	422555	0.954 (0.822,1.11)	0.533	FALSE	3.61e-05	FALSE
MGI	191	Manlignant and unknown neoplasms of brain and nervous system	1108	47645	0.99 (0.931,1.05)	0.738	FALSE	2.95e-05	FALSE
UKB	191	Manlignant and unknown neoplasms of brain and nervous system	731	422555	0.971 (0.902,1.04)	0.424	FALSE	3.61e-05	FALSE
All of Us	191	Manlignant and unknown neoplasms of brain and nervous system	273	45605	0.963 (0.852,1.09)	0.545	FALSE	3.59e-05	FALSE
MGI	191.1	Cancer of brain and nervous system	733	47645	1 (0.933,1.08)	0.896	FALSE	2.95e-05	FALSE
UKB	191.1	Cancer of brain and nervous system	591	422555	0.993 (0.915,1.08)	0.86	FALSE	3.61e-05	FALSE
All of Us	191.1	Cancer of brain and nervous system	149	45605	0.963 (0.816,1.14)	0.651	FALSE	3.59e-05	FALSE
MGI	191.11	Cancer of brain	615	47645	1.01 (0.933,1.1)	0.771	FALSE	2.95e-05	FALSE
UKB	191.11	Cancer of brain	547	422555	0.992 (0.911,1.08)	0.844	FALSE	3.61e-05	FALSE
All of Us	191.11	Cancer of brain	131	45605	0.956 (0.801,1.14)	0.614	FALSE	3.59e-05	FALSE
MGI	193	Thyroid cancer	974	46476	1.02 (0.961,1.09)	0.453	FALSE	2.95e-05	FALSE
UKB	193	Thyroid cancer	370	422779	0.849 (0.765,0.942)	0.00196	TRUE	3.61e-05	FALSE
All of Us	193	Thyroid cancer	373	45703	0.958 (0.863,1.06)	0.421	FALSE	3.59e-05	FALSE
MGI	194	Cancer of other endocrine glands	582	46476	1.02 (0.937,1.11)	0.672	FALSE	2.95e-05	FALSE
UKB	194	Cancer of other endocrine glands	101	422779	0.913 (0.747,1.11)	0.356	FALSE	3.61e-05	FALSE
MGI	195	Cancer, suspected or other	17777	29704	0.991 (0.971,1.01)	0.385	FALSE	2.95e-05	FALSE
UKB	195	Cancer, suspected or other	17696	384730	1.02 (1,1.04)	0.0134	TRUE	3.61e-05	FALSE
All of Us	195	Cancer, suspected or other	819	43029	1.08 (1.01,1.16)	0.0261	TRUE	3.59e-05	FALSE
MGI	195.1	Malignant neoplasm, other	17470	29704	0.99 (0.969,1.01)	0.328	FALSE	2.95e-05	FALSE
UKB	195.1	Malignant neoplasm, other	16931	384730	1.02 (1,1.04)	0.017	TRUE	3.61e-05	FALSE
All of Us	195.1	Malignant neoplasm, other	587	43029	1.07 (0.987,1.17)	0.0944	FALSE	3.59e-05	FALSE
MGI	195.3	Malignant neoplasm of head, face, and neck	1157	29704	1.01 (0.952,1.08)	0.676	FALSE	2.95e-05	FALSE
All of Us	195.3	Malignant neoplasm of head, face, and neck	120	43029	1.01 (0.842,1.22)	0.892	FALSE	3.59e-05	FALSE
MGI	196	Radiotherapy	2558	29704	0.974 (0.934,1.02)	0.232	FALSE	2.95e-05	FALSE
MGI	197	Chemotherapy	5206	29704	1 (0.971,1.03)	0.89	FALSE	2.95e-05	FALSE
UKB	197	Chemotherapy	22520	384730	1.02 (1,1.03)	0.0129	TRUE	3.61e-05	FALSE
MGI	198	Secondary malignant neoplasm	6030	29704	0.99 (0.961,1.02)	0.497	FALSE	2.95e-05	FALSE
UKB	198	Secondary malignant neoplasm	9909	384730	1.01 (0.994,1.03)	0.183	FALSE	3.61e-05	FALSE
All of Us	198	Secondary malignant neoplasm	977	43029	1.03 (0.963,1.1)	0.403	FALSE	3.59e-05	FALSE
MGI	198.1	Secondary malignancy of lymph nodes	3837	29704	0.98 (0.945,1.01)	0.254	FALSE	2.95e-05	FALSE
UKB	198.1	Secondary malignancy of lymph nodes	5561	384730	1 (0.978,1.03)	0.736	FALSE	3.61e-05	FALSE
All of Us	198.1	Secondary malignancy of lymph nodes	564	43029	1.02 (0.933,1.11)	0.719	FALSE	3.59e-05	FALSE
MGI	198.2	Secondary malignancy of respiratory organs	1095	29704	0.945 (0.888,1.01)	0.0781	FALSE	2.95e-05	FALSE
UKB	198.2	Secondary malignancy of respiratory organs	2368	384730	1.03 (0.985,1.07)	0.211	FALSE	3.61e-05	FALSE
All of Us	198.2	Secondary malignancy of respiratory organs	176	43029	0.943 (0.809,1.1)	0.446	FALSE	3.59e-05	FALSE
MGI	198.3	Secondary malignant neoplasm of digestive systems	888	29704	0.994 (0.928,1.06)	0.861	FALSE	2.95e-05	FALSE
UKB	198.3	Secondary malignant neoplasm of digestive systems	1610	384730	1.07 (1.02,1.12)	0.00738	TRUE	3.61e-05	FALSE
All of Us	198.3	Secondary malignant neoplasm of digestive systems	127	43029	0.971 (0.812,1.16)	0.747	FALSE	3.59e-05	FALSE
MGI	198.4	Secondary malignant neoplasm of liver	785	29704	0.925 (0.86,0.996)	0.0371	TRUE	2.95e-05	FALSE
UKB	198.4	Secondary malignant neoplasm of liver	2730	384730	1 (0.963,1.04)	0.976	FALSE	3.61e-05	FALSE
All of Us	198.4	Secondary malignant neoplasm of liver	129	43029	1.13 (0.95,1.35)	0.156	FALSE	3.59e-05	FALSE
MGI	198.5	Secondary malignancy of brain/spine	649	29704	0.957 (0.883,1.04)	0.285	FALSE	2.95e-05	FALSE
UKB	198.5	Secondary malignancy of brain/spine	865	384730	0.974 (0.91,1.04)	0.447	FALSE	3.61e-05	FALSE
All of Us	198.5	Secondary malignancy of brain/spine	85	43029	0.832 (0.666,1.04)	0.0925	FALSE	3.59e-05	FALSE
MGI	198.6	Secondary malignancy of bone	891	29704	0.993 (0.926,1.06)	0.833	FALSE	2.95e-05	FALSE
UKB	198.6	Secondary malignancy of bone	2237	384730	1.01 (0.972,1.06)	0.539	FALSE	3.61e-05	FALSE
All of Us	198.6	Secondary malignancy of bone	200	43029	1.09 (0.943,1.25)	0.246	FALSE	3.59e-05	FALSE
MGI	198.7	Secondary malignant neoplasm of skin	337	29704	0.907 (0.811,1.01)	0.0811	FALSE	2.95e-05	FALSE
UKB	198.7	Secondary malignant neoplasm of skin	193	384730	0.962 (0.834,1.11)	0.593	FALSE	3.61e-05	FALSE
MGI	199	Neoplasm of uncertain behavior	5987	29704	0.976 (0.948,1)	0.0976	FALSE	2.95e-05	FALSE
UKB	199	Neoplasm of uncertain behavior	1461	384730	0.975 (0.925,1.03)	0.333	FALSE	3.61e-05	FALSE
All of Us	199	Neoplasm of uncertain behavior	2533	43029	1.03 (0.991,1.08)	0.12	FALSE	3.59e-05	FALSE
MGI	199.4	Neurofibromatosis	94	29704	1.21 (0.982,1.48)	0.0629	FALSE	2.95e-05	FALSE
UKB	199.4	Neurofibromatosis	97	384730	0.918 (0.749,1.12)	0.396	FALSE	3.61e-05	FALSE
MGI	200	Myeloproliferative disease	1221	47330	1.07 (1.01,1.14)	0.0146	TRUE	2.95e-05	FALSE
UKB	200	Myeloproliferative disease	1024	419696	0.984 (0.924,1.05)	0.6	FALSE	3.61e-05	FALSE
All of Us	200	Myeloproliferative disease	390	45572	1.08 (0.978,1.2)	0.123	FALSE	3.59e-05	FALSE
MGI	200.1	Polycythemia vera	263	42456	1.08 (0.958,1.22)	0.193	FALSE	2.95e-05	FALSE
UKB	200.1	Polycythemia vera	394	416283	0.943 (0.853,1.04)	0.253	FALSE	3.61e-05	FALSE
All of Us	200.1	Polycythemia vera	101	42692	1.1 (0.899,1.33)	0.349	FALSE	3.59e-05	FALSE
MGI	201	Hodgkin's disease	188	47330	1.09 (0.944,1.26)	0.228	FALSE	2.95e-05	FALSE
UKB	201	Hodgkin's disease	279	419696	1.02 (0.902,1.14)	0.787	FALSE	3.61e-05	FALSE
All of Us	201	Hodgkin's disease	94	45572	1.01 (0.817,1.23)	0.955	FALSE	3.59e-05	FALSE
MGI	202	Cancer of other lymphoid, histiocytic tissue	1644	47330	1.01 (0.961,1.06)	0.679	FALSE	2.95e-05	FALSE
UKB	202	Cancer of other lymphoid, histiocytic tissue	2382	419696	1.01 (0.974,1.06)	0.477	FALSE	3.61e-05	FALSE
All of Us	202	Cancer of other lymphoid, histiocytic tissue	446	45572	1.09 (0.988,1.19)	0.0829	FALSE	3.59e-05	FALSE
MGI	202.2	Non-Hodgkins lymphoma	1404	47330	1.01 (0.953,1.06)	0.83	FALSE	2.95e-05	FALSE
UKB	202.2	Non-Hodgkins lymphoma	1883	419696	1.02 (0.972,1.06)	0.459	FALSE	3.61e-05	FALSE
All of Us	202.2	Non-Hodgkins lymphoma	431	45572	1.09 (0.991,1.2)	0.072	FALSE	3.59e-05	FALSE
MGI	202.21	Nodular lymphoma	730	47330	1.03 (0.957,1.11)	0.413	FALSE	2.95e-05	FALSE
UKB	202.21	Nodular lymphoma	385	419696	0.981 (0.887,1.09)	0.714	FALSE	3.61e-05	FALSE
All of Us	202.21	Nodular lymphoma	101	45572	1.05 (0.864,1.28)	0.594	FALSE	3.59e-05	FALSE
MGI	202.22	Reticulosarcoma	190	47330	1.03 (0.887,1.19)	0.723	FALSE	2.95e-05	FALSE
All of Us	202.22	Reticulosarcoma	99	45572	1.15 (0.945,1.4)	0.149	FALSE	3.59e-05	FALSE
MGI	202.24	Large cell lymphoma	175	47330	1.02 (0.88,1.19)	0.75	FALSE	2.95e-05	FALSE
UKB	202.24	Large cell lymphoma	591	419696	1.03 (0.949,1.12)	0.486	FALSE	3.61e-05	FALSE
MGI	204	Leukemia	745	47330	1.1 (1.02,1.18)	0.0136	TRUE	2.95e-05	FALSE
UKB	204	Leukemia	1736	419696	1 (0.956,1.05)	0.901	FALSE	3.61e-05	FALSE
All of Us	204	Leukemia	400	45572	1.1 (0.996,1.22)	0.0582	FALSE	3.59e-05	FALSE
MGI	204.1	Lymphoid leukemia	248	47330	1.13 (0.997,1.28)	0.0513	FALSE	2.95e-05	FALSE
UKB	204.1	Lymphoid leukemia	595	419696	1.02 (0.943,1.11)	0.579	FALSE	3.61e-05	FALSE
All of Us	204.1	Lymphoid leukemia	174	45572	1.07 (0.919,1.24)	0.38	FALSE	3.59e-05	FALSE
MGI	204.11	Lymphoid leukemia, acute	75	47330	1.29 (1.02,1.61)	0.0221	TRUE	2.95e-05	FALSE
UKB	204.11	Lymphoid leukemia, acute	63	419696	1.04 (0.809,1.33)	0.757	FALSE	3.61e-05	FALSE
MGI	204.12	Lymphoid leukemia, chronic	179	47330	1.15 (0.991,1.33)	0.0598	FALSE	2.95e-05	FALSE
UKB	204.12	Lymphoid leukemia, chronic	518	419696	1.01 (0.925,1.1)	0.839	FALSE	3.61e-05	FALSE
All of Us	204.12	Lymphoid leukemia, chronic	153	45572	1.1 (0.939,1.29)	0.224	FALSE	3.59e-05	FALSE
MGI	204.2	Myeloid leukemia	277	47330	1.09 (0.968,1.23)	0.149	FALSE	2.95e-05	FALSE
UKB	204.2	Myeloid leukemia	475	419696	0.972 (0.887,1.07)	0.546	FALSE	3.61e-05	FALSE
All of Us	204.2	Myeloid leukemia	77	45572	0.995 (0.792,1.25)	0.968	FALSE	3.59e-05	FALSE
MGI	204.21	Myeloid leukemia, acute	163	47330	1.09 (0.933,1.27)	0.264	FALSE	2.95e-05	FALSE
UKB	204.21	Myeloid leukemia, acute	336	419696	0.933 (0.837,1.04)	0.21	FALSE	3.61e-05	FALSE
MGI	204.22	Myeloid leukemia, chronic	62	47330	1.01 (0.784,1.3)	0.924	FALSE	2.95e-05	FALSE
UKB	204.22	Myeloid leukemia, chronic	147	419696	1.07 (0.906,1.25)	0.428	FALSE	3.61e-05	FALSE
MGI	204.4	Multiple myeloma	237	47330	1.05 (0.92,1.19)	0.477	FALSE	2.95e-05	FALSE
UKB	204.4	Multiple myeloma	591	419696	0.99 (0.912,1.07)	0.807	FALSE	3.61e-05	FALSE
All of Us	204.4	Multiple myeloma	153	45572	1.09 (0.929,1.28)	0.278	FALSE	3.59e-05	FALSE
MGI	208	Benign neoplasm of colon	11090	38583	1.01 (0.983,1.03)	0.646	FALSE	2.95e-05	FALSE
UKB	208	Benign neoplasm of colon	20912	400622	1 (0.986,1.01)	0.987	FALSE	3.61e-05	FALSE
All of Us	208	Benign neoplasm of colon	6259	40213	1 (0.973,1.03)	0.945	FALSE	3.59e-05	FALSE
MGI	209	Neuroendocrine tumors	275	49978	0.942 (0.834,1.06)	0.328	FALSE	2.95e-05	FALSE
All of Us	209	Neuroendocrine tumors	104	46584	1.13 (0.926,1.37)	0.218	FALSE	3.59e-05	FALSE
MGI	210	Benign neoplasm of lip, oral cavity, and pharynx	1987	46962	1.02 (0.973,1.07)	0.428	FALSE	2.95e-05	FALSE
UKB	210	Benign neoplasm of lip, oral cavity, and pharynx	1002	422175	0.949 (0.891,1.01)	0.1	FALSE	3.61e-05	FALSE
All of Us	210	Benign neoplasm of lip, oral cavity, and pharynx	229	46270	0.98 (0.857,1.12)	0.758	FALSE	3.59e-05	FALSE
MGI	211	Benign neoplasm of other parts of digestive system	7892	39900	1.02 (0.996,1.05)	0.106	FALSE	2.95e-05	FALSE
UKB	211	Benign neoplasm of other parts of digestive system	5374	410231	1.01 (0.981,1.04)	0.565	FALSE	3.61e-05	FALSE
All of Us	211	Benign neoplasm of other parts of digestive system	973	44833	1.02 (0.956,1.09)	0.536	FALSE	3.59e-05	FALSE
MGI	212	Benign neoplasm of respiratory and intrathoracic organs	1925	48328	1.04 (0.99,1.09)	0.119	FALSE	2.95e-05	FALSE
UKB	212	Benign neoplasm of respiratory and intrathoracic organs	371	424020	0.991 (0.894,1.1)	0.864	FALSE	3.61e-05	FALSE
All of Us	212	Benign neoplasm of respiratory and intrathoracic organs	147	46541	1.01 (0.858,1.19)	0.878	FALSE	3.59e-05	FALSE
MGI	213	Benign neoplasm of bone and articular cartilage	1801	18959	0.983 (0.936,1.03)	0.505	FALSE	2.95e-05	FALSE
UKB	213	Benign neoplasm of bone and articular cartilage	323	385518	1.09 (0.979,1.22)	0.109	FALSE	3.61e-05	FALSE
All of Us	213	Benign neoplasm of bone and articular cartilage	184	34741	0.904 (0.777,1.05)	0.184	FALSE	3.59e-05	FALSE
MGI	214	Lipoma	1537	45031	1.02 (0.965,1.07)	0.534	FALSE	2.95e-05	FALSE
UKB	214	Lipoma	6491	416793	1.02 (0.993,1.04)	0.157	FALSE	3.61e-05	FALSE
All of Us	214	Lipoma	1366	44752	0.981 (0.929,1.04)	0.505	FALSE	3.59e-05	FALSE
MGI	214.1	Lipoma of skin and subcutaneous tissue	950	45031	1.02 (0.955,1.09)	0.566	FALSE	2.95e-05	FALSE
UKB	214.1	Lipoma of skin and subcutaneous tissue	4774	416793	1.02 (0.992,1.05)	0.148	FALSE	3.61e-05	FALSE
All of Us	214.1	Lipoma of skin and subcutaneous tissue	772	44752	0.977 (0.908,1.05)	0.534	FALSE	3.59e-05	FALSE
MGI	215	Other benign neoplasm of connective and other soft tissue	4789	45031	1.02 (0.986,1.05)	0.28	FALSE	2.95e-05	FALSE
UKB	215	Other benign neoplasm of connective and other soft tissue	1144	416793	1.08 (1.02,1.14)	0.0132	TRUE	3.61e-05	FALSE
All of Us	215	Other benign neoplasm of connective and other soft tissue	679	44752	0.973 (0.9,1.05)	0.497	FALSE	3.59e-05	FALSE
MGI	216	Benign neoplasm of skin	12447	37484	0.977 (0.957,0.998)	0.0297	TRUE	2.95e-05	FALSE
UKB	216	Benign neoplasm of skin	7948	415813	1.02 (0.997,1.04)	0.0848	FALSE	3.61e-05	FALSE
All of Us	216	Benign neoplasm of skin	7662	38484	0.993 (0.968,1.02)	0.593	FALSE	3.59e-05	FALSE
MGI	216.1	Screening for malignant neoplasms of the skin	198	37484	1.01 (0.878,1.17)	0.853	FALSE	2.95e-05	FALSE
MGI	217	Vascular hamartomas and non-neoplastic nevi	1907	37484	0.958 (0.913,1)	0.0768	FALSE	2.95e-05	FALSE
UKB	217	Vascular hamartomas and non-neoplastic nevi	645	415813	1.06 (0.978,1.14)	0.159	FALSE	3.61e-05	FALSE
All of Us	217	Vascular hamartomas and non-neoplastic nevi	2636	38484	1.02 (0.982,1.07)	0.274	FALSE	3.59e-05	FALSE
MGI	217.1	Nevus, non-neoplastic	1797	37484	0.961 (0.915,1.01)	0.111	FALSE	2.95e-05	FALSE
UKB	217.1	Nevus, non-neoplastic	604	415813	1.05 (0.971,1.14)	0.21	FALSE	3.61e-05	FALSE
All of Us	217.1	Nevus, non-neoplastic	2553	38484	1.03 (0.985,1.07)	0.21	FALSE	3.59e-05	FALSE
MGI	218	Benign neoplasm of uterus	4690	18214	0.969 (0.938,1)	0.0616	FALSE	2.95e-05	FALSE
UKB	218	Benign neoplasm of uterus	10495	212260	0.989 (0.97,1.01)	0.289	FALSE	3.61e-05	FALSE
All of Us	218	Benign neoplasm of uterus	1669	24203	1.02 (0.969,1.07)	0.445	FALSE	3.59e-05	FALSE
MGI	218.1	Uterine leiomyoma	1975	18214	0.937 (0.894,0.983)	0.0077	TRUE	2.95e-05	FALSE
UKB	218.1	Uterine leiomyoma	10736	212260	0.991 (0.972,1.01)	0.373	FALSE	3.61e-05	FALSE
All of Us	218.1	Uterine leiomyoma	1614	24203	1.02 (0.968,1.07)	0.454	FALSE	3.59e-05	FALSE
MGI	218.2	Other benign neoplasm of uterus	3720	18214	0.965 (0.931,1)	0.0557	FALSE	2.95e-05	FALSE
UKB	218.2	Other benign neoplasm of uterus	381	212260	0.971 (0.877,1.08)	0.572	FALSE	3.61e-05	FALSE
All of Us	218.2	Other benign neoplasm of uterus	126	24203	0.964 (0.804,1.16)	0.69	FALSE	3.59e-05	FALSE
MGI	220	Benign neoplasm of ovary	955	16515	0.991 (0.926,1.06)	0.779	FALSE	2.95e-05	FALSE
UKB	220	Benign neoplasm of ovary	1498	200309	1.01 (0.959,1.06)	0.705	FALSE	3.61e-05	FALSE
All of Us	220	Benign neoplasm of ovary	223	23106	1.02 (0.89,1.17)	0.767	FALSE	3.59e-05	FALSE
MGI	221	Benign neoplasm of other female genital organs	2198	16143	0.97 (0.927,1.02)	0.19	FALSE	2.95e-05	FALSE
UKB	221	Benign neoplasm of other female genital organs	229	200259	1.07 (0.935,1.21)	0.334	FALSE	3.61e-05	FALSE
MGI	222	Benign neoplasm of male genital organs	1143	19729	0.972 (0.914,1.03)	0.36	FALSE	2.95e-05	FALSE
UKB	222	Benign neoplasm of male genital organs	162	188516	0.889 (0.76,1.04)	0.138	FALSE	3.61e-05	FALSE
All of Us	222	Benign neoplasm of male genital organs	71	17824	0.955 (0.752,1.21)	0.691	FALSE	3.59e-05	FALSE
MGI	223	Benign neoplasm of kidney and other urinary organs	1853	18959	1 (0.955,1.06)	0.87	FALSE	2.95e-05	FALSE
UKB	223	Benign neoplasm of kidney and other urinary organs	188	385518	0.909 (0.785,1.05)	0.191	FALSE	3.61e-05	FALSE
All of Us	223	Benign neoplasm of kidney and other urinary organs	113	34741	1.03 (0.85,1.24)	0.768	FALSE	3.59e-05	FALSE
MGI	224	Benign neoplasm of eye	722	47645	0.991 (0.919,1.07)	0.813	FALSE	2.95e-05	FALSE
UKB	224	Benign neoplasm of eye	126	422555	1.1 (0.92,1.31)	0.291	FALSE	3.61e-05	FALSE
All of Us	224	Benign neoplasm of eye	564	45605	0.993 (0.912,1.08)	0.871	FALSE	3.59e-05	FALSE
MGI	224.1	Benign neoplasm of eye, uveal	626	47645	1 (0.926,1.09)	0.935	FALSE	2.95e-05	FALSE
UKB	224.1	Benign neoplasm of eye, uveal	59	422555	1.14 (0.878,1.46)	0.308	FALSE	3.61e-05	FALSE
All of Us	224.1	Benign neoplasm of eye, uveal	513	45605	0.983 (0.899,1.07)	0.702	FALSE	3.59e-05	FALSE
MGI	225	Benign neoplasm of brain and other parts of nervous system	1261	47645	1 (0.947,1.06)	0.937	FALSE	2.95e-05	FALSE
UKB	225	Benign neoplasm of brain and other parts of nervous system	858	422555	0.987 (0.922,1.06)	0.7	FALSE	3.61e-05	FALSE
All of Us	225	Benign neoplasm of brain and other parts of nervous system	362	45605	1.01 (0.909,1.12)	0.839	FALSE	3.59e-05	FALSE
MGI	225.1	Benign neoplasm of brain, cranial nerves, meninges	986	47645	1 (0.942,1.07)	0.883	FALSE	2.95e-05	FALSE
UKB	225.1	Benign neoplasm of brain, cranial nerves, meninges	817	422555	0.988 (0.922,1.06)	0.742	FALSE	3.61e-05	FALSE
All of Us	225.1	Benign neoplasm of brain, cranial nerves, meninges	343	45605	1.03 (0.925,1.15)	0.569	FALSE	3.59e-05	FALSE
MGI	225.2	Benign neoplasm of spinal cord, meninges	304	47645	1.01 (0.903,1.14)	0.825	FALSE	2.95e-05	FALSE
UKB	225.2	Benign neoplasm of spinal cord, meninges	58	422555	0.914 (0.702,1.19)	0.483	FALSE	3.61e-05	FALSE
MGI	226	Benign neoplasm of thyroid glands	1418	46476	0.974 (0.923,1.03)	0.344	FALSE	2.95e-05	FALSE
UKB	226	Benign neoplasm of thyroid glands	270	422779	0.953 (0.844,1.08)	0.437	FALSE	3.61e-05	FALSE
All of Us	226	Benign neoplasm of thyroid glands	147	45703	0.877 (0.741,1.04)	0.12	FALSE	3.59e-05	FALSE
MGI	227	Benign neoplasm of other endocrine glands and related structures	1782	46476	0.986 (0.94,1.04)	0.581	FALSE	2.95e-05	FALSE
UKB	227	Benign neoplasm of other endocrine glands and related structures	902	422779	0.983 (0.92,1.05)	0.615	FALSE	3.61e-05	FALSE
All of Us	227	Benign neoplasm of other endocrine glands and related structures	507	45703	1.02 (0.932,1.11)	0.668	FALSE	3.59e-05	FALSE
MGI	227.1	Benign neoplasm of adrenal gland	497	46476	1.05 (0.958,1.15)	0.3	FALSE	2.95e-05	FALSE
UKB	227.1	Benign neoplasm of adrenal gland	195	422779	1.15 (0.997,1.32)	0.0503	FALSE	3.61e-05	FALSE
All of Us	227.1	Benign neoplasm of adrenal gland	221	45703	1.05 (0.917,1.2)	0.473	FALSE	3.59e-05	FALSE
MGI	227.2	Benign neoplasm of parathyroid gland	838	46476	0.997 (0.929,1.07)	0.923	FALSE	2.95e-05	FALSE
UKB	227.2	Benign neoplasm of parathyroid gland	385	422779	0.912 (0.824,1.01)	0.0746	FALSE	3.61e-05	FALSE
All of Us	227.2	Benign neoplasm of parathyroid gland	94	45703	0.808 (0.653,0.996)	0.0419	TRUE	3.59e-05	FALSE
MGI	227.3	Benign neoplasm of pituitary gland and craniopharyngeal duct (pouch)	451	46476	0.913 (0.83,1)	0.0591	FALSE	2.95e-05	FALSE
UKB	227.3	Benign neoplasm of pituitary gland and craniopharyngeal duct (pouch)	331	422779	0.976 (0.875,1.09)	0.659	FALSE	3.61e-05	FALSE
All of Us	227.3	Benign neoplasm of pituitary gland and craniopharyngeal duct (pouch)	197	45703	1.13 (0.981,1.3)	0.0852	FALSE	3.59e-05	FALSE
MGI	228	Hemangioma and lymphangioma, any site	2315	47938	0.985 (0.944,1.03)	0.493	FALSE	2.95e-05	FALSE
UKB	228	Hemangioma and lymphangioma, any site	1661	422730	1.01 (0.957,1.06)	0.83	FALSE	3.61e-05	FALSE
All of Us	228	Hemangioma and lymphangioma, any site	2899	43789	0.989 (0.951,1.03)	0.566	FALSE	3.59e-05	FALSE
MGI	228.1	Hemangioma of skin and subcutaneous tissue	1476	47938	0.984 (0.933,1.04)	0.545	FALSE	2.95e-05	FALSE
All of Us	228.1	Hemangioma of skin and subcutaneous tissue	2217	43789	0.978 (0.936,1.02)	0.332	FALSE	3.59e-05	FALSE
MGI	229	Benign neoplasm of unspecified sites	8158	42095	0.995 (0.971,1.02)	0.679	FALSE	2.95e-05	FALSE
UKB	229	Benign neoplasm of unspecified sites	2458	421931	0.98 (0.942,1.02)	0.331	FALSE	3.61e-05	FALSE
All of Us	229	Benign neoplasm of unspecified sites	577	46111	1.08 (0.995,1.18)	0.0639	FALSE	3.59e-05	FALSE
MGI	229.1	Benign neoplasm of lymph nodes	6001	42095	0.994 (0.967,1.02)	0.694	FALSE	2.95e-05	FALSE
MGI	240	Simple and unspecified goiter	1117	38017	1.05 (0.991,1.12)	0.091	FALSE	2.95e-05	FALSE
UKB	240	Simple and unspecified goiter	614	406515	0.957 (0.883,1.04)	0.278	FALSE	3.61e-05	FALSE
All of Us	240	Simple and unspecified goiter	743	38390	1.05 (0.973,1.13)	0.209	FALSE	3.59e-05	FALSE
MGI	241	Nontoxic nodular goiter	3141	38017	1.02 (0.978,1.05)	0.42	FALSE	2.95e-05	FALSE
UKB	241	Nontoxic nodular goiter	1160	406515	1 (0.948,1.07)	0.87	FALSE	3.61e-05	FALSE
All of Us	241	Nontoxic nodular goiter	2541	38390	1.03 (0.984,1.07)	0.23	FALSE	3.59e-05	FALSE
MGI	241.1	Nontoxic uninodular goiter	2447	38017	1.02 (0.977,1.06)	0.386	FALSE	2.95e-05	FALSE
UKB	241.1	Nontoxic uninodular goiter	514	406515	1.02 (0.934,1.11)	0.669	FALSE	3.61e-05	FALSE
All of Us	241.1	Nontoxic uninodular goiter	1926	38390	1.04 (0.99,1.09)	0.118	FALSE	3.59e-05	FALSE
MGI	241.2	Nontoxic multinodular goiter	1404	38017	1.01 (0.958,1.07)	0.671	FALSE	2.95e-05	FALSE
UKB	241.2	Nontoxic multinodular goiter	687	406515	0.986 (0.914,1.06)	0.723	FALSE	3.61e-05	FALSE
All of Us	241.2	Nontoxic multinodular goiter	1357	38390	1.02 (0.961,1.08)	0.555	FALSE	3.59e-05	FALSE
MGI	242	Thyrotoxicosis with or without goiter	1504	38017	1.06 (1.01,1.12)	0.0256	TRUE	2.95e-05	FALSE
UKB	242	Thyrotoxicosis with or without goiter	1902	406515	1.04 (0.998,1.09)	0.062	FALSE	3.61e-05	FALSE
All of Us	242	Thyrotoxicosis with or without goiter	954	38390	0.989 (0.925,1.06)	0.737	FALSE	3.59e-05	FALSE
MGI	242.1	Graves' disease	553	38017	1.14 (1.05,1.24)	0.00254	TRUE	2.95e-05	FALSE
UKB	242.1	Graves' disease	461	406515	1.2 (1.09,1.31)	0.000105	TRUE	3.61e-05	FALSE
All of Us	242.1	Graves' disease	320	38390	1.05 (0.94,1.18)	0.371	FALSE	3.59e-05	FALSE
MGI	242.2	Toxic multinodular goiter	128	38017	1.07 (0.892,1.27)	0.47	FALSE	2.95e-05	FALSE
UKB	242.2	Toxic multinodular goiter	85	406515	1.05 (0.848,1.3)	0.632	FALSE	3.61e-05	FALSE
All of Us	242.2	Toxic multinodular goiter	91	38390	0.873 (0.704,1.08)	0.202	FALSE	3.59e-05	FALSE
MGI	242.3	Exophthalmos	313	38017	1.09 (0.972,1.22)	0.136	FALSE	2.95e-05	FALSE
UKB	242.3	Exophthalmos	135	406515	1.18 (1,1.4)	0.0443	TRUE	3.61e-05	FALSE
All of Us	242.3	Exophthalmos	106	38390	0.981 (0.806,1.19)	0.848	FALSE	3.59e-05	FALSE
MGI	242.31	Thyrotoxic exophthalmos	159	38017	1.23 (1.05,1.43)	0.0094	TRUE	2.95e-05	FALSE
MGI	244	Hypothyroidism	8655	38017	1.01 (0.985,1.04)	0.443	FALSE	2.95e-05	FALSE
UKB	244	Hypothyroidism	15092	406515	1 (0.988,1.02)	0.624	FALSE	3.61e-05	FALSE
All of Us	244	Hypothyroidism	6134	38390	1.01 (0.979,1.04)	0.601	FALSE	3.59e-05	FALSE
MGI	244.1	Secondary hypothyroidism	1876	38017	1.07 (1.02,1.12)	0.00873	TRUE	2.95e-05	FALSE
UKB	244.1	Secondary hypothyroidism	1147	406515	0.996 (0.939,1.06)	0.893	FALSE	3.61e-05	FALSE
All of Us	244.1	Secondary hypothyroidism	838	38390	0.993 (0.925,1.07)	0.852	FALSE	3.59e-05	FALSE
MGI	244.2	Acquired hypothyroidism	1364	38017	1 (0.949,1.06)	0.903	FALSE	2.95e-05	FALSE
UKB	244.2	Acquired hypothyroidism	105	406515	0.922 (0.758,1.12)	0.4	FALSE	3.61e-05	FALSE
All of Us	244.2	Acquired hypothyroidism	1394	38390	0.997 (0.943,1.05)	0.907	FALSE	3.59e-05	FALSE
MGI	244.4	Hypothyroidism NOS	8056	38017	1 (0.978,1.03)	0.783	FALSE	2.95e-05	FALSE
UKB	244.4	Hypothyroidism NOS	14379	406515	1.01 (0.99,1.02)	0.417	FALSE	3.61e-05	FALSE
All of Us	244.4	Hypothyroidism NOS	5781	38390	1 (0.975,1.03)	0.785	FALSE	3.59e-05	FALSE
All of Us	244.5	Congenital hypothyroidism	59	38390	0.861 (0.659,1.12)	0.251	FALSE	3.59e-05	FALSE
MGI	245	Thyroiditis	934	38017	1.08 (1.01,1.15)	0.0281	TRUE	2.95e-05	FALSE
UKB	245	Thyroiditis	312	406515	0.943 (0.842,1.06)	0.308	FALSE	3.61e-05	FALSE
All of Us	245	Thyroiditis	952	38390	1 (0.936,1.07)	0.988	FALSE	3.59e-05	FALSE
MGI	245.2	Chronic thyroiditis	766	38017	1.06 (0.984,1.14)	0.121	FALSE	2.95e-05	FALSE
UKB	245.2	Chronic thyroiditis	236	406515	0.938 (0.823,1.07)	0.326	FALSE	3.61e-05	FALSE
All of Us	245.2	Chronic thyroiditis	827	38390	1.01 (0.945,1.09)	0.684	FALSE	3.59e-05	FALSE
MGI	245.21	Chronic lymphocytic thyroiditis	758	38017	1.05 (0.979,1.14)	0.156	FALSE	2.95e-05	FALSE
UKB	245.21	Chronic lymphocytic thyroiditis	227	406515	0.973 (0.852,1.11)	0.683	FALSE	3.61e-05	FALSE
All of Us	245.21	Chronic lymphocytic thyroiditis	801	38390	1.01 (0.941,1.09)	0.759	FALSE	3.59e-05	FALSE
MGI	246	Other disorders of thyroid	6552	38017	1.01 (0.986,1.04)	0.323	FALSE	2.95e-05	FALSE
UKB	246	Other disorders of thyroid	412	406515	0.939 (0.851,1.04)	0.205	FALSE	3.61e-05	FALSE
All of Us	246	Other disorders of thyroid	1567	38390	1.03 (0.977,1.09)	0.267	FALSE	3.59e-05	FALSE
MGI	246.2	Thyroid cyst	110	38017	0.886 (0.73,1.07)	0.204	FALSE	2.95e-05	FALSE
All of Us	246.2	Thyroid cyst	73	38390	1.01 (0.799,1.28)	0.92	FALSE	3.59e-05	FALSE
MGI	246.7	Abnormal results of function study of thyroid	948	38017	1 (0.939,1.07)	0.923	FALSE	2.95e-05	FALSE
MGI	249	Secondary diabetes mellitus	1236	35184	1.04 (0.973,1.11)	0.243	FALSE	2.95e-05	FALSE
All of Us	249	Secondary diabetes mellitus	393	38304	1.14 (1.03,1.26)	0.0123	TRUE	3.59e-05	FALSE
MGI	250	Diabetes mellitus	15024	35184	1.03 (1.01,1.05)	0.00578	TRUE	2.95e-05	FALSE
UKB	250	Diabetes mellitus	20758	403618	1.04 (1.02,1.05)	4.93e-07	TRUE	3.61e-05	TRUE
All of Us	250	Diabetes mellitus	5471	38304	1.05 (1.02,1.08)	0.00109	TRUE	3.59e-05	FALSE
MGI	250.1	Type 1 diabetes	2590	35184	1.07 (1.01,1.13)	0.0272	TRUE	2.95e-05	FALSE
UKB	250.1	Type 1 diabetes	2859	403618	1.01 (0.973,1.05)	0.6	FALSE	3.61e-05	FALSE
All of Us	250.1	Type 1 diabetes	760	38304	1.04 (0.97,1.12)	0.254	FALSE	3.59e-05	FALSE
MGI	250.11	Type 1 diabetes with ketoacidosis	305	35184	1.09 (0.932,1.28)	0.27	FALSE	2.95e-05	FALSE
UKB	250.11	Type 1 diabetes with ketoacidosis	252	403618	1.03 (0.91,1.17)	0.625	FALSE	3.61e-05	FALSE
All of Us	250.11	Type 1 diabetes with ketoacidosis	73	38304	1.01 (0.799,1.28)	0.92	FALSE	3.59e-05	FALSE
MGI	250.12	Type 1 diabetes with renal manifestations	605	35184	1.04 (0.931,1.15)	0.519	FALSE	2.95e-05	FALSE
UKB	250.12	Type 1 diabetes with renal manifestations	73	403618	1 (0.791,1.26)	0.997	FALSE	3.61e-05	FALSE
All of Us	250.12	Type 1 diabetes with renal manifestations	110	38304	1.03 (0.854,1.25)	0.721	FALSE	3.59e-05	FALSE
MGI	250.13	Type 1 diabetes with ophthalmic manifestations	871	35184	1.04 (0.936,1.14)	0.496	FALSE	2.95e-05	FALSE
UKB	250.13	Type 1 diabetes with ophthalmic manifestations	485	403618	1 (0.914,1.09)	0.989	FALSE	3.61e-05	FALSE
All of Us	250.13	Type 1 diabetes with ophthalmic manifestations	123	38304	0.998 (0.832,1.2)	0.986	FALSE	3.59e-05	FALSE
MGI	250.14	Type 1 diabetes with neurological manifestations	691	35184	1.07 (0.966,1.19)	0.183	FALSE	2.95e-05	FALSE
UKB	250.14	Type 1 diabetes with neurological manifestations	164	403618	0.975 (0.835,1.14)	0.75	FALSE	3.61e-05	FALSE
All of Us	250.14	Type 1 diabetes with neurological manifestations	166	38304	1.06 (0.908,1.24)	0.447	FALSE	3.59e-05	FALSE
MGI	250.15	Diabetes type 1 with peripheral circulatory disorders	165	35184	1.07 (0.89,1.28)	0.462	FALSE	2.95e-05	FALSE
MGI	250.2	Type 2 diabetes	10555	35184	1.04 (1.02,1.07)	0.00142	TRUE	2.95e-05	FALSE
UKB	250.2	Type 2 diabetes	18683	403618	1.04 (1.02,1.06)	5.71e-07	TRUE	3.61e-05	TRUE
All of Us	250.2	Type 2 diabetes	5357	38304	1.06 (1.02,1.09)	0.000618	TRUE	3.59e-05	FALSE
MGI	250.21	Type 2 diabetes with ketoacidosis	318	35184	1.01 (0.878,1.17)	0.839	FALSE	2.95e-05	FALSE
UKB	250.21	Type 2 diabetes with ketoacidosis	102	403618	0.965 (0.791,1.17)	0.719	FALSE	3.61e-05	FALSE
All of Us	250.21	Type 2 diabetes with ketoacidosis	80	38304	1.06 (0.848,1.33)	0.587	FALSE	3.59e-05	FALSE
MGI	250.22	Type 2 diabetes with renal manifestations	2102	35184	1.06 (1.01,1.12)	0.0264	TRUE	2.95e-05	FALSE
UKB	250.22	Type 2 diabetes with renal manifestations	208	403618	1.05 (0.917,1.21)	0.461	FALSE	3.61e-05	FALSE
All of Us	250.22	Type 2 diabetes with renal manifestations	938	38304	1.12 (1.05,1.2)	0.00109	TRUE	3.59e-05	FALSE
MGI	250.23	Type 2 diabetes with ophthalmic manifestations	1781	35184	1.05 (0.988,1.12)	0.115	FALSE	2.95e-05	FALSE
UKB	250.23	Type 2 diabetes with ophthalmic manifestations	1022	403618	1.1 (1.04,1.18)	0.00157	TRUE	3.61e-05	FALSE
All of Us	250.23	Type 2 diabetes with ophthalmic manifestations	500	38304	1.08 (0.989,1.18)	0.0852	FALSE	3.59e-05	FALSE
MGI	250.24	Type 2 diabetes with neurological manifestations	2746	35184	1.08 (1.03,1.14)	0.00174	TRUE	2.95e-05	FALSE
UKB	250.24	Type 2 diabetes with neurological manifestations	523	403618	1.1 (1.01,1.2)	0.0276	TRUE	3.61e-05	FALSE
All of Us	250.24	Type 2 diabetes with neurological manifestations	1401	38304	1.09 (1.03,1.15)	0.0039	TRUE	3.59e-05	FALSE
MGI	250.25	Diabetes type 2 with peripheral circulatory disorders	928	35184	1.01 (0.937,1.1)	0.731	FALSE	2.95e-05	FALSE
All of Us	250.25	Diabetes type 2 with peripheral circulatory disorders	483	38304	1.07 (0.973,1.17)	0.165	FALSE	3.59e-05	FALSE
MGI	250.3	Insulin pump user	3817	35184	1.07 (1.03,1.12)	0.00193	TRUE	2.95e-05	FALSE
MGI	250.4	Abnormal glucose	9124	35184	1.02 (0.996,1.05)	0.0907	FALSE	2.95e-05	FALSE
UKB	250.4	Abnormal glucose	705	403618	1.05 (0.972,1.13)	0.22	FALSE	3.61e-05	FALSE
All of Us	250.4	Abnormal glucose	4174	38304	1.05 (1.02,1.09)	0.0037	TRUE	3.59e-05	FALSE
MGI	250.41	Impaired fasting glucose	1996	35184	0.987 (0.94,1.04)	0.612	FALSE	2.95e-05	FALSE
UKB	250.41	Impaired fasting glucose	271	403618	1.06 (0.936,1.19)	0.374	FALSE	3.61e-05	FALSE
All of Us	250.41	Impaired fasting glucose	2585	38304	1.05 (1.01,1.09)	0.0271	TRUE	3.59e-05	FALSE
MGI	250.42	Other abnormal glucose	8243	35184	1.03 (1,1.06)	0.0445	TRUE	2.95e-05	FALSE
UKB	250.42	Other abnormal glucose	436	403618	1.05 (0.954,1.15)	0.32	FALSE	3.61e-05	FALSE
All of Us	250.42	Other abnormal glucose	1918	38304	1.06 (1.01,1.11)	0.0216	TRUE	3.59e-05	FALSE
MGI	250.5	Glycosuria or Acetonuria	159	35184	1.04 (0.876,1.23)	0.662	FALSE	2.95e-05	FALSE
UKB	250.5	Glycosuria or Acetonuria	136	403618	1.13 (0.956,1.34)	0.141	FALSE	3.61e-05	FALSE
MGI	250.6	Polyneuropathy in diabetes	2297	35184	1.11 (1.05,1.17)	0.000125	TRUE	2.95e-05	FALSE
UKB	250.6	Polyneuropathy in diabetes	371	403618	1.04 (0.937,1.15)	0.459	FALSE	3.61e-05	FALSE
All of Us	250.6	Polyneuropathy in diabetes	949	38304	1.1 (1.02,1.17)	0.00788	TRUE	3.59e-05	FALSE
MGI	250.7	Diabetic retinopathy	1845	42690	0.985 (0.934,1.04)	0.577	FALSE	2.95e-05	FALSE
UKB	250.7	Diabetic retinopathy	1367	411991	1.05 (0.99,1.1)	0.106	FALSE	3.61e-05	FALSE
All of Us	250.7	Diabetic retinopathy	423	41280	1.06 (0.966,1.17)	0.205	FALSE	3.59e-05	FALSE
MGI	251	Other disorders of pancreatic internal secretion	1081	42231	1.05 (0.982,1.11)	0.161	FALSE	2.95e-05	FALSE
MGI	251.1	Hypoglycemia	1337	31111	1.02 (0.96,1.09)	0.467	FALSE	2.95e-05	FALSE
UKB	251.1	Hypoglycemia	957	401114	1.15 (1.08,1.22)	2.41e-05	TRUE	3.61e-05	TRUE
All of Us	251.1	Hypoglycemia	609	36172	1.05 (0.971,1.14)	0.207	FALSE	3.59e-05	FALSE
MGI	252	Disorders of parathyroid gland	2436	42231	1.01 (0.966,1.05)	0.717	FALSE	2.95e-05	FALSE
UKB	252	Disorders of parathyroid gland	900	420724	1.03 (0.966,1.1)	0.342	FALSE	3.61e-05	FALSE
All of Us	252	Disorders of parathyroid gland	722	42990	1.02 (0.943,1.1)	0.668	FALSE	3.59e-05	FALSE
MGI	252.1	Hyperparathyroidism	2234	42231	1 (0.958,1.05)	0.959	FALSE	2.95e-05	FALSE
UKB	252.1	Hyperparathyroidism	808	420724	1.05 (0.982,1.13)	0.143	FALSE	3.61e-05	FALSE
All of Us	252.1	Hyperparathyroidism	652	42990	1.01 (0.934,1.09)	0.78	FALSE	3.59e-05	FALSE
MGI	252.2	Hypoparathyroidism	527	42231	0.965 (0.884,1.05)	0.425	FALSE	2.95e-05	FALSE
UKB	252.2	Hypoparathyroidism	145	420724	0.969 (0.821,1.14)	0.702	FALSE	3.61e-05	FALSE
All of Us	252.2	Hypoparathyroidism	134	42990	0.969 (0.814,1.15)	0.722	FALSE	3.59e-05	FALSE
MGI	253	Disorders of the pituitary gland and its hypothalamic control	919	42231	1.01 (0.949,1.08)	0.677	FALSE	2.95e-05	FALSE
UKB	253	Disorders of the pituitary gland and its hypothalamic control	699	420724	1.06 (0.98,1.14)	0.151	FALSE	3.61e-05	FALSE
All of Us	253	Disorders of the pituitary gland and its hypothalamic control	522	42990	1.04 (0.949,1.13)	0.424	FALSE	3.59e-05	FALSE
MGI	253.1	Pituitary hyperfunction	276	42231	0.985 (0.872,1.11)	0.802	FALSE	2.95e-05	FALSE
UKB	253.1	Pituitary hyperfunction	189	420724	0.948 (0.82,1.1)	0.465	FALSE	3.61e-05	FALSE
All of Us	253.1	Pituitary hyperfunction	172	42990	1.08 (0.924,1.25)	0.338	FALSE	3.59e-05	FALSE
MGI	253.11	Acromegaly and gigantism	88	42231	0.958 (0.772,1.19)	0.681	FALSE	2.95e-05	FALSE
UKB	253.11	Acromegaly and gigantism	101	420724	0.99 (0.812,1.2)	0.919	FALSE	3.61e-05	FALSE
MGI	253.2	Pituitary hypofunction	241	42231	0.979 (0.86,1.11)	0.74	FALSE	2.95e-05	FALSE
UKB	253.2	Pituitary hypofunction	284	420724	1.1 (0.974,1.23)	0.124	FALSE	3.61e-05	FALSE
All of Us	253.2	Pituitary hypofunction	110	42990	0.951 (0.784,1.15)	0.604	FALSE	3.59e-05	FALSE
MGI	253.3	Diabetes insipidus	98	42231	0.945 (0.771,1.16)	0.575	FALSE	2.95e-05	FALSE
UKB	253.3	Diabetes insipidus	98	420724	0.981 (0.802,1.2)	0.851	FALSE	3.61e-05	FALSE
MGI	253.4	Anterior pituitary disorders	133	42231	1.03 (0.864,1.22)	0.746	FALSE	2.95e-05	FALSE
All of Us	253.4	Anterior pituitary disorders	73	42990	1.03 (0.812,1.29)	0.825	FALSE	3.59e-05	FALSE
MGI	253.7	Other disorders of neurohypophysis	116	42231	1.26 (1.05,1.5)	0.0111	TRUE	2.95e-05	FALSE
UKB	253.7	Other disorders of neurohypophysis	152	420724	1.07 (0.907,1.25)	0.432	FALSE	3.61e-05	FALSE
All of Us	253.7	Other disorders of neurohypophysis	96	42990	1.25 (1.02,1.52)	0.0266	TRUE	3.59e-05	FALSE
MGI	255	Disorders of adrenal glands	1592	42231	1 (0.952,1.05)	0.935	FALSE	2.95e-05	FALSE
UKB	255	Disorders of adrenal glands	659	420724	1.06 (0.978,1.14)	0.159	FALSE	3.61e-05	FALSE
All of Us	255	Disorders of adrenal glands	720	42990	1.08 (1,1.17)	0.0379	TRUE	3.59e-05	FALSE
MGI	255.1	Adrenal hyperfunction	395	42231	0.998 (0.901,1.1)	0.967	FALSE	2.95e-05	FALSE
UKB	255.1	Adrenal hyperfunction	186	420724	1.11 (0.96,1.28)	0.152	FALSE	3.61e-05	FALSE
All of Us	255.1	Adrenal hyperfunction	144	42990	1.06 (0.896,1.25)	0.491	FALSE	3.59e-05	FALSE
MGI	255.11	Cushing's syndrome	197	42231	1 (0.867,1.15)	0.99	FALSE	2.95e-05	FALSE
UKB	255.11	Cushing's syndrome	108	420724	0.994 (0.82,1.2)	0.95	FALSE	3.61e-05	FALSE
All of Us	255.11	Cushing's syndrome	79	42990	1.17 (0.934,1.46)	0.158	FALSE	3.59e-05	FALSE
MGI	255.12	Hyperaldosteronism	141	42231	1.03 (0.874,1.22)	0.687	FALSE	2.95e-05	FALSE
UKB	255.12	Hyperaldosteronism	76	420724	1.27 (1.02,1.59)	0.0289	TRUE	3.61e-05	FALSE
MGI	255.2	Adrenal hypofunction	674	42231	1 (0.927,1.08)	0.965	FALSE	2.95e-05	FALSE
UKB	255.2	Adrenal hypofunction	373	420724	0.971 (0.876,1.08)	0.57	FALSE	3.61e-05	FALSE
All of Us	255.2	Adrenal hypofunction	301	42990	1.09 (0.967,1.22)	0.16	FALSE	3.59e-05	FALSE
MGI	255.21	Glucocorticoid deficiency	643	42231	0.991 (0.915,1.07)	0.817	FALSE	2.95e-05	FALSE
UKB	255.21	Glucocorticoid deficiency	372	420724	0.974 (0.878,1.08)	0.608	FALSE	3.61e-05	FALSE
All of Us	255.21	Glucocorticoid deficiency	286	42990	1.08 (0.955,1.21)	0.222	FALSE	3.59e-05	FALSE
MGI	256	Ovarian dysfunction	1277	21640	0.997 (0.94,1.06)	0.919	FALSE	2.95e-05	FALSE
UKB	256	Ovarian dysfunction	252	226977	0.882 (0.777,1)	0.0512	FALSE	3.61e-05	FALSE
All of Us	256	Ovarian dysfunction	542	26135	1.02 (0.934,1.12)	0.639	FALSE	3.59e-05	FALSE
MGI	256.4	Polycystic ovaries	826	21640	0.961 (0.891,1.04)	0.293	FALSE	2.95e-05	FALSE
UKB	256.4	Polycystic ovaries	223	226977	0.878 (0.767,1)	0.0572	FALSE	3.61e-05	FALSE
All of Us	256.4	Polycystic ovaries	464	26135	1.05 (0.949,1.15)	0.361	FALSE	3.59e-05	FALSE
MGI	257	Testicular dysfunction	1094	20591	1.03 (0.966,1.09)	0.383	FALSE	2.95e-05	FALSE
UKB	257	Testicular dysfunction	169	193747	0.99 (0.849,1.15)	0.892	FALSE	3.61e-05	FALSE
All of Us	257	Testicular dysfunction	708	17457	1.01 (0.932,1.09)	0.867	FALSE	3.59e-05	FALSE
MGI	257.1	Testicular hypofunction	1063	20591	1.02 (0.962,1.09)	0.448	FALSE	2.95e-05	FALSE
UKB	257.1	Testicular hypofunction	160	193747	0.96 (0.82,1.12)	0.61	FALSE	3.61e-05	FALSE
All of Us	257.1	Testicular hypofunction	697	17457	1 (0.928,1.08)	0.934	FALSE	3.59e-05	FALSE
MGI	258	Iatrogenic endocrine disorders	97	42231	1.12 (0.916,1.37)	0.25	FALSE	2.95e-05	FALSE
UKB	258	Iatrogenic endocrine disorders	107	420724	1.05 (0.869,1.27)	0.59	FALSE	3.61e-05	FALSE
MGI	258.1	Postablative ovarian failure	123	21640	1.01 (0.839,1.21)	0.941	FALSE	2.95e-05	FALSE
All of Us	258.1	Postablative ovarian failure	114	26135	0.988 (0.817,1.19)	0.903	FALSE	3.59e-05	FALSE
MGI	259	Other endocrine disorders	1102	42231	0.961 (0.903,1.02)	0.197	FALSE	2.95e-05	FALSE
UKB	259	Other endocrine disorders	153	420724	1.26 (1.07,1.47)	0.00389	TRUE	3.61e-05	FALSE
All of Us	259	Other endocrine disorders	540	42990	1.07 (0.984,1.17)	0.109	FALSE	3.59e-05	FALSE
MGI	259.8	Polyglandular activity in multiple endocrine adenomatosis	53	42231	0.817 (0.617,1.08)	0.129	FALSE	2.95e-05	FALSE
MGI	260	Protein-calorie malnutrition	3051	38139	1.07 (1.03,1.11)	0.00097	TRUE	2.95e-05	FALSE
UKB	260	Protein-calorie malnutrition	212	421844	1.11 (0.965,1.26)	0.143	FALSE	3.61e-05	FALSE
All of Us	260	Protein-calorie malnutrition	694	38717	1.12 (1.04,1.21)	0.00331	TRUE	3.59e-05	FALSE
MGI	260.1	Cachexia	314	38139	1.15 (1.03,1.29)	0.0125	TRUE	2.95e-05	FALSE
UKB	260.1	Cachexia	52	421844	0.755 (0.571,0.996)	0.0384	TRUE	3.61e-05	FALSE
MGI	260.2	severe protein-calorie malnutrition	1794	38139	1.08 (1.03,1.14)	0.00101	TRUE	2.95e-05	FALSE
All of Us	260.2	severe protein-calorie malnutrition	202	38717	1.05 (0.916,1.21)	0.453	FALSE	3.59e-05	FALSE
MGI	260.22	Nutritional marasmus	655	38139	1.09 (1.01,1.18)	0.0239	TRUE	2.95e-05	FALSE
MGI	260.3	Adult failure to thrive	661	38139	1.13 (1.04,1.22)	0.00207	TRUE	2.95e-05	FALSE
All of Us	260.3	Adult failure to thrive	126	38717	1.17 (0.981,1.39)	0.0731	FALSE	3.59e-05	FALSE
MGI	260.6	Anorexia	926	38139	1.1 (1.03,1.17)	0.00502	TRUE	2.95e-05	FALSE
UKB	260.6	Anorexia	842	421844	1.05 (0.983,1.13)	0.14	FALSE	3.61e-05	FALSE
All of Us	260.6	Anorexia	76	38717	0.917 (0.725,1.16)	0.454	FALSE	3.59e-05	FALSE
MGI	260.7	Polyphagia	75	38139	1.07 (0.85,1.34)	0.547	FALSE	2.95e-05	FALSE
MGI	261	Vitamin deficiency	8323	38139	1.05 (1.02,1.07)	0.000453	TRUE	2.95e-05	FALSE
UKB	261	Vitamin deficiency	1258	421844	1.13 (1.07,1.19)	1.7e-05	TRUE	3.61e-05	TRUE
All of Us	261	Vitamin deficiency	7100	38717	1.04 (1.01,1.06)	0.0104	TRUE	3.59e-05	FALSE
MGI	261.1	Vitamin A deficiency	75	38139	0.972 (0.769,1.22)	0.799	FALSE	2.95e-05	FALSE
MGI	261.2	Vitamin B-complex deficiencies	903	38139	1.07 (1,1.15)	0.0409	TRUE	2.95e-05	FALSE
UKB	261.2	Vitamin B-complex deficiencies	767	421844	1.1 (1.03,1.19)	0.00619	TRUE	3.61e-05	FALSE
All of Us	261.2	Vitamin B-complex deficiencies	2014	38717	1.1 (1.05,1.15)	2.75e-05	TRUE	3.59e-05	TRUE
MGI	261.4	Vitamin D deficiency	7844	38139	1.04 (1.02,1.07)	0.000866	TRUE	2.95e-05	FALSE
UKB	261.4	Vitamin D deficiency	492	421844	1.16 (1.07,1.27)	0.000706	TRUE	3.61e-05	FALSE
All of Us	261.4	Vitamin D deficiency	6164	38717	1.04 (1.01,1.07)	0.00903	TRUE	3.59e-05	FALSE
MGI	261.41	Rickets or osteomalacia	59	38139	1.17 (0.904,1.51)	0.202	FALSE	2.95e-05	FALSE
UKB	261.41	Rickets or osteomalacia	79	421844	1.15 (0.924,1.44)	0.19	FALSE	3.61e-05	FALSE
All of Us	261.41	Rickets or osteomalacia	82	38717	1.19 (0.951,1.47)	0.117	FALSE	3.59e-05	FALSE
MGI	262	Mineral deficiency NEC	1269	38139	1.06 (1,1.12)	0.051	FALSE	2.95e-05	FALSE
UKB	262	Mineral deficiency NEC	245	421844	1.04 (0.915,1.18)	0.556	FALSE	3.61e-05	FALSE
All of Us	262	Mineral deficiency NEC	807	38717	1.07 (1,1.15)	0.0505	FALSE	3.59e-05	FALSE
MGI	263	Other nutritional deficiency	1745	38139	1.09 (1.04,1.14)	0.000602	TRUE	2.95e-05	FALSE
All of Us	263	Other nutritional deficiency	210	38717	1.1 (0.959,1.26)	0.166	FALSE	3.59e-05	FALSE
MGI	264	Lack of normal physiological development	273	38139	1.07 (0.944,1.2)	0.295	FALSE	2.95e-05	FALSE
MGI	264.1	Short stature	58	38139	1.18 (0.907,1.54)	0.187	FALSE	2.95e-05	FALSE
MGI	264.2	Failure to thrive (childhood)	133	38139	1.11 (0.93,1.31)	0.24	FALSE	2.95e-05	FALSE
MGI	264.9	Lack of normal physiological development, unspecified	93	38139	1.09 (0.885,1.34)	0.394	FALSE	2.95e-05	FALSE
MGI	269	Proteinuria	1875	47480	1.06 (1.01,1.12)	0.0116	TRUE	2.95e-05	FALSE
UKB	269	Proteinuria	356	423641	1.01 (0.91,1.12)	0.835	FALSE	3.61e-05	FALSE
MGI	270	Disorders of protein plasma/amino-acid transport and metabolism	1021	47480	1.03 (0.968,1.1)	0.345	FALSE	2.95e-05	FALSE
UKB	270	Disorders of protein plasma/amino-acid transport and metabolism	299	423641	1.05 (0.933,1.17)	0.432	FALSE	3.61e-05	FALSE
All of Us	270	Disorders of protein plasma/amino-acid transport and metabolism	1005	45624	1.07 (1,1.14)	0.0367	TRUE	3.59e-05	FALSE
MGI	270.1	Disturbances of amino-acid transport	183	47480	1.04 (0.899,1.21)	0.575	FALSE	2.95e-05	FALSE
All of Us	270.1	Disturbances of amino-acid transport	149	45624	1.11 (0.943,1.31)	0.202	FALSE	3.59e-05	FALSE
MGI	270.11	Disturbances of sulphur-bearing amino-acid metabolism	142	47480	1.07 (0.906,1.26)	0.409	FALSE	2.95e-05	FALSE
All of Us	270.11	Disturbances of sulphur-bearing amino-acid metabolism	124	45624	1.12 (0.934,1.33)	0.213	FALSE	3.59e-05	FALSE
MGI	270.2	Disorders of amino-acid metabolism	106	47480	1.06 (0.874,1.29)	0.527	FALSE	2.95e-05	FALSE
All of Us	270.2	Disorders of amino-acid metabolism	67	45624	1.04 (0.813,1.32)	0.752	FALSE	3.59e-05	FALSE
MGI	270.3	Disorders of plasma protein metabolism	769	47480	1.02 (0.947,1.1)	0.614	FALSE	2.95e-05	FALSE
UKB	270.3	Disorders of plasma protein metabolism	254	423641	1.03 (0.911,1.17)	0.616	FALSE	3.61e-05	FALSE
All of Us	270.3	Disorders of plasma protein metabolism	805	45624	1.06 (0.991,1.14)	0.0877	FALSE	3.59e-05	FALSE
All of Us	270.31	Polyclonal hypergammaglobulinemia	86	45624	1.18 (0.957,1.46)	0.108	FALSE	3.59e-05	FALSE
MGI	270.32	Paraproteinemia	401	47480	1.03 (0.936,1.14)	0.503	FALSE	2.95e-05	FALSE
UKB	270.32	Paraproteinemia	191	423641	1.01 (0.871,1.16)	0.94	FALSE	3.61e-05	FALSE
All of Us	270.32	Paraproteinemia	374	45624	1.03 (0.932,1.15)	0.526	FALSE	3.59e-05	FALSE
MGI	270.33	Amyloidosis	65	47480	0.984 (0.767,1.26)	0.89	FALSE	2.95e-05	FALSE
UKB	270.33	Amyloidosis	117	423641	1.09 (0.905,1.3)	0.363	FALSE	3.61e-05	FALSE
All of Us	270.33	Amyloidosis	77	45624	1 (0.796,1.26)	0.984	FALSE	3.59e-05	FALSE
MGI	270.34	Alpha-1-antitrypsin deficiency	80	47480	1.03 (0.823,1.29)	0.782	FALSE	2.95e-05	FALSE
UKB	270.35	Macroglobulinemia	64	423641	1.08 (0.843,1.38)	0.525	FALSE	3.61e-05	FALSE
MGI	270.38	Other specified disorders of plasma protein metabolism	308	47480	1.02 (0.912,1.15)	0.702	FALSE	2.95e-05	FALSE
All of Us	270.38	Other specified disorders of plasma protein metabolism	341	45624	1.1 (0.99,1.23)	0.0715	FALSE	3.59e-05	FALSE
MGI	271	Disorders of carbohydrate transport and metabolism	3205	47048	0.973 (0.938,1.01)	0.152	FALSE	2.95e-05	FALSE
UKB	271	Disorders of carbohydrate transport and metabolism	181	424209	1.03 (0.887,1.19)	0.705	FALSE	3.61e-05	FALSE
All of Us	271	Disorders of carbohydrate transport and metabolism	544	46144	0.989 (0.906,1.08)	0.795	FALSE	3.59e-05	FALSE
MGI	271.3	Intestinal disaccharidase deficiencies and disaccharide malabsorption	3114	47048	0.977 (0.941,1.01)	0.215	FALSE	2.95e-05	FALSE
UKB	271.3	Intestinal disaccharidase deficiencies and disaccharide malabsorption	158	424209	1.03 (0.884,1.21)	0.665	FALSE	3.61e-05	FALSE
All of Us	271.3	Intestinal disaccharidase deficiencies and disaccharide malabsorption	472	46144	0.988 (0.9,1.08)	0.795	FALSE	3.59e-05	FALSE
MGI	271.9	Other disorders of carbohydrate transport and metabolism	119	47048	0.927 (0.771,1.11)	0.409	FALSE	2.95e-05	FALSE
All of Us	271.9	Other disorders of carbohydrate transport and metabolism	81	46144	1.01 (0.81,1.26)	0.905	FALSE	3.59e-05	FALSE
MGI	272	Disorders of lipoid metabolism	20138	30115	1 (0.982,1.02)	0.855	FALSE	2.95e-05	FALSE
UKB	272	Disorders of lipoid metabolism	36833	387521	1.03 (1.02,1.04)	2.49e-06	TRUE	3.61e-05	TRUE
All of Us	272	Disorders of lipoid metabolism	16028	30660	1.01 (0.988,1.03)	0.365	FALSE	3.59e-05	FALSE
MGI	272.1	Hyperlipidemia	20097	30115	1 (0.981,1.02)	0.889	FALSE	2.95e-05	FALSE
UKB	272.1	Hyperlipidemia	36759	387521	1.03 (1.02,1.04)	2.46e-06	TRUE	3.61e-05	TRUE
All of Us	272.1	Hyperlipidemia	15950	30660	1.01 (0.988,1.03)	0.387	FALSE	3.59e-05	FALSE
MGI	272.11	Hypercholesterolemia	6265	30115	1.02 (0.985,1.05)	0.312	FALSE	2.95e-05	FALSE
UKB	272.11	Hypercholesterolemia	34096	387521	1.03 (1.02,1.04)	2.07e-06	TRUE	3.61e-05	TRUE
All of Us	272.11	Hypercholesterolemia	6926	30660	1.03 (1,1.06)	0.0426	TRUE	3.59e-05	FALSE
MGI	272.12	Hyperglyceridemia	1477	30115	1.04 (0.983,1.1)	0.173	FALSE	2.95e-05	FALSE
UKB	272.12	Hyperglyceridemia	55	387521	0.977 (0.746,1.27)	0.858	FALSE	3.61e-05	FALSE
All of Us	272.12	Hyperglyceridemia	1148	30660	1.03 (0.972,1.1)	0.286	FALSE	3.59e-05	FALSE
MGI	272.13	Mixed hyperlipidemia	3815	30115	1.02 (0.982,1.06)	0.295	FALSE	2.95e-05	FALSE
UKB	272.13	Mixed hyperlipidemia	169	387521	0.99 (0.849,1.15)	0.895	FALSE	3.61e-05	FALSE
All of Us	272.13	Mixed hyperlipidemia	4333	30660	1.04 (1.01,1.08)	0.0166	TRUE	3.59e-05	FALSE
MGI	272.9	Unspecified disorder of lipoid metabolism	343	30115	1 (0.898,1.12)	0.97	FALSE	2.95e-05	FALSE
UKB	272.9	Unspecified disorder of lipoid metabolism	228	387521	1.07 (0.936,1.21)	0.327	FALSE	3.61e-05	FALSE
All of Us	272.9	Unspecified disorder of lipoid metabolism	704	30660	0.982 (0.908,1.06)	0.639	FALSE	3.59e-05	FALSE
MGI	274	Gout and other crystal arthropathies	2655	47598	1.05 (1.01,1.09)	0.0236	TRUE	2.95e-05	FALSE
UKB	274	Gout and other crystal arthropathies	3897	420487	1.06 (1.03,1.09)	0.000491	TRUE	3.61e-05	FALSE
All of Us	274	Gout and other crystal arthropathies	1479	45209	1.02 (0.97,1.08)	0.398	FALSE	3.59e-05	FALSE
MGI	274.1	Gout	2536	47598	1.04 (1,1.09)	0.0425	TRUE	2.95e-05	FALSE
UKB	274.1	Gout	3307	420487	1.05 (1.01,1.09)	0.00821	TRUE	3.61e-05	FALSE
All of Us	274.1	Gout	1236	45209	1.04 (0.977,1.1)	0.232	FALSE	3.59e-05	FALSE
MGI	274.11	Gouty arthropathy	1151	47598	1.03 (0.967,1.09)	0.379	FALSE	2.95e-05	FALSE
UKB	274.11	Gouty arthropathy	112	420487	1.15 (0.957,1.39)	0.122	FALSE	3.61e-05	FALSE
All of Us	274.11	Gouty arthropathy	478	45209	1.06 (0.968,1.16)	0.198	FALSE	3.59e-05	FALSE
MGI	274.2	Crystal arthropathies	201	47598	1.01 (0.881,1.17)	0.837	FALSE	2.95e-05	FALSE
UKB	274.2	Crystal arthropathies	643	420487	1.12 (1.03,1.21)	0.00521	TRUE	3.61e-05	FALSE
All of Us	274.2	Crystal arthropathies	296	45209	0.972 (0.864,1.09)	0.632	FALSE	3.59e-05	FALSE
MGI	274.21	Chondrocalcinosis	186	47598	1.01 (0.875,1.17)	0.854	FALSE	2.95e-05	FALSE
UKB	274.21	Chondrocalcinosis	586	420487	1.14 (1.05,1.23)	0.00196	TRUE	3.61e-05	FALSE
All of Us	274.21	Chondrocalcinosis	271	45209	0.959 (0.847,1.08)	0.495	FALSE	3.59e-05	FALSE
MGI	275	Disorders of mineral metabolism	4654	45599	1.02 (0.989,1.05)	0.208	FALSE	2.95e-05	FALSE
UKB	275	Disorders of mineral metabolism	2215	422173	1.03 (0.985,1.07)	0.199	FALSE	3.61e-05	FALSE
All of Us	275	Disorders of mineral metabolism	2563	44125	1.05 (1.01,1.1)	0.0103	TRUE	3.59e-05	FALSE
MGI	275.1	Disorders of iron metabolism	243	45599	0.931 (0.817,1.06)	0.268	FALSE	2.95e-05	FALSE
UKB	275.1	Disorders of iron metabolism	703	422173	1.02 (0.949,1.1)	0.545	FALSE	3.61e-05	FALSE
All of Us	275.1	Disorders of iron metabolism	303	44125	1.11 (0.987,1.24)	0.0787	FALSE	3.59e-05	FALSE
MGI	275.11	Hereditary hemochromatosis	110	45599	0.912 (0.751,1.11)	0.334	FALSE	2.95e-05	FALSE
All of Us	275.11	Hereditary hemochromatosis	89	44125	0.979 (0.79,1.21)	0.842	FALSE	3.59e-05	FALSE
MGI	275.2	Disorders of copper metabolism	65	45599	1.12 (0.871,1.42)	0.359	FALSE	2.95e-05	FALSE
MGI	275.3	Disorders of magnesium metabolism	1260	45599	1.02 (0.967,1.08)	0.421	FALSE	2.95e-05	FALSE
UKB	275.3	Disorders of magnesium metabolism	373	422173	1.02 (0.921,1.13)	0.694	FALSE	3.61e-05	FALSE
All of Us	275.3	Disorders of magnesium metabolism	839	44125	1.09 (1.02,1.17)	0.0126	TRUE	3.59e-05	FALSE
MGI	275.5	Disorders of calcium/phosphorus metabolism	3583	45599	1.02 (0.989,1.06)	0.186	FALSE	2.95e-05	FALSE
UKB	275.5	Disorders of calcium/phosphorus metabolism	1263	422173	1.03 (0.975,1.09)	0.276	FALSE	3.61e-05	FALSE
All of Us	275.5	Disorders of calcium/phosphorus metabolism	1021	44125	1.09 (1.02,1.16)	0.00638	TRUE	3.59e-05	FALSE
MGI	275.51	Hypocalcemia	950	45599	1.04 (0.979,1.12)	0.185	FALSE	2.95e-05	FALSE
All of Us	275.51	Hypocalcemia	418	44125	1.12 (1.02,1.24)	0.0203	TRUE	3.59e-05	FALSE
MGI	275.53	Disorders of phosphorus metabolism	1480	45599	1.02 (0.967,1.07)	0.477	FALSE	2.95e-05	FALSE
UKB	275.53	Disorders of phosphorus metabolism	177	422173	1.08 (0.927,1.25)	0.325	FALSE	3.61e-05	FALSE
All of Us	275.53	Disorders of phosphorus metabolism	388	44125	1.07 (0.963,1.18)	0.214	FALSE	3.59e-05	FALSE
MGI	275.6	Hypercalcemia	1563	45599	1.02 (0.967,1.07)	0.488	FALSE	2.95e-05	FALSE
All of Us	275.6	Hypercalcemia	803	44125	1.01 (0.942,1.09)	0.746	FALSE	3.59e-05	FALSE
MGI	276	Disorders of fluid, electrolyte, and acid-base balance	9925	40233	1.02 (1,1.05)	0.0529	FALSE	2.95e-05	FALSE
UKB	276	Disorders of fluid, electrolyte, and acid-base balance	7490	416777	1.03 (1.01,1.06)	0.00466	TRUE	3.61e-05	FALSE
All of Us	276	Disorders of fluid, electrolyte, and acid-base balance	5511	40907	1.07 (1.04,1.1)	7.27e-06	TRUE	3.59e-05	TRUE
MGI	276.1	Electrolyte imbalance	6789	40233	1.03 (1,1.06)	0.0213	TRUE	2.95e-05	FALSE
UKB	276.1	Electrolyte imbalance	4204	416777	1.02 (0.987,1.05)	0.268	FALSE	3.61e-05	FALSE
All of Us	276.1	Electrolyte imbalance	4259	40907	1.08 (1.05,1.12)	2.56e-06	TRUE	3.59e-05	TRUE
MGI	276.11	Hyperosmolality and/or hypernatremia	571	40233	1.05 (0.97,1.15)	0.209	FALSE	2.95e-05	FALSE
UKB	276.11	Hyperosmolality and/or hypernatremia	248	416777	0.971 (0.855,1.1)	0.642	FALSE	3.61e-05	FALSE
All of Us	276.11	Hyperosmolality and/or hypernatremia	209	40907	1.01 (0.879,1.16)	0.886	FALSE	3.59e-05	FALSE
MGI	276.12	Hyposmolality and/or hyponatremia	2697	40233	1.03 (0.993,1.08)	0.101	FALSE	2.95e-05	FALSE
UKB	276.12	Hyposmolality and/or hyponatremia	1845	416777	1.01 (0.96,1.05)	0.806	FALSE	3.61e-05	FALSE
All of Us	276.12	Hyposmolality and/or hyponatremia	1404	40907	1.09 (1.03,1.15)	0.00253	TRUE	3.59e-05	FALSE
MGI	276.13	Hyperpotassemia	3177	40233	1.01 (0.976,1.05)	0.504	FALSE	2.95e-05	FALSE
UKB	276.13	Hyperpotassemia	990	416777	1.01 (0.946,1.07)	0.822	FALSE	3.61e-05	FALSE
All of Us	276.13	Hyperpotassemia	1088	40907	1.05 (0.987,1.12)	0.121	FALSE	3.59e-05	FALSE
MGI	276.14	Hypopotassemia	2314	40233	1.07 (1.02,1.11)	0.00283	TRUE	2.95e-05	FALSE
UKB	276.14	Hypopotassemia	1464	416777	1.04 (0.987,1.09)	0.141	FALSE	3.61e-05	FALSE
All of Us	276.14	Hypopotassemia	2399	40907	1.08 (1.04,1.13)	0.000212	TRUE	3.59e-05	FALSE
MGI	276.4	Acid-base balance disorder	2235	40233	1.03 (0.983,1.07)	0.227	FALSE	2.95e-05	FALSE
UKB	276.4	Acid-base balance disorder	1171	416777	1.05 (0.994,1.12)	0.0752	FALSE	3.61e-05	FALSE
All of Us	276.4	Acid-base balance disorder	884	40907	0.99 (0.924,1.06)	0.776	FALSE	3.59e-05	FALSE
MGI	276.41	Acidosis	1921	40233	1.02 (0.975,1.07)	0.355	FALSE	2.95e-05	FALSE
UKB	276.41	Acidosis	1057	416777	1.07 (1,1.13)	0.0361	TRUE	3.61e-05	FALSE
All of Us	276.41	Acidosis	780	40907	1.01 (0.937,1.08)	0.831	FALSE	3.59e-05	FALSE
MGI	276.42	Alkalosis	513	40233	0.998 (0.913,1.09)	0.971	FALSE	2.95e-05	FALSE
UKB	276.42	Alkalosis	121	416777	0.913 (0.761,1.09)	0.316	FALSE	3.61e-05	FALSE
All of Us	276.42	Alkalosis	141	40907	1.03 (0.866,1.21)	0.76	FALSE	3.59e-05	FALSE
MGI	276.5	Hypovolemia	4925	40233	1.01 (0.976,1.04)	0.696	FALSE	2.95e-05	FALSE
UKB	276.5	Hypovolemia	2885	416777	1.05 (1.01,1.09)	0.0122	TRUE	3.61e-05	FALSE
All of Us	276.5	Hypovolemia	2085	40907	1.07 (1.02,1.11)	0.00545	TRUE	3.59e-05	FALSE
MGI	276.6	Fluid overload	1476	40233	1.05 (0.993,1.11)	0.086	FALSE	2.95e-05	FALSE
UKB	276.6	Fluid overload	465	416777	1.05 (0.955,1.15)	0.327	FALSE	3.61e-05	FALSE
All of Us	276.6	Fluid overload	423	40907	1.13 (1.02,1.24)	0.0135	TRUE	3.59e-05	FALSE
MGI	276.8	Polydipsia	146	40233	1.07 (0.904,1.26)	0.429	FALSE	2.95e-05	FALSE
UKB	276.8	Polydipsia	128	416777	0.938 (0.786,1.12)	0.468	FALSE	3.61e-05	FALSE
All of Us	276.8	Polydipsia	108	40907	0.946 (0.778,1.15)	0.566	FALSE	3.59e-05	FALSE
MGI	277	Other disorders of metabolism	4389	44867	1.06 (1.03,1.1)	0.00026	TRUE	2.95e-05	FALSE
UKB	277	Other disorders of metabolism	934	422910	1.07 (1.01,1.14)	0.0318	TRUE	3.61e-05	FALSE
All of Us	277	Other disorders of metabolism	145	45126	1.16 (0.98,1.36)	0.0794	FALSE	3.59e-05	FALSE
MGI	277.2	Other disorders of purine and pyrimidine metabolism	423	44867	1.1 (0.993,1.21)	0.0664	FALSE	2.95e-05	FALSE
MGI	277.4	Disorders of bilirubin excretion	762	44867	1.01 (0.934,1.08)	0.887	FALSE	2.95e-05	FALSE
UKB	277.4	Disorders of bilirubin excretion	382	422910	0.992 (0.896,1.1)	0.871	FALSE	3.61e-05	FALSE
All of Us	277.4	Disorders of bilirubin excretion	287	45126	0.965 (0.857,1.09)	0.558	FALSE	3.59e-05	FALSE
MGI	277.5	Other disorders of lipoid metabolism	1009	44867	1.08 (1.01,1.15)	0.0153	TRUE	2.95e-05	FALSE
UKB	277.5	Other disorders of lipoid metabolism	239	422910	1.05 (0.924,1.19)	0.442	FALSE	3.61e-05	FALSE
All of Us	277.5	Other disorders of lipoid metabolism	716	45126	1.03 (0.952,1.11)	0.499	FALSE	3.59e-05	FALSE
MGI	277.51	Lipoprotein disorders	844	44867	1.09 (1.02,1.17)	0.0137	TRUE	2.95e-05	FALSE
UKB	277.51	Lipoprotein disorders	55	422910	0.962 (0.734,1.26)	0.766	FALSE	3.61e-05	FALSE
All of Us	277.51	Lipoprotein disorders	460	45126	1 (0.911,1.1)	0.981	FALSE	3.59e-05	FALSE
MGI	277.7	Dysmetabolic syndrome X	1003	44867	1.07 (0.999,1.14)	0.0529	FALSE	2.95e-05	FALSE
All of Us	277.7	Dysmetabolic syndrome X	488	45126	1.05 (0.955,1.15)	0.331	FALSE	3.59e-05	FALSE
MGI	278	Overweight, obesity and other hyperalimentation	21045	29208	1.03 (1,1.05)	0.0333	TRUE	2.95e-05	FALSE
UKB	278	Overweight, obesity and other hyperalimentation	11297	413091	1.03 (1.01,1.05)	0.0122	TRUE	3.61e-05	FALSE
All of Us	278	Overweight, obesity and other hyperalimentation	8571	38117	1.02 (0.995,1.05)	0.108	FALSE	3.59e-05	FALSE
MGI	278.1	Obesity	18556	29208	1.03 (1,1.06)	0.0303	TRUE	2.95e-05	FALSE
UKB	278.1	Obesity	11128	413091	1.03 (1,1.05)	0.0195	TRUE	3.61e-05	FALSE
All of Us	278.1	Obesity	8450	38117	1.02 (0.993,1.05)	0.148	FALSE	3.59e-05	FALSE
MGI	278.11	Morbid obesity	9039	29208	1.06 (1.01,1.1)	0.00833	TRUE	2.95e-05	FALSE
All of Us	278.11	Morbid obesity	3262	38117	1.02 (0.977,1.07)	0.342	FALSE	3.59e-05	FALSE
MGI	278.3	Localized adiposity	361	29208	0.983 (0.875,1.1)	0.771	FALSE	2.95e-05	FALSE
UKB	278.3	Localized adiposity	79	413091	1.22 (0.976,1.52)	0.0697	FALSE	3.61e-05	FALSE
All of Us	278.3	Localized adiposity	217	38117	1.09 (0.949,1.25)	0.218	FALSE	3.59e-05	FALSE
MGI	278.4	Abnormal weight gain	2354	29208	1.03 (0.98,1.08)	0.264	FALSE	2.95e-05	FALSE
UKB	278.4	Abnormal weight gain	72	413091	1.12 (0.889,1.42)	0.309	FALSE	3.61e-05	FALSE
MGI	279	Disorders involving the immune mechanism	3180	43118	1.07 (1.03,1.11)	0.000248	TRUE	2.95e-05	FALSE
UKB	279	Disorders involving the immune mechanism	267	423860	1.09 (0.962,1.22)	0.177	FALSE	3.61e-05	FALSE
All of Us	279	Disorders involving the immune mechanism	1216	45472	1.03 (0.972,1.09)	0.318	FALSE	3.59e-05	FALSE
MGI	279.1	Immunity deficiency	1253	43118	1.12 (1.05,1.18)	0.000145	TRUE	2.95e-05	FALSE
UKB	279.1	Immunity deficiency	225	423860	1.04 (0.912,1.19)	0.544	FALSE	3.61e-05	FALSE
All of Us	279.1	Immunity deficiency	493	45472	1.03 (0.942,1.13)	0.505	FALSE	3.59e-05	FALSE
MGI	279.11	Deficiency of humoral immunity	355	43118	1.13 (1.02,1.26)	0.0193	TRUE	2.95e-05	FALSE
UKB	279.11	Deficiency of humoral immunity	150	423860	1.04 (0.881,1.22)	0.66	FALSE	3.61e-05	FALSE
All of Us	279.11	Deficiency of humoral immunity	187	45472	0.91 (0.784,1.05)	0.208	FALSE	3.59e-05	FALSE
MGI	279.2	Autoimmune disease NEC	838	43118	1.12 (1.05,1.2)	0.00103	TRUE	2.95e-05	FALSE
All of Us	279.2	Autoimmune disease NEC	257	45472	0.993 (0.876,1.13)	0.916	FALSE	3.59e-05	FALSE
MGI	279.7	Other immunological findings	5260	43118	1.04 (1.01,1.07)	0.0213	TRUE	2.95e-05	FALSE
UKB	279.7	Other immunological findings	266	423860	0.935 (0.827,1.06)	0.275	FALSE	3.61e-05	FALSE
MGI	279.8	Other specified disorders involving the immune mechanism	672	43118	1.06 (0.978,1.14)	0.159	FALSE	2.95e-05	FALSE
All of Us	279.8	Other specified disorders involving the immune mechanism	244	45472	1.01 (0.888,1.15)	0.881	FALSE	3.59e-05	FALSE
MGI	280	Iron deficiency anemias	4933	36495	1.02 (0.989,1.05)	0.21	FALSE	2.95e-05	FALSE
UKB	280	Iron deficiency anemias	7807	405044	1.03 (1.01,1.05)	0.0156	TRUE	3.61e-05	FALSE
All of Us	280	Iron deficiency anemias	2953	38760	1.03 (0.989,1.07)	0.168	FALSE	3.59e-05	FALSE
MGI	280.1	Iron deficiency anemias, unspecified or not due to blood loss	4786	36495	1.02 (0.992,1.06)	0.144	FALSE	2.95e-05	FALSE
UKB	280.1	Iron deficiency anemias, unspecified or not due to blood loss	7506	405044	1.03 (1.01,1.06)	0.00698	TRUE	3.61e-05	FALSE
All of Us	280.1	Iron deficiency anemias, unspecified or not due to blood loss	2658	38760	1.04 (0.995,1.08)	0.0862	FALSE	3.59e-05	FALSE
MGI	280.2	Iron deficiency anemia secondary to blood loss (chronic)	1892	36495	1.06 (1.01,1.11)	0.0228	TRUE	2.95e-05	FALSE
UKB	280.2	Iron deficiency anemia secondary to blood loss (chronic)	468	405044	0.976 (0.89,1.07)	0.604	FALSE	3.61e-05	FALSE
All of Us	280.2	Iron deficiency anemia secondary to blood loss (chronic)	752	38760	1.03 (0.961,1.11)	0.362	FALSE	3.59e-05	FALSE
MGI	281	Other deficiency anemia	534	36495	1.05 (0.96,1.14)	0.294	FALSE	2.95e-05	FALSE
UKB	281	Other deficiency anemia	1119	405044	1.05 (0.988,1.11)	0.116	FALSE	3.61e-05	FALSE
All of Us	281	Other deficiency anemia	783	38760	1.01 (0.941,1.09)	0.732	FALSE	3.59e-05	FALSE
MGI	281.1	Megaloblastic anemia	254	36495	1.12 (0.986,1.27)	0.0764	FALSE	2.95e-05	FALSE
UKB	281.1	Megaloblastic anemia	1074	405044	1.05 (0.991,1.12)	0.0948	FALSE	3.61e-05	FALSE
All of Us	281.1	Megaloblastic anemia	525	38760	0.998 (0.913,1.09)	0.963	FALSE	3.59e-05	FALSE
MGI	281.11	Pernicious anemia	109	36495	1.01 (0.829,1.22)	0.948	FALSE	2.95e-05	FALSE
UKB	281.11	Pernicious anemia	750	405044	1.08 (1.01,1.16)	0.0339	TRUE	3.61e-05	FALSE
All of Us	281.11	Pernicious anemia	231	38760	1.05 (0.923,1.2)	0.427	FALSE	3.59e-05	FALSE
MGI	281.12	Other vitamin B12 deficiency anemia	188	36495	1.02 (0.883,1.18)	0.757	FALSE	2.95e-05	FALSE
UKB	281.12	Other vitamin B12 deficiency anemia	171	405044	1.13 (0.969,1.31)	0.115	FALSE	3.61e-05	FALSE
All of Us	281.12	Other vitamin B12 deficiency anemia	338	38760	0.997 (0.893,1.11)	0.955	FALSE	3.59e-05	FALSE
UKB	281.13	Folate-deficiency anemia	196	405044	0.94 (0.815,1.08)	0.387	FALSE	3.61e-05	FALSE
MGI	281.9	Deficiency anemias	300	36495	1.08 (0.963,1.21)	0.177	FALSE	2.95e-05	FALSE
UKB	281.9	Deficiency anemias	55	405044	0.999 (0.764,1.3)	0.996	FALSE	3.61e-05	FALSE
All of Us	281.9	Deficiency anemias	277	38760	1.04 (0.924,1.18)	0.491	FALSE	3.59e-05	FALSE
MGI	282	Hereditary hemolytic anemias	337	36495	1.14 (1.02,1.27)	0.0158	TRUE	2.95e-05	FALSE
UKB	282	Hereditary hemolytic anemias	209	405044	0.954 (0.831,1.09)	0.49	FALSE	3.61e-05	FALSE
All of Us	282	Hereditary hemolytic anemias	231	38760	0.905 (0.792,1.03)	0.139	FALSE	3.59e-05	FALSE
MGI	282.8	Other hemoglobinopathies	218	36495	1.21 (1.06,1.38)	0.00497	TRUE	2.95e-05	FALSE
UKB	282.8	Other hemoglobinopathies	100	405044	0.92 (0.754,1.12)	0.393	FALSE	3.61e-05	FALSE
All of Us	282.8	Other hemoglobinopathies	167	38760	0.92 (0.787,1.07)	0.29	FALSE	3.59e-05	FALSE
MGI	282.9	Other hereditary hemolytic anemias	205	36495	1.16 (1.01,1.33)	0.031	TRUE	2.95e-05	FALSE
UKB	282.9	Other hereditary hemolytic anemias	96	405044	0.98 (0.799,1.2)	0.839	FALSE	3.61e-05	FALSE
All of Us	282.9	Other hereditary hemolytic anemias	52	38760	0.846 (0.637,1.12)	0.227	FALSE	3.59e-05	FALSE
MGI	283	Acquired hemolytic anemias	165	36495	1.25 (1.07,1.45)	0.00369	TRUE	2.95e-05	FALSE
UKB	283	Acquired hemolytic anemias	150	405044	1.08 (0.916,1.26)	0.364	FALSE	3.61e-05	FALSE
All of Us	283	Acquired hemolytic anemias	67	38760	0.897 (0.699,1.15)	0.373	FALSE	3.59e-05	FALSE
MGI	283.1	Autoimmune hemolytic anemias	70	36495	1.54 (1.22,1.94)	0.000109	TRUE	2.95e-05	FALSE
UKB	283.1	Autoimmune hemolytic anemias	112	405044	1.09 (0.908,1.32)	0.33	FALSE	3.61e-05	FALSE
MGI	284	Aplastic anemia	748	36495	1.08 (1,1.16)	0.039	TRUE	2.95e-05	FALSE
UKB	284	Aplastic anemia	459	405044	1.07 (0.974,1.17)	0.156	FALSE	3.61e-05	FALSE
All of Us	284	Aplastic anemia	315	38760	0.986 (0.88,1.1)	0.813	FALSE	3.59e-05	FALSE
MGI	284.1	Pancytopenia	661	36495	1.07 (0.988,1.16)	0.0958	FALSE	2.95e-05	FALSE
All of Us	284.1	Pancytopenia	278	38760	0.978 (0.866,1.1)	0.714	FALSE	3.59e-05	FALSE
MGI	285	Other anemias	12552	36495	1.02 (1,1.05)	0.0276	TRUE	2.95e-05	FALSE
UKB	285	Other anemias	12538	405044	1.03 (1.01,1.05)	0.00229	TRUE	3.61e-05	FALSE
All of Us	285	Other anemias	6490	38760	1.03 (1.01,1.06)	0.0158	TRUE	3.59e-05	FALSE
MGI	285.1	Acute posthemorrhagic anemia	3480	36495	1.05 (1.02,1.09)	0.0043	TRUE	2.95e-05	FALSE
UKB	285.1	Acute posthemorrhagic anemia	270	405044	0.958 (0.848,1.08)	0.484	FALSE	3.61e-05	FALSE
All of Us	285.1	Acute posthemorrhagic anemia	1133	38760	1.1 (1.04,1.17)	0.00133	TRUE	3.59e-05	FALSE
MGI	285.2	Anemia of chronic disease	2184	36495	1.06 (1.01,1.1)	0.0143	TRUE	2.95e-05	FALSE
UKB	285.2	Anemia of chronic disease	722	405044	1.03 (0.958,1.11)	0.416	FALSE	3.61e-05	FALSE
All of Us	285.2	Anemia of chronic disease	752	38760	1.04 (0.963,1.12)	0.332	FALSE	3.59e-05	FALSE
MGI	285.21	Anemia in chronic kidney disease	985	36495	1.09 (1.03,1.17)	0.00647	TRUE	2.95e-05	FALSE
All of Us	285.21	Anemia in chronic kidney disease	307	38760	1.04 (0.925,1.16)	0.521	FALSE	3.59e-05	FALSE
MGI	285.22	Anemia in neoplastic disease	728	36495	0.992 (0.92,1.07)	0.843	FALSE	2.95e-05	FALSE
UKB	285.22	Anemia in neoplastic disease	440	405044	1.03 (0.941,1.14)	0.479	FALSE	3.61e-05	FALSE
All of Us	285.22	Anemia in neoplastic disease	188	38760	0.868 (0.748,1.01)	0.0602	FALSE	3.59e-05	FALSE
MGI	286	Coagulation defects	4081	42206	1.04 (1.01,1.08)	0.0112	TRUE	2.95e-05	FALSE
UKB	286	Coagulation defects	972	421611	1.04 (0.98,1.11)	0.182	FALSE	3.61e-05	FALSE
All of Us	286	Coagulation defects	1158	44044	1.1 (1.03,1.16)	0.00235	TRUE	3.59e-05	FALSE
MGI	286.1	Congenital coagulation defects	275	42206	1.04 (0.923,1.17)	0.506	FALSE	2.95e-05	FALSE
UKB	286.1	Congenital coagulation defects	483	421611	1.04 (0.948,1.13)	0.423	FALSE	3.61e-05	FALSE
All of Us	286.1	Congenital coagulation defects	175	44044	0.988 (0.848,1.15)	0.873	FALSE	3.59e-05	FALSE
MGI	286.11	Von willebrand's disease	93	42206	1.02 (0.825,1.25)	0.88	FALSE	2.95e-05	FALSE
UKB	286.11	Von willebrand's disease	111	421611	0.948 (0.785,1.14)	0.574	FALSE	3.61e-05	FALSE
All of Us	286.11	Von willebrand's disease	76	44044	0.942 (0.747,1.19)	0.604	FALSE	3.59e-05	FALSE
MGI	286.12	Congenital deficiency of other clotting factors (including factor VII)	145	42206	0.992 (0.84,1.17)	0.926	FALSE	2.95e-05	FALSE
UKB	286.12	Congenital deficiency of other clotting factors (including factor VII)	304	421611	1.07 (0.953,1.19)	0.256	FALSE	3.61e-05	FALSE
All of Us	286.12	Congenital deficiency of other clotting factors (including factor VII)	80	44044	1.12 (0.898,1.4)	0.294	FALSE	3.59e-05	FALSE
UKB	286.13	Congenital factor VIII disorder	63	421611	0.98 (0.762,1.26)	0.872	FALSE	3.61e-05	FALSE
MGI	286.2	Encounter for long-term (current) use of anticoagulants	3521	42206	1.04 (1,1.08)	0.0295	TRUE	2.95e-05	FALSE
MGI	286.3	Coagulation defects complicating pregnancy or postpartum	108	22760	1.05 (0.863,1.27)	0.628	FALSE	2.95e-05	FALSE
All of Us	286.3	Coagulation defects complicating pregnancy or postpartum	90	26955	0.942 (0.761,1.16)	0.574	FALSE	3.59e-05	FALSE
MGI	286.4	Acquired coagulation factor deficiency	258	42206	1.05 (0.928,1.19)	0.418	FALSE	2.95e-05	FALSE
All of Us	286.4	Acquired coagulation factor deficiency	63	44044	1.29 (1.01,1.65)	0.034	TRUE	3.59e-05	FALSE
MGI	286.5	Hemorrhagic disorder due to intrinsic circulating anticoagulants	137	42206	1.13 (0.95,1.33)	0.159	FALSE	2.95e-05	FALSE
UKB	286.5	Hemorrhagic disorder due to intrinsic circulating anticoagulants	88	421611	1.13 (0.915,1.39)	0.241	FALSE	3.61e-05	FALSE
MGI	286.6	Defibrination syndrome	2745	42206	1.06 (1.01,1.1)	0.00689	TRUE	2.95e-05	FALSE
MGI	286.7	Other and unspecified coagulation defects	3212	42206	1.05 (1.02,1.09)	0.00561	TRUE	2.95e-05	FALSE
UKB	286.7	Other and unspecified coagulation defects	409	421611	1.03 (0.931,1.13)	0.592	FALSE	3.61e-05	FALSE
All of Us	286.7	Other and unspecified coagulation defects	683	44044	1.13 (1.04,1.22)	0.00225	TRUE	3.59e-05	FALSE
MGI	286.8	Hypercoagulable state	911	42206	1.03 (0.962,1.1)	0.402	FALSE	2.95e-05	FALSE
All of Us	286.8	Hypercoagulable state	441	44044	1.11 (1.01,1.22)	0.0286	TRUE	3.59e-05	FALSE
MGI	286.81	Primary hypercoagulable state	877	42206	1.02 (0.954,1.09)	0.534	FALSE	2.95e-05	FALSE
All of Us	286.81	Primary hypercoagulable state	430	44044	1.1 (1,1.21)	0.0488	TRUE	3.59e-05	FALSE
MGI	286.9	Abnormal coagulation profile	1246	42206	1.03 (0.974,1.09)	0.288	FALSE	2.95e-05	FALSE
MGI	287	Purpura and other hemorrhagic conditions	3491	42206	1.05 (1.02,1.09)	0.00388	TRUE	2.95e-05	FALSE
UKB	287	Purpura and other hemorrhagic conditions	1715	421611	1 (0.953,1.05)	0.99	FALSE	3.61e-05	FALSE
All of Us	287	Purpura and other hemorrhagic conditions	1708	44044	1.04 (0.985,1.09)	0.172	FALSE	3.59e-05	FALSE
MGI	287.1	Spontaneous ecchymoses	233	42206	0.932 (0.816,1.06)	0.286	FALSE	2.95e-05	FALSE
UKB	287.1	Spontaneous ecchymoses	127	421611	1.05 (0.88,1.25)	0.581	FALSE	3.61e-05	FALSE
UKB	287.2	Allergic purpura	52	421611	0.884 (0.669,1.17)	0.363	FALSE	3.61e-05	FALSE
MGI	287.3	Thrombocytopenia	3098	42206	1.06 (1.02,1.1)	0.0044	TRUE	2.95e-05	FALSE
UKB	287.3	Thrombocytopenia	1614	421611	0.995 (0.946,1.04)	0.828	FALSE	3.61e-05	FALSE
All of Us	287.3	Thrombocytopenia	1341	44044	1.03 (0.973,1.09)	0.316	FALSE	3.59e-05	FALSE
MGI	287.31	Primary thrombocytopenia	647	42206	0.985 (0.909,1.07)	0.699	FALSE	2.95e-05	FALSE
UKB	287.31	Primary thrombocytopenia	435	421611	0.954 (0.867,1.05)	0.327	FALSE	3.61e-05	FALSE
All of Us	287.31	Primary thrombocytopenia	148	44044	1.01 (0.855,1.19)	0.912	FALSE	3.59e-05	FALSE
MGI	287.32	Secondary thrombocytopenia	607	42206	1.05 (0.97,1.14)	0.216	FALSE	2.95e-05	FALSE
UKB	287.32	Secondary thrombocytopenia	80	421611	0.875 (0.699,1.09)	0.23	FALSE	3.61e-05	FALSE
All of Us	287.32	Secondary thrombocytopenia	212	44044	1.14 (0.996,1.31)	0.0534	FALSE	3.59e-05	FALSE
MGI	287.4	Qualitative platelet defects	128	42206	1.14 (0.959,1.36)	0.123	FALSE	2.95e-05	FALSE
All of Us	287.4	Qualitative platelet defects	57	44044	1.03 (0.791,1.34)	0.802	FALSE	3.59e-05	FALSE
MGI	288	Diseases of white blood cells	5182	40432	1.04 (1.01,1.07)	0.012	TRUE	2.95e-05	FALSE
UKB	288	Diseases of white blood cells	3938	416534	1.01 (0.975,1.04)	0.707	FALSE	3.61e-05	FALSE
All of Us	288	Diseases of white blood cells	2028	41214	1.02 (0.976,1.07)	0.364	FALSE	3.59e-05	FALSE
MGI	288.1	Decreased white blood cell count	1710	40432	1.04 (0.995,1.1)	0.0801	FALSE	2.95e-05	FALSE
UKB	288.1	Decreased white blood cell count	3317	416534	1 (0.968,1.04)	0.918	FALSE	3.61e-05	FALSE
All of Us	288.1	Decreased white blood cell count	969	41214	0.996 (0.932,1.06)	0.895	FALSE	3.59e-05	FALSE
MGI	288.11	Neutropenia	1181	40432	1.04 (0.984,1.11)	0.149	FALSE	2.95e-05	FALSE
UKB	288.11	Neutropenia	3326	416534	1 (0.967,1.04)	0.935	FALSE	3.61e-05	FALSE
All of Us	288.11	Neutropenia	330	41214	1.02 (0.909,1.13)	0.782	FALSE	3.59e-05	FALSE
MGI	288.2	Elevated white blood cell count	4316	40432	1.03 (1,1.07)	0.0368	TRUE	2.95e-05	FALSE
All of Us	288.2	Elevated white blood cell count	1778	41214	1.03 (0.984,1.08)	0.186	FALSE	3.59e-05	FALSE
MGI	288.3	Eosinophilia	205	40432	0.954 (0.829,1.1)	0.504	FALSE	2.95e-05	FALSE
UKB	288.3	Eosinophilia	73	416534	0.887 (0.701,1.12)	0.299	FALSE	3.61e-05	FALSE
MGI	289	Other diseases of blood and blood-forming organs	1871	40432	1.04 (0.989,1.09)	0.137	FALSE	2.95e-05	FALSE
UKB	289	Other diseases of blood and blood-forming organs	895	416534	1.04 (0.973,1.11)	0.251	FALSE	3.61e-05	FALSE
All of Us	289	Other diseases of blood and blood-forming organs	615	41214	1.02 (0.941,1.11)	0.615	FALSE	3.59e-05	FALSE
MGI	289.3	Personal history of diseases of blood and blood-forming organs	980	40432	1.03 (0.969,1.1)	0.319	FALSE	2.95e-05	FALSE
UKB	289.3	Personal history of diseases of blood and blood-forming organs	304	416534	1.1 (0.979,1.23)	0.108	FALSE	3.61e-05	FALSE
MGI	289.4	Lymphadenitis	4185	40432	1.01 (0.981,1.05)	0.42	FALSE	2.95e-05	FALSE
UKB	289.4	Lymphadenitis	2719	416534	1.01 (0.974,1.05)	0.555	FALSE	3.61e-05	FALSE
All of Us	289.4	Lymphadenitis	2493	41214	1.06 (1.02,1.11)	0.00299	TRUE	3.59e-05	FALSE
MGI	289.5	Diseases of spleen	417	40432	0.979 (0.887,1.08)	0.664	FALSE	2.95e-05	FALSE
UKB	289.5	Diseases of spleen	528	416534	0.99 (0.908,1.08)	0.815	FALSE	3.61e-05	FALSE
All of Us	289.5	Diseases of spleen	183	41214	1.07 (0.921,1.24)	0.38	FALSE	3.59e-05	FALSE
MGI	289.8	Polycythemia, secondary	283	40131	1.08 (0.956,1.21)	0.216	FALSE	2.95e-05	FALSE
UKB	289.8	Polycythemia, secondary	289	415888	1.01 (0.903,1.14)	0.804	FALSE	3.61e-05	FALSE
All of Us	289.8	Polycythemia, secondary	241	41074	1.01 (0.888,1.15)	0.859	FALSE	3.59e-05	FALSE
MGI	289.9	Abnormality of red blood cells	416	40432	1.06 (0.961,1.17)	0.241	FALSE	2.95e-05	FALSE
UKB	289.9	Abnormality of red blood cells	95	416534	0.956 (0.779,1.17)	0.658	FALSE	3.61e-05	FALSE
MGI	290	Delirium dementia and amnestic and other cognitive disorders	1392	42521	1.01 (0.953,1.07)	0.782	FALSE	2.95e-05	FALSE
UKB	290	Delirium dementia and amnestic and other cognitive disorders	1954	417570	1.05 (1,1.1)	0.0348	TRUE	3.61e-05	FALSE
All of Us	290	Delirium dementia and amnestic and other cognitive disorders	476	45319	0.968 (0.881,1.06)	0.485	FALSE	3.59e-05	FALSE
MGI	290.1	Dementias	566	42521	0.973 (0.893,1.06)	0.533	FALSE	2.95e-05	FALSE
UKB	290.1	Dementias	1002	417570	1.03 (0.969,1.1)	0.323	FALSE	3.61e-05	FALSE
All of Us	290.1	Dementias	278	45319	1.02 (0.9,1.15)	0.789	FALSE	3.59e-05	FALSE
MGI	290.11	Alzheimer's disease	157	42521	1.07 (0.911,1.26)	0.393	FALSE	2.95e-05	FALSE
UKB	290.11	Alzheimer's disease	430	417570	1.07 (0.969,1.17)	0.185	FALSE	3.61e-05	FALSE
All of Us	290.11	Alzheimer's disease	72	45319	0.963 (0.758,1.22)	0.752	FALSE	3.59e-05	FALSE
MGI	290.12	Dementia with cerebral degenerations	98	42521	0.941 (0.767,1.15)	0.544	FALSE	2.95e-05	FALSE
MGI	290.13	Senile dementia	348	42521	0.967 (0.866,1.08)	0.541	FALSE	2.95e-05	FALSE
MGI	290.16	Vascular dementia	86	42521	1.17 (0.944,1.44)	0.134	FALSE	2.95e-05	FALSE
UKB	290.16	Vascular dementia	206	417570	0.965 (0.84,1.11)	0.612	FALSE	3.61e-05	FALSE
MGI	290.2	Delirium due to conditions classified elsewhere	796	42521	1.04 (0.966,1.11)	0.313	FALSE	2.95e-05	FALSE
UKB	290.2	Delirium due to conditions classified elsewhere	668	417570	1.1 (1.02,1.19)	0.0141	TRUE	3.61e-05	FALSE
All of Us	290.2	Delirium due to conditions classified elsewhere	200	45319	0.927 (0.803,1.07)	0.294	FALSE	3.59e-05	FALSE
MGI	290.3	Other persistent mental disorders due to conditions classified elsewhere	954	42521	1.03 (0.966,1.1)	0.347	FALSE	2.95e-05	FALSE
UKB	290.3	Other persistent mental disorders due to conditions classified elsewhere	85	417570	1.24 (1.01,1.53)	0.0368	TRUE	3.61e-05	FALSE
All of Us	290.3	Other persistent mental disorders due to conditions classified elsewhere	426	45319	0.946 (0.857,1.04)	0.264	FALSE	3.59e-05	FALSE
MGI	291	Other specified nonpsychotic and/or transient mental disorders	2775	42521	1.05 (1.01,1.09)	0.0235	TRUE	2.95e-05	FALSE
UKB	291	Other specified nonpsychotic and/or transient mental disorders	849	417570	0.998 (0.932,1.07)	0.962	FALSE	3.61e-05	FALSE
All of Us	291	Other specified nonpsychotic and/or transient mental disorders	554	45319	0.991 (0.909,1.08)	0.828	FALSE	3.59e-05	FALSE
MGI	291.1	Transient mental disorders due to conditions classified elsewhere	204	42521	1.02 (0.889,1.18)	0.746	FALSE	2.95e-05	FALSE
UKB	291.1	Transient mental disorders due to conditions classified elsewhere	143	417570	0.937 (0.793,1.11)	0.44	FALSE	3.61e-05	FALSE
All of Us	291.1	Transient mental disorders due to conditions classified elsewhere	60	45319	0.991 (0.762,1.28)	0.942	FALSE	3.59e-05	FALSE
MGI	291.4	Specific nonpsychotic mental disorders due to brain damage	520	42521	1.03 (0.945,1.13)	0.483	FALSE	2.95e-05	FALSE
UKB	291.4	Specific nonpsychotic mental disorders due to brain damage	292	417570	1.01 (0.899,1.13)	0.871	FALSE	3.61e-05	FALSE
All of Us	291.4	Specific nonpsychotic mental disorders due to brain damage	501	45319	0.987 (0.901,1.08)	0.768	FALSE	3.59e-05	FALSE
MGI	291.8	Alteration of consciousness	2207	42521	1.05 (1.01,1.1)	0.0208	TRUE	2.95e-05	FALSE
UKB	291.8	Alteration of consciousness	433	417570	1.01 (0.919,1.11)	0.824	FALSE	3.61e-05	FALSE
MGI	292	Neurological disorders	6123	42521	1.02 (0.99,1.05)	0.211	FALSE	2.95e-05	FALSE
UKB	292	Neurological disorders	4799	417570	1.02 (0.993,1.05)	0.146	FALSE	3.61e-05	FALSE
All of Us	292	Neurological disorders	247	45319	0.893 (0.784,1.02)	0.0826	FALSE	3.59e-05	FALSE
MGI	292.1	Aphasia/speech disturbance	2134	42521	1.01 (0.965,1.05)	0.693	FALSE	2.95e-05	FALSE
UKB	292.1	Aphasia/speech disturbance	1545	417570	1.02 (0.968,1.07)	0.489	FALSE	3.61e-05	FALSE
All of Us	292.1	Aphasia/speech disturbance	83	45319	1.07 (0.857,1.33)	0.546	FALSE	3.59e-05	FALSE
MGI	292.11	Aphasia	717	42521	1.04 (0.96,1.12)	0.361	FALSE	2.95e-05	FALSE
MGI	292.12	Symbolic dysfunction	208	42521	0.912 (0.793,1.05)	0.188	FALSE	2.95e-05	FALSE
MGI	292.2	Mild cognitive impairment	412	42521	1.04 (0.944,1.15)	0.407	FALSE	2.95e-05	FALSE
UKB	292.2	Mild cognitive impairment	192	417570	1.01 (0.872,1.16)	0.929	FALSE	3.61e-05	FALSE
All of Us	292.2	Mild cognitive impairment	167	45319	0.813 (0.693,0.952)	0.00936	TRUE	3.59e-05	FALSE
MGI	292.3	Memory loss	2064	42521	1.03 (0.986,1.08)	0.178	FALSE	2.95e-05	FALSE
UKB	292.3	Memory loss	731	417570	1.03 (0.955,1.11)	0.467	FALSE	3.61e-05	FALSE
MGI	292.4	Altered mental status	2597	42521	1.06 (1.01,1.1)	0.00809	TRUE	2.95e-05	FALSE
UKB	292.4	Altered mental status	2265	417570	1.04 (1,1.09)	0.0439	TRUE	3.61e-05	FALSE
MGI	292.5	Transient alteration of awareness	469	42521	1.03 (0.934,1.12)	0.598	FALSE	2.95e-05	FALSE
MGI	292.6	Hallucinations	231	42521	0.996 (0.873,1.14)	0.955	FALSE	2.95e-05	FALSE
UKB	292.6	Hallucinations	330	417570	0.916 (0.82,1.02)	0.113	FALSE	3.61e-05	FALSE
MGI	293	Symptoms involving head and neck	455	45187	0.913 (0.83,1)	0.0568	FALSE	2.95e-05	FALSE
UKB	293	Symptoms involving head and neck	2218	421260	1.02 (0.978,1.06)	0.357	FALSE	3.61e-05	FALSE
MGI	293.1	Swelling, mass, or lump in head and neck [Space-occupying lesion, intracranial NOS]	4724	45187	0.99 (0.96,1.02)	0.523	FALSE	2.95e-05	FALSE
UKB	293.1	Swelling, mass, or lump in head and neck [Space-occupying lesion, intracranial NOS]	922	421260	1 (0.939,1.07)	0.942	FALSE	3.61e-05	FALSE
All of Us	293.1	Swelling, mass, or lump in head and neck [Space-occupying lesion, intracranial NOS]	498	46190	1.01 (0.926,1.11)	0.759	FALSE	3.59e-05	FALSE
MGI	295	Schizophrenia and other psychotic disorders	925	22262	1.04 (0.969,1.11)	0.291	FALSE	2.95e-05	FALSE
UKB	295	Schizophrenia and other psychotic disorders	919	379588	0.957 (0.896,1.02)	0.186	FALSE	3.61e-05	FALSE
All of Us	295	Schizophrenia and other psychotic disorders	677	31698	1.06 (0.976,1.14)	0.173	FALSE	3.59e-05	FALSE
MGI	295.1	Schizophrenia	147	22262	0.892 (0.753,1.05)	0.17	FALSE	2.95e-05	FALSE
UKB	295.1	Schizophrenia	633	379588	0.963 (0.89,1.04)	0.355	FALSE	3.61e-05	FALSE
All of Us	295.1	Schizophrenia	310	31698	1.14 (1.02,1.28)	0.0222	TRUE	3.59e-05	FALSE
MGI	295.2	Paranoid disorders	122	22262	0.979 (0.814,1.18)	0.815	FALSE	2.95e-05	FALSE
UKB	295.2	Paranoid disorders	192	379588	0.916 (0.793,1.06)	0.228	FALSE	3.61e-05	FALSE
All of Us	295.2	Paranoid disorders	113	31698	0.955 (0.789,1.15)	0.625	FALSE	3.59e-05	FALSE
MGI	295.3	Psychosis	746	22262	1.05 (0.973,1.13)	0.21	FALSE	2.95e-05	FALSE
UKB	295.3	Psychosis	190	379588	0.941 (0.814,1.09)	0.404	FALSE	3.61e-05	FALSE
All of Us	295.3	Psychosis	398	31698	1 (0.907,1.11)	0.933	FALSE	3.59e-05	FALSE
MGI	296	Mood disorders	16713	22262	1.01 (0.988,1.03)	0.393	FALSE	2.95e-05	FALSE
UKB	296	Mood disorders	12910	379588	1.01 (0.993,1.03)	0.232	FALSE	3.61e-05	FALSE
All of Us	296	Mood disorders	10114	31698	1.03 (1.01,1.05)	0.017	TRUE	3.59e-05	FALSE
MGI	296.1	Bipolar	1438	22262	1.01 (0.956,1.07)	0.699	FALSE	2.95e-05	FALSE
UKB	296.1	Bipolar	1135	379588	0.914 (0.861,0.97)	0.00291	TRUE	3.61e-05	FALSE
All of Us	296.1	Bipolar	2001	31698	1.08 (1.03,1.13)	0.00144	TRUE	3.59e-05	FALSE
MGI	296.2	Depression	16153	22262	1.01 (0.99,1.03)	0.298	FALSE	2.95e-05	FALSE
UKB	296.2	Depression	12221	379588	1.02 (1,1.04)	0.0419	TRUE	3.61e-05	FALSE
All of Us	296.2	Depression	9233	31698	1.02 (0.998,1.05)	0.0679	FALSE	3.59e-05	FALSE
MGI	296.22	Major depressive disorder	15091	22262	1.01 (0.989,1.03)	0.326	FALSE	2.95e-05	FALSE
UKB	296.22	Major depressive disorder	385	379588	1 (0.906,1.11)	0.963	FALSE	3.61e-05	FALSE
All of Us	296.22	Major depressive disorder	7612	31698	1.03 (1,1.06)	0.0344	TRUE	3.59e-05	FALSE
MGI	297	Suicidal ideation or attempt	1109	22262	1.05 (0.989,1.12)	0.107	FALSE	2.95e-05	FALSE
All of Us	297	Suicidal ideation or attempt	465	31698	1.06 (0.963,1.16)	0.24	FALSE	3.59e-05	FALSE
MGI	297.1	Suicidal ideation	886	22262	1.05 (0.979,1.13)	0.165	FALSE	2.95e-05	FALSE
MGI	297.2	Suicide or self-inflicted injury	334	22262	1.02 (0.909,1.14)	0.764	FALSE	2.95e-05	FALSE
UKB	297.2	Suicide or self-inflicted injury	320	379588	1.07 (0.961,1.2)	0.206	FALSE	3.61e-05	FALSE
All of Us	297.2	Suicide or self-inflicted injury	170	31698	1.17 (1,1.36)	0.0457	TRUE	3.59e-05	FALSE
MGI	300	Anxiety disorders	16755	22262	1.02 (0.998,1.04)	0.0829	FALSE	2.95e-05	FALSE
UKB	300	Anxiety disorders	7109	379588	1.02 (0.999,1.05)	0.0607	FALSE	3.61e-05	FALSE
All of Us	300	Anxiety disorders	10068	31698	1.04 (1.01,1.06)	0.00183	TRUE	3.59e-05	FALSE
MGI	300.1	Anxiety disorder	15772	22262	1.02 (1,1.04)	0.0542	FALSE	2.95e-05	FALSE
UKB	300.1	Anxiety disorder	6536	379588	1.03 (1,1.06)	0.0195	TRUE	3.61e-05	FALSE
All of Us	300.1	Anxiety disorder	8699	31698	1.04 (1.01,1.06)	0.00449	TRUE	3.59e-05	FALSE
MGI	300.11	Generalized anxiety disorder	6090	22262	1.02 (0.987,1.05)	0.278	FALSE	2.95e-05	FALSE
UKB	300.11	Generalized anxiety disorder	155	379588	1.08 (0.92,1.26)	0.345	FALSE	3.61e-05	FALSE
All of Us	300.11	Generalized anxiety disorder	2914	31698	1.02 (0.981,1.06)	0.323	FALSE	3.59e-05	FALSE
MGI	300.12	Agorophobia, social phobia, and panic disorder	1522	22262	0.98 (0.926,1.04)	0.482	FALSE	2.95e-05	FALSE
UKB	300.12	Agorophobia, social phobia, and panic disorder	743	379588	1.04 (0.964,1.11)	0.329	FALSE	3.61e-05	FALSE
All of Us	300.12	Agorophobia, social phobia, and panic disorder	1287	31698	1.07 (1.01,1.13)	0.0199	TRUE	3.59e-05	FALSE
MGI	300.13	Phobia	1142	22262	0.98 (0.92,1.04)	0.532	FALSE	2.95e-05	FALSE
UKB	300.13	Phobia	508	379588	1 (0.916,1.09)	0.989	FALSE	3.61e-05	FALSE
All of Us	300.13	Phobia	145	31698	0.978 (0.827,1.16)	0.795	FALSE	3.59e-05	FALSE
MGI	300.3	Obsessive-compulsive disorders	365	22262	1.01 (0.907,1.13)	0.835	FALSE	2.95e-05	FALSE
UKB	300.3	Obsessive-compulsive disorders	151	379588	1.04 (0.887,1.22)	0.603	FALSE	3.61e-05	FALSE
All of Us	300.3	Obsessive-compulsive disorders	307	31698	1.09 (0.971,1.22)	0.14	FALSE	3.59e-05	FALSE
MGI	300.4	Dysthymic disorder	2675	22262	1.02 (0.983,1.07)	0.253	FALSE	2.95e-05	FALSE
UKB	300.4	Dysthymic disorder	52	379588	1.08 (0.823,1.42)	0.542	FALSE	3.61e-05	FALSE
All of Us	300.4	Dysthymic disorder	1971	31698	1.01 (0.966,1.06)	0.598	FALSE	3.59e-05	FALSE
MGI	300.8	Acute reaction to stress	556	22262	1.01 (0.924,1.1)	0.864	FALSE	2.95e-05	FALSE
UKB	300.8	Acute reaction to stress	134	379588	0.973 (0.819,1.16)	0.754	FALSE	3.61e-05	FALSE
All of Us	300.8	Acute reaction to stress	569	31698	1.07 (0.979,1.16)	0.137	FALSE	3.59e-05	FALSE
MGI	300.9	Posttraumatic stress disorder	940	22262	1.04 (0.971,1.11)	0.257	FALSE	2.95e-05	FALSE
UKB	300.9	Posttraumatic stress disorder	125	379588	1.11 (0.929,1.32)	0.242	FALSE	3.61e-05	FALSE
All of Us	300.9	Posttraumatic stress disorder	1382	31698	1.07 (1.01,1.13)	0.0238	TRUE	3.59e-05	FALSE
MGI	301	Personality disorders	529	22262	1.02 (0.927,1.11)	0.74	FALSE	2.95e-05	FALSE
UKB	301	Personality disorders	367	379588	1.01 (0.906,1.12)	0.914	FALSE	3.61e-05	FALSE
All of Us	301	Personality disorders	686	31698	1.08 (1,1.17)	0.0469	TRUE	3.59e-05	FALSE
All of Us	301.1	Schizoid personality disorder	56	31698	1.16 (0.886,1.5)	0.262	FALSE	3.59e-05	FALSE
MGI	301.2	Antisocial/borderline personality disorder	288	22262	1.08 (0.955,1.22)	0.217	FALSE	2.95e-05	FALSE
UKB	301.2	Antisocial/borderline personality disorder	134	379588	1.01 (0.853,1.2)	0.874	FALSE	3.61e-05	FALSE
All of Us	301.2	Antisocial/borderline personality disorder	320	31698	1.13 (1.01,1.27)	0.0288	TRUE	3.59e-05	FALSE
MGI	302	Sexual and gender identity disorders	3917	22262	1 (0.967,1.04)	0.873	FALSE	2.95e-05	FALSE
UKB	302	Sexual and gender identity disorders	314	379588	0.945 (0.844,1.06)	0.318	FALSE	3.61e-05	FALSE
All of Us	302	Sexual and gender identity disorders	219	31698	1.08 (0.939,1.23)	0.287	FALSE	3.59e-05	FALSE
MGI	302.1	Decreased libido	504	22262	0.953 (0.87,1.04)	0.289	FALSE	2.95e-05	FALSE
All of Us	302.1	Decreased libido	74	31698	1.04 (0.827,1.31)	0.71	FALSE	3.59e-05	FALSE
MGI	303	Psychogenic and somatoform disorders	7368	22262	0.983 (0.957,1.01)	0.234	FALSE	2.95e-05	FALSE
UKB	303	Psychogenic and somatoform disorders	483	379588	1 (0.917,1.1)	0.926	FALSE	3.61e-05	FALSE
All of Us	303	Psychogenic and somatoform disorders	819	31698	1.02 (0.952,1.1)	0.534	FALSE	3.59e-05	FALSE
MGI	303.1	Dissociative disorder	188	22262	1.05 (0.903,1.21)	0.529	FALSE	2.95e-05	FALSE
MGI	303.3	Psychogenic disorder	7016	22262	0.981 (0.954,1.01)	0.187	FALSE	2.95e-05	FALSE
UKB	303.3	Psychogenic disorder	370	379588	1.03 (0.928,1.14)	0.579	FALSE	3.61e-05	FALSE
All of Us	303.3	Psychogenic disorder	410	31698	0.974 (0.881,1.08)	0.605	FALSE	3.59e-05	FALSE
MGI	303.31	Gastrointestinal malfunction arising from mental factors	519	22262	0.937 (0.857,1.03)	0.155	FALSE	2.95e-05	FALSE
All of Us	303.31	Gastrointestinal malfunction arising from mental factors	125	31698	0.898 (0.749,1.08)	0.236	FALSE	3.59e-05	FALSE
MGI	303.4	Somatoform disorder	1283	22262	0.989 (0.933,1.05)	0.701	FALSE	2.95e-05	FALSE
UKB	303.4	Somatoform disorder	122	379588	0.971 (0.81,1.16)	0.741	FALSE	3.61e-05	FALSE
All of Us	303.4	Somatoform disorder	434	31698	1.07 (0.974,1.18)	0.151	FALSE	3.59e-05	FALSE
MGI	304	Adjustment reaction	4264	22262	1.03 (0.995,1.06)	0.0929	FALSE	2.95e-05	FALSE
UKB	304	Adjustment reaction	313	379588	1.03 (0.918,1.15)	0.637	FALSE	3.61e-05	FALSE
All of Us	304	Adjustment reaction	3066	31698	1.03 (0.989,1.07)	0.171	FALSE	3.59e-05	FALSE
MGI	305.2	Eating disorder	1028	22262	1 (0.938,1.07)	0.915	FALSE	2.95e-05	FALSE
UKB	305.2	Eating disorder	94	379588	1.14 (0.931,1.39)	0.191	FALSE	3.61e-05	FALSE
All of Us	305.2	Eating disorder	376	31698	1.12 (1.01,1.24)	0.0312	TRUE	3.59e-05	FALSE
MGI	305.21	Anorexia nervosa	56	22262	1.14 (0.873,1.48)	0.305	FALSE	2.95e-05	FALSE
All of Us	305.21	Anorexia nervosa	62	31698	0.897 (0.692,1.16)	0.392	FALSE	3.59e-05	FALSE
MGI	306	Other mental disorder	2044	22262	1.02 (0.974,1.07)	0.388	FALSE	2.95e-05	FALSE
UKB	306	Other mental disorder	29684	379588	1.04 (1.02,1.05)	3.56e-09	TRUE	3.61e-05	TRUE
All of Us	306	Other mental disorder	783	31698	0.971 (0.903,1.05)	0.437	FALSE	3.59e-05	FALSE
MGI	306.1	Mental disorders durring/after pregnancy	701	10464	0.936 (0.861,1.02)	0.122	FALSE	2.95e-05	FALSE
All of Us	306.1	Mental disorders durring/after pregnancy	382	18245	1.02 (0.915,1.13)	0.739	FALSE	3.59e-05	FALSE
MGI	306.9	Tension headache	840	22262	1.05 (0.974,1.12)	0.218	FALSE	2.95e-05	FALSE
UKB	306.9	Tension headache	306	379588	1.19 (1.06,1.33)	0.00239	TRUE	3.61e-05	FALSE
All of Us	306.9	Tension headache	775	31698	0.969 (0.901,1.04)	0.406	FALSE	3.59e-05	FALSE
MGI	312	Conduct disorders	299	47665	1.02 (0.909,1.15)	0.72	FALSE	2.95e-05	FALSE
All of Us	312	Conduct disorders	203	44944	1.1 (0.956,1.26)	0.177	FALSE	3.59e-05	FALSE
MGI	312.3	Impulse control disorder	88	47665	0.996 (0.804,1.23)	0.968	FALSE	2.95e-05	FALSE
All of Us	312.3	Impulse control disorder	112	44944	1.17 (0.969,1.41)	0.095	FALSE	3.59e-05	FALSE
MGI	313	Pervasive developmental disorders	1734	47665	1.01 (0.962,1.06)	0.677	FALSE	2.95e-05	FALSE
UKB	313	Pervasive developmental disorders	79	423795	1.07 (0.859,1.34)	0.515	FALSE	3.61e-05	FALSE
All of Us	313	Pervasive developmental disorders	1414	44944	1.07 (1.01,1.12)	0.0212	TRUE	3.59e-05	FALSE
MGI	313.1	Attention deficit hyperactivity disorder	1546	47665	1.01 (0.954,1.06)	0.844	FALSE	2.95e-05	FALSE
All of Us	313.1	Attention deficit hyperactivity disorder	1189	44944	1.08 (1.02,1.15)	0.00997	TRUE	3.59e-05	FALSE
MGI	313.2	Tics and stuttering	79	47665	1.02 (0.812,1.28)	0.865	FALSE	2.95e-05	FALSE
All of Us	313.2	Tics and stuttering	63	44944	0.946 (0.732,1.22)	0.655	FALSE	3.59e-05	FALSE
MGI	313.3	Autism	72	47665	0.939 (0.739,1.19)	0.585	FALSE	2.95e-05	FALSE
UKB	313.3	Autism	54	423795	1.1 (0.843,1.44)	0.447	FALSE	3.61e-05	FALSE
All of Us	313.3	Autism	85	44944	0.88 (0.706,1.09)	0.242	FALSE	3.59e-05	FALSE
MGI	315	Develomental delays and disorders	738	47665	0.989 (0.918,1.07)	0.769	FALSE	2.95e-05	FALSE
UKB	315	Develomental delays and disorders	361	423795	1.1 (0.993,1.22)	0.0663	FALSE	3.61e-05	FALSE
All of Us	315	Develomental delays and disorders	273	44944	1.17 (1.04,1.32)	0.00845	TRUE	3.59e-05	FALSE
MGI	315.1	Learning disorder	114	47665	1.04 (0.864,1.26)	0.642	FALSE	2.95e-05	FALSE
UKB	315.1	Learning disorder	166	423795	1.03 (0.886,1.2)	0.671	FALSE	3.61e-05	FALSE
MGI	315.2	Speech and language disorder	273	47665	0.951 (0.842,1.07)	0.411	FALSE	2.95e-05	FALSE
UKB	315.2	Speech and language disorder	84	423795	1.09 (0.882,1.35)	0.397	FALSE	3.61e-05	FALSE
All of Us	315.2	Speech and language disorder	93	44944	1.22 (0.993,1.5)	0.0509	FALSE	3.59e-05	FALSE
All of Us	315.3	Mental retardation	57	44944	1.22 (0.937,1.58)	0.122	FALSE	3.59e-05	FALSE
MGI	316	Substance addiction and disorders	4018	37821	1.05 (1.02,1.09)	0.00427	TRUE	2.95e-05	FALSE
UKB	316	Substance addiction and disorders	5752	393555	1.05 (1.03,1.08)	0.000133	TRUE	3.61e-05	FALSE
All of Us	316	Substance addiction and disorders	2593	40268	1.12 (1.07,1.16)	1.05e-07	TRUE	3.59e-05	TRUE
MGI	316.1	Polyneuropathy due to drugs	685	37821	0.972 (0.899,1.05)	0.464	FALSE	2.95e-05	FALSE
UKB	316.1	Polyneuropathy due to drugs	62	393555	0.771 (0.596,0.994)	0.0382	TRUE	3.61e-05	FALSE
All of Us	316.1	Polyneuropathy due to drugs	186	40268	1.02 (0.883,1.19)	0.749	FALSE	3.59e-05	FALSE
MGI	317	Alcohol-related disorders	2736	37821	1.04 (1,1.08)	0.0425	TRUE	2.95e-05	FALSE
UKB	317	Alcohol-related disorders	13438	393555	1.05 (1.03,1.06)	3.81e-07	TRUE	3.61e-05	TRUE
All of Us	317	Alcohol-related disorders	1976	40268	1.04 (0.989,1.08)	0.137	FALSE	3.59e-05	FALSE
MGI	317.1	Alcoholism	2142	37821	1.05 (1,1.1)	0.0291	TRUE	2.95e-05	FALSE
UKB	317.1	Alcoholism	9346	393555	1.04 (1.02,1.06)	0.000104	TRUE	3.61e-05	FALSE
All of Us	317.1	Alcoholism	1566	40268	1.06 (1,1.11)	0.0385	TRUE	3.59e-05	FALSE
MGI	317.11	Alcoholic liver damage	434	37821	1.11 (1.01,1.23)	0.0251	TRUE	2.95e-05	FALSE
UKB	317.11	Alcoholic liver damage	912	393555	1.06 (0.996,1.14)	0.0654	FALSE	3.61e-05	FALSE
All of Us	317.11	Alcoholic liver damage	269	40268	1.1 (0.978,1.25)	0.106	FALSE	3.59e-05	FALSE
MGI	318	Tobacco use disorder	9285	37821	1.06 (1.03,1.08)	5.9e-06	TRUE	2.95e-05	TRUE
UKB	318	Tobacco use disorder	20593	393555	1.05 (1.04,1.07)	8.33e-13	TRUE	3.61e-05	TRUE
All of Us	318	Tobacco use disorder	4287	40268	1.09 (1.05,1.12)	2.32e-07	TRUE	3.59e-05	TRUE
MGI	320	Meningitis	416	49394	1.01 (0.917,1.12)	0.811	FALSE	2.95e-05	FALSE
UKB	320	Meningitis	447	423298	1.05 (0.96,1.16)	0.268	FALSE	3.61e-05	FALSE
All of Us	320	Meningitis	141	46360	1.04 (0.877,1.23)	0.648	FALSE	3.59e-05	FALSE
MGI	323	Encephalitis	195	49394	1.16 (1,1.33)	0.0401	TRUE	2.95e-05	FALSE
UKB	323	Encephalitis	352	423298	1.12 (1.01,1.25)	0.0292	TRUE	3.61e-05	FALSE
All of Us	323	Encephalitis	116	46360	1.12 (0.928,1.34)	0.229	FALSE	3.59e-05	FALSE
UKB	323.2	Acute (transverse) myelitis	74	423298	1.04 (0.826,1.31)	0.726	FALSE	3.61e-05	FALSE
MGI	323.8	Encephalitis, non-infectious	164	49394	1.1 (0.938,1.28)	0.237	FALSE	2.95e-05	FALSE
All of Us	323.8	Encephalitis, non-infectious	87	46360	1.05 (0.845,1.3)	0.663	FALSE	3.59e-05	FALSE
MGI	324	Other CNS infection and poliomyelitis	312	49394	1.01 (0.904,1.13)	0.816	FALSE	2.95e-05	FALSE
UKB	324	Other CNS infection and poliomyelitis	291	423298	1.07 (0.952,1.2)	0.256	FALSE	3.61e-05	FALSE
All of Us	324	Other CNS infection and poliomyelitis	80	46360	1.07 (0.858,1.34)	0.522	FALSE	3.59e-05	FALSE
MGI	325	Phlebitis and thrombophlebitis of intracranial venous sinuses	54	49394	1.2 (0.914,1.57)	0.159	FALSE	2.95e-05	FALSE
MGI	327	Sleep disorders	16084	33965	1 (0.985,1.03)	0.637	FALSE	2.95e-05	FALSE
UKB	327	Sleep disorders	1243	418893	1.06 (1,1.12)	0.0467	TRUE	3.61e-05	FALSE
All of Us	327	Sleep disorders	7684	36036	1.01 (0.984,1.04)	0.462	FALSE	3.59e-05	FALSE
MGI	327.1	Hypersomnia	2265	33965	1.02 (0.975,1.07)	0.395	FALSE	2.95e-05	FALSE
All of Us	327.1	Hypersomnia	1561	36036	1.02 (0.965,1.07)	0.527	FALSE	3.59e-05	FALSE
MGI	327.3	Sleep apnea	11774	33965	0.997 (0.975,1.02)	0.827	FALSE	2.95e-05	FALSE
UKB	327.3	Sleep apnea	4677	418893	1.01 (0.982,1.04)	0.45	FALSE	3.61e-05	FALSE
All of Us	327.3	Sleep apnea	6399	36036	1.01 (0.985,1.04)	0.351	FALSE	3.59e-05	FALSE
MGI	327.31	Central/nonobstroctive sleep apnea	531	33965	1.03 (0.947,1.13)	0.449	FALSE	2.95e-05	FALSE
All of Us	327.31	Central/nonobstroctive sleep apnea	515	36036	0.983 (0.898,1.08)	0.716	FALSE	3.59e-05	FALSE
MGI	327.32	Obstructive sleep apnea	9461	33965	1.01 (0.98,1.03)	0.684	FALSE	2.95e-05	FALSE
All of Us	327.32	Obstructive sleep apnea	5468	36036	1.02 (0.993,1.06)	0.13	FALSE	3.59e-05	FALSE
MGI	327.4	Insomnia	5940	33965	1 (0.977,1.03)	0.731	FALSE	2.95e-05	FALSE
UKB	327.4	Insomnia	176	418893	1.01 (0.868,1.17)	0.915	FALSE	3.61e-05	FALSE
All of Us	327.4	Insomnia	4764	36036	1.02 (0.985,1.05)	0.306	FALSE	3.59e-05	FALSE
MGI	327.41	Organic or persistent insomnia	1378	33965	0.977 (0.924,1.03)	0.4	FALSE	2.95e-05	FALSE
UKB	327.41	Organic or persistent insomnia	152	418893	0.975 (0.829,1.14)	0.753	FALSE	3.61e-05	FALSE
All of Us	327.41	Organic or persistent insomnia	907	36036	1 (0.936,1.07)	0.958	FALSE	3.59e-05	FALSE
MGI	327.5	Parasomnia	665	33965	1.02 (0.938,1.1)	0.695	FALSE	2.95e-05	FALSE
All of Us	327.5	Parasomnia	341	36036	1.09 (0.979,1.22)	0.112	FALSE	3.59e-05	FALSE
MGI	327.6	Circadian rhythm sleep disorder	295	33965	0.931 (0.827,1.05)	0.228	FALSE	2.95e-05	FALSE
All of Us	327.6	Circadian rhythm sleep disorder	262	36036	1.05 (0.929,1.19)	0.416	FALSE	3.59e-05	FALSE
MGI	327.7	Sleep related movement disorders	1915	33965	1.03 (0.985,1.08)	0.177	FALSE	2.95e-05	FALSE
All of Us	327.7	Sleep related movement disorders	1686	36036	1.03 (0.979,1.08)	0.25	FALSE	3.59e-05	FALSE
MGI	327.71	Restless legs syndrome	1681	33965	1.03 (0.981,1.09)	0.223	FALSE	2.95e-05	FALSE
All of Us	327.71	Restless legs syndrome	1330	36036	1.03 (0.972,1.09)	0.333	FALSE	3.59e-05	FALSE
MGI	327.72	Sleep related leg cramps	89	33965	1.3 (1.05,1.6)	0.0112	TRUE	2.95e-05	FALSE
MGI	331	Other cerebral degenerations	725	39509	0.998 (0.925,1.08)	0.954	FALSE	2.95e-05	FALSE
UKB	331	Other cerebral degenerations	1168	410448	1.05 (0.993,1.11)	0.0835	FALSE	3.61e-05	FALSE
All of Us	331	Other cerebral degenerations	284	42017	1.16 (1.03,1.31)	0.0106	TRUE	3.59e-05	FALSE
MGI	331.1	Hydrocephalus	292	39509	1.05 (0.932,1.18)	0.431	FALSE	2.95e-05	FALSE
UKB	331.1	Hydrocephalus	516	410448	1.04 (0.955,1.14)	0.346	FALSE	3.61e-05	FALSE
All of Us	331.1	Hydrocephalus	98	42017	1.14 (0.929,1.39)	0.199	FALSE	3.59e-05	FALSE
MGI	331.9	Cerebral degeneration, unspecified	413	39509	0.948 (0.858,1.05)	0.294	FALSE	2.95e-05	FALSE
UKB	331.9	Cerebral degeneration, unspecified	432	410448	1.04 (0.942,1.14)	0.464	FALSE	3.61e-05	FALSE
All of Us	331.9	Cerebral degeneration, unspecified	141	42017	1.2 (1.02,1.42)	0.0257	TRUE	3.59e-05	FALSE
MGI	332	Parkinson's disease	424	39509	1.02 (0.926,1.13)	0.664	FALSE	2.95e-05	FALSE
UKB	332	Parkinson's disease	1171	410448	1 (0.946,1.06)	0.93	FALSE	3.61e-05	FALSE
All of Us	332	Parkinson's disease	256	42017	1.09 (0.965,1.24)	0.154	FALSE	3.59e-05	FALSE
MGI	333	Extrapyramidal disease and abnormal movement disorders	3055	39509	1.02 (0.985,1.06)	0.248	FALSE	2.95e-05	FALSE
UKB	333	Extrapyramidal disease and abnormal movement disorders	888	410448	1.04 (0.977,1.12)	0.195	FALSE	3.61e-05	FALSE
All of Us	333	Extrapyramidal disease and abnormal movement disorders	1087	42017	1.04 (0.974,1.1)	0.253	FALSE	3.59e-05	FALSE
MGI	333.1	Essential tremor	754	39509	0.985 (0.915,1.06)	0.689	FALSE	2.95e-05	FALSE
UKB	333.1	Essential tremor	216	410448	1.12 (0.978,1.28)	0.0965	FALSE	3.61e-05	FALSE
All of Us	333.1	Essential tremor	420	42017	1.02 (0.92,1.12)	0.755	FALSE	3.59e-05	FALSE
MGI	333.2	Myoclonus	173	39509	0.906 (0.776,1.06)	0.197	FALSE	2.95e-05	FALSE
UKB	333.2	Myoclonus	92	410448	1.16 (0.944,1.42)	0.145	FALSE	3.61e-05	FALSE
MGI	333.4	Torsion dystonia	379	39509	0.998 (0.9,1.11)	0.964	FALSE	2.95e-05	FALSE
UKB	333.4	Torsion dystonia	247	410448	1.03 (0.905,1.16)	0.674	FALSE	3.61e-05	FALSE
All of Us	333.4	Torsion dystonia	331	42017	1.03 (0.923,1.15)	0.584	FALSE	3.59e-05	FALSE
MGI	333.8	Other degenerative diseases of the basal ganglia	101	39509	1.13 (0.925,1.37)	0.218	FALSE	2.95e-05	FALSE
All of Us	333.8	Other degenerative diseases of the basal ganglia	59	42017	1.15 (0.887,1.48)	0.273	FALSE	3.59e-05	FALSE
MGI	334	Degenerative disease of the spinal cord	1110	39509	1.03 (0.97,1.1)	0.322	FALSE	2.95e-05	FALSE
UKB	334	Degenerative disease of the spinal cord	1794	410448	1.06 (1.01,1.11)	0.00987	TRUE	3.61e-05	FALSE
All of Us	334	Degenerative disease of the spinal cord	632	42017	0.97 (0.895,1.05)	0.461	FALSE	3.59e-05	FALSE
MGI	334.1	Spinocerebellar disease	89	39509	1.16 (0.938,1.42)	0.154	FALSE	2.95e-05	FALSE
UKB	334.1	Spinocerebellar disease	114	410448	1.01 (0.837,1.21)	0.926	FALSE	3.61e-05	FALSE
All of Us	334.1	Spinocerebellar disease	59	42017	1.28 (0.989,1.65)	0.0498	TRUE	3.59e-05	FALSE
MGI	334.2	Anterior horn cell disease	115	39509	1 (0.834,1.21)	0.957	FALSE	2.95e-05	FALSE
UKB	334.2	Anterior horn cell disease	242	410448	1.04 (0.913,1.18)	0.575	FALSE	3.61e-05	FALSE
All of Us	334.2	Anterior horn cell disease	56	42017	0.744 (0.564,0.977)	0.0281	TRUE	3.59e-05	FALSE
MGI	334.21	Amyotrophic Lateral Sclerosis	74	39509	0.984 (0.779,1.24)	0.884	FALSE	2.95e-05	FALSE
MGI	335	Multiple sclerosis	421	39509	1.08 (0.982,1.19)	0.106	FALSE	2.95e-05	FALSE
UKB	335	Multiple sclerosis	1284	410448	1.07 (1.01,1.13)	0.0155	TRUE	3.61e-05	FALSE
All of Us	335	Multiple sclerosis	434	42017	1.07 (0.969,1.17)	0.182	FALSE	3.59e-05	FALSE
MGI	337	Disorders of the autonomic nervous system	862	39509	1.01 (0.939,1.08)	0.848	FALSE	2.95e-05	FALSE
UKB	337	Disorders of the autonomic nervous system	270	410448	1.06 (0.937,1.19)	0.362	FALSE	3.61e-05	FALSE
All of Us	337	Disorders of the autonomic nervous system	451	42017	1.05 (0.953,1.15)	0.332	FALSE	3.59e-05	FALSE
MGI	337.1	Peripheral autonomic neuropathy	395	39509	0.948 (0.854,1.05)	0.312	FALSE	2.95e-05	FALSE
UKB	337.1	Peripheral autonomic neuropathy	71	410448	1.11 (0.875,1.39)	0.378	FALSE	3.61e-05	FALSE
All of Us	337.1	Peripheral autonomic neuropathy	247	42017	1.04 (0.918,1.18)	0.511	FALSE	3.59e-05	FALSE
MGI	338	Pain	21805	28448	1.03 (1.01,1.05)	0.00183	TRUE	2.95e-05	FALSE
UKB	338	Pain	782	423609	1.07 (0.995,1.15)	0.0667	FALSE	3.61e-05	FALSE
MGI	338.1	Acute pain	16630	28448	1.03 (1.01,1.05)	0.00687	TRUE	2.95e-05	FALSE
UKB	338.1	Acute pain	403	423609	1.11 (1,1.22)	0.0398	TRUE	3.61e-05	FALSE
MGI	338.2	Chronic pain	11876	28448	1.05 (1.02,1.07)	4.52e-05	TRUE	2.95e-05	FALSE
UKB	338.2	Chronic pain	386	423609	1.03 (0.935,1.14)	0.51	FALSE	3.61e-05	FALSE
MGI	339	Other headache syndromes	10147	37052	1.02 (0.997,1.04)	0.0834	FALSE	2.95e-05	FALSE
UKB	339	Other headache syndromes	8064	413998	1.05 (1.03,1.07)	1.26e-05	TRUE	3.61e-05	TRUE
All of Us	339	Other headache syndromes	959	41436	1.02 (0.96,1.09)	0.463	FALSE	3.59e-05	FALSE
MGI	340	Migraine	7412	37052	1.01 (0.981,1.03)	0.569	FALSE	2.95e-05	FALSE
UKB	340	Migraine	2909	413998	1.06 (1.02,1.1)	0.00272	TRUE	3.61e-05	FALSE
All of Us	340	Migraine	4796	41436	1.01 (0.982,1.04)	0.427	FALSE	3.59e-05	FALSE
MGI	340.1	Migrain with aura	3995	37052	1 (0.967,1.04)	0.972	FALSE	2.95e-05	FALSE
UKB	340.1	Migrain with aura	210	413998	1.04 (0.905,1.19)	0.585	FALSE	3.61e-05	FALSE
All of Us	340.1	Migrain with aura	1254	41436	0.978 (0.923,1.04)	0.445	FALSE	3.59e-05	FALSE
MGI	341	Other demyelinating diseases of central nervous system	152	39509	1.13 (0.961,1.32)	0.131	FALSE	2.95e-05	FALSE
UKB	341	Other demyelinating diseases of central nervous system	260	410448	1.25 (1.11,1.41)	0.00027	TRUE	3.61e-05	FALSE
All of Us	341	Other demyelinating diseases of central nervous system	177	42017	1.17 (1.01,1.35)	0.0389	TRUE	3.59e-05	FALSE
MGI	342	Hemiplegia	504	39509	1.1 (1.01,1.21)	0.0283	TRUE	2.95e-05	FALSE
UKB	342	Hemiplegia	1462	410448	1.05 (0.995,1.1)	0.0759	FALSE	3.61e-05	FALSE
All of Us	342	Hemiplegia	249	42017	1.02 (0.899,1.16)	0.745	FALSE	3.59e-05	FALSE
MGI	343	Infantile cerebral palsy	95	39509	1.08 (0.882,1.33)	0.427	FALSE	2.95e-05	FALSE
UKB	343	Infantile cerebral palsy	122	410448	1.02 (0.849,1.22)	0.855	FALSE	3.61e-05	FALSE
MGI	344	Other paralytic syndromes	734	39509	1.12 (1.04,1.21)	0.00218	TRUE	2.95e-05	FALSE
UKB	344	Other paralytic syndromes	597	410448	1.02 (0.939,1.1)	0.651	FALSE	3.61e-05	FALSE
All of Us	344	Other paralytic syndromes	223	42017	1.06 (0.928,1.21)	0.378	FALSE	3.59e-05	FALSE
MGI	345	Epilepsy, recurrent seizures, convulsions	2739	39509	1.03 (0.992,1.07)	0.116	FALSE	2.95e-05	FALSE
UKB	345	Epilepsy, recurrent seizures, convulsions	5170	410448	1.02 (0.993,1.05)	0.147	FALSE	3.61e-05	FALSE
All of Us	345	Epilepsy, recurrent seizures, convulsions	865	42017	1.03 (0.958,1.1)	0.459	FALSE	3.59e-05	FALSE
MGI	345.1	Epilepsy	810	39509	1.01 (0.938,1.08)	0.838	FALSE	2.95e-05	FALSE
UKB	345.1	Epilepsy	899	410448	1.02 (0.958,1.09)	0.481	FALSE	3.61e-05	FALSE
All of Us	345.1	Epilepsy	446	42017	1.04 (0.949,1.15)	0.371	FALSE	3.59e-05	FALSE
MGI	345.11	Generalized convulsive epilepsy	258	39509	0.943 (0.831,1.07)	0.351	FALSE	2.95e-05	FALSE
UKB	345.11	Generalized convulsive epilepsy	455	410448	1.04 (0.947,1.14)	0.417	FALSE	3.61e-05	FALSE
All of Us	345.11	Generalized convulsive epilepsy	143	42017	1.04 (0.878,1.23)	0.65	FALSE	3.59e-05	FALSE
MGI	345.12	Partial epilepsy	582	39509	1.03 (0.949,1.12)	0.46	FALSE	2.95e-05	FALSE
UKB	345.12	Partial epilepsy	287	410448	1.04 (0.925,1.17)	0.513	FALSE	3.61e-05	FALSE
All of Us	345.12	Partial epilepsy	323	42017	1.02 (0.91,1.14)	0.759	FALSE	3.59e-05	FALSE
MGI	345.3	Convulsions	2574	39509	1.04 (0.994,1.08)	0.0967	FALSE	2.95e-05	FALSE
UKB	345.3	Convulsions	2303	410448	1.02 (0.975,1.06)	0.434	FALSE	3.61e-05	FALSE
MGI	346	Abnormal findings on study of brain and/or nervous system	197	39509	1.04 (0.903,1.2)	0.568	FALSE	2.95e-05	FALSE
MGI	346.1	Nonspecific abnormal findings on radiological and other examination of skull and head	1603	39509	1.02 (0.965,1.07)	0.55	FALSE	2.95e-05	FALSE
UKB	346.1	Nonspecific abnormal findings on radiological and other examination of skull and head	147	410448	1.05 (0.894,1.24)	0.533	FALSE	3.61e-05	FALSE
MGI	346.2	Nonspecific abnormal results of function study of brain and central nervous system	133	39509	1.01 (0.849,1.2)	0.9	FALSE	2.95e-05	FALSE
MGI	346.3	Nonspecific abnormal findings in cerebrospinal fluid	116	39509	1.09 (0.909,1.31)	0.324	FALSE	2.95e-05	FALSE
MGI	347	Cataplexy and narcolepsy	108	39509	0.976 (0.804,1.18)	0.799	FALSE	2.95e-05	FALSE
All of Us	347	Cataplexy and narcolepsy	141	42017	0.836 (0.703,0.993)	0.0386	TRUE	3.59e-05	FALSE
MGI	348	Other conditions of brain	1902	39509	0.997 (0.951,1.04)	0.893	FALSE	2.95e-05	FALSE
UKB	348	Other conditions of brain	810	410448	1.08 (1.01,1.16)	0.0232	TRUE	3.61e-05	FALSE
All of Us	348	Other conditions of brain	729	42017	0.993 (0.921,1.07)	0.852	FALSE	3.59e-05	FALSE
MGI	348.2	Cerebral edema and compression of brain	946	39509	0.98 (0.917,1.05)	0.546	FALSE	2.95e-05	FALSE
UKB	348.2	Cerebral edema and compression of brain	268	410448	1.13 (1,1.27)	0.0423	TRUE	3.61e-05	FALSE
All of Us	348.2	Cerebral edema and compression of brain	273	42017	0.906 (0.801,1.02)	0.111	FALSE	3.59e-05	FALSE
MGI	348.4	Cerebral cysts	248	39509	0.974 (0.857,1.11)	0.686	FALSE	2.95e-05	FALSE
UKB	348.4	Cerebral cysts	147	410448	1.03 (0.874,1.21)	0.724	FALSE	3.61e-05	FALSE
All of Us	348.4	Cerebral cysts	89	42017	1 (0.808,1.24)	0.999	FALSE	3.59e-05	FALSE
MGI	348.7	Coma	245	39509	0.924 (0.812,1.05)	0.224	FALSE	2.95e-05	FALSE
UKB	348.7	Coma	366	410448	1.04 (0.941,1.16)	0.415	FALSE	3.61e-05	FALSE
MGI	348.8	Encephalopathy, not elsewhere classified	912	39509	1.04 (0.97,1.11)	0.285	FALSE	2.95e-05	FALSE
UKB	348.8	Encephalopathy, not elsewhere classified	256	410448	1.13 (0.995,1.27)	0.0573	FALSE	3.61e-05	FALSE
All of Us	348.8	Encephalopathy, not elsewhere classified	387	42017	1.06 (0.956,1.17)	0.269	FALSE	3.59e-05	FALSE
MGI	348.9	Other conditions of brain, NOS	2477	39509	1 (0.962,1.04)	0.907	FALSE	2.95e-05	FALSE
UKB	348.9	Other conditions of brain, NOS	416	410448	1.04 (0.945,1.15)	0.404	FALSE	3.61e-05	FALSE
All of Us	348.9	Other conditions of brain, NOS	751	42017	1.01 (0.936,1.08)	0.835	FALSE	3.59e-05	FALSE
MGI	349	Other and unspecified disorders of the nervous system	1004	39509	1.03 (0.963,1.09)	0.416	FALSE	2.95e-05	FALSE
UKB	349	Other and unspecified disorders of the nervous system	351	410448	0.931 (0.837,1.04)	0.186	FALSE	3.61e-05	FALSE
All of Us	349	Other and unspecified disorders of the nervous system	392	42017	1.03 (0.928,1.14)	0.592	FALSE	3.59e-05	FALSE
MGI	350	Abnormal movement	7154	42684	1.02 (0.998,1.05)	0.0735	FALSE	2.95e-05	FALSE
UKB	350	Abnormal movement	2677	421650	1.02 (0.981,1.06)	0.333	FALSE	3.61e-05	FALSE
All of Us	350	Abnormal movement	911	45532	0.977 (0.913,1.05)	0.504	FALSE	3.59e-05	FALSE
MGI	350.1	Abnormal involuntary movements	3507	42684	1.02 (0.988,1.06)	0.198	FALSE	2.95e-05	FALSE
UKB	350.1	Abnormal involuntary movements	909	421650	1.05 (0.981,1.12)	0.164	FALSE	3.61e-05	FALSE
All of Us	350.1	Abnormal involuntary movements	911	45532	0.977 (0.913,1.05)	0.504	FALSE	3.59e-05	FALSE
MGI	350.2	Abnormality of gait	4146	42684	1.05 (1.01,1.08)	0.00646	TRUE	2.95e-05	FALSE
UKB	350.2	Abnormality of gait	1588	421650	1.02 (0.966,1.07)	0.546	FALSE	3.61e-05	FALSE
MGI	350.3	Lack of coordination	1135	42684	1.03 (0.969,1.09)	0.348	FALSE	2.95e-05	FALSE
UKB	350.3	Lack of coordination	356	421650	0.976 (0.879,1.08)	0.654	FALSE	3.61e-05	FALSE
MGI	350.5	Abnormal reflex	224	42684	0.994 (0.87,1.14)	0.934	FALSE	2.95e-05	FALSE
MGI	350.6	Disturbances of sensation of smell and taste	590	42684	1.08 (0.992,1.17)	0.0764	FALSE	2.95e-05	FALSE
UKB	350.6	Disturbances of sensation of smell and taste	54	421650	1.09 (0.83,1.42)	0.524	FALSE	3.61e-05	FALSE
All of Us	350.6	Disturbances of sensation of smell and taste	264	45532	0.965 (0.852,1.09)	0.57	FALSE	3.59e-05	FALSE
MGI	351	Other peripheral nerve disorders	7978	37994	1.03 (1.01,1.06)	0.0109	TRUE	2.95e-05	FALSE
UKB	351	Other peripheral nerve disorders	12823	409225	1.03 (1.01,1.05)	0.00155	TRUE	3.61e-05	FALSE
All of Us	351	Other peripheral nerve disorders	4641	40688	1.04 (1.01,1.08)	0.00732	TRUE	3.59e-05	FALSE
MGI	352	Disorders of other cranial nerves	1820	37994	0.989 (0.943,1.04)	0.656	FALSE	2.95e-05	FALSE
UKB	352	Disorders of other cranial nerves	1385	409225	0.978 (0.927,1.03)	0.404	FALSE	3.61e-05	FALSE
All of Us	352	Disorders of other cranial nerves	570	40688	1.04 (0.952,1.13)	0.408	FALSE	3.59e-05	FALSE
MGI	352.1	Trigeminal nerve disorders [CN5]	569	37994	1.03 (0.949,1.12)	0.444	FALSE	2.95e-05	FALSE
UKB	352.1	Trigeminal nerve disorders [CN5]	471	409225	0.989 (0.903,1.08)	0.817	FALSE	3.61e-05	FALSE
All of Us	352.1	Trigeminal nerve disorders [CN5]	236	40688	1.1 (0.967,1.25)	0.142	FALSE	3.59e-05	FALSE
MGI	352.2	Facial nerve disorders [CN7]	834	37994	1.01 (0.938,1.08)	0.856	FALSE	2.95e-05	FALSE
UKB	352.2	Facial nerve disorders [CN7]	889	409225	0.965 (0.903,1.03)	0.295	FALSE	3.61e-05	FALSE
All of Us	352.2	Facial nerve disorders [CN7]	285	40688	1.01 (0.901,1.14)	0.807	FALSE	3.59e-05	FALSE
MGI	353	Nerve root and plexus disorders	4582	37994	1.05 (1.02,1.09)	0.00155	TRUE	2.95e-05	FALSE
UKB	353	Nerve root and plexus disorders	1161	409225	1.07 (1.01,1.13)	0.0253	TRUE	3.61e-05	FALSE
All of Us	353	Nerve root and plexus disorders	483	40688	1.03 (0.936,1.12)	0.577	FALSE	3.59e-05	FALSE
MGI	353.1	Nerve plexus lesions	406	37994	1.03 (0.935,1.14)	0.516	FALSE	2.95e-05	FALSE
UKB	353.1	Nerve plexus lesions	106	409225	0.955 (0.786,1.16)	0.633	FALSE	3.61e-05	FALSE
All of Us	353.1	Nerve plexus lesions	236	40688	1.03 (0.904,1.17)	0.648	FALSE	3.59e-05	FALSE
MGI	353.2	Nerve root lesions	143	37994	1.06 (0.897,1.25)	0.476	FALSE	2.95e-05	FALSE
UKB	353.2	Nerve root lesions	58	409225	1.2 (0.923,1.54)	0.154	FALSE	3.61e-05	FALSE
All of Us	353.2	Nerve root lesions	167	40688	1.03 (0.88,1.2)	0.734	FALSE	3.59e-05	FALSE
MGI	355	Complex regional/central pain syndrome	562	37994	1.1 (1.01,1.2)	0.0215	TRUE	2.95e-05	FALSE
All of Us	355	Complex regional/central pain syndrome	232	40688	1.03 (0.904,1.18)	0.64	FALSE	3.59e-05	FALSE
MGI	355.1	Chronic pain syndrome	921	37994	1.08 (1.01,1.16)	0.0172	TRUE	2.95e-05	FALSE
All of Us	355.1	Chronic pain syndrome	1130	40688	1.07 (1.01,1.14)	0.0232	TRUE	3.59e-05	FALSE
MGI	356	Hereditary and idiopathic peripheral neuropathy	2487	44201	1.04 (0.994,1.08)	0.0891	FALSE	2.95e-05	FALSE
UKB	356	Hereditary and idiopathic peripheral neuropathy	145	422249	1.04 (0.885,1.23)	0.602	FALSE	3.61e-05	FALSE
All of Us	356	Hereditary and idiopathic peripheral neuropathy	1446	43436	1.01 (0.953,1.06)	0.827	FALSE	3.59e-05	FALSE
MGI	357	Inflammatory and toxic neuropathy	3730	44201	1.02 (0.988,1.06)	0.199	FALSE	2.95e-05	FALSE
UKB	357	Inflammatory and toxic neuropathy	1390	422249	1.05 (0.995,1.11)	0.0722	FALSE	3.61e-05	FALSE
All of Us	357	Inflammatory and toxic neuropathy	2249	43436	0.99 (0.948,1.03)	0.656	FALSE	3.59e-05	FALSE
MGI	358	Myoneural disorders	1232	44201	1.05 (0.993,1.11)	0.0862	FALSE	2.95e-05	FALSE
UKB	358	Myoneural disorders	214	422249	1.09 (0.949,1.24)	0.22	FALSE	3.61e-05	FALSE
All of Us	358	Myoneural disorders	167	43436	1.13 (0.966,1.31)	0.122	FALSE	3.59e-05	FALSE
MGI	358.1	Myasthenia gravis	110	44201	0.948 (0.782,1.15)	0.571	FALSE	2.95e-05	FALSE
UKB	358.1	Myasthenia gravis	192	422249	1.05 (0.911,1.21)	0.488	FALSE	3.61e-05	FALSE
All of Us	358.1	Myasthenia gravis	89	43436	1.13 (0.917,1.39)	0.232	FALSE	3.59e-05	FALSE
MGI	359	Muscular dystrophies and other myopathies	1212	44201	1.01 (0.949,1.07)	0.826	FALSE	2.95e-05	FALSE
UKB	359	Muscular dystrophies and other myopathies	482	422249	0.918 (0.838,1.01)	0.0635	FALSE	3.61e-05	FALSE
All of Us	359	Muscular dystrophies and other myopathies	350	43436	1.02 (0.918,1.14)	0.679	FALSE	3.59e-05	FALSE
MGI	359.1	Muscular dystrophies	69	44201	1.09 (0.857,1.38)	0.457	FALSE	2.95e-05	FALSE
UKB	359.1	Muscular dystrophies	119	422249	0.819 (0.681,0.985)	0.0307	TRUE	3.61e-05	FALSE
MGI	359.2	Myopathy	1166	44201	1.01 (0.949,1.07)	0.82	FALSE	2.95e-05	FALSE
UKB	359.2	Myopathy	379	422249	0.962 (0.869,1.07)	0.457	FALSE	3.61e-05	FALSE
All of Us	359.2	Myopathy	332	43436	1 (0.898,1.12)	0.942	FALSE	3.59e-05	FALSE
MGI	360	Disorders of the globe	138	43402	0.913 (0.769,1.08)	0.283	FALSE	2.95e-05	FALSE
UKB	360	Disorders of the globe	347	412915	1.03 (0.929,1.15)	0.548	FALSE	3.61e-05	FALSE
All of Us	360	Disorders of the globe	187	41446	1.11 (0.96,1.28)	0.15	FALSE	3.59e-05	FALSE
MGI	360.2	Progressive myopia	69	43402	0.82 (0.642,1.04)	0.0936	FALSE	2.95e-05	FALSE
UKB	360.2	Progressive myopia	261	412915	1.02 (0.903,1.15)	0.741	FALSE	3.61e-05	FALSE
All of Us	360.2	Progressive myopia	155	41446	1.07 (0.91,1.25)	0.407	FALSE	3.59e-05	FALSE
MGI	361	Retinal detachments and defects	775	43402	0.999 (0.928,1.07)	0.97	FALSE	2.95e-05	FALSE
UKB	361	Retinal detachments and defects	3399	412915	0.98 (0.947,1.01)	0.247	FALSE	3.61e-05	FALSE
All of Us	361	Retinal detachments and defects	634	41446	1.02 (0.941,1.1)	0.634	FALSE	3.59e-05	FALSE
MGI	361.1	Retinal detachment with retinal defect	310	43402	1.05 (0.937,1.18)	0.396	FALSE	2.95e-05	FALSE
UKB	361.1	Retinal detachment with retinal defect	1449	412915	0.995 (0.945,1.05)	0.864	FALSE	3.61e-05	FALSE
All of Us	361.1	Retinal detachment with retinal defect	246	41446	1.03 (0.905,1.17)	0.664	FALSE	3.59e-05	FALSE
UKB	361.2	Retinoschisis and retinal cysts	70	412915	0.987 (0.778,1.25)	0.911	FALSE	3.61e-05	FALSE
All of Us	361.2	Retinoschisis and retinal cysts	60	41446	0.932 (0.717,1.21)	0.584	FALSE	3.59e-05	FALSE
MGI	362	Other retinal disorders	3830	42690	1.02 (0.981,1.05)	0.362	FALSE	2.95e-05	FALSE
UKB	362	Other retinal disorders	3900	411991	0.99 (0.959,1.02)	0.529	FALSE	3.61e-05	FALSE
All of Us	362	Other retinal disorders	2738	41280	1.03 (0.994,1.08)	0.0977	FALSE	3.59e-05	FALSE
MGI	362.2	Degeneration of macula and posterior pole of retina	2316	42690	0.994 (0.95,1.04)	0.792	FALSE	2.95e-05	FALSE
UKB	362.2	Degeneration of macula and posterior pole of retina	2212	411991	1 (0.962,1.05)	0.872	FALSE	3.61e-05	FALSE
All of Us	362.2	Degeneration of macula and posterior pole of retina	1608	41280	1.01 (0.957,1.06)	0.755	FALSE	3.59e-05	FALSE
MGI	362.21	Macular degeneration, dry	444	42690	1.01 (0.912,1.11)	0.884	FALSE	2.95e-05	FALSE
All of Us	362.21	Macular degeneration, dry	285	41280	1.02 (0.901,1.15)	0.789	FALSE	3.59e-05	FALSE
MGI	362.22	Macular degeneration, wet	152	42690	1 (0.849,1.18)	0.984	FALSE	2.95e-05	FALSE
All of Us	362.22	Macular degeneration, wet	83	41280	0.933 (0.747,1.16)	0.53	FALSE	3.59e-05	FALSE
MGI	362.23	Cystoid macular degeneration of retina	434	42690	1.02 (0.921,1.12)	0.758	FALSE	2.95e-05	FALSE
All of Us	362.23	Cystoid macular degeneration of retina	352	41280	1.02 (0.913,1.13)	0.759	FALSE	3.59e-05	FALSE
MGI	362.26	Macular puckering of retina	1030	42690	0.992 (0.929,1.06)	0.805	FALSE	2.95e-05	FALSE
All of Us	362.26	Macular puckering of retina	749	41280	0.97 (0.9,1.05)	0.427	FALSE	3.59e-05	FALSE
MGI	362.27	Drusen (degenerative) of retina	526	42690	1.02 (0.933,1.11)	0.668	FALSE	2.95e-05	FALSE
All of Us	362.27	Drusen (degenerative) of retina	395	41280	1.04 (0.941,1.15)	0.423	FALSE	3.59e-05	FALSE
MGI	362.29	Macular degeneration (senile) of retina NOS	2005	42690	0.99 (0.943,1.04)	0.667	FALSE	2.95e-05	FALSE
UKB	362.29	Macular degeneration (senile) of retina NOS	2209	411991	1 (0.962,1.05)	0.868	FALSE	3.61e-05	FALSE
All of Us	362.29	Macular degeneration (senile) of retina NOS	463	41280	1.05 (0.954,1.15)	0.325	FALSE	3.59e-05	FALSE
MGI	362.3	Other nondiabetic retinopathy	1065	42690	1.01 (0.943,1.07)	0.87	FALSE	2.95e-05	FALSE
UKB	362.3	Other nondiabetic retinopathy	165	411991	0.906 (0.775,1.06)	0.206	FALSE	3.61e-05	FALSE
All of Us	362.3	Other nondiabetic retinopathy	387	41280	1.08 (0.972,1.19)	0.152	FALSE	3.59e-05	FALSE
MGI	362.31	Separation of retinal layers	442	42690	0.974 (0.884,1.07)	0.582	FALSE	2.95e-05	FALSE
UKB	362.31	Separation of retinal layers	103	411991	0.927 (0.761,1.13)	0.44	FALSE	3.61e-05	FALSE
All of Us	362.31	Separation of retinal layers	119	41280	1.06 (0.885,1.27)	0.506	FALSE	3.59e-05	FALSE
MGI	362.4	Retinal vascular changes and abnomalities	700	42690	1.03 (0.957,1.12)	0.402	FALSE	2.95e-05	FALSE
UKB	362.4	Retinal vascular changes and abnomalities	877	411991	0.977 (0.914,1.05)	0.505	FALSE	3.61e-05	FALSE
All of Us	362.4	Retinal vascular changes and abnomalities	458	41280	1.15 (1.05,1.26)	0.0035	TRUE	3.59e-05	FALSE
MGI	362.6	Peripheral retinal degenerations	415	42690	1.06 (0.958,1.17)	0.263	FALSE	2.95e-05	FALSE
UKB	362.6	Peripheral retinal degenerations	188	411991	1.01 (0.871,1.16)	0.93	FALSE	3.61e-05	FALSE
All of Us	362.6	Peripheral retinal degenerations	472	41280	1.01 (0.917,1.1)	0.888	FALSE	3.59e-05	FALSE
MGI	362.7	Hereditary retinal dystrophies	241	42690	0.974 (0.855,1.11)	0.685	FALSE	2.95e-05	FALSE
UKB	362.7	Hereditary retinal dystrophies	86	411991	0.869 (0.699,1.08)	0.19	FALSE	3.61e-05	FALSE
All of Us	362.7	Hereditary retinal dystrophies	91	41280	0.984 (0.797,1.21)	0.88	FALSE	3.59e-05	FALSE
MGI	362.8	Retinal hemorrhage/ischemia	266	42690	0.948 (0.837,1.07)	0.388	FALSE	2.95e-05	FALSE
UKB	362.8	Retinal hemorrhage/ischemia	119	411991	1.13 (0.94,1.35)	0.185	FALSE	3.61e-05	FALSE
All of Us	362.8	Retinal hemorrhage/ischemia	283	41280	1.01 (0.897,1.14)	0.856	FALSE	3.59e-05	FALSE
MGI	362.9	Retinal edema	358	42690	0.917 (0.823,1.02)	0.117	FALSE	2.95e-05	FALSE
All of Us	362.9	Retinal edema	171	41280	1.03 (0.885,1.2)	0.686	FALSE	3.59e-05	FALSE
MGI	363	Chorioretinal inflammations, scars, and other disorders of choroid	507	43402	1.03 (0.942,1.13)	0.504	FALSE	2.95e-05	FALSE
UKB	363	Chorioretinal inflammations, scars, and other disorders of choroid	172	412915	0.956 (0.821,1.11)	0.552	FALSE	3.61e-05	FALSE
All of Us	363	Chorioretinal inflammations, scars, and other disorders of choroid	483	41446	1.07 (0.975,1.17)	0.154	FALSE	3.59e-05	FALSE
MGI	363.3	Chorioretinal scars	340	43402	1.05 (0.941,1.17)	0.384	FALSE	2.95e-05	FALSE
UKB	363.3	Chorioretinal scars	72	412915	0.909 (0.718,1.15)	0.41	FALSE	3.61e-05	FALSE
All of Us	363.3	Chorioretinal scars	406	41446	1.06 (0.96,1.17)	0.241	FALSE	3.59e-05	FALSE
All of Us	363.4	Choroidal degenerations	53	41446	0.982 (0.744,1.29)	0.891	FALSE	3.59e-05	FALSE
MGI	364	Corneal opacity and other disorders of cornea	1234	43402	1.01 (0.952,1.07)	0.763	FALSE	2.95e-05	FALSE
UKB	364	Corneal opacity and other disorders of cornea	687	412915	0.961 (0.891,1.04)	0.304	FALSE	3.61e-05	FALSE
All of Us	364	Corneal opacity and other disorders of cornea	810	41446	1.04 (0.97,1.12)	0.255	FALSE	3.59e-05	FALSE
MGI	364.1	Corneal opacity	434	43402	1.11 (1.01,1.22)	0.0328	TRUE	2.95e-05	FALSE
UKB	364.1	Corneal opacity	98	412915	0.956 (0.782,1.17)	0.654	FALSE	3.61e-05	FALSE
All of Us	364.1	Corneal opacity	297	41446	1.05 (0.931,1.17)	0.445	FALSE	3.59e-05	FALSE
MGI	364.2	Corneal edema	131	43402	0.889 (0.745,1.06)	0.178	FALSE	2.95e-05	FALSE
UKB	364.2	Corneal edema	81	412915	1.02 (0.82,1.27)	0.839	FALSE	3.61e-05	FALSE
All of Us	364.2	Corneal edema	110	41446	1.2 (0.997,1.45)	0.0479	TRUE	3.59e-05	FALSE
MGI	364.4	Corneal degenerations	433	43402	0.984 (0.893,1.08)	0.743	FALSE	2.95e-05	FALSE
UKB	364.4	Corneal degenerations	207	412915	0.944 (0.822,1.08)	0.409	FALSE	3.61e-05	FALSE
All of Us	364.4	Corneal degenerations	270	41446	1.01 (0.889,1.14)	0.935	FALSE	3.59e-05	FALSE
MGI	364.41	Keratoconus	86	43402	1.01 (0.813,1.25)	0.932	FALSE	2.95e-05	FALSE
UKB	364.41	Keratoconus	96	412915	1.18 (0.963,1.43)	0.101	FALSE	3.61e-05	FALSE
All of Us	364.41	Keratoconus	61	41446	0.936 (0.722,1.21)	0.604	FALSE	3.59e-05	FALSE
MGI	364.5	Corneal dystrophy	559	43402	0.998 (0.916,1.09)	0.97	FALSE	2.95e-05	FALSE
UKB	364.5	Corneal dystrophy	220	412915	0.944 (0.825,1.08)	0.394	FALSE	3.61e-05	FALSE
All of Us	364.5	Corneal dystrophy	334	41446	1.01 (0.903,1.13)	0.873	FALSE	3.59e-05	FALSE
MGI	364.51	Fuchs' dystrophy	303	43402	0.974 (0.866,1.09)	0.653	FALSE	2.95e-05	FALSE
All of Us	364.51	Fuchs' dystrophy	178	41446	0.972 (0.835,1.13)	0.715	FALSE	3.59e-05	FALSE
MGI	364.9	Cornea replaced by transplant	99	43402	1.07 (0.878,1.31)	0.47	FALSE	2.95e-05	FALSE
UKB	364.9	Cornea replaced by transplant	108	412915	1.03 (0.855,1.25)	0.722	FALSE	3.61e-05	FALSE
MGI	365	Glaucoma	2878	43402	0.999 (0.96,1.04)	0.949	FALSE	2.95e-05	FALSE
UKB	365	Glaucoma	4559	412915	0.991 (0.962,1.02)	0.552	FALSE	3.61e-05	FALSE
All of Us	365	Glaucoma	2502	41446	1.01 (0.964,1.05)	0.803	FALSE	3.59e-05	FALSE
MGI	365.1	Open-angle glaucoma	745	43402	0.962 (0.892,1.04)	0.306	FALSE	2.95e-05	FALSE
UKB	365.1	Open-angle glaucoma	1074	412915	0.972 (0.914,1.03)	0.35	FALSE	3.61e-05	FALSE
All of Us	365.1	Open-angle glaucoma	841	41446	0.959 (0.893,1.03)	0.244	FALSE	3.59e-05	FALSE
MGI	365.11	Primary open angle glaucoma	425	43402	0.957 (0.867,1.06)	0.382	FALSE	2.95e-05	FALSE
UKB	365.11	Primary open angle glaucoma	1068	412915	0.974 (0.917,1.04)	0.399	FALSE	3.61e-05	FALSE
All of Us	365.11	Primary open angle glaucoma	262	41446	1.02 (0.897,1.15)	0.799	FALSE	3.59e-05	FALSE
MGI	365.2	Primary angle-closure glaucoma	265	43402	0.913 (0.806,1.03)	0.146	FALSE	2.95e-05	FALSE
UKB	365.2	Primary angle-closure glaucoma	706	412915	0.973 (0.903,1.05)	0.477	FALSE	3.61e-05	FALSE
All of Us	365.2	Primary angle-closure glaucoma	369	41446	1.07 (0.962,1.19)	0.21	FALSE	3.59e-05	FALSE
MGI	366	Cataract	9185	41068	1.02 (0.99,1.04)	0.247	FALSE	2.95e-05	FALSE
UKB	366	Cataract	20863	403524	1.01 (0.993,1.02)	0.301	FALSE	3.61e-05	FALSE
All of Us	366	Cataract	5677	41011	1 (0.972,1.03)	0.864	FALSE	3.59e-05	FALSE
MGI	366.1	Nonsenile Cataract	219	41068	0.909 (0.792,1.04)	0.165	FALSE	2.95e-05	FALSE
UKB	366.1	Nonsenile Cataract	75	403524	0.882 (0.7,1.11)	0.269	FALSE	3.61e-05	FALSE
All of Us	366.1	Nonsenile Cataract	231	41011	0.964 (0.843,1.1)	0.583	FALSE	3.59e-05	FALSE
MGI	366.2	Senile cataract	5918	41068	1.01 (0.978,1.04)	0.586	FALSE	2.95e-05	FALSE
UKB	366.2	Senile cataract	8473	403524	1.02 (0.994,1.04)	0.148	FALSE	3.61e-05	FALSE
All of Us	366.2	Senile cataract	4570	41011	1 (0.969,1.04)	0.927	FALSE	3.59e-05	FALSE
UKB	366.3	Traumatic cataract	103	403524	1.08 (0.891,1.31)	0.411	FALSE	3.61e-05	FALSE
MGI	367	Disorders of refraction and accommodation; blindness and low vision	9898	40355	1 (0.98,1.03)	0.813	FALSE	2.95e-05	FALSE
UKB	367	Disorders of refraction and accommodation; blindness and low vision	2460	421921	1.02 (0.976,1.06)	0.431	FALSE	3.61e-05	FALSE
All of Us	367	Disorders of refraction and accommodation; blindness and low vision	5612	41076	0.967 (0.94,0.996)	0.0241	TRUE	3.59e-05	FALSE
MGI	367.1	Myopia	5622	40355	1.01 (0.976,1.03)	0.736	FALSE	2.95e-05	FALSE
UKB	367.1	Myopia	1286	421921	1.02 (0.965,1.08)	0.491	FALSE	3.61e-05	FALSE
All of Us	367.1	Myopia	3090	41076	0.974 (0.938,1.01)	0.165	FALSE	3.59e-05	FALSE
MGI	367.2	Astigmatism	4638	40355	0.998 (0.967,1.03)	0.89	FALSE	2.95e-05	FALSE
UKB	367.2	Astigmatism	206	421921	1.13 (0.983,1.29)	0.0812	FALSE	3.61e-05	FALSE
All of Us	367.2	Astigmatism	3031	41076	0.965 (0.928,1)	0.0645	FALSE	3.59e-05	FALSE
MGI	367.8	Hypermetropia	2248	40355	0.994 (0.952,1.04)	0.796	FALSE	2.95e-05	FALSE
UKB	367.8	Hypermetropia	234	421921	0.926 (0.812,1.05)	0.241	FALSE	3.61e-05	FALSE
All of Us	367.8	Hypermetropia	1360	41076	0.958 (0.906,1.01)	0.129	FALSE	3.59e-05	FALSE
MGI	367.9	Blindness and low vision	1377	40355	1.02 (0.961,1.07)	0.582	FALSE	2.95e-05	FALSE
UKB	367.9	Blindness and low vision	733	421921	1.03 (0.961,1.11)	0.364	FALSE	3.61e-05	FALSE
All of Us	367.9	Blindness and low vision	776	41076	1.01 (0.939,1.09)	0.781	FALSE	3.59e-05	FALSE
MGI	368	Visual disturbances	6206	43834	1.03 (1,1.06)	0.0433	TRUE	2.95e-05	FALSE
UKB	368	Visual disturbances	3058	421004	1.03 (0.997,1.07)	0.0748	FALSE	3.61e-05	FALSE
All of Us	368	Visual disturbances	3662	43012	1.01 (0.978,1.05)	0.488	FALSE	3.59e-05	FALSE
MGI	368.1	Amblyopia	719	43834	0.989 (0.917,1.07)	0.762	FALSE	2.95e-05	FALSE
UKB	368.1	Amblyopia	547	421004	1.01 (0.928,1.1)	0.817	FALSE	3.61e-05	FALSE
All of Us	368.1	Amblyopia	242	43012	1.06 (0.931,1.2)	0.379	FALSE	3.59e-05	FALSE
MGI	368.2	Diplopia and disorders of binocular vision	1156	43834	1.03 (0.974,1.1)	0.279	FALSE	2.95e-05	FALSE
UKB	368.2	Diplopia and disorders of binocular vision	754	421004	1.04 (0.964,1.11)	0.328	FALSE	3.61e-05	FALSE
All of Us	368.2	Diplopia and disorders of binocular vision	677	43012	1.05 (0.975,1.14)	0.184	FALSE	3.59e-05	FALSE
MGI	368.3	Anisometropia	245	43834	1.07 (0.944,1.22)	0.273	FALSE	2.95e-05	FALSE
UKB	368.3	Anisometropia	153	421004	1.12 (0.954,1.31)	0.158	FALSE	3.61e-05	FALSE
All of Us	368.3	Anisometropia	191	43012	0.918 (0.792,1.06)	0.245	FALSE	3.59e-05	FALSE
MGI	368.4	Visual field defects	1220	43834	0.967 (0.912,1.03)	0.26	FALSE	2.95e-05	FALSE
UKB	368.4	Visual field defects	337	421004	1.04 (0.932,1.16)	0.493	FALSE	3.61e-05	FALSE
MGI	368.9	Subjective visual disturbances	1175	43834	1.01 (0.953,1.07)	0.713	FALSE	2.95e-05	FALSE
UKB	368.9	Subjective visual disturbances	627	421004	1.08 (0.994,1.16)	0.0698	FALSE	3.61e-05	FALSE
All of Us	368.9	Subjective visual disturbances	594	43012	0.983 (0.905,1.07)	0.683	FALSE	3.59e-05	FALSE
MGI	368.91	Psychophysical visual disturbances	125	43834	0.994 (0.83,1.19)	0.947	FALSE	2.95e-05	FALSE
MGI	369	Infection of the eye	3588	41453	1.01 (0.972,1.04)	0.717	FALSE	2.95e-05	FALSE
UKB	369	Infection of the eye	576	414551	1.01 (0.929,1.1)	0.827	FALSE	3.61e-05	FALSE
All of Us	369	Infection of the eye	3058	39924	0.971 (0.935,1.01)	0.128	FALSE	3.59e-05	FALSE
MGI	369.2	Eye infection, viral	550	41453	1.02 (0.932,1.11)	0.718	FALSE	2.95e-05	FALSE
UKB	369.2	Eye infection, viral	128	414551	0.883 (0.739,1.05)	0.159	FALSE	3.61e-05	FALSE
All of Us	369.2	Eye infection, viral	421	39924	1.02 (0.922,1.12)	0.728	FALSE	3.59e-05	FALSE
MGI	369.5	Conjunctivitis, infectious	3079	41453	1.01 (0.969,1.04)	0.766	FALSE	2.95e-05	FALSE
UKB	369.5	Conjunctivitis, infectious	223	414551	1.09 (0.955,1.24)	0.195	FALSE	3.61e-05	FALSE
All of Us	369.5	Conjunctivitis, infectious	2729	39924	0.958 (0.92,0.997)	0.0343	TRUE	3.59e-05	FALSE
MGI	370	Keratitis	1450	41453	1.02 (0.967,1.08)	0.452	FALSE	2.95e-05	FALSE
UKB	370	Keratitis	290	414551	1.09 (0.967,1.22)	0.161	FALSE	3.61e-05	FALSE
All of Us	370	Keratitis	848	39924	0.998 (0.931,1.07)	0.954	FALSE	3.59e-05	FALSE
MGI	370.1	Corneal ulcer	256	41453	1 (0.884,1.14)	0.975	FALSE	2.95e-05	FALSE
UKB	370.1	Corneal ulcer	147	414551	1.02 (0.865,1.2)	0.817	FALSE	3.61e-05	FALSE
All of Us	370.1	Corneal ulcer	114	39924	1.04 (0.862,1.25)	0.671	FALSE	3.59e-05	FALSE
MGI	370.2	Superficial keratitis	583	41453	0.968 (0.891,1.05)	0.45	FALSE	2.95e-05	FALSE
All of Us	370.2	Superficial keratitis	249	39924	1.02 (0.897,1.16)	0.759	FALSE	3.59e-05	FALSE
MGI	370.3	Keratoconjunctivitis	670	41453	1.02 (0.941,1.1)	0.668	FALSE	2.95e-05	FALSE
All of Us	370.3	Keratoconjunctivitis	384	39924	1.02 (0.918,1.13)	0.734	FALSE	3.59e-05	FALSE
MGI	370.31	Keratoconjunctivitis sicca	185	41453	1.01 (0.873,1.17)	0.874	FALSE	2.95e-05	FALSE
All of Us	370.31	Keratoconjunctivitis sicca	285	39924	1.03 (0.912,1.16)	0.654	FALSE	3.59e-05	FALSE
MGI	371	Inflammation of the eye	4830	41453	0.997 (0.967,1.03)	0.853	FALSE	2.95e-05	FALSE
UKB	371	Inflammation of the eye	3126	414551	0.984 (0.95,1.02)	0.381	FALSE	3.61e-05	FALSE
All of Us	371	Inflammation of the eye	3264	39924	0.995 (0.959,1.03)	0.776	FALSE	3.59e-05	FALSE
MGI	371.1	Uveitis, noninfectious or NOS	578	41453	0.979 (0.9,1.06)	0.621	FALSE	2.95e-05	FALSE
UKB	371.1	Uveitis, noninfectious or NOS	493	414551	0.964 (0.881,1.05)	0.422	FALSE	3.61e-05	FALSE
All of Us	371.1	Uveitis, noninfectious or NOS	306	39924	1.02 (0.906,1.14)	0.776	FALSE	3.59e-05	FALSE
MGI	371.2	Conjunctivitis, noninfectious	1017	41453	1.03 (0.965,1.1)	0.382	FALSE	2.95e-05	FALSE
All of Us	371.2	Conjunctivitis, noninfectious	880	39924	0.993 (0.927,1.06)	0.835	FALSE	3.59e-05	FALSE
MGI	371.21	Allergic conjunctivitis	846	41453	1.03 (0.958,1.1)	0.447	FALSE	2.95e-05	FALSE
All of Us	371.21	Allergic conjunctivitis	804	39924	0.987 (0.919,1.06)	0.729	FALSE	3.59e-05	FALSE
MGI	371.3	Inflammation of eyelids	3707	41453	0.986 (0.953,1.02)	0.439	FALSE	2.95e-05	FALSE
UKB	371.3	Inflammation of eyelids	2411	414551	0.978 (0.939,1.02)	0.284	FALSE	3.61e-05	FALSE
All of Us	371.3	Inflammation of eyelids	2457	39924	0.987 (0.946,1.03)	0.534	FALSE	3.59e-05	FALSE
MGI	371.33	Noninfectious dermatoses of eyelid	144	41453	0.867 (0.733,1.02)	0.0882	FALSE	2.95e-05	FALSE
All of Us	371.33	Noninfectious dermatoses of eyelid	117	39924	0.782 (0.646,0.944)	0.00954	TRUE	3.59e-05	FALSE
MGI	372	Disorders of conjunctiva	1192	41453	0.989 (0.933,1.05)	0.721	FALSE	2.95e-05	FALSE
UKB	372	Disorders of conjunctiva	775	414551	0.999 (0.93,1.07)	0.973	FALSE	3.61e-05	FALSE
All of Us	372	Disorders of conjunctiva	786	39924	0.978 (0.909,1.05)	0.546	FALSE	3.59e-05	FALSE
MGI	374	Other disorders of eyelids	3192	41453	0.995 (0.959,1.03)	0.801	FALSE	2.95e-05	FALSE
UKB	374	Other disorders of eyelids	5835	414551	1.01 (0.98,1.03)	0.652	FALSE	3.61e-05	FALSE
All of Us	374	Other disorders of eyelids	1922	39924	0.993 (0.947,1.04)	0.772	FALSE	3.59e-05	FALSE
MGI	374.1	Ectropion or entropion	448	41453	0.902 (0.82,0.993)	0.035	TRUE	2.95e-05	FALSE
UKB	374.1	Ectropion or entropion	1092	414551	0.993 (0.935,1.05)	0.812	FALSE	3.61e-05	FALSE
All of Us	374.1	Ectropion or entropion	240	39924	0.922 (0.808,1.05)	0.219	FALSE	3.59e-05	FALSE
MGI	374.2	Lagophthalmos	254	41453	1.02 (0.895,1.15)	0.808	FALSE	2.95e-05	FALSE
MGI	374.3	Ptosis of eyelid	1182	41453	1.02 (0.962,1.08)	0.493	FALSE	2.95e-05	FALSE
UKB	374.3	Ptosis of eyelid	1882	414551	1 (0.955,1.05)	0.996	FALSE	3.61e-05	FALSE
All of Us	374.3	Ptosis of eyelid	729	39924	1.02 (0.945,1.1)	0.622	FALSE	3.59e-05	FALSE
MGI	374.6	Dermatochalasis	1127	41453	1.01 (0.953,1.08)	0.657	FALSE	2.95e-05	FALSE
All of Us	374.6	Dermatochalasis	285	39924	1.05 (0.927,1.18)	0.466	FALSE	3.59e-05	FALSE
MGI	375	Disorders of lacrimal system	3984	40809	0.997 (0.963,1.03)	0.844	FALSE	2.95e-05	FALSE
UKB	375	Disorders of lacrimal system	2236	416553	1.05 (1,1.09)	0.0309	TRUE	3.61e-05	FALSE
All of Us	375	Disorders of lacrimal system	284	40625	1.06 (0.939,1.19)	0.346	FALSE	3.59e-05	FALSE
MGI	375.1	Dry eyes	4367	40809	1.01 (0.976,1.04)	0.627	FALSE	2.95e-05	FALSE
All of Us	375.1	Dry eyes	2725	40625	0.987 (0.948,1.03)	0.511	FALSE	3.59e-05	FALSE
MGI	375.2	Epiphora	472	40809	0.929 (0.846,1.02)	0.119	FALSE	2.95e-05	FALSE
UKB	375.2	Epiphora	921	416553	1.04 (0.978,1.11)	0.192	FALSE	3.61e-05	FALSE
All of Us	375.2	Epiphora	222	40625	1.04 (0.909,1.19)	0.563	FALSE	3.59e-05	FALSE
MGI	376	Disorders of the orbit	385	40809	1.03 (0.934,1.15)	0.508	FALSE	2.95e-05	FALSE
UKB	376	Disorders of the orbit	85	416553	0.944 (0.759,1.17)	0.589	FALSE	3.61e-05	FALSE
All of Us	376	Disorders of the orbit	57	40625	0.959 (0.733,1.25)	0.75	FALSE	3.59e-05	FALSE
MGI	377	Disorders of optic nerve and visual pathways	976	40809	0.985 (0.923,1.05)	0.636	FALSE	2.95e-05	FALSE
UKB	377	Disorders of optic nerve and visual pathways	369	416553	1.02 (0.92,1.13)	0.694	FALSE	3.61e-05	FALSE
All of Us	377	Disorders of optic nerve and visual pathways	1015	40625	1.07 (1,1.14)	0.0406	TRUE	3.59e-05	FALSE
MGI	377.1	Optic atrophy	310	40809	1.02 (0.91,1.14)	0.728	FALSE	2.95e-05	FALSE
UKB	377.1	Optic atrophy	57	416553	0.862 (0.659,1.12)	0.253	FALSE	3.61e-05	FALSE
All of Us	377.1	Optic atrophy	452	40625	1.08 (0.986,1.19)	0.0929	FALSE	3.59e-05	FALSE
MGI	377.3	Optic neuritis/neuropathy	608	40809	0.944 (0.87,1.02)	0.169	FALSE	2.95e-05	FALSE
UKB	377.3	Optic neuritis/neuropathy	124	416553	1.18 (0.986,1.4)	0.0645	FALSE	3.61e-05	FALSE
All of Us	377.3	Optic neuritis/neuropathy	573	40625	1.14 (1.05,1.24)	0.00204	TRUE	3.59e-05	FALSE
MGI	378	Strabismus and other disorders of binocular eye movements	1331	40809	1.02 (0.962,1.07)	0.555	FALSE	2.95e-05	FALSE
UKB	378	Strabismus and other disorders of binocular eye movements	1460	416553	1 (0.952,1.06)	0.913	FALSE	3.61e-05	FALSE
All of Us	378	Strabismus and other disorders of binocular eye movements	782	40625	0.955 (0.888,1.03)	0.216	FALSE	3.59e-05	FALSE
MGI	378.1	Strabismus (not specified as paralytic)	876	40809	1.01 (0.941,1.08)	0.83	FALSE	2.95e-05	FALSE
UKB	378.1	Strabismus (not specified as paralytic)	939	416553	1 (0.939,1.07)	0.964	FALSE	3.61e-05	FALSE
All of Us	378.1	Strabismus (not specified as paralytic)	468	40625	0.948 (0.864,1.04)	0.264	FALSE	3.59e-05	FALSE
MGI	378.2	Nystagmus and other irregular eye movements	170	40809	1.06 (0.909,1.23)	0.446	FALSE	2.95e-05	FALSE
UKB	378.2	Nystagmus and other irregular eye movements	216	416553	1.07 (0.933,1.22)	0.33	FALSE	3.61e-05	FALSE
All of Us	378.2	Nystagmus and other irregular eye movements	121	40625	0.966 (0.804,1.16)	0.708	FALSE	3.59e-05	FALSE
MGI	378.5	Paralytic strabismus	355	40809	0.961 (0.864,1.07)	0.462	FALSE	2.95e-05	FALSE
UKB	378.5	Paralytic strabismus	287	416553	1.02 (0.905,1.14)	0.769	FALSE	3.61e-05	FALSE
All of Us	378.5	Paralytic strabismus	161	40625	0.949 (0.809,1.11)	0.511	FALSE	3.59e-05	FALSE
MGI	379	Other disorders of eye	5423	40809	1.01 (0.98,1.04)	0.524	FALSE	2.95e-05	FALSE
UKB	379	Other disorders of eye	3805	416553	1.01 (0.98,1.05)	0.463	FALSE	3.61e-05	FALSE
All of Us	379	Other disorders of eye	3911	40625	0.988 (0.954,1.02)	0.476	FALSE	3.59e-05	FALSE
MGI	379.1	Scleritis and episcleritis	190	40809	1.02 (0.886,1.18)	0.735	FALSE	2.95e-05	FALSE
All of Us	379.1	Scleritis and episcleritis	114	40625	0.871 (0.719,1.05)	0.148	FALSE	3.59e-05	FALSE
MGI	379.2	Disorders of vitreous body	3885	40809	1.01 (0.974,1.05)	0.617	FALSE	2.95e-05	FALSE
UKB	379.2	Disorders of vitreous body	1417	416553	0.998 (0.946,1.05)	0.928	FALSE	3.61e-05	FALSE
All of Us	379.2	Disorders of vitreous body	2974	40625	0.99 (0.952,1.03)	0.602	FALSE	3.59e-05	FALSE
MGI	379.3	Aphakia and other disorders of lens	135	40809	0.838 (0.703,0.997)	0.0413	TRUE	2.95e-05	FALSE
UKB	379.3	Aphakia and other disorders of lens	1831	416553	1.03 (0.987,1.08)	0.157	FALSE	3.61e-05	FALSE
All of Us	379.3	Aphakia and other disorders of lens	353	40625	1.02 (0.912,1.13)	0.77	FALSE	3.59e-05	FALSE
MGI	379.4	Anomalies of pupillary function	311	40809	1.02 (0.915,1.15)	0.667	FALSE	2.95e-05	FALSE
UKB	379.4	Anomalies of pupillary function	76	416553	1.01 (0.8,1.26)	0.957	FALSE	3.61e-05	FALSE
All of Us	379.4	Anomalies of pupillary function	153	40625	1.08 (0.914,1.26)	0.371	FALSE	3.59e-05	FALSE
MGI	379.5	Disorders of iris and ciliary body	331	40809	1.04 (0.927,1.15)	0.534	FALSE	2.95e-05	FALSE
UKB	379.5	Disorders of iris and ciliary body	410	416553	1.06 (0.958,1.16)	0.267	FALSE	3.61e-05	FALSE
All of Us	379.5	Disorders of iris and ciliary body	213	40625	1 (0.87,1.15)	0.994	FALSE	3.59e-05	FALSE
MGI	379.51	Pigmentary iris degeneration	84	40809	1.15 (0.927,1.43)	0.182	FALSE	2.95e-05	FALSE
MGI	379.9	Pain, swelling or discharge of eye	1261	40809	1.06 (1,1.12)	0.0505	FALSE	2.95e-05	FALSE
UKB	379.9	Pain, swelling or discharge of eye	173	416553	0.896 (0.769,1.04)	0.149	FALSE	3.61e-05	FALSE
MGI	380	Disorders of external ear	2414	46099	0.99 (0.949,1.03)	0.637	FALSE	2.95e-05	FALSE
UKB	380	Disorders of external ear	656	422938	1.05 (0.974,1.14)	0.196	FALSE	3.61e-05	FALSE
All of Us	380	Disorders of external ear	268	42299	1.07 (0.942,1.2)	0.305	FALSE	3.59e-05	FALSE
MGI	380.1	Otitis externa	1646	46099	0.969 (0.922,1.02)	0.221	FALSE	2.95e-05	FALSE
UKB	380.1	Otitis externa	525	422938	1 (0.919,1.09)	0.966	FALSE	3.61e-05	FALSE
All of Us	380.1	Otitis externa	1648	42299	0.966 (0.918,1.02)	0.183	FALSE	3.59e-05	FALSE
MGI	380.4	Impacted cerumen	2883	46099	0.987 (0.949,1.03)	0.5	FALSE	2.95e-05	FALSE
UKB	380.4	Impacted cerumen	349	422938	0.984 (0.884,1.09)	0.764	FALSE	3.61e-05	FALSE
All of Us	380.4	Impacted cerumen	3244	42299	0.968 (0.933,1)	0.0886	FALSE	3.59e-05	FALSE
MGI	381	Otitis media and Eustachian tube disorders	4732	44218	1.01 (0.984,1.05)	0.362	FALSE	2.95e-05	FALSE
UKB	381	Otitis media and Eustachian tube disorders	2135	420278	1.01 (0.964,1.05)	0.788	FALSE	3.61e-05	FALSE
All of Us	381	Otitis media and Eustachian tube disorders	4208	42302	1.01 (0.973,1.04)	0.762	FALSE	3.59e-05	FALSE
MGI	381.1	Otitis media	3468	44218	1.02 (0.984,1.06)	0.295	FALSE	2.95e-05	FALSE
UKB	381.1	Otitis media	1749	420278	0.995 (0.949,1.04)	0.839	FALSE	3.61e-05	FALSE
All of Us	381.1	Otitis media	3090	42302	1.01 (0.975,1.05)	0.533	FALSE	3.59e-05	FALSE
MGI	381.11	Suppurative and unspecified otitis media	2935	44218	1.01 (0.976,1.05)	0.475	FALSE	2.95e-05	FALSE
UKB	381.11	Suppurative and unspecified otitis media	847	420278	1.04 (0.971,1.11)	0.262	FALSE	3.61e-05	FALSE
All of Us	381.11	Suppurative and unspecified otitis media	2355	42302	0.995 (0.953,1.04)	0.808	FALSE	3.59e-05	FALSE
MGI	381.2	Eustachian tube disorders	2001	44218	1.02 (0.977,1.07)	0.331	FALSE	2.95e-05	FALSE
UKB	381.2	Eustachian tube disorders	205	420278	1.01 (0.877,1.16)	0.906	FALSE	3.61e-05	FALSE
All of Us	381.2	Eustachian tube disorders	1825	42302	0.993 (0.946,1.04)	0.782	FALSE	3.59e-05	FALSE
MGI	381.3	Mastoiditis & related conditions	166	44218	0.992 (0.848,1.16)	0.913	FALSE	2.95e-05	FALSE
UKB	381.3	Mastoiditis & related conditions	172	420278	1.02 (0.88,1.19)	0.756	FALSE	3.61e-05	FALSE
All of Us	381.3	Mastoiditis & related conditions	90	42302	1.02 (0.823,1.26)	0.863	FALSE	3.59e-05	FALSE
MGI	381.9	Otorrhea	412	44218	0.927 (0.84,1.02)	0.133	FALSE	2.95e-05	FALSE
UKB	381.9	Otorrhea	273	420278	1.04 (0.921,1.17)	0.537	FALSE	3.61e-05	FALSE
All of Us	381.9	Otorrhea	140	42302	1.01 (0.847,1.19)	0.953	FALSE	3.59e-05	FALSE
MGI	382	Otalgia	2120	44218	1.03 (0.985,1.08)	0.196	FALSE	2.95e-05	FALSE
UKB	382	Otalgia	318	420278	1.07 (0.96,1.2)	0.211	FALSE	3.61e-05	FALSE
MGI	383	Otosclerosis	130	44218	0.905 (0.758,1.08)	0.257	FALSE	2.95e-05	FALSE
UKB	383	Otosclerosis	337	420278	1.07 (0.963,1.19)	0.199	FALSE	3.61e-05	FALSE
All of Us	383	Otosclerosis	122	42302	1.05 (0.873,1.26)	0.605	FALSE	3.59e-05	FALSE
MGI	384	Other disorders of tympanic membrane	585	44218	1.08 (0.994,1.17)	0.0652	FALSE	2.95e-05	FALSE
UKB	384	Other disorders of tympanic membrane	1288	420278	1.05 (0.991,1.11)	0.101	FALSE	3.61e-05	FALSE
All of Us	384	Other disorders of tympanic membrane	332	42302	1.09 (0.977,1.22)	0.117	FALSE	3.59e-05	FALSE
MGI	384.1	Myringitis	57	44218	0.996 (0.763,1.3)	0.974	FALSE	2.95e-05	FALSE
MGI	384.4	Perforation of tympanic membrane	452	44218	1.1 (1.01,1.21)	0.037	TRUE	2.95e-05	FALSE
UKB	384.4	Perforation of tympanic membrane	1049	420278	1.08 (1.02,1.15)	0.0141	TRUE	3.61e-05	FALSE
All of Us	384.4	Perforation of tympanic membrane	249	42302	1.04 (0.918,1.18)	0.514	FALSE	3.59e-05	FALSE
MGI	385	Other disorders of middle ear and mastoid	475	44218	0.994 (0.906,1.09)	0.895	FALSE	2.95e-05	FALSE
UKB	385	Other disorders of middle ear and mastoid	791	420278	1.01 (0.937,1.08)	0.866	FALSE	3.61e-05	FALSE
All of Us	385	Other disorders of middle ear and mastoid	178	42302	1.07 (0.921,1.24)	0.368	FALSE	3.59e-05	FALSE
MGI	385.3	Cholesteatoma	301	44218	1.02 (0.912,1.15)	0.688	FALSE	2.95e-05	FALSE
UKB	385.3	Cholesteatoma	607	420278	1.05 (0.965,1.13)	0.273	FALSE	3.61e-05	FALSE
All of Us	385.3	Cholesteatoma	69	42302	1.3 (1.02,1.64)	0.0266	TRUE	3.59e-05	FALSE
MGI	385.5	Tympanosclerosis and middle ear disease related to otitis media	126	44218	0.937 (0.783,1.12)	0.467	FALSE	2.95e-05	FALSE
UKB	385.5	Tympanosclerosis and middle ear disease related to otitis media	246	420278	0.995 (0.876,1.13)	0.931	FALSE	3.61e-05	FALSE
MGI	386	Vertiginous syndromes and other disorders of vestibular system	2019	42155	0.998 (0.953,1.04)	0.921	FALSE	2.95e-05	FALSE
UKB	386	Vertiginous syndromes and other disorders of vestibular system	1768	418080	1.01 (0.967,1.06)	0.556	FALSE	3.61e-05	FALSE
All of Us	386	Vertiginous syndromes and other disorders of vestibular system	1969	44719	1 (0.954,1.05)	0.99	FALSE	3.59e-05	FALSE
MGI	386.1	Meniere's disease	328	42155	0.966 (0.864,1.08)	0.532	FALSE	2.95e-05	FALSE
UKB	386.1	Meniere's disease	579	418080	0.934 (0.86,1.02)	0.108	FALSE	3.61e-05	FALSE
All of Us	386.1	Meniere's disease	217	44719	0.961 (0.838,1.1)	0.569	FALSE	3.59e-05	FALSE
MGI	386.2	Peripheral or central vertigo	1696	42155	1.01 (0.956,1.06)	0.844	FALSE	2.95e-05	FALSE
UKB	386.2	Peripheral or central vertigo	386	418080	1.05 (0.953,1.17)	0.301	FALSE	3.61e-05	FALSE
All of Us	386.2	Peripheral or central vertigo	1481	44719	1.01 (0.957,1.06)	0.727	FALSE	3.59e-05	FALSE
MGI	386.21	Central origin vertigo	1281	42155	1 (0.948,1.06)	0.902	FALSE	2.95e-05	FALSE
All of Us	386.21	Central origin vertigo	98	44719	1.12 (0.913,1.36)	0.27	FALSE	3.59e-05	FALSE
MGI	386.3	Labyrinthitis	1584	42155	1 (0.951,1.05)	0.953	FALSE	2.95e-05	FALSE
UKB	386.3	Labyrinthitis	786	418080	1.04 (0.97,1.12)	0.264	FALSE	3.61e-05	FALSE
All of Us	386.3	Labyrinthitis	322	44719	1.1 (0.985,1.23)	0.0879	FALSE	3.59e-05	FALSE
MGI	386.9	Dizziness and giddiness (Light-headedness and vertigo)	7580	42155	1.01 (0.981,1.03)	0.64	FALSE	2.95e-05	FALSE
UKB	386.9	Dizziness and giddiness (Light-headedness and vertigo)	4769	418080	1.06 (1.03,1.09)	0.000111	TRUE	3.61e-05	FALSE
MGI	388	Other disorders of ear	1066	41234	0.985 (0.926,1.05)	0.635	FALSE	2.95e-05	FALSE
UKB	388	Other disorders of ear	199	419941	1.17 (1.02,1.34)	0.0246	TRUE	3.61e-05	FALSE
All of Us	388	Other disorders of ear	558	40650	0.935 (0.858,1.02)	0.126	FALSE	3.59e-05	FALSE
MGI	389	Hearing loss	8773	41234	0.988 (0.965,1.01)	0.321	FALSE	2.95e-05	FALSE
UKB	389	Hearing loss	4261	419941	1.01 (0.98,1.04)	0.502	FALSE	3.61e-05	FALSE
All of Us	389	Hearing loss	5843	40650	0.977 (0.949,1.01)	0.122	FALSE	3.59e-05	FALSE
MGI	389.1	Sensorineural hearing loss	4411	41234	0.984 (0.952,1.02)	0.314	FALSE	2.95e-05	FALSE
UKB	389.1	Sensorineural hearing loss	457	419941	0.966 (0.88,1.06)	0.463	FALSE	3.61e-05	FALSE
All of Us	389.1	Sensorineural hearing loss	3924	40650	0.971 (0.938,1.01)	0.1	FALSE	3.59e-05	FALSE
MGI	389.2	Conductive hearing loss	995	41234	0.996 (0.934,1.06)	0.89	FALSE	2.95e-05	FALSE
UKB	389.2	Conductive hearing loss	446	419941	1.07 (0.974,1.18)	0.152	FALSE	3.61e-05	FALSE
All of Us	389.2	Conductive hearing loss	428	40650	1.06 (0.958,1.16)	0.274	FALSE	3.59e-05	FALSE
MGI	389.3	Degenerative and vascular disorders of ear	208	41234	1.11 (0.965,1.27)	0.139	FALSE	2.95e-05	FALSE
All of Us	389.3	Degenerative and vascular disorders of ear	156	40650	1.12 (0.955,1.31)	0.154	FALSE	3.59e-05	FALSE
MGI	389.4	Tinnitus	2489	41234	0.958 (0.919,0.998)	0.0415	TRUE	2.95e-05	FALSE
UKB	389.4	Tinnitus	551	419941	0.984 (0.904,1.07)	0.714	FALSE	3.61e-05	FALSE
MGI	389.5	Disorders of acoustic nerve	145	41234	1.08 (0.919,1.28)	0.322	FALSE	2.95e-05	FALSE
All of Us	389.5	Disorders of acoustic nerve	454	40650	1.04 (0.945,1.14)	0.427	FALSE	3.59e-05	FALSE
MGI	394	Rheumatic disease of the heart valves	1517	42711	1.02 (0.969,1.08)	0.424	FALSE	2.95e-05	FALSE
UKB	394	Rheumatic disease of the heart valves	5093	417624	1.02 (0.992,1.05)	0.171	FALSE	3.61e-05	FALSE
All of Us	394	Rheumatic disease of the heart valves	1356	43104	1.03 (0.977,1.09)	0.255	FALSE	3.59e-05	FALSE
MGI	394.1	Mitral valve stenosis and aortic valve stenosis	365	42711	1.1 (0.986,1.22)	0.0846	FALSE	2.95e-05	FALSE
All of Us	394.1	Mitral valve stenosis and aortic valve stenosis	273	43104	1.02 (0.902,1.15)	0.761	FALSE	3.59e-05	FALSE
MGI	394.2	Mitral valve disease	477	42711	1 (0.915,1.1)	0.93	FALSE	2.95e-05	FALSE
UKB	394.2	Mitral valve disease	3103	417624	1.02 (0.987,1.06)	0.213	FALSE	3.61e-05	FALSE
All of Us	394.2	Mitral valve disease	503	43104	1.03 (0.942,1.13)	0.511	FALSE	3.59e-05	FALSE
MGI	394.3	Aortic valve disease	181	42711	0.886 (0.761,1.03)	0.109	FALSE	2.95e-05	FALSE
UKB	394.3	Aortic valve disease	1327	417624	1.02 (0.968,1.08)	0.423	FALSE	3.61e-05	FALSE
MGI	394.4	Acute rheumatic heart disease	55	42711	1.43 (1.1,1.86)	0.00407	TRUE	2.95e-05	FALSE
MGI	394.7	Disease of tricuspid valve	625	42711	1.02 (0.937,1.1)	0.695	FALSE	2.95e-05	FALSE
UKB	394.7	Disease of tricuspid valve	1102	417624	1.05 (0.988,1.11)	0.117	FALSE	3.61e-05	FALSE
All of Us	394.7	Disease of tricuspid valve	623	43104	1.04 (0.956,1.12)	0.38	FALSE	3.59e-05	FALSE
MGI	395	Heart valve disorders	4128	42711	1.04 (1.01,1.07)	0.0222	TRUE	2.95e-05	FALSE
UKB	395	Heart valve disorders	4370	417624	1.02 (0.99,1.05)	0.183	FALSE	3.61e-05	FALSE
All of Us	395	Heart valve disorders	3257	43104	1.04 (0.998,1.07)	0.0648	FALSE	3.59e-05	FALSE
MGI	395.1	Nonrheumatic mitral valve disorders	2252	42711	1.05 (1.01,1.1)	0.0157	TRUE	2.95e-05	FALSE
UKB	395.1	Nonrheumatic mitral valve disorders	2995	417624	1.03 (0.989,1.06)	0.165	FALSE	3.61e-05	FALSE
All of Us	395.1	Nonrheumatic mitral valve disorders	2215	43104	1.04 (0.998,1.09)	0.0599	FALSE	3.59e-05	FALSE
MGI	395.2	Nonrheumatic aortic valve disorders	2125	42711	1.03 (0.985,1.08)	0.183	FALSE	2.95e-05	FALSE
UKB	395.2	Nonrheumatic aortic valve disorders	286	417624	0.947 (0.842,1.07)	0.364	FALSE	3.61e-05	FALSE
All of Us	395.2	Nonrheumatic aortic valve disorders	1378	43104	1.02 (0.96,1.07)	0.588	FALSE	3.59e-05	FALSE
MGI	395.3	Nonrheumatic tricuspid valve disorders	514	42711	0.997 (0.912,1.09)	0.955	FALSE	2.95e-05	FALSE
UKB	395.3	Nonrheumatic tricuspid valve disorders	108	417624	1.03 (0.851,1.25)	0.749	FALSE	3.61e-05	FALSE
All of Us	395.3	Nonrheumatic tricuspid valve disorders	567	43104	1.07 (0.988,1.17)	0.0933	FALSE	3.59e-05	FALSE
MGI	395.4	Nonrheumatic pulmonary valve disorders	115	42711	1 (0.831,1.21)	0.977	FALSE	2.95e-05	FALSE
UKB	395.4	Nonrheumatic pulmonary valve disorders	107	417624	0.977 (0.805,1.18)	0.804	FALSE	3.61e-05	FALSE
All of Us	395.4	Nonrheumatic pulmonary valve disorders	238	43104	0.961 (0.843,1.09)	0.546	FALSE	3.59e-05	FALSE
MGI	395.6	Heart valve replaced	1184	42711	1.03 (0.971,1.09)	0.322	FALSE	2.95e-05	FALSE
UKB	395.6	Heart valve replaced	1536	417624	1.01 (0.955,1.06)	0.843	FALSE	3.61e-05	FALSE
MGI	396	Abnormal heart sounds	5050	42711	1.03 (1,1.07)	0.0294	TRUE	2.95e-05	FALSE
UKB	396	Abnormal heart sounds	1071	417624	1 (0.944,1.07)	0.931	FALSE	3.61e-05	FALSE
MGI	401	Hypertension	24980	25273	1.02 (1,1.05)	0.0291	TRUE	2.95e-05	FALSE
UKB	401	Hypertension	79685	343998	1.01 (1,1.02)	0.00817	TRUE	3.61e-05	FALSE
All of Us	401	Hypertension	14717	31971	1.01 (0.991,1.04)	0.262	FALSE	3.59e-05	FALSE
MGI	401.1	Essential hypertension	24811	25273	1.02 (1,1.04)	0.0375	TRUE	2.95e-05	FALSE
UKB	401.1	Essential hypertension	79451	343998	1.01 (1,1.02)	0.00688	TRUE	3.61e-05	FALSE
All of Us	401.1	Essential hypertension	14542	31971	1.01 (0.991,1.04)	0.252	FALSE	3.59e-05	FALSE
MGI	401.2	Hypertensive heart and/or renal disease	3704	25273	1.05 (1.01,1.09)	0.0155	TRUE	2.95e-05	FALSE
UKB	401.2	Hypertensive heart and/or renal disease	1922	343998	1.05 (1.01,1.1)	0.0267	TRUE	3.61e-05	FALSE
All of Us	401.2	Hypertensive heart and/or renal disease	2219	31971	1.06 (1.01,1.11)	0.022	TRUE	3.59e-05	FALSE
MGI	401.21	Hypertensive heart disease	958	25273	1.05 (0.974,1.12)	0.22	FALSE	2.95e-05	FALSE
UKB	401.21	Hypertensive heart disease	374	343998	1.08 (0.978,1.2)	0.12	FALSE	3.61e-05	FALSE
All of Us	401.21	Hypertensive heart disease	1116	31971	1.09 (1.03,1.16)	0.00542	TRUE	3.59e-05	FALSE
MGI	401.22	Hypertensive chronic kidney disease	2725	25273	1.05 (1.01,1.1)	0.0279	TRUE	2.95e-05	FALSE
UKB	401.22	Hypertensive chronic kidney disease	1557	343998	1.05 (0.996,1.1)	0.0691	FALSE	3.61e-05	FALSE
All of Us	401.22	Hypertensive chronic kidney disease	1243	31971	1.03 (0.966,1.09)	0.394	FALSE	3.59e-05	FALSE
MGI	401.3	Other hypertensive complications	2883	25273	1.06 (1.02,1.11)	0.0032	TRUE	2.95e-05	FALSE
UKB	401.3	Other hypertensive complications	149	343998	0.95 (0.807,1.12)	0.533	FALSE	3.61e-05	FALSE
All of Us	401.3	Other hypertensive complications	711	31971	1.02 (0.942,1.1)	0.657	FALSE	3.59e-05	FALSE
MGI	411	Ischemic Heart Disease	9245	40122	1.06 (1.03,1.09)	4.19e-06	TRUE	2.95e-05	TRUE
UKB	411	Ischemic Heart Disease	32827	390949	1.03 (1.01,1.04)	1.84e-05	TRUE	3.61e-05	TRUE
All of Us	411	Ischemic Heart Disease	5263	40958	1.05 (1.02,1.08)	0.00233	TRUE	3.59e-05	FALSE
MGI	411.1	Unstable angina (intermediate coronary syndrome)	998	40122	1.06 (0.995,1.14)	0.067	FALSE	2.95e-05	FALSE
UKB	411.1	Unstable angina (intermediate coronary syndrome)	5322	390949	1.03 (1.01,1.06)	0.018	TRUE	3.61e-05	FALSE
All of Us	411.1	Unstable angina (intermediate coronary syndrome)	703	40958	1.07 (0.988,1.15)	0.0992	FALSE	3.59e-05	FALSE
MGI	411.2	Myocardial infarction	3760	40122	1.07 (1.03,1.11)	0.000502	TRUE	2.95e-05	FALSE
UKB	411.2	Myocardial infarction	12371	390949	1.03 (1.01,1.05)	0.000427	TRUE	3.61e-05	FALSE
All of Us	411.2	Myocardial infarction	1492	40958	1.05 (0.995,1.11)	0.0735	FALSE	3.59e-05	FALSE
MGI	411.3	Angina pectoris	2633	40122	1.07 (1.03,1.12)	0.00122	TRUE	2.95e-05	FALSE
UKB	411.3	Angina pectoris	16431	390949	1.03 (1.02,1.05)	7.73e-05	TRUE	3.61e-05	FALSE
All of Us	411.3	Angina pectoris	1784	40958	1.08 (1.03,1.13)	0.00276	TRUE	3.59e-05	FALSE
MGI	411.4	Coronary atherosclerosis	7930	40122	1.06 (1.04,1.09)	7.8e-06	TRUE	2.95e-05	TRUE
UKB	411.4	Coronary atherosclerosis	21157	390949	1.03 (1.01,1.04)	0.000123	TRUE	3.61e-05	FALSE
All of Us	411.4	Coronary atherosclerosis	4321	40958	1.05 (1.02,1.09)	0.0022	TRUE	3.59e-05	FALSE
MGI	411.41	Aneurysm and dissection of heart	160	40122	1.04 (0.891,1.22)	0.58	FALSE	2.95e-05	FALSE
UKB	411.41	Aneurysm and dissection of heart	724	390949	1.04 (0.969,1.12)	0.256	FALSE	3.61e-05	FALSE
All of Us	411.41	Aneurysm and dissection of heart	101	40958	0.899 (0.735,1.1)	0.291	FALSE	3.59e-05	FALSE
MGI	411.8	Other chronic ischemic heart disease, unspecified	6641	40122	1.07 (1.04,1.11)	1.53e-06	TRUE	2.95e-05	TRUE
UKB	411.8	Other chronic ischemic heart disease, unspecified	15843	390949	1.04 (1.02,1.05)	4.78e-05	TRUE	3.61e-05	FALSE
All of Us	411.8	Other chronic ischemic heart disease, unspecified	1008	40958	1.08 (1.01,1.15)	0.0262	TRUE	3.59e-05	FALSE
MGI	411.9	Other acute and subacute forms of ischemic heart disease	458	40122	0.995 (0.905,1.09)	0.925	FALSE	2.95e-05	FALSE
UKB	411.9	Other acute and subacute forms of ischemic heart disease	1247	390949	1.04 (0.982,1.1)	0.186	FALSE	3.61e-05	FALSE
All of Us	411.9	Other acute and subacute forms of ischemic heart disease	202	40958	1.07 (0.928,1.23)	0.35	FALSE	3.59e-05	FALSE
MGI	414	Other forms of chronic heart disease	3259	40122	1.03 (0.996,1.07)	0.0809	FALSE	2.95e-05	FALSE
UKB	414	Other forms of chronic heart disease	1870	390949	1.03 (0.985,1.08)	0.181	FALSE	3.61e-05	FALSE
All of Us	414	Other forms of chronic heart disease	1204	40958	1.02 (0.962,1.08)	0.5	FALSE	3.59e-05	FALSE
MGI	414.2	ASCVD	761	40122	1.05 (0.97,1.13)	0.243	FALSE	2.95e-05	FALSE
UKB	414.2	ASCVD	69	390949	0.991 (0.779,1.26)	0.94	FALSE	3.61e-05	FALSE
All of Us	414.2	ASCVD	147	40958	0.95 (0.804,1.12)	0.537	FALSE	3.59e-05	FALSE
MGI	415	Pulmonary heart disease	3558	45831	1.04 (1,1.07)	0.0426	TRUE	2.95e-05	FALSE
UKB	415	Pulmonary heart disease	4577	417304	1.08 (1.05,1.11)	5.29e-07	TRUE	3.61e-05	TRUE
All of Us	415	Pulmonary heart disease	1352	44243	1.08 (1.02,1.14)	0.00862	TRUE	3.59e-05	FALSE
MGI	415.1	Acute pulmonary heart disease	2035	45831	1.04 (0.992,1.09)	0.102	FALSE	2.95e-05	FALSE
All of Us	415.1	Acute pulmonary heart disease	771	44243	1.04 (0.964,1.12)	0.321	FALSE	3.59e-05	FALSE
MGI	415.11	Pulmonary embolism and infarction, acute	2029	45831	1.04 (0.994,1.09)	0.0864	FALSE	2.95e-05	FALSE
UKB	415.11	Pulmonary embolism and infarction, acute	89	417304	1.07 (0.87,1.32)	0.492	FALSE	3.61e-05	FALSE
All of Us	415.11	Pulmonary embolism and infarction, acute	766	44243	1.04 (0.962,1.11)	0.347	FALSE	3.59e-05	FALSE
MGI	415.2	Chronic pulmonary heart disease	1892	45831	1.02 (0.969,1.07)	0.512	FALSE	2.95e-05	FALSE
UKB	415.2	Chronic pulmonary heart disease	616	417304	1.11 (1.03,1.21)	0.0075	TRUE	3.61e-05	FALSE
All of Us	415.2	Chronic pulmonary heart disease	681	44243	1.11 (1.03,1.2)	0.00544	TRUE	3.59e-05	FALSE
MGI	415.21	Primary pulmonary hypertension	741	45831	0.981 (0.911,1.06)	0.621	FALSE	2.95e-05	FALSE
UKB	415.21	Primary pulmonary hypertension	459	417304	1.12 (1.02,1.22)	0.0182	TRUE	3.61e-05	FALSE
All of Us	415.21	Primary pulmonary hypertension	168	44243	0.99 (0.847,1.15)	0.893	FALSE	3.59e-05	FALSE
MGI	416	Cardiomegaly	1293	45831	1.03 (0.975,1.09)	0.283	FALSE	2.95e-05	FALSE
UKB	416	Cardiomegaly	2732	417304	1.03 (0.991,1.07)	0.133	FALSE	3.61e-05	FALSE
All of Us	416	Cardiomegaly	1344	44243	1.06 (1,1.12)	0.046	TRUE	3.59e-05	FALSE
MGI	418	Nonspecific chest pain	13690	36428	1.02 (0.999,1.04)	0.0644	FALSE	2.95e-05	FALSE
UKB	418	Nonspecific chest pain	30269	391934	1.05 (1.03,1.06)	2.49e-13	TRUE	3.61e-05	TRUE
MGI	418.1	Precordial pain	1602	36428	1.01 (0.963,1.07)	0.592	FALSE	2.95e-05	FALSE
UKB	418.1	Precordial pain	3663	391934	1.09 (1.06,1.13)	5.97e-08	TRUE	3.61e-05	TRUE
MGI	420	Carditis	1676	46892	1.09 (1.04,1.14)	0.000776	TRUE	2.95e-05	FALSE
UKB	420	Carditis	2163	420961	1.04 (0.992,1.08)	0.11	FALSE	3.61e-05	FALSE
All of Us	420	Carditis	850	44893	1.06 (0.99,1.14)	0.0911	FALSE	3.59e-05	FALSE
MGI	420.1	Myocarditis	105	46892	1.2 (0.987,1.45)	0.0571	FALSE	2.95e-05	FALSE
UKB	420.1	Myocarditis	138	420961	1.13 (0.954,1.33)	0.148	FALSE	3.61e-05	FALSE
MGI	420.2	Pericarditis	898	46892	1.11 (1.04,1.19)	0.00138	TRUE	2.95e-05	FALSE
UKB	420.2	Pericarditis	1385	420961	1.06 (1.01,1.12)	0.0251	TRUE	3.61e-05	FALSE
All of Us	420.2	Pericarditis	543	44893	1.03 (0.945,1.12)	0.491	FALSE	3.59e-05	FALSE
MGI	420.21	Acute pericarditis	188	46892	1.09 (0.939,1.26)	0.252	FALSE	2.95e-05	FALSE
UKB	420.21	Acute pericarditis	236	420961	1.11 (0.978,1.26)	0.101	FALSE	3.61e-05	FALSE
All of Us	420.21	Acute pericarditis	127	44893	1.08 (0.901,1.28)	0.408	FALSE	3.59e-05	FALSE
MGI	420.22	Chronic pericarditis	128	46892	0.993 (0.831,1.18)	0.938	FALSE	2.95e-05	FALSE
UKB	420.22	Chronic pericarditis	119	420961	1.12 (0.932,1.33)	0.22	FALSE	3.61e-05	FALSE
All of Us	420.22	Chronic pericarditis	64	44893	1.09 (0.848,1.39)	0.486	FALSE	3.59e-05	FALSE
MGI	420.3	Endocarditis	795	46892	1.07 (0.995,1.15)	0.0672	FALSE	2.95e-05	FALSE
UKB	420.3	Endocarditis	721	420961	0.967 (0.898,1.04)	0.372	FALSE	3.61e-05	FALSE
All of Us	420.3	Endocarditis	308	44893	1.12 (0.995,1.25)	0.0579	FALSE	3.59e-05	FALSE
MGI	425	Cardiomyopathy	2182	46892	1.01 (0.965,1.05)	0.689	FALSE	2.95e-05	FALSE
UKB	425	Cardiomyopathy	1324	420961	1.03 (0.976,1.09)	0.276	FALSE	3.61e-05	FALSE
All of Us	425	Cardiomyopathy	1139	44893	1.05 (0.993,1.12)	0.0837	FALSE	3.59e-05	FALSE
MGI	425.1	Primary/intrinsic cardiomyopathies	2092	46892	1.01 (0.965,1.06)	0.683	FALSE	2.95e-05	FALSE
UKB	425.1	Primary/intrinsic cardiomyopathies	1289	420961	1.03 (0.974,1.09)	0.302	FALSE	3.61e-05	FALSE
All of Us	425.1	Primary/intrinsic cardiomyopathies	1047	44893	1.06 (0.995,1.13)	0.0705	FALSE	3.59e-05	FALSE
MGI	425.11	Hypertrophic obstructive cardiomyopathy	218	46892	0.966 (0.843,1.11)	0.609	FALSE	2.95e-05	FALSE
UKB	425.11	Hypertrophic obstructive cardiomyopathy	150	420961	1.02 (0.864,1.19)	0.843	FALSE	3.61e-05	FALSE
All of Us	425.11	Hypertrophic obstructive cardiomyopathy	86	44893	1.13 (0.911,1.39)	0.251	FALSE	3.59e-05	FALSE
MGI	425.12	Other hypertrophic cardiomyopathy	204	46892	0.997 (0.866,1.15)	0.97	FALSE	2.95e-05	FALSE
UKB	425.12	Other hypertrophic cardiomyopathy	184	420961	1.09 (0.945,1.26)	0.225	FALSE	3.61e-05	FALSE
All of Us	425.12	Other hypertrophic cardiomyopathy	103	44893	1.06 (0.871,1.29)	0.55	FALSE	3.59e-05	FALSE
MGI	425.2	Secondary/extrinsic cardiomyopathies	330	46892	1.02 (0.91,1.13)	0.768	FALSE	2.95e-05	FALSE
All of Us	425.2	Secondary/extrinsic cardiomyopathies	194	44893	0.998 (0.863,1.15)	0.975	FALSE	3.59e-05	FALSE
MGI	425.8	Other cardiomyopathy	100	46892	0.949 (0.776,1.16)	0.598	FALSE	2.95e-05	FALSE
UKB	425.8	Other cardiomyopathy	62	420961	1.04 (0.81,1.34)	0.731	FALSE	3.61e-05	FALSE
All of Us	425.8	Other cardiomyopathy	57	44893	0.975 (0.745,1.27)	0.845	FALSE	3.59e-05	FALSE
MGI	426	Cardiac conduction disorders	13100	27723	1.03 (1.01,1.06)	0.00479	TRUE	2.95e-05	FALSE
UKB	426	Cardiac conduction disorders	7081	395577	1.01 (0.986,1.03)	0.409	FALSE	3.61e-05	FALSE
All of Us	426	Cardiac conduction disorders	2088	39490	1.02 (0.973,1.07)	0.428	FALSE	3.59e-05	FALSE
MGI	426.2	Atrioventricular [AV] block	1978	27723	1.01 (0.964,1.06)	0.608	FALSE	2.95e-05	FALSE
UKB	426.2	Atrioventricular [AV] block	2147	395577	0.983 (0.942,1.03)	0.434	FALSE	3.61e-05	FALSE
All of Us	426.2	Atrioventricular [AV] block	791	39490	1 (0.934,1.08)	0.901	FALSE	3.59e-05	FALSE
MGI	426.21	First degree AV block	1376	27723	1.01 (0.955,1.07)	0.669	FALSE	2.95e-05	FALSE
UKB	426.21	First degree AV block	1003	395577	0.986 (0.926,1.05)	0.658	FALSE	3.61e-05	FALSE
All of Us	426.21	First degree AV block	466	39490	0.986 (0.897,1.08)	0.762	FALSE	3.59e-05	FALSE
MGI	426.22	Mobitz II AV block	68	27723	1.29 (1.02,1.64)	0.0266	TRUE	2.95e-05	FALSE
MGI	426.23	Second degree AV block	219	27723	1.06 (0.923,1.21)	0.404	FALSE	2.95e-05	FALSE
UKB	426.23	Second degree AV block	455	395577	1.04 (0.951,1.14)	0.37	FALSE	3.61e-05	FALSE
All of Us	426.23	Second degree AV block	133	39490	1.09 (0.92,1.3)	0.297	FALSE	3.59e-05	FALSE
MGI	426.24	Atrioventricular block, complete	461	27723	1 (0.908,1.1)	0.994	FALSE	2.95e-05	FALSE
UKB	426.24	Atrioventricular block, complete	593	395577	0.935 (0.862,1.01)	0.108	FALSE	3.61e-05	FALSE
All of Us	426.24	Atrioventricular block, complete	202	39490	1.1 (0.953,1.26)	0.188	FALSE	3.59e-05	FALSE
MGI	426.25	Other heart block	214	27723	0.977 (0.85,1.12)	0.737	FALSE	2.95e-05	FALSE
UKB	426.25	Other heart block	129	395577	0.973 (0.816,1.16)	0.754	FALSE	3.61e-05	FALSE
All of Us	426.25	Other heart block	78	39490	0.942 (0.749,1.18)	0.594	FALSE	3.59e-05	FALSE
MGI	426.3	Bundle branch block	2399	27723	1.03 (0.986,1.08)	0.181	FALSE	2.95e-05	FALSE
UKB	426.3	Bundle branch block	3457	395577	0.998 (0.964,1.03)	0.89	FALSE	3.61e-05	FALSE
All of Us	426.3	Bundle branch block	1184	39490	1.04 (0.976,1.1)	0.241	FALSE	3.59e-05	FALSE
MGI	426.31	Right bundle branch block	1484	27723	1.06 (1,1.12)	0.046	TRUE	2.95e-05	FALSE
UKB	426.31	Right bundle branch block	1575	395577	1.01 (0.96,1.06)	0.714	FALSE	3.61e-05	FALSE
All of Us	426.31	Right bundle branch block	655	39490	1.04 (0.957,1.12)	0.383	FALSE	3.59e-05	FALSE
MGI	426.32	Left bundle branch block	1006	27723	1.03 (0.967,1.1)	0.338	FALSE	2.95e-05	FALSE
UKB	426.32	Left bundle branch block	1781	395577	0.989 (0.943,1.04)	0.635	FALSE	3.61e-05	FALSE
All of Us	426.32	Left bundle branch block	512	39490	1.03 (0.937,1.12)	0.579	FALSE	3.59e-05	FALSE
MGI	426.4	Anomalous atrioventricular excitation	88	27723	0.982 (0.792,1.22)	0.866	FALSE	2.95e-05	FALSE
UKB	426.4	Anomalous atrioventricular excitation	234	395577	1.03 (0.906,1.17)	0.631	FALSE	3.61e-05	FALSE
MGI	426.7	Abnormal electrocardiogram [ECG] [EKG]	11262	27723	1.04 (1.01,1.06)	0.00383	TRUE	2.95e-05	FALSE
MGI	426.8	Other cardiac conduction disorders	727	27723	1.01 (0.932,1.08)	0.893	FALSE	2.95e-05	FALSE
UKB	426.8	Other cardiac conduction disorders	59	395577	0.984 (0.758,1.27)	0.897	FALSE	3.61e-05	FALSE
All of Us	426.8	Other cardiac conduction disorders	250	39490	0.968 (0.852,1.1)	0.618	FALSE	3.59e-05	FALSE
MGI	426.9	Cardiac pacemaker/device in situ	1807	27723	1.03 (0.982,1.09)	0.208	FALSE	2.95e-05	FALSE
UKB	426.9	Cardiac pacemaker/device in situ	2502	395577	1.03 (0.988,1.07)	0.168	FALSE	3.61e-05	FALSE
All of Us	426.9	Cardiac pacemaker/device in situ	109	39490	1.19 (0.98,1.43)	0.0717	FALSE	3.59e-05	FALSE
MGI	426.91	Cardiac pacemaker in situ	1207	27723	1.03 (0.965,1.09)	0.398	FALSE	2.95e-05	FALSE
UKB	426.91	Cardiac pacemaker in situ	2295	395577	1.03 (0.985,1.07)	0.212	FALSE	3.61e-05	FALSE
All of Us	426.91	Cardiac pacemaker in situ	94	39490	1.22 (0.994,1.49)	0.0497	TRUE	3.59e-05	FALSE
MGI	426.92	Cardiac defibrillator in situ	871	27723	1.02 (0.952,1.1)	0.555	FALSE	2.95e-05	FALSE
MGI	427	Cardiac dysrhythmias	18653	27723	1.02 (1,1.04)	0.0286	TRUE	2.95e-05	FALSE
UKB	427	Cardiac dysrhythmias	25284	395577	1.02 (1.01,1.04)	0.000681	TRUE	3.61e-05	FALSE
All of Us	427	Cardiac dysrhythmias	6439	39490	1.02 (0.987,1.04)	0.289	FALSE	3.59e-05	FALSE
MGI	427.1	Paroxysmal tachycardia, unspecified	2652	27723	1.04 (1,1.09)	0.0463	TRUE	2.95e-05	FALSE
UKB	427.1	Paroxysmal tachycardia, unspecified	3315	395577	1.02 (0.986,1.06)	0.256	FALSE	3.61e-05	FALSE
All of Us	427.1	Paroxysmal tachycardia, unspecified	1526	39490	0.991 (0.939,1.04)	0.725	FALSE	3.59e-05	FALSE
MGI	427.11	Paroxysmal supraventricular tachycardia	1720	27723	1.03 (0.978,1.08)	0.272	FALSE	2.95e-05	FALSE
UKB	427.11	Paroxysmal supraventricular tachycardia	2436	395577	1.01 (0.968,1.05)	0.712	FALSE	3.61e-05	FALSE
All of Us	427.11	Paroxysmal supraventricular tachycardia	1045	39490	0.987 (0.926,1.05)	0.685	FALSE	3.59e-05	FALSE
MGI	427.12	Paroxysmal ventricular tachycardia	1257	27723	1.03 (0.973,1.09)	0.295	FALSE	2.95e-05	FALSE
UKB	427.12	Paroxysmal ventricular tachycardia	963	395577	1.05 (0.986,1.12)	0.123	FALSE	3.61e-05	FALSE
All of Us	427.12	Paroxysmal ventricular tachycardia	610	39490	1.03 (0.946,1.12)	0.518	FALSE	3.59e-05	FALSE
MGI	427.2	Atrial fibrillation and flutter	5536	27723	1.02 (0.991,1.06)	0.158	FALSE	2.95e-05	FALSE
UKB	427.2	Atrial fibrillation and flutter	15096	395577	1.01 (0.997,1.03)	0.116	FALSE	3.61e-05	FALSE
All of Us	427.2	Atrial fibrillation and flutter	2615	39490	1.02 (0.982,1.07)	0.265	FALSE	3.59e-05	FALSE
MGI	427.21	Atrial fibrillation	5406	27723	1.02 (0.991,1.06)	0.151	FALSE	2.95e-05	FALSE
All of Us	427.21	Atrial fibrillation	2525	39490	1.02 (0.979,1.07)	0.323	FALSE	3.59e-05	FALSE
MGI	427.22	Atrial flutter	1758	27723	1 (0.949,1.05)	0.998	FALSE	2.95e-05	FALSE
All of Us	427.22	Atrial flutter	894	39490	1.02 (0.956,1.1)	0.485	FALSE	3.59e-05	FALSE
MGI	427.3	Other specified cardiac dysrhythmias	9238	27723	1.02 (0.992,1.04)	0.191	FALSE	2.95e-05	FALSE
UKB	427.3	Other specified cardiac dysrhythmias	3330	395577	1.06 (1.02,1.09)	0.00187	TRUE	3.61e-05	FALSE
All of Us	427.3	Other specified cardiac dysrhythmias	2143	39490	1.02 (0.973,1.06)	0.447	FALSE	3.59e-05	FALSE
MGI	427.4	Cardiac arrest and ventricular fibrillation	563	27723	1.05 (0.96,1.14)	0.298	FALSE	2.95e-05	FALSE
UKB	427.4	Cardiac arrest and ventricular fibrillation	1245	395577	1 (0.947,1.06)	0.937	FALSE	3.61e-05	FALSE
All of Us	427.4	Cardiac arrest and ventricular fibrillation	154	39490	1.01 (0.863,1.19)	0.86	FALSE	3.59e-05	FALSE
MGI	427.41	Ventricular fibrillation and flutter	231	27723	1.09 (0.953,1.24)	0.202	FALSE	2.95e-05	FALSE
UKB	427.41	Ventricular fibrillation and flutter	362	395577	0.976 (0.879,1.08)	0.641	FALSE	3.61e-05	FALSE
All of Us	427.41	Ventricular fibrillation and flutter	110	39490	1.03 (0.849,1.24)	0.77	FALSE	3.59e-05	FALSE
MGI	427.42	Cardiac arrest	426	27723	1.04 (0.941,1.14)	0.455	FALSE	2.95e-05	FALSE
UKB	427.42	Cardiac arrest	1029	395577	1.01 (0.946,1.07)	0.849	FALSE	3.61e-05	FALSE
All of Us	427.42	Cardiac arrest	90	39490	1.03 (0.837,1.27)	0.75	FALSE	3.59e-05	FALSE
MGI	427.5	Arrhythmia (cardiac) NOS	7373	27723	1.02 (0.993,1.05)	0.143	FALSE	2.95e-05	FALSE
UKB	427.5	Arrhythmia (cardiac) NOS	977	395577	0.989 (0.928,1.05)	0.739	FALSE	3.61e-05	FALSE
All of Us	427.5	Arrhythmia (cardiac) NOS	2432	39490	1.05 (1.01,1.09)	0.026	TRUE	3.59e-05	FALSE
MGI	427.6	Premature beats	2508	27723	1.01 (0.97,1.06)	0.564	FALSE	2.95e-05	FALSE
UKB	427.6	Premature beats	557	395577	1.01 (0.928,1.1)	0.831	FALSE	3.61e-05	FALSE
All of Us	427.6	Premature beats	1640	39490	1.01 (0.963,1.07)	0.609	FALSE	3.59e-05	FALSE
MGI	427.61	Supraventricular premature beats	713	27723	0.997 (0.923,1.08)	0.93	FALSE	2.95e-05	FALSE
UKB	427.61	Supraventricular premature beats	123	395577	0.944 (0.789,1.13)	0.518	FALSE	3.61e-05	FALSE
All of Us	427.61	Supraventricular premature beats	594	39490	0.951 (0.874,1.03)	0.24	FALSE	3.59e-05	FALSE
MGI	427.7	Tachycardia NOS	5538	27723	1.05 (1.02,1.08)	0.00121	TRUE	2.95e-05	FALSE
UKB	427.7	Tachycardia NOS	2239	395577	1.06 (1.02,1.11)	0.00475	TRUE	3.61e-05	FALSE
MGI	427.8	Sinoatrial node dysfunction (Bradycardia)	959	27723	1.01 (0.946,1.08)	0.733	FALSE	2.95e-05	FALSE
UKB	427.8	Sinoatrial node dysfunction (Bradycardia)	419	395577	1.05 (0.952,1.15)	0.33	FALSE	3.61e-05	FALSE
All of Us	427.8	Sinoatrial node dysfunction (Bradycardia)	437	39490	0.956 (0.867,1.05)	0.37	FALSE	3.59e-05	FALSE
MGI	427.9	Palpitations	4926	27723	1.01 (0.983,1.05)	0.363	FALSE	2.95e-05	FALSE
UKB	427.9	Palpitations	3983	395577	1.02 (0.987,1.05)	0.251	FALSE	3.61e-05	FALSE
MGI	428	Congestive heart failure; nonhypertensive	4494	35133	1.04 (1.01,1.08)	0.0218	TRUE	2.95e-05	FALSE
UKB	428	Congestive heart failure; nonhypertensive	5710	417947	1.02 (0.989,1.04)	0.246	FALSE	3.61e-05	FALSE
All of Us	428	Congestive heart failure; nonhypertensive	1855	43434	1.06 (1.01,1.11)	0.0193	TRUE	3.59e-05	FALSE
MGI	428.1	Congestive heart failure (CHF) NOS	3931	35133	1.03 (0.999,1.07)	0.0574	FALSE	2.95e-05	FALSE
UKB	428.1	Congestive heart failure (CHF) NOS	2149	417947	1.01 (0.968,1.05)	0.64	FALSE	3.61e-05	FALSE
All of Us	428.1	Congestive heart failure (CHF) NOS	1333	43434	1.05 (0.994,1.11)	0.0794	FALSE	3.59e-05	FALSE
MGI	428.2	Heart failure NOS	3875	35133	1.04 (1,1.08)	0.0308	TRUE	2.95e-05	FALSE
UKB	428.2	Heart failure NOS	4532	417947	1.02 (0.992,1.05)	0.157	FALSE	3.61e-05	FALSE
All of Us	428.2	Heart failure NOS	295	43434	1.05 (0.936,1.18)	0.39	FALSE	3.59e-05	FALSE
MGI	428.3	Heart failure with reduced EF [Systolic or combined heart failure]	1861	35133	1.04 (0.992,1.09)	0.102	FALSE	2.95e-05	FALSE
All of Us	428.3	Heart failure with reduced EF [Systolic or combined heart failure]	724	43434	1.05 (0.977,1.14)	0.171	FALSE	3.59e-05	FALSE
MGI	428.4	Heart failure with preserved EF [Diastolic heart failure]	1727	35133	1.06 (1,1.11)	0.039	TRUE	2.95e-05	FALSE
All of Us	428.4	Heart failure with preserved EF [Diastolic heart failure]	817	43434	1.09 (1.01,1.17)	0.0185	TRUE	3.59e-05	FALSE
MGI	429	Ill-defined descriptions and complications of heart disease	13585	35133	1.01 (0.994,1.04)	0.17	FALSE	2.95e-05	FALSE
UKB	429	Ill-defined descriptions and complications of heart disease	743	417947	1.03 (0.959,1.11)	0.409	FALSE	3.61e-05	FALSE
All of Us	429	Ill-defined descriptions and complications of heart disease	1716	43434	1.03 (0.977,1.08)	0.291	FALSE	3.59e-05	FALSE
MGI	429.1	Heart transplant/surgery	1264	35133	1.04 (0.981,1.1)	0.187	FALSE	2.95e-05	FALSE
UKB	429.1	Heart transplant/surgery	70	417947	1.05 (0.827,1.32)	0.684	FALSE	3.61e-05	FALSE
All of Us	429.1	Heart transplant/surgery	84	43434	0.993 (0.796,1.23)	0.949	FALSE	3.59e-05	FALSE
MGI	429.2	Abnormal function study of cardiovascular system	6758	35133	1.03 (1,1.06)	0.0467	TRUE	2.95e-05	FALSE
UKB	429.2	Abnormal function study of cardiovascular system	541	417947	1.07 (0.983,1.16)	0.117	FALSE	3.61e-05	FALSE
MGI	429.3	Symptoms involving cardiovascular system	10405	35133	1.01 (0.991,1.04)	0.249	FALSE	2.95e-05	FALSE
UKB	429.3	Symptoms involving cardiovascular system	204	417947	0.926 (0.805,1.06)	0.276	FALSE	3.61e-05	FALSE
[truncated: 2,473 more rows]
