# Supplementary material for: Uncovering associations between pre-existing conditions and COVID-19 Severity: A polygenic risk score approach across three large biobanks
Source: PLoS Genet. 2023 Dec 19;19(12):e1010907. doi: 10.1371/journal.pgen.1010907 (PMC10763941; doi:10.1371/journal.pgen.1010907)
Supplement: S17 Table — (XLSX) [file pgen.1010907.s032.xlsx]

## Sheet: S17 Table
S17 Table	"B2_ALL" PRS PheWAS Meta-Analysis Results for EUR Ancestry, Unadjusted for BMI
Phecode	Description	Beta	OR	SE	p	n Total	n Cases	n Controls	k Studies	I2.percent	Q	Q.df	Q.p	Nominal Significant	Phenome Wide Significant	Heterogeneity Classification
278.1	Obesity	0.0934796	1.09799	0.00594822	1.18335e-55	520609	38415	482194	3	7.87134	2.17088	2	0.337754	TRUE	TRUE	Low heterogeneity
278	Overweight, obesity and other hyperalimentation	0.090275	1.09448	0.00582937	4.29644e-54	523391	41197	482194	3	39.8781	3.32658	2	0.189515	TRUE	TRUE	Moderate heterogeneity
250.2	Type 2 diabetes	0.0842872	1.08794	0.00594346	1.19266e-45	513713	34933	478780	3	0	0.962595	2	0.617981	TRUE	TRUE	Low heterogeneity
250	Diabetes mellitus	0.0764712	1.07947	0.0055439	2.779e-43	520390	41610	478780	3	50.9783	4.07982	2	0.13004	TRUE	TRUE	High heterogeneity
401.1	Essential hypertension	0.0440948	1.04508	0.00365629	1.7183e-33	522093	119608	402485	3	0	0.44981	2	0.798592	TRUE	TRUE	Low heterogeneity
401	Hypertension	0.0439122	1.04489	0.00365629	3.14648e-33	522684	120199	402485	3	0	0.617074	2	0.734521	TRUE	TRUE	Low heterogeneity
716	Other arthropathies	0.0542878	1.05579	0.0046661	2.75174e-31	515252	57629	457623	3	0	0.323223	2	0.850772	TRUE	TRUE	Low heterogeneity
716.9	Arthropathy NOS	0.054643	1.05616	0.00474105	9.8124e-31	513213	55590	457623	3	0	0.128502	2	0.93777	TRUE	TRUE	Low heterogeneity
278.11	Morbid obesity	0.116392	1.12344	0.0102654	8.47332e-30	80281	12390	67891	2	0	0.902486	1	0.342116	TRUE	TRUE	Low heterogeneity
785	Abdominal pain	0.0472548	1.04839	0.00454867	2.79157e-25	475993	60479	415514	2	87.113	7.75979	1	0.00534222	TRUE	TRUE	Significant heterogeneity
318	Tobacco use disorder	0.0593282	1.06112	0.00574709	5.53626e-25	507763	34467	473296	3	58.3614	4.80323	2	0.0905714	TRUE	TRUE	High heterogeneity
530	Diseases of esophagus	0.044691	1.0457	0.00448872	2.36738e-23	515393	64933	450460	3	58.0849	4.77155	2	0.0920175	TRUE	TRUE	High heterogeneity
530.1	Esophagitis, GERD and related diseases	0.0453802	1.04643	0.00459284	5.05047e-23	512212	61752	450460	3	59.7301	4.96649	2	0.083472	TRUE	TRUE	High heterogeneity
411	Ischemic Heart Disease	0.0505305	1.05183	0.00512071	5.73682e-23	521416	47677	473739	3	47.238	3.79061	2	0.150273	TRUE	TRUE	Moderate heterogeneity
418	Nonspecific chest pain	0.0511299	1.05246	0.00519738	7.75192e-23	473653	44120	429533	2	89.49	9.51476	1	0.00203825	TRUE	TRUE	Significant heterogeneity
272.11	Hypercholesterolemia	0.0474788	1.04862	0.00511382	1.62583e-20	497464	47589	449875	3	0	1.39758	2	0.497186	TRUE	TRUE	Low heterogeneity
411.8	Other chronic ischemic heart disease, unspecified	0.0643331	1.06645	0.00708784	1.12072e-19	497386	23647	473739	3	15.2364	2.3595	2	0.307355	TRUE	TRUE	Low heterogeneity
530.11	GERD	0.0453907	1.04644	0.00503865	2.08884e-19	501979	51519	450460	3	49.5432	3.96379	2	0.137808	TRUE	TRUE	Moderate heterogeneity
272	Disorders of lipoid metabolism	0.0399524	1.04076	0.00450262	7.11112e-19	523357	73482	449875	3	73.3458	7.50351	2	0.0234765	TRUE	TRUE	Significant heterogeneity
272.1	Hyperlipidemia	0.0398049	1.04061	0.00450768	1.04235e-18	523164	73289	449875	3	73.9699	7.68341	2	0.021457	TRUE	TRUE	Significant heterogeneity
411.4	Coronary atherosclerosis	0.0529877	1.05442	0.00603561	1.6468e-18	507364	33625	473739	3	51.2347	4.10128	2	0.128652	TRUE	TRUE	High heterogeneity
574	Cholelithiasis and cholecystitis	0.0609819	1.06288	0.00702696	4.01812e-18	519713	21733	497980	3	63.2285	5.439	2	0.0659077	TRUE	TRUE	High heterogeneity
459.9	Circulatory disease NEC	0.0585207	1.06027	0.00676619	5.19559e-18	512045	24564	487481	3	53.6861	4.31836	2	0.11542	TRUE	TRUE	High heterogeneity
740	Osteoarthrosis	0.0416337	1.04251	0.00484588	8.57842e-18	523307	57571	465736	3	0	0.892587	2	0.639996	TRUE	TRUE	Low heterogeneity
459	Other disorders of circulatory system	0.0564276	1.05805	0.0066207	1.55601e-17	513494	26013	487481	3	52.2242	4.18622	2	0.123303	TRUE	TRUE	High heterogeneity
789	Nausea and vomiting	0.0552935	1.05685	0.00650747	1.94654e-17	523392	27702	495690	3	0	1.38617	2	0.500031	TRUE	TRUE	Low heterogeneity
306	Other mental disorder	0.0494076	1.05065	0.00589157	5.02287e-17	467731	32690	435041	3	52.4574	4.20676	2	0.122043	TRUE	TRUE	High heterogeneity
411.3	Angina pectoris	0.06097	1.06287	0.00728135	5.59557e-17	494735	20996	473739	3	17.5844	2.42672	2	0.297196	TRUE	TRUE	Low heterogeneity
722	Intervertebral disc disorders	0.0599435	1.06178	0.00725836	1.47451e-16	507052	21622	485430	3	0	1.6705	2	0.433765	TRUE	TRUE	Low heterogeneity
716.2	Unspecified monoarthritis	0.0650438	1.06721	0.0081387	1.32859e-15	473768	16145	457623	3	61.9433	5.25531	2	0.0722476	TRUE	TRUE	High heterogeneity
740.9	Osteoarthrosis NOS	0.0480945	1.04927	0.00611329	3.62643e-15	502490	36754	465736	3	0	0.564796	2	0.753973	TRUE	TRUE	Low heterogeneity
550.2	Diaphragmatic hernia	0.0453386	1.04638	0.0057884	4.7765e-15	496167	33351	462816	3	69.5675	6.57192	2	0.0374046	TRUE	TRUE	Significant heterogeneity
535	Gastritis and duodenitis	0.0430435	1.04398	0.0055567	9.46633e-15	515944	35956	479988	3	12.6138	2.28869	2	0.318432	TRUE	TRUE	Low heterogeneity
496	Chronic airway obstruction	0.0576965	1.05939	0.00759005	2.92495e-14	484926	19686	465240	3	0	1.34928	2	0.50934	TRUE	TRUE	Low heterogeneity
740.11	Osteoarthrosis, localized, primary	0.0545178	1.05603	0.00720242	3.75046e-14	489411	23675	465736	3	36.347	3.14203	2	0.207834	TRUE	TRUE	Moderate heterogeneity
574.1	Cholelithiasis	0.0562574	1.05787	0.007517	7.208e-14	516873	18893	497980	3	74.33	7.79121	2	0.0203311	TRUE	TRUE	Significant heterogeneity
415	Pulmonary heart disease	0.0783374	1.08149	0.0105566	1.16525e-13	518891	9562	509329	3	46.3883	3.73053	2	0.154855	TRUE	TRUE	Moderate heterogeneity
721	Spondylosis and allied disorders	0.0564302	1.05805	0.00769163	2.19135e-13	504837	19407	485430	3	0	1.96494	2	0.374385	TRUE	TRUE	Low heterogeneity
351	Other peripheral nerve disorders	0.0484931	1.04969	0.00665996	3.30643e-13	515329	25584	489745	3	0	0.383866	2	0.825362	TRUE	TRUE	Low heterogeneity
411.2	Myocardial infarction	0.0561495	1.05776	0.00795326	1.66574e-12	491498	17759	473739	3	0	1.20422	2	0.547654	TRUE	TRUE	Low heterogeneity
512.7	Shortness of breath	0.0610569	1.06296	0.00869654	2.2056e-12	463246	16900	446346	2	0	0.417438	1	0.518218	TRUE	TRUE	Low heterogeneity
740.1	Osteoarthritis; localized	0.0419833	1.04288	0.0059938	2.47952e-12	499698	33962	465736	3	0	1.21071	2	0.54588	TRUE	TRUE	Low heterogeneity
250.24	Type 2 diabetes with neurological manifestations	0.115671	1.12263	0.0167104	4.45014e-12	483537	4757	478780	3	0	0.94063	2	0.624806	TRUE	TRUE	Low heterogeneity
720	Spinal stenosis	0.0690074	1.07144	0.0100018	5.21967e-12	496603	11173	485430	3	0	0.0223038	2	0.98891	TRUE	TRUE	Low heterogeneity
480	Pneumonia	0.0507454	1.05205	0.00735584	5.24986e-12	516076	20508	495568	3	0	0.166264	2	0.92023	TRUE	TRUE	Low heterogeneity
558	Noninfectious gastroenteritis	0.0470953	1.04822	0.00688602	7.96028e-12	441332	23034	418298	3	14.0837	2.32785	2	0.312259	TRUE	TRUE	Low heterogeneity
550	Abdominal hernia	0.0304173	1.03088	0.00446024	9.12569e-12	522934	60118	462816	3	58.4592	4.81454	2	0.0900608	TRUE	TRUE	High heterogeneity
261	Vitamin deficiency	0.0592048	1.06099	0.00869481	9.81334e-12	517380	16787	500593	3	75.4022	8.1308	2	0.0171562	TRUE	TRUE	Significant heterogeneity
316	Substance addiction and disorders	0.0630444	1.06507	0.00931647	1.31494e-11	485814	12518	473296	3	72.7405	7.33689	2	0.0255162	TRUE	TRUE	Significant heterogeneity
327.3	Sleep apnea	0.050114	1.05139	0.00747025	1.96674e-11	513741	23009	490732	3	26.6984	2.72845	2	0.255578	TRUE	TRUE	Moderate heterogeneity
562	Diverticulosis and diverticulitis	0.0369736	1.03767	0.00556498	3.05336e-11	456860	38562	418298	3	53.3676	4.28886	2	0.117135	TRUE	TRUE	High heterogeneity
496.2	Chronic bronchitis	0.074039	1.07685	0.0113257	6.2662e-11	473962	8722	465240	3	0	0.0940712	2	0.954053	TRUE	TRUE	Low heterogeneity
557.1	Celiac disease	0.124718	1.13283	0.0190908	6.45061e-11	421071	2773	418298	3	87.0824	15.4828	2	0.000434467	TRUE	TRUE	Significant heterogeneity
760	Back pain	0.0438954	1.04487	0.00673439	7.12052e-11	475993	29156	446837	2	76.0045	4.16745	1	0.0412077	TRUE	TRUE	Significant heterogeneity
535.6	Duodenitis	0.0706973	1.07326	0.0108859	8.33561e-11	488745	8757	479988	3	0	1.44466	2	0.48562	TRUE	TRUE	Low heterogeneity
401.2	Hypertensive heart and/or renal disease	0.0812817	1.08468	0.0125267	8.65944e-11	410461	7976	402485	3	0	0.127688	2	0.938151	TRUE	TRUE	Low heterogeneity
512	Other symptoms of respiratory system	0.0452407	1.04628	0.00699109	9.72322e-11	475982	29636	446346	2	81.5914	5.43225	1	0.0197682	TRUE	TRUE	Significant heterogeneity
564	Functional digestive disorders	0.0361793	1.03684	0.0056266	1.27566e-10	456322	38024	418298	3	0	0.834872	2	0.658734	TRUE	TRUE	Low heterogeneity
496.21	Obstructive chronic bronchitis	0.0768097	1.07984	0.0119974	1.53162e-10	472956	7716	465240	3	0	0.167528	2	0.919648	TRUE	TRUE	Low heterogeneity
562.1	Diverticulosis	0.0356712	1.03632	0.00560655	1.98592e-10	456228	37930	418298	3	43.5209	3.54113	2	0.170237	TRUE	TRUE	Moderate heterogeneity
250.6	Polyneuropathy in diabetes	0.12182	1.12955	0.0192378	2.4145e-10	482459	3679	478780	3	0	0.665278	2	0.717029	TRUE	TRUE	Low heterogeneity
274	Gout and other crystal arthropathies	0.0725322	1.07523	0.0114639	2.49952e-10	523387	8092	515295	3	13.9929	2.32539	2	0.312643	TRUE	TRUE	Low heterogeneity
585	Renal failure	0.0503544	1.05164	0.00797445	2.71082e-10	511570	18636	492934	3	22.5473	2.58222	2	0.274965	TRUE	TRUE	Low heterogeneity
721.1	Spondylosis without myelopathy	0.0529791	1.05441	0.00852778	5.21389e-10	501355	15925	485430	3	0	1.65043	2	0.438141	TRUE	TRUE	Low heterogeneity
261.2	Vitamin B-complex deficiencies	0.104527	1.11018	0.0168808	5.9391e-10	504319	3726	500593	3	0	0.710182	2	0.70111	TRUE	TRUE	Low heterogeneity
261.4	Vitamin D deficiency	0.0573575	1.05903	0.00930719	7.151e-10	515166	14573	500593	3	64.13	5.57569	2	0.0615538	TRUE	TRUE	High heterogeneity
041	Bacterial infection NOS	0.04327	1.04422	0.0070714	9.41577e-10	518382	21903	496479	3	0	0.49675	2	0.780068	TRUE	TRUE	Low heterogeneity
418.1	Precordial pain	0.0849386	1.08865	0.0140224	1.38374e-09	434828	5295	429533	2	86.3662	7.33472	1	0.00676352	TRUE	TRUE	Significant heterogeneity
720.1	Spinal stenosis of lumbar region	0.0926334	1.09706	0.0153052	1.42694e-09	82033	4841	77192	2	45.9374	1.84971	1	0.173817	TRUE	TRUE	Moderate heterogeneity
681.5	Cellulitis and abscess of leg, except foot	0.0623978	1.06439	0.0103185	1.47387e-09	505836	9846	495990	3	9.33919	2.20602	2	0.33187	TRUE	TRUE	Low heterogeneity
317	Alcohol-related disorders	0.0462586	1.04735	0.00765788	1.53498e-09	491599	18303	473296	3	0	0.684543	2	0.710155	TRUE	TRUE	Low heterogeneity
276	Disorders of fluid, electrolyte, and acid-base balance	0.0432367	1.04418	0.00716243	1.57406e-09	522887	23255	499632	3	69.149	6.48278	2	0.0391095	TRUE	TRUE	Significant heterogeneity
427	Cardiac dysrhythmias	0.0307751	1.03125	0.00513585	2.07015e-09	515193	50699	464494	3	0	1.33846	2	0.512102	TRUE	TRUE	Low heterogeneity
729	Other disorders of soft tissues	0.0542919	1.05579	0.00906229	2.08588e-09	474886	13357	461529	3	28.095	2.78145	2	0.248895	TRUE	TRUE	Moderate heterogeneity
591	Urinary tract infection	0.0377615	1.03848	0.0063766	3.1826e-09	500833	29661	471172	3	59.4559	4.9329	2	0.0848858	TRUE	TRUE	High heterogeneity
965	Poisoning by analgesics, antipyretics, and antirheumatics	0.0691179	1.07156	0.0118229	5.03201e-09	490847	7337	483510	3	54.4332	4.38916	2	0.111405	TRUE	TRUE	High heterogeneity
274.1	Gout	0.0709995	1.07358	0.012219	6.22621e-09	522431	7136	515295	3	0	0.912343	2	0.633705	TRUE	TRUE	Low heterogeneity
250.22	Type 2 diabetes with renal manifestations	0.115181	1.12208	0.0198409	6.42841e-09	482082	3302	478780	3	0	1.05544	2	0.58995	TRUE	TRUE	Low heterogeneity
250.4	Abnormal glucose	0.0569419	1.05859	0.00995769	1.07539e-08	492855	14075	478780	3	0	1.62515	2	0.443715	TRUE	TRUE	Low heterogeneity
339	Other headache syndromes	0.0450036	1.04603	0.0078908	1.17508e-08	513640	19252	494388	3	60.4439	5.05611	2	0.079814	TRUE	TRUE	High heterogeneity
681	Superficial cellulitis and abscess	0.0425216	1.04344	0.00750375	1.45567e-08	516055	20065	495990	3	14.783	2.34695	2	0.30929	TRUE	TRUE	Low heterogeneity
296.2	Depression	0.0343121	1.03491	0.00605717	1.47269e-08	472942	37901	435041	3	0	1.96441	2	0.374484	TRUE	TRUE	Low heterogeneity
250.23	Type 2 diabetes with ophthalmic manifestations	0.111512	1.11797	0.0196972	1.5022e-08	482121	3341	478780	3	13.7031	2.31758	2	0.313866	TRUE	TRUE	Low heterogeneity
681.3	Cellulitis and abscess of arm/hand	0.0606571	1.06253	0.0107343	1.5972e-08	505034	9044	495990	3	0	1.53265	2	0.464717	TRUE	TRUE	Low heterogeneity
327.32	Obstructive sleep apnea	0.0528737	1.0543	0.00939291	1.81141e-08	85586	15017	70569	2	0	0.859997	1	0.35374	TRUE	TRUE	Low heterogeneity
300.1	Anxiety disorder	0.0382667	1.03901	0.00683161	2.12602e-08	466286	31245	435041	3	0	1.81312	2	0.403911	TRUE	TRUE	Low heterogeneity
550.5	Ventral hernia	0.0688305	1.07125	0.0123906	2.77539e-08	469629	6813	462816	3	34.9908	3.07649	2	0.214758	TRUE	TRUE	Moderate heterogeneity
722.6	Degeneration of intervertebral disc	0.0552165	1.05677	0.0100162	3.53317e-08	496741	11311	485430	3	28.4016	2.79336	2	0.247417	TRUE	TRUE	Moderate heterogeneity
681.6	Cellulitis and abscess of foot, toe	0.0627968	1.06481	0.0113978	3.59714e-08	504022	8032	495990	3	0	1.59567	2	0.450304	TRUE	TRUE	Low heterogeneity
300	Anxiety disorders	0.0361585	1.03682	0.00657803	3.86612e-08	469236	34195	435041	3	18.3756	2.45025	2	0.293721	TRUE	TRUE	Low heterogeneity
277	Other disorders of metabolism	0.0777743	1.08088	0.0142929	5.28487e-08	520402	5479	514923	3	0	0.617143	2	0.734495	TRUE	TRUE	Low heterogeneity
960	Poisoning by antibiotics	0.0381691	1.03891	0.00701816	5.36947e-08	458673	21861	436812	2	0	0.669226	1	0.413322	TRUE	TRUE	Low heterogeneity
771.1	Swelling of limb	0.0491843	1.05041	0.00906365	5.74541e-08	518599	13555	505044	3	0	1.12836	2	0.568826	TRUE	TRUE	Low heterogeneity
782.3	Edema	0.0652689	1.06745	0.0120655	6.31867e-08	475028	8006	467022	2	0	0.698686	1	0.403226	TRUE	TRUE	Low heterogeneity
276.14	Hypopotassemia	0.070487	1.07303	0.0130859	7.18454e-08	505939	6307	499632	3	0	1.29297	2	0.523884	TRUE	TRUE	Low heterogeneity
296	Mood disorders	0.0317503	1.03226	0.00591942	8.1509e-08	475096	40055	435041	3	23.1585	2.60276	2	0.272156	TRUE	TRUE	Low heterogeneity
285	Other anemias	0.0331595	1.03372	0.00619159	8.52872e-08	513877	31895	481982	3	0	0.940706	2	0.624782	TRUE	TRUE	Low heterogeneity
428	Congestive heart failure; nonhypertensive	0.0511788	1.05251	0.00963792	1.09534e-07	510616	12209	498407	3	17.3408	2.41957	2	0.298261	TRUE	TRUE	Low heterogeneity
599	Other symptoms/disorders or the urinary system	0.031376	1.03187	0.00599138	1.63329e-07	514303	34744	479559	3	0	0.750248	2	0.687204	TRUE	TRUE	Low heterogeneity
532	Dysphagia	0.0446506	1.04566	0.00853102	1.65962e-07	466197	15737	450460	3	0	0.138384	2	0.933147	TRUE	TRUE	Low heterogeneity
585.1	Acute renal failure	0.052325	1.05372	0.0100028	1.68588e-07	504002	11068	492934	3	37.6044	3.20536	2	0.201357	TRUE	TRUE	Moderate heterogeneity
317.1	Alcoholism	0.0464489	1.04754	0.00894367	2.06379e-07	486458	13162	473296	3	0	0.385075	2	0.824863	TRUE	TRUE	Low heterogeneity
599.4	Urinary incontinence	0.0451657	1.0462	0.00870352	2.1102e-07	449112	15010	434102	2	10.6741	1.1195	1	0.290027	TRUE	TRUE	Low heterogeneity
585.3	Chronic renal failure [CKD]	0.0536655	1.05513	0.0103497	2.1578e-07	503917	10983	492934	3	0	1.49471	2	0.473618	TRUE	TRUE	Low heterogeneity
531	Peptic ulcer (excl. esophageal)	0.0510253	1.05235	0.00984815	2.20458e-07	523078	10723	512355	3	0	0.0583093	2	0.971266	TRUE	TRUE	Low heterogeneity
276.1	Electrolyte imbalance	0.0447974	1.04582	0.00866046	2.30823e-07	515121	15489	499632	3	73.1255	7.442	2	0.0242097	TRUE	TRUE	Significant heterogeneity
480.11	Pneumococcal pneumonia	0.0612339	1.06315	0.0118924	2.61883e-07	502835	7267	495568	3	4.46345	2.09344	2	0.351088	TRUE	TRUE	Low heterogeneity
480.1	Bacterial pneumonia	0.0553529	1.05691	0.0107553	2.65283e-07	504586	9018	495568	3	0	0.0243702	2	0.987889	TRUE	TRUE	Low heterogeneity
960.2	Allergy/adverse effect of penicillin	0.0387394	1.0395	0.00758759	3.29704e-07	455331	18519	436812	2	0	0.945179	1	0.33095	TRUE	TRUE	Low heterogeneity
250.42	Other abnormal glucose	0.0588745	1.06064	0.0115623	3.54396e-07	489432	10652	478780	3	0	0.85935	2	0.650721	TRUE	TRUE	Low heterogeneity
722.9	Other and unspecified disc disorder	0.0597548	1.06158	0.011737	3.55875e-07	493000	7570	485430	3	0	0.0703212	2	0.96545	TRUE	TRUE	Low heterogeneity
411.1	Unstable angina (intermediate coronary syndrome)	0.0615096	1.06344	0.0121713	4.3347e-07	480819	7080	473739	3	0	0.824659	2	0.662106	TRUE	TRUE	Low heterogeneity
578	Gastrointestinal hemorrhage	0.0298439	1.03029	0.00601909	7.1148e-07	515852	30193	485659	3	0	0.0910161	2	0.955512	TRUE	TRUE	Low heterogeneity
401.21	Hypertensive heart disease	0.104831	1.11052	0.0211443	7.12583e-07	404982	2497	402485	3	0	0.903555	2	0.636496	TRUE	TRUE	Low heterogeneity
338.2	Chronic pain	0.0538479	1.05532	0.0109312	8.39059e-07	465659	12271	453388	2	0	0.184621	1	0.667432	TRUE	TRUE	Low heterogeneity
564.9	Personal history of diseases of digestive system	0.0367626	1.03745	0.00750845	9.77281e-07	399102	19371	379731	2	0	0.0199992	1	0.887539	TRUE	TRUE	Low heterogeneity
724	Other and unspecified disorders of back	0.0545662	1.05608	0.0111665	1.0259e-06	494326	8896	485430	3	0	0.321505	2	0.851503	TRUE	TRUE	Low heterogeneity
401.22	Hypertensive chronic kidney disease	0.0705746	1.07312	0.0145844	1.30461e-06	408096	5611	402485	3	0	0.296398	2	0.86226	TRUE	TRUE	Low heterogeneity
573.7	Abnormal results of function study of liver	0.0604109	1.06227	0.0124973	1.33875e-06	461547	6869	454678	2	2.81738	1.02899	1	0.310396	TRUE	TRUE	Low heterogeneity
242.1	Graves' disease	0.132903	1.14214	0.0275782	1.44193e-06	486073	1339	484734	3	34.5322	3.05494	2	0.217085	TRUE	TRUE	Moderate heterogeneity
722.1	Displacement of intervertebral disc	0.0617739	1.06372	0.0128332	1.48224e-06	492212	6782	485430	3	0	0.352379	2	0.838459	TRUE	TRUE	Low heterogeneity
571.5	Other chronic nonalcoholic liver disease	0.0524436	1.05384	0.0109508	1.67579e-06	507391	9326	498065	3	21.0827	2.5343	2	0.281633	TRUE	TRUE	Low heterogeneity
728	Disorders of muscle, ligament, and fascia	0.0535431	1.055	0.0111818	1.68105e-06	470450	8921	461529	3	16.4929	2.39501	2	0.301947	TRUE	TRUE	Low heterogeneity
451.2	Phlebitis and thrombophlebitis of lower extremities	0.0726304	1.07533	0.015195	1.75386e-06	462470	4404	458066	3	30.775	2.88913	2	0.235849	TRUE	TRUE	Moderate heterogeneity
427.7	Tachycardia NOS	0.0585028	1.06025	0.0122795	1.89547e-06	432248	7811	424437	2	0	0.547577	1	0.459309	TRUE	TRUE	Low heterogeneity
571	Chronic liver disease and cirrhosis	0.0477583	1.04892	0.0100474	2.00148e-06	509110	11045	498065	3	0	0.560201	2	0.755708	TRUE	TRUE	Low heterogeneity
564.1	Irritable Bowel Syndrome	0.045607	1.04666	0.00960761	2.06486e-06	430147	11849	418298	3	73.8586	7.65069	2	0.0218109	TRUE	TRUE	Significant heterogeneity
519	Other diseases of respiratory system, not elsewhere classified	0.0373435	1.03805	0.00789785	2.26389e-06	523220	17698	505522	3	0	0.413639	2	0.813166	TRUE	TRUE	Low heterogeneity
969	Poisoning by psychotropic agents	0.0934113	1.09791	0.0200895	3.32318e-06	486005	2495	483510	3	0	1.32145	2	0.516477	TRUE	TRUE	Low heterogeneity
537	Other disorders of stomach and duodenum	0.051979	1.05335	0.0111857	3.36927e-06	488527	8539	479988	3	0	0.22423	2	0.893942	TRUE	TRUE	Low heterogeneity
280.1	Iron deficiency anemias, unspecified or not due to blood loss	0.039464	1.04025	0.00853189	3.73755e-06	497061	15079	481982	3	0	0.76143	2	0.683373	TRUE	TRUE	Low heterogeneity
512.9	Other dyspnea	0.0493702	1.05061	0.0106768	3.7629e-06	458938	12592	446346	2	0	0.312898	1	0.575907	TRUE	TRUE	Low heterogeneity
835	Internal derangement of knee	0.0333098	1.03387	0.00723046	4.08791e-06	516754	20325	496429	3	0	1.27393	2	0.528895	TRUE	TRUE	Low heterogeneity
771	Musculoskeletal symptoms referable to limbs	0.0633585	1.06541	0.0137592	4.12842e-06	466291	6029	460262	2	0	0.943278	1	0.331436	TRUE	TRUE	Low heterogeneity
575	Other biliary tract disease	0.0541507	1.05564	0.0117684	4.19742e-06	505528	7548	497980	3	41.4349	3.415	2	0.181318	TRUE	TRUE	Moderate heterogeneity
443	Peripheral vascular disease	0.0497156	1.05097	0.0108514	4.61638e-06	510191	9231	500960	3	0	1.73921	2	0.419116	TRUE	TRUE	Low heterogeneity
789.1	Persistent vomiting	0.150752	1.16271	0.033045	5.06615e-06	83082	948	82134	2	0	0.779452	1	0.377309	TRUE	TRUE	Low heterogeneity
764	Sciatica	0.0485426	1.04974	0.0106743	5.42592e-06	513891	9677	504214	3	0	0.949917	2	0.621911	TRUE	TRUE	Low heterogeneity
427.2	Atrial fibrillation and flutter	0.0323289	1.03286	0.00713532	5.87513e-06	487911	23417	464494	3	0	0.0342666	2	0.983013	TRUE	TRUE	Low heterogeneity
766	Neuralgia, neuritis, and radiculitis NOS	0.0531547	1.05459	0.0117547	6.12552e-06	512370	8156	504214	3	0	1.28089	2	0.527057	TRUE	TRUE	Low heterogeneity
707	Chronic ulcer of skin	0.0591515	1.06094	0.0130843	6.16048e-06	523387	6241	517146	3	0	0.309189	2	0.856762	TRUE	TRUE	Low heterogeneity
574.3	Cholecystitis without cholelithiasis	0.0689424	1.07137	0.0152761	6.38932e-06	502361	4381	497980	3	61.5223	5.19782	2	0.0743545	TRUE	TRUE	High heterogeneity
251.1	Hypoglycemia	0.0891354	1.09323	0.0198329	6.97958e-06	472955	2950	470005	3	76.5957	8.54544	2	0.0139438	TRUE	TRUE	Significant heterogeneity
624.9	stress incontinence, female	0.0512467	1.05258	0.011485	8.11761e-06	247029	8112	238917	2	59.7308	2.48329	1	0.115062	TRUE	TRUE	High heterogeneity
327	Sleep disorders	0.0335773	1.03415	0.00752705	8.16223e-06	515865	25133	490732	3	53.1929	4.27285	2	0.118076	TRUE	TRUE	High heterogeneity
286	Coagulation defects	0.0588359	1.0606	0.0132322	8.73158e-06	516088	6270	509818	3	0	1.40174	2	0.496152	TRUE	TRUE	Low heterogeneity
593	Hematuria	0.0293834	1.02982	0.00664869	9.89631e-06	496091	24919	471172	3	0	1.06047	2	0.588466	TRUE	TRUE	Low heterogeneity
788	Syncope and collapse	0.0367847	1.03747	0.00833063	1.00729e-05	523394	15385	508009	3	89.2222	18.5566	2	9.34291e-05	TRUE	TRUE	Significant heterogeneity
443.9	Peripheral vascular disease, unspecified	0.057247	1.05892	0.0130246	1.10622e-05	507361	6401	500960	3	14.2273	2.33174	2	0.311651	TRUE	TRUE	Low heterogeneity
496.1	Emphysema	0.0645965	1.06673	0.0147431	1.17872e-05	470212	4972	465240	3	0	1.94813	2	0.377545	TRUE	TRUE	Low heterogeneity
745	Pain in joint	0.0310093	1.0315	0.0071183	1.32291e-05	475993	29891	446102	2	85.349	6.82547	1	0.00898667	TRUE	TRUE	Significant heterogeneity
353	Nerve root and plexus disorders	0.0581199	1.05984	0.0133595	1.35846e-05	495996	6251	489745	3	0	0.828382	2	0.660875	TRUE	TRUE	Low heterogeneity
686	Other local infections of skin and subcutaneous tissue	0.0614489	1.06338	0.0141709	1.44914e-05	501283	5293	495990	3	0	0.0306046	2	0.984814	TRUE	TRUE	Low heterogeneity
854	Complications of cardiac/vascular device, implant, and graft	0.0672865	1.0696	0.0156145	1.63814e-05	501479	4273	497206	3	0	0.089666	2	0.956157	TRUE	TRUE	Low heterogeneity
428.4	Heart failure with preserved EF [Diastolic heart failure]	0.0901058	1.09429	0.0209437	1.69049e-05	81786	2572	79214	2	0	0.809093	1	0.368389	TRUE	TRUE	Low heterogeneity
428.2	Heart failure NOS	0.0482252	1.04941	0.0113307	2.07979e-05	507164	8757	498407	3	0	0.379882	2	0.827008	TRUE	TRUE	Low heterogeneity
440	Atherosclerosis	0.0612322	1.06315	0.0144171	2.16455e-05	506269	5309	500960	3	0	1.16978	2	0.557168	TRUE	TRUE	Low heterogeneity
560.1	Paralytic ileus	0.0861108	1.08993	0.0202909	2.19743e-05	420889	2591	418298	3	0	0.548773	2	0.760038	TRUE	TRUE	Low heterogeneity
341	Other demyelinating diseases of central nervous system	0.169888	1.18517	0.0401589	2.33274e-05	494094	606	493488	3	0	0.677197	2	0.712769	TRUE	TRUE	Low heterogeneity
070	Viral hepatitis	0.0851442	1.08887	0.0201469	2.37698e-05	498529	2539	495990	3	0	0.608655	2	0.737619	TRUE	TRUE	Low heterogeneity
574.12	Cholelithiasis with other cholecystitis	0.0525424	1.05395	0.0124395	2.40175e-05	504683	6703	497980	3	70.8843	6.86914	2	0.0322392	TRUE	TRUE	Significant heterogeneity
286.7	Other and unspecified coagulation defects	0.0667449	1.06902	0.0158223	2.46042e-05	514155	4337	509818	3	2.97349	2.06129	2	0.356776	TRUE	TRUE	Low heterogeneity
574.2	Calculus of bile duct	0.0672477	1.06956	0.0159585	2.50982e-05	502010	4030	497980	3	0	1.61539	2	0.445885	TRUE	TRUE	Low heterogeneity
428.1	Congestive heart failure (CHF) NOS	0.0522201	1.05361	0.0123984	2.53311e-05	505920	7513	498407	3	0	0.65223	2	0.721722	TRUE	TRUE	Low heterogeneity
571.51	Cirrhosis of liver without mention of alcohol	0.104176	1.1098	0.0247621	2.58702e-05	499769	1704	498065	3	49.0614	3.9263	2	0.140416	TRUE	TRUE	Moderate heterogeneity
687.4	Disturbance of skin sensation	0.0453198	1.04636	0.0108523	2.96585e-05	467115	9871	457244	2	0	0.797532	1	0.371832	TRUE	FALSE	Low heterogeneity
280	Iron deficiency anemias	0.0348667	1.03548	0.00835436	2.99985e-05	497813	15831	481982	3	0	0.666039	2	0.716756	TRUE	FALSE	Low heterogeneity
531.3	Duodenal ulcer	0.0679556	1.07032	0.0162921	3.03171e-05	516199	3844	512355	3	0	0.997625	2	0.607251	TRUE	FALSE	Low heterogeneity
038	Septicemia	0.0469727	1.04809	0.0113414	3.44763e-05	504662	8183	496479	3	53.8535	4.33402	2	0.114519	TRUE	FALSE	High heterogeneity
416	Cardiomegaly	0.0574665	1.05915	0.0138766	3.45428e-05	514744	5415	509329	3	0	0.956746	2	0.619791	TRUE	FALSE	Low heterogeneity
519.8	Other diseases of respiratory system, NEC	0.039197	1.03998	0.00948353	3.57804e-05	517216	11694	505522	3	0	0.00177168	2	0.999115	TRUE	FALSE	Low heterogeneity
577.1	Acute pancreatitis	0.0692854	1.07174	0.016764	3.58076e-05	520967	3656	517311	3	0	1.58186	2	0.453423	TRUE	FALSE	Low heterogeneity
041.4	E. coli	0.062382	1.06437	0.015101	3.61195e-05	500992	4513	496479	3	46.4608	3.73558	2	0.154465	TRUE	FALSE	Moderate heterogeneity
451	Phlebitis and thrombophlebitis	0.0564468	1.05807	0.0136827	3.70072e-05	463584	5518	458066	3	80.399	10.2035	2	0.00608597	TRUE	FALSE	Significant heterogeneity
851	Complications of transplants and reattached limbs	0.0735631	1.07634	0.017905	3.98216e-05	500653	3447	497206	3	47.6509	3.82051	2	0.148043	TRUE	FALSE	Moderate heterogeneity
539	Bariatric surgery	0.100227	1.10542	0.0244821	4.24192e-05	97684	1770	95914	2	0	0.128662	1	0.719823	TRUE	FALSE	Low heterogeneity
530.2	Esophageal bleeding (varices/hemorrhage)	0.0756573	1.07859	0.0185399	4.48857e-05	453454	2994	450460	3	0	1.77254	2	0.412191	TRUE	FALSE	Low heterogeneity
763	Thoracic or lumbosacral neuritis or radiculitis, unspecified	0.0500608	1.05134	0.0123267	4.88282e-05	89574	7489	82085	2	0	0.0303408	1	0.861719	TRUE	FALSE	Low heterogeneity
426	Cardiac conduction disorders	0.031813	1.03232	0.00784477	5.00664e-05	486876	22382	464494	3	0	0.864315	2	0.649107	TRUE	FALSE	Low heterogeneity
277.7	Dysmetabolic syndrome X	0.107054	1.11299	0.0264659	5.23277e-05	92203	1499	90704	2	0	0.546611	1	0.459706	TRUE	FALSE	Low heterogeneity
513	Respiratory abnormalities	0.0397474	1.04055	0.00986261	5.57499e-05	523392	14799	508593	3	0	0.107419	2	0.947707	TRUE	FALSE	Low heterogeneity
420	Carditis	0.0597297	1.06155	0.0148273	5.61704e-05	519459	4725	514734	3	0	1.76764	2	0.413202	TRUE	FALSE	Low heterogeneity
250.1	Type 1 diabetes	0.0576067	1.0593	0.014346	5.93145e-05	485066	6286	478780	3	0	1.72181	2	0.422778	TRUE	FALSE	Low heterogeneity
433	Cerebrovascular disease	0.0318103	1.03232	0.00792731	6.0017e-05	521532	17832	503700	3	0	1.87522	2	0.391563	TRUE	FALSE	Low heterogeneity
724.1	Disorders of sacrum	0.0629967	1.06502	0.0157266	6.18213e-05	489832	4402	485430	3	9.30725	2.20525	2	0.331999	TRUE	FALSE	Low heterogeneity
008	Intestinal infection	0.0346674	1.03528	0.0086784	6.47809e-05	523332	13978	509354	3	0	0.617439	2	0.734387	TRUE	FALSE	Low heterogeneity
495.1	Chronic obstructive asthma	0.14753	1.15897	0.0369462	6.5213e-05	74649	752	73897	2	0	0.192986	1	0.660443	TRUE	FALSE	Low heterogeneity
562.2	Diverticulitis	0.0783205	1.08147	0.0197254	7.17097e-05	72262	2816	69446	2	0.971875	1.00981	1	0.314947	TRUE	FALSE	Low heterogeneity
263	Other nutritional deficiency	0.0926821	1.09711	0.023346	7.18939e-05	79415	1958	77457	2	0	0.0357553	1	0.850022	TRUE	FALSE	Low heterogeneity
079	Viral infection	0.0361085	1.03677	0.00912422	7.57605e-05	509975	13985	495990	3	60.2722	5.03425	2	0.0806911	TRUE	FALSE	High heterogeneity
272.13	Mixed hyperlipidemia	0.0501143	1.05139	0.012702	7.96661e-05	458251	8376	449875	3	0	0.578589	2	0.748792	TRUE	FALSE	Low heterogeneity
530.14	Reflux esophagitis	0.0335206	1.03409	0.00851668	8.28956e-05	465166	14706	450460	3	23.1185	2.6014	2	0.27234	TRUE	FALSE	Low heterogeneity
415.2	Chronic pulmonary heart disease	0.0712774	1.07388	0.0181391	8.51231e-05	512545	3216	509329	3	70.3299	6.74079	2	0.034376	TRUE	FALSE	Significant heterogeneity
741	Symptoms and disorders of the joints	0.0329149	1.03346	0.00839556	8.83582e-05	517389	16891	500498	3	0	1.90402	2	0.385964	TRUE	FALSE	Low heterogeneity
338	Pain	0.0348568	1.03547	0.00889514	8.90535e-05	475993	22605	453388	2	62.2169	2.64669	1	0.103766	TRUE	FALSE	High heterogeneity
509.1	Respiratory failure	0.0558695	1.05746	0.0142657	8.98955e-05	503371	5178	498193	3	0	0.0651672	2	0.967942	TRUE	FALSE	Low heterogeneity
070.3	Viral hepatitis C	0.0983884	1.10339	0.0251686	9.2616e-05	497602	1612	495990	3	0	0.156866	2	0.924564	TRUE	FALSE	Low heterogeneity
577	Diseases of pancreas	0.0510148	1.05234	0.0131662	0.00010676	523357	6046	517311	3	65.1767	5.74329	2	0.0566058	TRUE	FALSE	High heterogeneity
560	Intestinal obstruction without mention of hernia	0.0440599	1.04504	0.0114338	0.000116448	426536	8238	418298	3	0	0.468775	2	0.791055	TRUE	FALSE	Low heterogeneity
535.8	Other specified gastritis	0.0395393	1.04033	0.0102879	0.00012139	489859	9871	479988	3	72.1814	7.18943	2	0.0274686	TRUE	FALSE	Significant heterogeneity
401.3	Other hypertensive complications	0.0686324	1.07104	0.0179244	0.000128663	406245	3760	402485	3	6.13413	2.1307	2	0.344607	TRUE	FALSE	Low heterogeneity
509	Respiratory failure, insufficiency, arrest	0.0446609	1.04567	0.0116846	0.000132265	506301	8108	498193	3	0	1.69627	2	0.428212	TRUE	FALSE	Low heterogeneity
420.2	Pericarditis	0.0722916	1.07497	0.0189564	0.000136968	517583	2849	514734	3	14.6183	2.34242	2	0.309991	TRUE	FALSE	Low heterogeneity
965.1	Opiates and related narcotics causing adverse effects in therapeutic use	0.0733974	1.07616	0.0193447	0.00014813	486314	2804	483510	3	0	0.210617	2	0.900047	TRUE	FALSE	Low heterogeneity
727	Other disorders of synovium, tendon, and bursa	0.028261	1.02866	0.00747163	0.000155293	482948	21419	461529	3	0	1.10668	2	0.575026	TRUE	FALSE	Low heterogeneity
967	Adverse effects of sedatives or other central nervous system depressants and anesthetics	0.0844218	1.08809	0.0223587	0.000159497	485594	2084	483510	3	78.9474	9.50001	2	0.00865165	TRUE	FALSE	Significant heterogeneity
296.22	Major depressive disorder	0.0310729	1.03156	0.00828569	0.000176699	458309	23268	435041	3	3.17887	2.06566	2	0.355997	TRUE	FALSE	Low heterogeneity
507	Pleurisy; pleural effusion	0.0363637	1.03703	0.00970804	0.00017987	509555	11362	498193	3	0	1.1104	2	0.573957	TRUE	FALSE	Low heterogeneity
355.1	Chronic pain syndrome	0.0838169	1.08743	0.022395	0.00018208	81418	2103	79315	2	0	0.0247539	1	0.874982	TRUE	FALSE	Low heterogeneity
578.1	Hematemesis	0.0702597	1.07279	0.0188517	0.000193792	488531	2872	485659	3	0	1.0039	2	0.605348	TRUE	FALSE	Low heterogeneity
585.33	Chronic Kidney Disease, Stage III	0.0576957	1.05939	0.0155735	0.000211617	83954	4920	79034	2	0	0.22936	1	0.631999	TRUE	FALSE	Low heterogeneity
172.2	Other non-epithelial cancer of skin	-0.0273957	0.972976	0.00741636	0.00022079	515424	21423	494001	3	0	1.55108	2	0.460455	TRUE	FALSE	Low heterogeneity
386.9	Dizziness and giddiness (Light-headedness and vertigo)	0.0355358	1.03617	0.00962481	0.000222411	473922	12382	461540	2	89.5522	9.57137	1	0.00197636	TRUE	FALSE	Significant heterogeneity
857	Mechanical complication of unspecified genitourinary device, implant, and graft	0.0698533	1.07235	0.0189338	0.000224831	500077	2871	497206	3	0	0.760838	2	0.683575	TRUE	FALSE	Low heterogeneity
285.1	Acute posthemorrhagic anemia	0.0556074	1.05718	0.0150746	0.000225296	486927	4945	481982	3	48.8101	3.90702	2	0.141775	TRUE	FALSE	Moderate heterogeneity
508	Pulmonary collapse; interstitial and compensatory emphysema	0.0474585	1.0486	0.0129187	0.000239124	504622	6429	498193	3	6.34699	2.13554	2	0.343774	TRUE	FALSE	Low heterogeneity
740.2	Osteoarthrosis, generalized	0.0616314	1.06357	0.0168004	0.00024402	469819	4083	465736	3	23.7423	2.62269	2	0.269458	TRUE	FALSE	Low heterogeneity
738	Other acquired musculoskeletal deformity	0.0471677	1.0483	0.0128619	0.000245171	501631	6455	495176	3	0	0.829262	2	0.660584	TRUE	FALSE	Low heterogeneity
292.4	Altered mental status	0.0539914	1.05548	0.014742	0.000249853	466230	4901	461329	2	0	0.00165614	1	0.967538	TRUE	FALSE	Low heterogeneity
578.8	Hemorrhage of rectum and anus	0.0278189	1.02821	0.00760746	0.00025539	504039	18380	485659	3	0	0.251132	2	0.881998	TRUE	FALSE	Low heterogeneity
681.7	Cellulitis and abscess of trunk	0.0665992	1.06887	0.0182314	0.00025919	499139	3149	495990	3	0	0.973224	2	0.614705	TRUE	FALSE	Low heterogeneity
578.2	Blood in stool	0.0459024	1.04697	0.0126105	0.000272608	492351	6692	485659	3	0	0.779599	2	0.677192	TRUE	FALSE	Low heterogeneity
276.6	Fluid overload	0.0760495	1.07902	0.020962	0.000285669	502033	2401	499632	3	0	1.88249	2	0.390143	TRUE	FALSE	Low heterogeneity
726.1	Enthesopathy	0.0257769	1.02611	0.00710645	0.000286455	484961	23432	461529	3	0	0.250429	2	0.882307	TRUE	FALSE	Low heterogeneity
279	Disorders involving the immune mechanism	0.0550198	1.05656	0.0152397	0.00030586	519172	4696	514476	3	0	1.19979	2	0.54887	TRUE	FALSE	Low heterogeneity
497	Bronchitis	0.0476731	1.04883	0.0132072	0.000306625	471647	6407	465240	3	0	1.85952	2	0.394648	TRUE	FALSE	Low heterogeneity
738.4	Acquired spondylolisthesis	0.0585244	1.06027	0.0162272	0.000310271	499152	3976	495176	3	0	1.26086	2	0.532362	TRUE	FALSE	Low heterogeneity
565	Anal and rectal conditions	0.025485	1.02581	0.0070752	0.000315746	506569	21499	485070	3	31.0189	2.89934	2	0.234647	TRUE	FALSE	Moderate heterogeneity
440.9	Atherosclerosis of aorta	0.0864782	1.09033	0.0242189	0.000356044	502758	1798	500960	3	54.246	4.3712	2	0.11241	TRUE	FALSE	High heterogeneity
008.6	Viral Enteritis	0.0752817	1.07819	0.0211567	0.000373284	511642	2288	509354	3	0	0.923115	2	0.630301	TRUE	FALSE	Low heterogeneity
317.11	Alcoholic liver damage	0.0881541	1.09216	0.0248561	0.000390275	474942	1646	473296	3	0	0.93681	2	0.626	TRUE	FALSE	Low heterogeneity
079.9	Viremia, NOS	0.0873702	1.0913	0.0246713	0.000398046	77951	1714	76237	2	51.0214	2.04171	1	0.153038	TRUE	FALSE	High heterogeneity
510	Other diseases of lung	0.0417116	1.04259	0.0118192	0.000416911	523313	8288	515025	3	0	0.117128	2	0.943118	TRUE	FALSE	Low heterogeneity
726	Peripheral enthesopathies and allied syndromes	0.0210014	1.02122	0.00595462	0.000420438	496280	34751	461529	3	47.6342	3.81928	2	0.148133	TRUE	FALSE	Moderate heterogeneity
443.8	Other specified peripheral vascular diseases	0.0447071	1.04572	0.0126878	0.000425681	507601	6641	500960	3	0	0.386115	2	0.824435	TRUE	FALSE	Low heterogeneity
456	Chronic venous insufficiency [CVI]	0.0538024	1.05528	0.0152941	0.000435072	462906	4840	458066	3	74.8183	7.94226	2	0.0188521	TRUE	FALSE	Significant heterogeneity
502	Postinflammatory pulmonary fibrosis	0.0739936	1.0768	0.0210353	0.000435478	500524	2331	498193	3	20.3323	2.51043	2	0.285015	TRUE	FALSE	Low heterogeneity
585.4	Chronic kidney disease, Stage I or II	0.0819875	1.08544	0.0233186	0.000438161	81015	1981	79034	2	50.1102	2.00442	1	0.156841	TRUE	FALSE	High heterogeneity
278.4	Abnormal weight gain	0.0758322	1.07878	0.0215945	0.000445353	445968	2428	443540	2	0	0.334683	1	0.562914	TRUE	FALSE	Low heterogeneity
723	Other disorders of cervical region	0.0753814	1.0783	0.0215646	0.000472989	487657	2227	485430	3	0	0.581992	2	0.747519	TRUE	FALSE	Low heterogeneity
172	Skin cancer	-0.0236256	0.976651	0.00676181	0.000475889	520073	26072	494001	3	13.1481	2.30277	2	0.316199	TRUE	FALSE	Low heterogeneity
626.12	Excessive or frequent menstruation	0.0326831	1.03322	0.00936534	0.000483386	226827	12551	214276	2	76.3556	4.22934	1	0.039731	TRUE	FALSE	Significant heterogeneity
994	Sepsis and SIRS	0.0436446	1.04461	0.012608	0.000536884	523394	6625	516769	3	59.029	4.8815	2	0.0870955	TRUE	FALSE	High heterogeneity
586	Other disorders of the kidney and ureters	0.0310513	1.03154	0.00898641	0.000549562	507813	14879	492934	3	0	1.86822	2	0.392935	TRUE	FALSE	Low heterogeneity
395	Heart valve disorders	0.0334094	1.03397	0.00969786	0.000571002	517231	11842	505389	3	0	0.342471	2	0.842623	TRUE	FALSE	Low heterogeneity
504	Other alveolar and parietoalveolar pneumonopathy	0.0949647	1.09962	0.0277048	0.000608631	499525	1332	498193	3	0	1.64316	2	0.439736	TRUE	FALSE	Low heterogeneity
550.4	Umbilical hernia	0.0447547	1.04577	0.0130615	0.000611503	468900	6084	462816	3	26.3062	2.71393	2	0.257441	TRUE	FALSE	Moderate heterogeneity
300.9	Posttraumatic stress disorder	0.0719359	1.07459	0.0210121	0.000618082	437527	2486	435041	3	0	0.817826	2	0.664372	TRUE	FALSE	Low heterogeneity
384.4	Perforation of tympanic membrane	0.0820437	1.0855	0.0239839	0.000624419	510554	1758	508796	3	0	0.392956	2	0.821619	TRUE	FALSE	Low heterogeneity
783	Fever of unknown origin	0.0354513	1.03609	0.0103651	0.000625606	475993	10367	465626	2	0	0.00146477	1	0.969471	TRUE	FALSE	Low heterogeneity
244	Hypothyroidism	0.0215583	1.02179	0.00630446	0.000627272	514822	30088	484734	3	0	0.110448	2	0.946273	TRUE	FALSE	Low heterogeneity
427.3	Other specified cardiac dysrhythmias	0.0318939	1.03241	0.00934799	0.000645241	479267	14773	464494	3	61.6791	5.21908	2	0.0735682	TRUE	FALSE	High heterogeneity
561	Symptoms involving digestive system	0.0255061	1.02583	0.00747891	0.000648676	437765	19467	418298	3	0	0.757639	2	0.684669	TRUE	FALSE	Low heterogeneity
614	Inflammatory diseases of female pelvic organs	0.031521	1.03202	0.00924606	0.000651706	280070	13250	266820	3	28.1291	2.78277	2	0.248731	TRUE	FALSE	Moderate heterogeneity
081	Infection/inflammation of internal prosthetic device; implant; and graft	0.0516293	1.05299	0.0151759	0.000668778	516531	4474	512057	3	0	0.849134	2	0.654053	TRUE	FALSE	Low heterogeneity
994.2	Sepsis	0.043536	1.0445	0.0127991	0.000670196	523182	6413	516769	3	59.0348	4.88219	2	0.0870656	TRUE	FALSE	High heterogeneity
733.8	Malunion and nonunion of fracture	0.0691819	1.07163	0.0203455	0.000672989	485236	2466	482770	3	60.6692	5.08508	2	0.0786665	TRUE	FALSE	High heterogeneity
569	Other disorders of intestine	0.0300082	1.03046	0.00882764	0.00067548	500112	15042	485070	3	0	0.257375	2	0.879249	TRUE	FALSE	Low heterogeneity
876	Posttraumatic wound infection not elsewhere classified	0.107909	1.11395	0.0317675	0.000681681	86088	1016	85072	2	0	0.519101	1	0.471225	TRUE	FALSE	Low heterogeneity
560.2	Impaction of intestine	0.112781	1.11939	0.0333739	0.000726636	419201	903	418298	3	15.7625	2.37424	2	0.305099	TRUE	FALSE	Low heterogeneity
279.1	Immunity deficiency	0.0771727	1.08023	0.0229157	0.000758032	516452	1976	514476	3	25.4018	2.68103	2	0.261711	TRUE	FALSE	Moderate heterogeneity
512.8	Cough	0.0331683	1.03372	0.00987305	0.000780885	459771	13425	446346	2	75.4416	4.07193	1	0.0436014	TRUE	FALSE	Significant heterogeneity
569.2	Gastrointestinal complications	0.068031	1.0704	0.0203486	0.000827932	487590	2520	485070	3	30.7044	2.88618	2	0.236196	TRUE	FALSE	Moderate heterogeneity
335	Multiple sclerosis	0.0706239	1.07318	0.021148	0.000839244	495763	2275	493488	3	0	0.03384	2	0.983222	TRUE	FALSE	Low heterogeneity
594	Urinary calculus	0.02747	1.02785	0.00822808	0.000842127	520740	16481	504259	3	47.3378	3.79779	2	0.149734	TRUE	FALSE	Moderate heterogeneity
716.1	Unspecified polyarthropathy or polyarthritis	0.0537122	1.05518	0.0161441	0.000877706	461550	3927	457623	3	9.87242	2.21908	2	0.329711	TRUE	FALSE	Low heterogeneity
509.8	Dependence on respirator [Ventilator] or supplemental oxygen	0.0723852	1.07507	0.0218151	0.000906227	457076	2249	454827	2	0	0.494393	1	0.481974	TRUE	FALSE	Low heterogeneity
710	Osteomyelitis, periostitis, and other infections involving bone	0.0690508	1.07149	0.0208424	0.000923047	460039	2416	457623	3	45.7107	3.68397	2	0.158503	TRUE	FALSE	Moderate heterogeneity
277.5	Other disorders of lipoid metabolism	0.0755628	1.07849	0.0228683	0.000952268	516907	1984	514923	3	0	0.931342	2	0.627714	TRUE	FALSE	Low heterogeneity
244.4	Hypothyroidism NOS	0.0213685	1.0216	0.00646717	0.000952636	513146	28412	484734	3	0	0.938755	2	0.625391	TRUE	FALSE	Low heterogeneity
172.21	Basal cell carcinoma	-0.0485782	0.952583	0.0147254	0.000970528	87978	5569	82409	2	29.5132	1.41871	1	0.233616	TRUE	FALSE	Moderate heterogeneity
531.2	Gastric ulcer	0.0428699	1.0438	0.0130055	0.000979764	518434	6079	512355	3	0	1.64222	2	0.439943	TRUE	FALSE	Low heterogeneity
454.1	Varicose veins of lower extremity	0.0266104	1.02697	0.00808179	0.00099252	474522	16456	458066	3	0	1.54381	2	0.462132	TRUE	FALSE	Low heterogeneity
283.1	Autoimmune hemolytic anemias	0.234789	1.26464	0.0713208	0.000994722	442910	182	442728	2	80.0234	5.00586	1	0.0252616	TRUE	FALSE	Significant heterogeneity
276.5	Hypovolemia	0.0343261	1.03492	0.0104933	0.00107076	509694	10062	499632	3	73.3314	7.49945	2	0.0235242	TRUE	FALSE	Significant heterogeneity
275	Disorders of mineral metabolism	0.0351421	1.03577	0.0107561	0.00108628	523391	9530	513861	3	2.14048	2.04375	2	0.35992	TRUE	FALSE	Low heterogeneity
531.4	Peptic ulcer, site unspecified	0.0802347	1.08354	0.0246179	0.00111726	514043	1688	512355	3	0	0.365197	2	0.833103	TRUE	FALSE	Low heterogeneity
525	Other diseases of the teeth and supporting structures	0.0465176	1.04762	0.0143195	0.00116	508969	5043	503926	3	0	0.717948	2	0.698392	TRUE	FALSE	Low heterogeneity
655.1	Abnormality in fetal heart rate or rhythm	-0.116209	0.890289	0.0359381	0.00122243	53583	862	52721	2	44.5301	1.80278	1	0.179377	TRUE	FALSE	Moderate heterogeneity
706.1	Acne	-0.0481922	0.952951	0.014912	0.00123028	503977	5068	498909	3	0	0.946566	2	0.622954	TRUE	FALSE	Low heterogeneity
414	Other forms of chronic heart disease	0.0427358	1.04366	0.0132249	0.00123158	480108	6369	473739	3	0	0.0424854	2	0.978981	TRUE	FALSE	Low heterogeneity
262	Mineral deficiency NEC	0.0686431	1.07105	0.021265	0.00124664	502927	2334	500593	3	0	0.287974	2	0.865899	TRUE	FALSE	Low heterogeneity
710.1	Osteomyelitis	0.0689234	1.07135	0.0213746	0.00126172	459915	2292	457623	3	56.6503	4.61364	2	0.0995776	TRUE	FALSE	High heterogeneity
454	Varicose veins	0.0258157	1.02615	0.00800948	0.00126794	474828	16762	458066	3	30.7134	2.88656	2	0.236152	TRUE	FALSE	Moderate heterogeneity
338.1	Acute pain	0.0313059	1.0318	0.00977923	0.00136823	470430	17042	453388	2	63.7015	2.75494	1	0.0969546	TRUE	FALSE	High heterogeneity
323	Encephalitis	0.122682	1.13052	0.0383937	0.00139654	521736	669	521067	3	0	0.0847808	2	0.958496	TRUE	FALSE	Low heterogeneity
041.1	Staphylococcus infections	0.0427775	1.04371	0.0134228	0.00143799	502257	5778	496479	3	0	1.47991	2	0.477135	TRUE	FALSE	Low heterogeneity
395.1	Nonrheumatic mitral valve disorders	0.0379161	1.03864	0.0119692	0.001536	512905	7516	505389	3	0	0.546905	2	0.760749	TRUE	FALSE	Low heterogeneity
571.81	Portal hypertension	0.0863471	1.09018	0.0272883	0.00155478	499434	1369	498065	3	71.6081	7.04426	2	0.0295365	TRUE	FALSE	Significant heterogeneity
495	Asthma	0.0165595	1.0167	0.00524249	0.00158463	507498	42258	465240	3	0	0.0750957	2	0.963148	TRUE	FALSE	Low heterogeneity
250.41	Impaired fasting glucose	0.04868	1.04988	0.0155128	0.00170073	483651	4871	478780	3	42.2806	3.46504	2	0.176838	TRUE	FALSE	Moderate heterogeneity
173	Neoplasm of uncertain behavior of skin	-0.0433109	0.957614	0.0138319	0.00174075	499989	5988	494001	3	0	1.69809	2	0.427824	TRUE	FALSE	Low heterogeneity
714	Rheumatoid arthritis and other inflammatory polyarthropathies	0.0347032	1.03531	0.0110853	0.00174465	465081	8650	456431	3	39.6622	3.31467	2	0.190646	TRUE	FALSE	Moderate heterogeneity
585.2	Renal failure NOS	0.0607096	1.06259	0.019459	0.0018093	495638	2704	492934	3	47.5606	3.81393	2	0.148531	TRUE	FALSE	Moderate heterogeneity
368	Visual disturbances	0.0289464	1.02937	0.00931078	0.00187778	522834	13013	509821	3	0	1.08564	2	0.581107	TRUE	FALSE	Low heterogeneity
741.4	Joint effusions	0.0385584	1.03931	0.0124796	0.0020035	507528	7030	500498	3	22.4355	2.5785	2	0.275477	TRUE	FALSE	Low heterogeneity
580	Nephritis; nephrosis; renal sclerosis	0.0495672	1.05082	0.0160726	0.00204273	497128	4194	492934	3	0	1.68207	2	0.431265	TRUE	FALSE	Low heterogeneity
269	Proteinuria	0.0677882	1.07014	0.0221567	0.00221711	474698	2233	472465	2	0	0.457415	1	0.498835	TRUE	FALSE	Low heterogeneity
041.2	Streptococcus infection	0.0500576	1.05133	0.016393	0.0022612	500347	3868	496479	3	31.0034	2.89869	2	0.234724	TRUE	FALSE	Moderate heterogeneity
384	Other disorders of tympanic membrane	0.0654216	1.06761	0.0214488	0.00228749	511009	2213	508796	3	0	0.571391	2	0.751491	TRUE	FALSE	Low heterogeneity
350.2	Abnormality of gait	0.0424554	1.04337	0.0139266	0.00229976	471388	5783	465605	2	0	0.546234	1	0.45986	TRUE	FALSE	Low heterogeneity
473.4	Voice disturbance	0.0466539	1.04776	0.015306	0.00230311	475883	4644	471239	3	53.6522	4.3152	2	0.115602	TRUE	FALSE	High heterogeneity
695.4	Lupus (localized and systemic)	0.077904	1.08102	0.0255675	0.0023114	497934	1577	496357	3	0	1.01097	2	0.603214	TRUE	FALSE	Low heterogeneity
458.9	Hypotension NOS	0.0320148	1.03253	0.0105083	0.00231441	497530	10049	487481	3	0	1.35735	2	0.507289	TRUE	FALSE	Low heterogeneity
429.2	Abnormal function study of cardiovascular system	0.0405269	1.04136	0.0133092	0.00232661	461654	7300	454354	2	0	0.817439	1	0.36593	TRUE	FALSE	Low heterogeneity
483	Acute bronchitis and bronchiolitis	0.0358857	1.03654	0.0117887	0.00233389	503816	8248	495568	3	55.6694	4.51156	2	0.104792	TRUE	FALSE	High heterogeneity
464	Acute sinusitis	0.0313699	1.03187	0.0103063	0.00233646	507623	11435	496188	3	0	0.219151	2	0.896215	TRUE	FALSE	Low heterogeneity
327.7	Sleep related movement disorders	0.0530282	1.05446	0.0174445	0.00236716	74205	3636	70569	2	0	0.0151413	1	0.902067	TRUE	FALSE	Low heterogeneity
197	Chemotherapy	0.019246	1.01943	0.00635406	0.00245427	443429	27884	415545	2	60.7353	2.54682	1	0.110517	TRUE	FALSE	High heterogeneity
249	Secondary diabetes mellitus	0.0837174	1.08732	0.0276918	0.00250127	75664	1643	74021	2	44.6542	1.80682	1	0.17889	TRUE	FALSE	Moderate heterogeneity
260	Protein-calorie malnutrition	0.0499768	1.05125	0.0165471	0.00252551	504615	4022	500593	3	0	1.1611	2	0.559591	TRUE	FALSE	Low heterogeneity
008.5	Bacterial enteritis	0.044905	1.04593	0.0148763	0.00253979	514009	4655	509354	3	0	0.549574	2	0.759734	TRUE	FALSE	Low heterogeneity
721.2	Spondylosis with myelopathy	0.0776563	1.08075	0.0258257	0.00263889	486980	1550	485430	3	0	0.254088	2	0.880695	TRUE	FALSE	Low heterogeneity
770	Myalgia and myositis unspecified	0.0322229	1.03275	0.0107193	0.00264651	523394	10142	513252	3	0	0.814059	2	0.665625	TRUE	FALSE	Low heterogeneity
242	Thyrotoxicosis with or without goiter	0.0466297	1.04773	0.0155171	0.00265532	489128	4394	484734	3	27.5107	2.75903	2	0.251701	TRUE	FALSE	Moderate heterogeneity
618.6	Vaginal enterocele, congenital or acquired	0.0893166	1.09343	0.0297781	0.0027051	242833	1146	241687	2	0	0.000133145	1	0.990794	TRUE	FALSE	Low heterogeneity
342	Hemiplegia	0.0628805	1.0649	0.0209964	0.00274608	495801	2313	493488	3	0	0.716288	2	0.698973	TRUE	FALSE	Low heterogeneity
603.1	Hydrocele	0.0679744	1.07034	0.0227111	0.00276249	206633	1972	204661	3	0	1.30354	2	0.521122	TRUE	FALSE	Low heterogeneity
447.1	Stricture of artery	0.0738739	1.07667	0.0247363	0.00282236	502617	1657	500960	3	0	0.142519	2	0.93122	TRUE	FALSE	Low heterogeneity
440.2	Atherosclerosis of the extremities	0.0579998	1.05971	0.019424	0.00282664	503790	2830	500960	3	0	0.259607	2	0.878268	TRUE	FALSE	Low heterogeneity
568	Other disorders of peritoneum	0.0399095	1.04072	0.0134165	0.00293325	490857	5787	485070	3	0	1.97014	2	0.373413	TRUE	FALSE	Low heterogeneity
568.1	Peritoneal adhesions (postoperative) (postinfection)	0.0428714	1.0438	0.0144162	0.00294102	490058	4988	485070	3	21.0601	2.53357	2	0.281736	TRUE	FALSE	Low heterogeneity
371.33	Noninfectious dermatoses of eyelid	-0.186273	0.830047	0.0626439	0.00294404	82308	262	82046	2	0	0.453316	1	0.500765	TRUE	FALSE	Low heterogeneity
687.1	Rash and other nonspecific skin eruption	0.0266007	1.02696	0.00894955	0.00295581	514179	14854	499325	3	1.08966	2.02203	2	0.363849	TRUE	FALSE	Low heterogeneity
695.42	Systemic lupus erythematosus	0.0798208	1.08309	0.0268586	0.0029597	497785	1428	496357	3	0	1.45019	2	0.484277	TRUE	FALSE	Low heterogeneity
724.9	Other unspecified back disorders	0.0496709	1.05093	0.0167317	0.0029909	489152	3722	485430	3	0	1.93811	2	0.379441	TRUE	FALSE	Low heterogeneity
443.7	Peripheral angiopathy in diseases classified elsewhere	0.0977783	1.10272	0.0329656	0.00301632	501889	929	500960	3	0	0.52501	2	0.769122	TRUE	FALSE	Low heterogeneity
340	Migraine	0.0264521	1.02681	0.00893071	0.00305723	509607	15219	494388	3	59.9763	4.99703	2	0.0822068	TRUE	FALSE	High heterogeneity
715	Other inflammatory spondylopathies	0.0472406	1.04837	0.0159588	0.00307489	460555	4124	456431	3	0	0.996908	2	0.607469	TRUE	FALSE	Low heterogeneity
599.8	Other symptoms involving urinary system	0.0434276	1.04438	0.0146973	0.00312876	439922	5820	434102	2	0	0.130091	1	0.718338	TRUE	FALSE	Low heterogeneity
676	Other disorders of the breast associated with childbirth and disorders of lactation	-0.15059	0.8602	0.050983	0.00313956	284191	398	283793	3	0	0.820352	2	0.663533	TRUE	FALSE	Low heterogeneity
279.2	Autoimmune disease NEC	0.0902505	1.09445	0.0305686	0.00315328	90407	1105	89302	2	55.1206	2.2282	1	0.135512	TRUE	FALSE	High heterogeneity
567	Peritonitis and retroperitoneal infections	0.0568057	1.05845	0.0192778	0.00321195	487865	2795	485070	3	41.3574	3.41049	2	0.181728	TRUE	FALSE	Moderate heterogeneity
791	Gangrene	0.0919572	1.09632	0.0312159	0.00322072	523394	1028	522366	3	56.479	4.59548	2	0.100486	TRUE	FALSE	High heterogeneity
260.3	Adult failure to thrive	0.105618	1.1114	0.0358653	0.00323098	78256	799	77457	2	0	0.137205	1	0.711075	TRUE	FALSE	Low heterogeneity
695	Erythematous conditions	0.0305365	1.03101	0.0104709	0.00354183	508630	10293	498337	3	74.215	7.75646	2	0.0206874	TRUE	FALSE	Significant heterogeneity
344	Other paralytic syndromes	0.071951	1.0746	0.0246882	0.00356389	495159	1671	493488	3	5.86068	2.12451	2	0.345675	TRUE	FALSE	Low heterogeneity
686.1	Carbuncle and furuncle	0.0495533	1.0508	0.0170231	0.00360343	499521	3531	495990	3	65.5146	5.79955	2	0.0550355	TRUE	FALSE	High heterogeneity
433.2	Occlusion of cerebral arteries	0.0337393	1.03431	0.0116057	0.00364753	511626	7926	503700	3	0	0.100585	2	0.950951	TRUE	FALSE	Low heterogeneity
415.11	Pulmonary embolism and infarction, acute	0.0556065	1.05718	0.0191698	0.00372292	512242	2913	509329	3	0	0.103474	2	0.949578	TRUE	FALSE	Low heterogeneity
599.2	Retention of urine	0.0260218	1.02636	0.00901043	0.0038774	493406	13847	479559	3	0	1.89106	2	0.388473	TRUE	FALSE	Low heterogeneity
253.7	Other disorders of neurohypophysis	0.144981	1.15602	0.0502325	0.00389937	508252	383	507869	3	10.728	2.24034	2	0.326224	TRUE	FALSE	Low heterogeneity
729.1	Rheumatism, unspecified and fibrositis	0.0819479	1.0854	0.0284256	0.00394043	462768	1239	461529	3	0	0.392339	2	0.821873	TRUE	FALSE	Low heterogeneity
530.3	Stricture and stenosis of esophagus	0.0493465	1.05058	0.017121	0.00394877	454018	3558	450460	3	18.4483	2.45243	2	0.293401	TRUE	FALSE	Low heterogeneity
304	Adjustment reaction	0.0358175	1.03647	0.0124885	0.00413039	442743	7702	435041	3	0	0.216257	2	0.897512	TRUE	FALSE	Low heterogeneity
275.5	Disorders of calcium/phosphorus metabolism	0.0387582	1.03952	0.0135288	0.0041718	519780	5919	513861	3	20.9235	2.5292	2	0.282353	TRUE	FALSE	Low heterogeneity
521.1	Dental caries	0.0401431	1.04096	0.0140264	0.00421028	509162	5236	503926	3	85.5546	13.8452	2	0.000985255	TRUE	FALSE	Significant heterogeneity
287	Purpura and other hemorrhagic conditions	0.0357539	1.0364	0.012507	0.00425371	516790	6972	509818	3	11.0647	2.24883	2	0.324843	TRUE	FALSE	Low heterogeneity
474.2	Chronic tonsillitis and adenoiditis	0.0579532	1.05967	0.0202788	0.00426559	473771	2532	471239	3	10.8878	2.24436	2	0.325569	TRUE	FALSE	Low heterogeneity
531.1	Hemorrhage from gastrointestinal ulcer	0.0814375	1.08485	0.0285352	0.00431819	513594	1239	512355	3	1.1825	2.02393	2	0.363503	TRUE	FALSE	Low heterogeneity
458	Hypotension	0.0256748	1.02601	0.00901042	0.00437938	501173	13692	487481	3	0	1.40593	2	0.495115	TRUE	FALSE	Low heterogeneity
288.2	Elevated white blood cell count	0.0384518	1.0392	0.0135018	0.00440078	88421	6183	82238	2	0	0.0411223	1	0.839302	TRUE	FALSE	Low heterogeneity
285.21	Anemia in chronic kidney disease	0.0810315	1.08441	0.0284691	0.00442308	77085	1306	75779	2	0	0.295798	1	0.586529	TRUE	FALSE	Low heterogeneity
426.9	Cardiac pacemaker/device in situ	0.0444494	1.04545	0.0156507	0.00451017	468950	4456	464494	3	38.5505	3.2547	2	0.196449	TRUE	FALSE	Moderate heterogeneity
272.12	Hyperglyceridemia	0.0575982	1.05929	0.0202863	0.00452164	452573	2698	449875	3	0	0.187155	2	0.910667	TRUE	FALSE	Low heterogeneity
859	Complication due to other implant and internal device	0.0375948	1.03831	0.013254	0.00456129	503152	5946	497206	3	0	1.11119	2	0.573731	TRUE	FALSE	Low heterogeneity
428.3	Heart failure with reduced EF [Systolic or combined heart failure]	0.0588027	1.06057	0.0207435	0.00458622	81831	2617	79214	2	0	0.320911	1	0.57106	TRUE	FALSE	Low heterogeneity
110.13	Dermatophytosis of the body	0.0704502	1.07299	0.0249194	0.00469689	85789	1679	84110	2	0	0.154559	1	0.694217	TRUE	FALSE	Low heterogeneity
603	Other disorders of testis	0.0512521	1.05259	0.0181581	0.00476445	207777	3116	204661	3	0	1.18439	2	0.553113	TRUE	FALSE	Low heterogeneity
790.6	Other abnormal blood chemistry	0.0248662	1.02518	0.00881331	0.0047809	522194	14856	507338	3	0	0.907495	2	0.635243	TRUE	FALSE	Low heterogeneity
990	Effects radiation NOS	0.0341246	1.03471	0.0121054	0.00481804	517519	7424	510095	3	0	0.543454	2	0.762062	TRUE	FALSE	Low heterogeneity
447	Other disorders of arteries and arterioles	0.0402308	1.04105	0.0143089	0.00492964	506295	5335	500960	3	0	1.3499	2	0.509183	TRUE	FALSE	Low heterogeneity
858	Complication of internal orthopedic device	0.0367205	1.0374	0.0131131	0.0051057	503332	6126	497206	3	3.92327	2.08167	2	0.35316	TRUE	FALSE	Low heterogeneity
614.5	Inflammatory disease of cervix, vagina, and vulva	0.0312942	1.03179	0.0111803	0.00512525	275943	9123	266820	3	31.5659	2.92252	2	0.231944	TRUE	FALSE	Moderate heterogeneity
250.7	Diabetic retinopathy	0.049472	1.05072	0.0177125	0.00522136	501552	3677	497875	3	65.6933	5.82977	2	0.0542103	TRUE	FALSE	High heterogeneity
594.8	Renal colic	0.0556921	1.05727	0.0200147	0.00539323	462266	2523	459743	2	0	0.0323417	1	0.85728	TRUE	FALSE	Low heterogeneity
819	Skull and face fracture and other intercranial injury	0.0359889	1.03664	0.0129697	0.00552288	522389	6227	516162	3	0	0.881871	2	0.643434	TRUE	FALSE	Low heterogeneity
736.5	Acquired deformities of knee	0.143621	1.15445	0.0518979	0.00565104	84207	367	83840	2	0	0.627763	1	0.428177	TRUE	FALSE	Low heterogeneity
358	Myoneural disorders	0.0703583	1.07289	0.0254405	0.00568185	513414	1616	511798	3	0	0.83967	2	0.657155	TRUE	FALSE	Low heterogeneity
415.1	Acute pulmonary heart disease	0.0537729	1.05524	0.0194886	0.00579426	93591	2835	90756	2	0	0.000194458	1	0.988874	TRUE	FALSE	Low heterogeneity
709	Diffuse diseases of connective tissue	0.0360217	1.03668	0.0130613	0.00581758	499932	6142	493790	3	0	1.92316	2	0.382288	TRUE	FALSE	Low heterogeneity
710.19	Unspecified osteomyelitis	0.0631685	1.06521	0.0229989	0.00602179	459613	1990	457623	3	39.8357	3.32423	2	0.189737	TRUE	FALSE	Moderate heterogeneity
452	Other venous embolism and thrombosis	0.0347632	1.03537	0.0126705	0.00607639	465407	7341	458066	3	50.6349	4.05145	2	0.131898	TRUE	FALSE	High heterogeneity
743	Osteoporosis, osteopenia and pathological fracture	0.0198497	1.02005	0.0072419	0.00612628	523364	24102	499262	3	71.4528	7.00594	2	0.0301079	TRUE	FALSE	Significant heterogeneity
327.71	Restless legs syndrome	0.0518476	1.05322	0.018944	0.0062024	73614	3045	70569	2	0	0.0104814	1	0.918456	TRUE	FALSE	Low heterogeneity
781	Symptoms involving nervous and musculoskeletal systems	0.0397086	1.04051	0.0145092	0.00620407	523255	5081	518174	3	0	0.794718	2	0.672093	TRUE	FALSE	Low heterogeneity
521	Diseases of hard tissues of teeth	0.0377996	1.03852	0.0138817	0.00646946	509278	5352	503926	3	85.6859	13.9722	2	0.000924625	TRUE	FALSE	Significant heterogeneity
574.11	Cholelithiasis with acute cholecystitis	0.0586162	1.06037	0.0215399	0.00650278	500165	2185	497980	3	54.6464	4.4098	2	0.110262	TRUE	FALSE	High heterogeneity
180	Cervical cancer and dysplasia	0.0405634	1.0414	0.0149181	0.00654667	248590	4807	243783	3	0	0.601957	2	0.740094	TRUE	FALSE	Low heterogeneity
427.5	Arrhythmia (cardiac) NOS	0.0296324	1.03008	0.0109076	0.00659406	475332	10838	464494	3	1.94235	2.03962	2	0.360664	TRUE	FALSE	Low heterogeneity
575.7	Other disorders of gallbladder	0.0510491	1.05237	0.0188047	0.00663356	500897	2917	497980	3	42.8376	3.4988	2	0.173878	TRUE	FALSE	Moderate heterogeneity
626.1	Irregular menstrual cycle/bleeding	0.0203963	1.02061	0.00751953	0.00667881	257032	20711	236321	3	81.9814	11.0996	2	0.00388819	TRUE	FALSE	Significant heterogeneity
285.2	Anemia of chronic disease	0.0462899	1.04738	0.0170724	0.00670032	485691	3709	481982	3	0	0.178035	2	0.914829	TRUE	FALSE	Low heterogeneity
289.4	Lymphadenitis	0.0291	1.02953	0.0107402	0.00673965	509505	9463	500042	3	50.9037	4.07363	2	0.130444	TRUE	FALSE	High heterogeneity
278.3	Localized adiposity	0.105537	1.11131	0.0389882	0.00679159	482858	664	482194	3	3.83209	2.0797	2	0.353508	TRUE	FALSE	Low heterogeneity
585.34	Chronic Kidney Disease, Stage IV	0.0759007	1.07886	0.0282762	0.00726904	80360	1326	79034	2	0	0.0420308	1	0.837561	TRUE	FALSE	Low heterogeneity
041.12	Methicillin resistant Staphylococcus aureus	0.0812283	1.08462	0.0302837	0.00731303	87702	1125	86577	2	71.4792	3.50621	1	0.0611392	TRUE	FALSE	High heterogeneity
728.7	Fasciitis	0.0287751	1.02919	0.0107295	0.00732149	471091	9562	461529	3	54.1083	4.35809	2	0.11315	TRUE	FALSE	High heterogeneity
479	Other upper respiratory disease	0.0244628	1.02476	0.0091436	0.00746407	484985	13746	471239	3	65.8869	5.86285	2	0.0533209	TRUE	FALSE	High heterogeneity
530.9	Heartburn	0.0446074	1.04562	0.016696	0.00754609	418836	3775	415061	2	0	0.204401	1	0.651192	TRUE	FALSE	Low heterogeneity
946	Anaphylactic shock NOS	0.0725596	1.07526	0.0271891	0.00761457	495616	1378	494238	3	0	1.91646	2	0.383572	TRUE	FALSE	Low heterogeneity
765	Cervical radiculitis	0.0433507	1.0443	0.0162469	0.00762469	86207	4122	82085	2	0	0.0560016	1	0.812931	TRUE	FALSE	Low heterogeneity
305.2	Eating disorder	0.0715854	1.07421	0.0268384	0.00764691	436553	1512	435041	3	0	1.63807	2	0.440857	TRUE	FALSE	Low heterogeneity
291.8	Alteration of consciousness	0.0535226	1.05498	0.0200889	0.00771523	463985	2656	461329	2	0	0.0155292	1	0.900827	TRUE	FALSE	Low heterogeneity
614.54	Abscess or ulceration of vulva	0.100996	1.10627	0.0382141	0.00822007	267507	687	266820	3	0	1.8613	2	0.394296	TRUE	FALSE	Low heterogeneity
580.1	Glomerulonephritis	0.0654326	1.06762	0.0247962	0.00831964	494573	1639	492934	3	33.35	3.00075	2	0.223047	TRUE	FALSE	Moderate heterogeneity
596	Other disorders of bladder	0.0224022	1.02265	0.00849601	0.00836952	515144	14885	500259	3	0	1.08418	2	0.581531	TRUE	FALSE	Low heterogeneity
274.11	Gouty arthropathy	0.0642996	1.06641	0.0244042	0.0084192	517055	1760	515295	3	11.7508	2.26631	2	0.322016	TRUE	FALSE	Low heterogeneity
938.2	Chronic dermatitis due to solar radiation	-0.0322506	0.968264	0.0122504	0.00847327	502405	8167	494238	3	0	0.66626	2	0.716677	TRUE	FALSE	Low heterogeneity
519.9	Symptoms involving respiratory system and other chest symptoms	0.0391576	1.03993	0.0148809	0.00850319	464393	5257	459136	2	0	0.154346	1	0.694416	TRUE	FALSE	Low heterogeneity
301.2	Antisocial/borderline personality disorder	0.0972286	1.10211	0.0370943	0.00876422	435795	754	435041	3	0	0.567081	2	0.753113	TRUE	FALSE	Low heterogeneity
211	Benign neoplasm of other parts of digestive system	0.0234145	1.02369	0.0089537	0.00892105	511209	14279	496930	3	0	0.627895	2	0.730557	TRUE	FALSE	Low heterogeneity
227.1	Benign neoplasm of adrenal gland	0.0862227	1.09005	0.0330693	0.00912514	517912	921	516991	3	0	1.41601	2	0.492625	TRUE	FALSE	Low heterogeneity
850	Hemorrhage or hematoma complicating a procedure	0.029771	1.03022	0.0114279	0.00918431	505227	8021	497206	3	16.4515	2.39382	2	0.302127	TRUE	FALSE	Low heterogeneity
695.7	Prurigo and Lichen	0.0562127	1.05782	0.0216112	0.00929286	500551	2214	498337	3	0	1.16214	2	0.5593	TRUE	FALSE	Low heterogeneity
440.21	Atherosclerosis of native arteries of the extremities with ulceration or gangrene	0.13969	1.14992	0.0538028	0.00942266	84377	349	84028	2	0	0.274461	1	0.600355	TRUE	FALSE	Low heterogeneity
277.51	Lipoprotein disorders	0.0712679	1.07387	0.0275364	0.00964974	516289	1366	514923	3	30.3506	2.87152	2	0.237934	TRUE	FALSE	Moderate heterogeneity
695.41	Cutaneous lupus erythematosus	0.110564	1.11691	0.0429893	0.0101147	496897	540	496357	3	0	1.19212	2	0.550978	TRUE	FALSE	Low heterogeneity
281.11	Pernicious anemia	0.0776295	1.08072	0.0301861	0.0101201	483085	1103	481982	3	0	0.794871	2	0.672041	TRUE	FALSE	Low heterogeneity
345	Epilepsy, recurrent seizures, convulsions	0.0279984	1.02839	0.01089	0.0101404	502383	8895	493488	3	0	0.00649427	2	0.996758	TRUE	FALSE	Low heterogeneity
707.2	Chronic ulcer of leg or foot	0.0615279	1.06346	0.0239531	0.0102087	95407	1869	93538	2	0	0.00217037	1	0.962842	TRUE	FALSE	Low heterogeneity
287.3	Thrombocytopenia	0.0341544	1.03474	0.0133132	0.010304	515917	6099	509818	3	29.3994	2.83284	2	0.242581	TRUE	FALSE	Moderate heterogeneity
327.1	Hypersomnia	0.0433412	1.04429	0.0169195	0.010419	74408	3839	70569	2	0	0.0066435	1	0.935038	TRUE	FALSE	Low heterogeneity
288	Diseases of white blood cells	0.0253075	1.02563	0.00988068	0.0104277	511303	11261	500042	3	15.4499	2.36546	2	0.306441	TRUE	FALSE	Low heterogeneity
727.1	Synovitis and tenosynovitis	0.0280413	1.02844	0.0109657	0.0105521	470813	9284	461529	3	0	0.635224	2	0.727885	TRUE	FALSE	Low heterogeneity
427.21	Atrial fibrillation	0.0338823	1.03446	0.0132611	0.0106184	75798	7990	67808	2	0	0.00973558	1	0.921401	TRUE	FALSE	Low heterogeneity
151	Cancer of stomach	0.0771199	1.08017	0.0302549	0.0108029	448122	1115	447007	2	0	0.148499	1	0.699974	TRUE	FALSE	Low heterogeneity
426.91	Cardiac pacemaker in situ	0.0437102	1.04468	0.0171758	0.010932	468124	3630	464494	3	46.2453	3.72061	2	0.155625	TRUE	FALSE	Moderate heterogeneity
797.1	Cardiogenic shock	0.12	1.1275	0.0471563	0.0109365	522799	441	522358	3	9.98449	2.22184	2	0.329256	TRUE	FALSE	Low heterogeneity
696.41	Psoriasis vulgaris	0.0399309	1.04074	0.0157148	0.0110544	495944	4242	491702	3	0	0.414912	2	0.812649	TRUE	FALSE	Low heterogeneity
504.1	Idiopathic fibrosing alveolitis	0.119979	1.12747	0.0472544	0.0111166	85014	450	84564	2	0	0.425155	1	0.514376	TRUE	FALSE	Low heterogeneity
938	Dermatitis due to solar radiation	-0.0294523	0.970977	0.0116	0.0111175	503364	9126	494238	3	0	0.228222	2	0.892159	TRUE	FALSE	Low heterogeneity
669	Complications of labor and delivery NEC	-0.0428653	0.95804	0.0169077	0.0112367	279710	3874	275836	3	0	0.0496441	2	0.975483	TRUE	FALSE	Low heterogeneity
714.1	Rheumatoid arthritis	0.0305433	1.03101	0.0120643	0.0113506	463713	7282	456431	3	3.34299	2.06917	2	0.355373	TRUE	FALSE	Low heterogeneity
041.8	H. pylori	0.112136	1.11867	0.044317	0.0113958	87084	507	86577	2	0	0.0829752	1	0.773305	TRUE	FALSE	Low heterogeneity
958	Certain early complications of trauma or procedure	0.0592256	1.06101	0.0234361	0.0115008	523392	1887	521505	3	0	1.34524	2	0.51037	TRUE	FALSE	Low heterogeneity
727.5	Rupture of synovium	0.0627629	1.06477	0.0248872	0.0116726	463193	1664	461529	3	0	0.14016	2	0.932319	TRUE	FALSE	Low heterogeneity
172.22	Squamous cell carcinoma	-0.0473723	0.953732	0.0188083	0.0117794	85744	3335	82409	2	0	0.102438	1	0.748924	TRUE	FALSE	Low heterogeneity
590	Pyelonephritis	0.0419225	1.04281	0.0166738	0.011928	474951	3779	471172	3	2.79555	2.05752	2	0.35745	TRUE	FALSE	Low heterogeneity
724.2	Disorders of coccyx	0.0561472	1.05775	0.0223852	0.0121336	487527	2097	485430	3	0	1.34918	2	0.509364	TRUE	FALSE	Low heterogeneity
180.3	Cervical intraepithelial neoplasia [CIN] [Cervical dysplasia]	0.0395762	1.04037	0.0158315	0.0124251	248009	4226	243783	3	0	0.456879	2	0.795774	TRUE	FALSE	Low heterogeneity
480.5	Bronchopneumonia and lung abscess	0.0748875	1.07776	0.0300054	0.0125675	496681	1113	495568	3	0	0.606134	2	0.73855	TRUE	FALSE	Low heterogeneity
512.2	Painful respiration	0.0503264	1.05161	0.0201984	0.0127169	449089	2743	446346	2	0	0.242905	1	0.622115	TRUE	FALSE	Low heterogeneity
275.3	Disorders of magnesium metabolism	0.0506738	1.05198	0.0203775	0.0128914	516383	2522	513861	3	28.9907	2.81653	2	0.244567	TRUE	FALSE	Moderate heterogeneity
742	Derangement of joint, non-traumatic	0.0273906	1.02777	0.0110195	0.0129314	509542	9044	500498	3	0	1.45769	2	0.482467	TRUE	FALSE	Low heterogeneity
433.8	Late effects of cerebrovascular disease	0.049902	1.05117	0.0202535	0.0137446	506205	2505	503700	3	0	0.276056	2	0.871074	TRUE	FALSE	Low heterogeneity
707.3	Chronic ulcer of unspecified site	0.0546892	1.05621	0.0222547	0.013994	95677	2139	93538	2	0	0.185161	1	0.666975	TRUE	FALSE	Low heterogeneity
172.1	Melanomas of skin, dx or hx	-0.0281268	0.972265	0.0114883	0.0143527	502939	8938	494001	3	0	0.964964	2	0.617249	TRUE	FALSE	Low heterogeneity
159	Malignant neoplasm of other and ill-defined sites within the digestive organs and peritoneum	0.0284268	1.02883	0.0116242	0.0144654	499969	7796	492173	3	0	1.31255	2	0.51878	TRUE	FALSE	Low heterogeneity
618.1	Prolapse of vaginal walls	0.0253591	1.02568	0.0103714	0.0144812	279309	9922	269387	3	0	0.0331752	2	0.983549	TRUE	FALSE	Low heterogeneity
255	Disorders of adrenal glands	0.0455004	1.04655	0.0186901	0.0149141	510867	2998	507869	3	39.1199	3.28515	2	0.193482	TRUE	FALSE	Moderate heterogeneity
473	Diseases of the larynx and vocal cords	0.0290988	1.02953	0.0120309	0.015577	478801	7562	471239	3	66.9261	6.04706	2	0.0486292	TRUE	FALSE	Significant heterogeneity
433.31	Transient cerebral ischemia	0.0332163	1.03377	0.0137422	0.015645	509402	5702	503700	3	0	0.558707	2	0.756273	TRUE	FALSE	Low heterogeneity
429	Ill-defined descriptions and complications of heart disease	0.0225799	1.02284	0.00936063	0.0158559	514478	16071	498407	3	0	0.741445	2	0.690235	TRUE	FALSE	Low heterogeneity
527	Diseases of the salivary glands	0.041089	1.04194	0.0170355	0.0158671	513793	3636	510157	3	73.0945	7.43343	2	0.0243137	TRUE	FALSE	Significant heterogeneity
261.41	Rickets or osteomalacia	0.157883	1.17103	0.0656057	0.0161042	500813	220	500593	3	0	0.0348642	2	0.982719	TRUE	FALSE	Low heterogeneity
728.71	Contracture of palmar fascia [Dupuytren's disease]	0.0368274	1.03751	0.0153091	0.0161466	465931	4402	461529	3	49.0656	3.92662	2	0.140393	TRUE	FALSE	Moderate heterogeneity
426.31	Right bundle branch block	0.0408535	1.0417	0.016986	0.0161665	468233	3739	464494	3	0	1.25588	2	0.533689	TRUE	FALSE	Low heterogeneity
706.2	Sebaceous cyst	0.0201242	1.02033	0.00837092	0.0162143	514102	15193	498909	3	77.1515	8.75331	2	0.0125673	TRUE	FALSE	Significant heterogeneity
270	Disorders of protein plasma/amino-acid transport and metabolism	0.0506811	1.05199	0.0210842	0.0162278	521128	2356	518772	3	0	0.685064	2	0.70997	TRUE	FALSE	Low heterogeneity
333	Extrapyramidal disease and abnormal movement disorders	0.0351276	1.03575	0.0146461	0.0164658	498567	5079	493488	3	0	0.468582	2	0.791132	TRUE	FALSE	Low heterogeneity
260.6	Anorexia	0.0564389	1.05806	0.0235514	0.0165565	502444	1851	500593	3	43.3867	3.53274	2	0.170953	TRUE	FALSE	Moderate heterogeneity
527.7	Disturbance of salivary secretion	0.0601016	1.06194	0.0250898	0.0165997	511810	1653	510157	3	0	0.311365	2	0.855831	TRUE	FALSE	Low heterogeneity
722.3	Schmorl's nodes	0.169679	1.18492	0.0709283	0.0167453	77382	190	77192	2	0	0.601574	1	0.437978	TRUE	FALSE	Low heterogeneity
425	Cardiomyopathy	0.0360727	1.03673	0.0150857	0.0167944	519424	4690	514734	3	0	1.73818	2	0.419334	TRUE	FALSE	Low heterogeneity
425.1	Primary/intrinsic cardiomyopathies	0.0369388	1.03763	0.0154501	0.0168097	519204	4470	514734	3	0	1.7694	2	0.412838	TRUE	FALSE	Low heterogeneity
420.1	Myocarditis	0.149876	1.16169	0.062715	0.0168579	469424	243	469181	2	0	0.21792	1	0.64063	TRUE	FALSE	Low heterogeneity
550.6	Incisional hernia	0.0573302	1.05901	0.0239917	0.0168673	87648	1837	85811	2	76.4501	4.24631	1	0.0393358	TRUE	FALSE	Significant heterogeneity
579.2	Splenomegaly	0.0593066	1.0611	0.0248669	0.0170807	487316	1657	485659	3	0	0.451222	2	0.798028	TRUE	FALSE	Low heterogeneity
394	Rheumatic disease of the heart valves	0.0273181	1.02769	0.0114581	0.0171178	513410	8021	505389	3	0	0.133587	2	0.935388	TRUE	FALSE	Low heterogeneity
592.1	Cystitis	0.0269519	1.02732	0.0113942	0.0180101	479595	8423	471172	3	0	0.505041	2	0.77684	TRUE	FALSE	Low heterogeneity
656	Other perinatal conditions of fetus or newborn	-0.070558	0.931874	0.0298489	0.0180865	523394	1243	522151	3	0	1.53217	2	0.46483	TRUE	FALSE	Low heterogeneity
281.1	Megaloblastic anemia	0.0550213	1.05656	0.023364	0.0185247	483857	1875	481982	3	0	1.76902	2	0.412915	TRUE	FALSE	Low heterogeneity
696.4	Psoriasis	0.0339737	1.03456	0.0144485	0.0187045	496720	5018	491702	3	0	0.110141	2	0.946418	TRUE	FALSE	Low heterogeneity
300.11	Generalized anxiety disorder	0.028085	1.02848	0.0119448	0.0187111	444252	9211	435041	3	0	0.873439	2	0.646153	TRUE	FALSE	Low heterogeneity
798	Malaise and fatigue	0.0200534	1.02026	0.00855367	0.0190566	523394	17421	505973	3	37.5501	3.20257	2	0.201638	TRUE	FALSE	Moderate heterogeneity
530.13	Barrett's esophagus	0.0638794	1.06596	0.0272662	0.0191394	66846	1436	65410	2	0	0.190238	1	0.662718	TRUE	FALSE	Low heterogeneity
769	Nonallopathic lesions NEC	0.0641736	1.06628	0.0273979	0.019166	97684	1391	96293	2	0	0.722363	1	0.39537	TRUE	FALSE	Low heterogeneity
453	Chronic venous hypertension	0.129996	1.13882	0.0555971	0.0193779	73581	322	73259	2	0	0.103225	1	0.747993	TRUE	FALSE	Low heterogeneity
444.1	Arterial embolism and thrombosis of lower extremity artery	0.0747469	1.07761	0.0319758	0.0194077	501942	982	500960	3	0	0.0867939	2	0.957531	TRUE	FALSE	Low heterogeneity
433.1	Occlusion and stenosis of precerebral arteries	0.0360043	1.03666	0.0154208	0.0195549	508300	4600	503700	3	11.7427	2.2661	2	0.322049	TRUE	FALSE	Low heterogeneity
686.5	Pyoderma	0.160517	1.17412	0.0689917	0.0199855	496186	196	495990	3	32.9951	2.98485	2	0.224826	TRUE	FALSE	Moderate heterogeneity
714.2	Juvenile rheumatoid arthritis	-0.199389	0.819231	0.0859937	0.0204139	75541	135	75406	2	0	0.101762	1	0.749725	TRUE	FALSE	Low heterogeneity
601.3	Orchitis and epididymitis	0.0844718	1.08814	0.0364709	0.0205504	209188	767	208421	3	31.3196	2.91204	2	0.233163	TRUE	FALSE	Moderate heterogeneity
315	Develomental delays and disorders	0.062818	1.06483	0.027124	0.0205605	519809	1389	518420	3	77.7814	9.00148	2	0.0111008	TRUE	FALSE	Significant heterogeneity
594.3	Calculus of ureter	0.0340132	1.0346	0.0146873	0.0205675	509072	4813	504259	3	0	1.53489	2	0.464198	TRUE	FALSE	Low heterogeneity
830	Dislocation	0.0259758	1.02632	0.0112221	0.0206291	505111	8682	496429	3	0	0.12631	2	0.938798	TRUE	FALSE	Low heterogeneity
575.6	Cholesterolosis of gallbladder	0.0770682	1.08012	0.0333276	0.0207531	498885	905	497980	3	0	1.67727	2	0.4323	TRUE	FALSE	Low heterogeneity
284	Aplastic anemia	0.0596775	1.06149	0.0258421	0.0209263	483524	1542	481982	3	0	0.771504	2	0.679939	TRUE	FALSE	Low heterogeneity
276.12	Hyposmolality and/or hyponatremia	0.0308362	1.03132	0.0133553	0.0209478	505695	6063	499632	3	61.2131	5.15638	2	0.0759114	TRUE	FALSE	High heterogeneity
509.2	Respiratory insufficiency	0.0411444	1.042	0.0178319	0.0210356	501452	3259	498193	3	0	1.04159	2	0.594047	TRUE	FALSE	Low heterogeneity
964.1	Anticoagulants causing adverse effects	0.0726146	1.07532	0.0315389	0.0213138	437849	1037	436812	2	0	0.000917767	1	0.975832	TRUE	FALSE	Low heterogeneity
626	Disorders of menstruation and other abnormal bleeding from female genital tract	0.0155515	1.01567	0.00676436	0.0215033	262943	26622	236321	3	81.217	10.6479	2	0.00487343	TRUE	FALSE	Significant heterogeneity
474	Acute and chronic tonsillitis	0.0379684	1.0387	0.0165226	0.0215638	475112	3873	471239	3	15.6191	2.3702	2	0.305715	TRUE	FALSE	Low heterogeneity
301	Personality disorders	0.0589301	1.0607	0.0256688	0.0216881	436646	1605	435041	3	0	1.36185	2	0.506148	TRUE	FALSE	Low heterogeneity
707.1	Decubitus ulcer	0.0509572	1.05228	0.0222196	0.021828	519222	2076	517146	3	0	0.124086	2	0.939842	TRUE	FALSE	Low heterogeneity
355	Complex regional/central pain syndrome	0.0822498	1.08573	0.0359423	0.0221153	80111	796	79315	2	0	0.722368	1	0.395368	TRUE	FALSE	Low heterogeneity
709.7	Unspecified diffuse connective tissue disease	0.0359666	1.03662	0.0157186	0.0221285	497971	4181	493790	3	20.0117	2.50036	2	0.286453	TRUE	FALSE	Low heterogeneity
593.1	Gross hematuria	0.0469397	1.04806	0.0205158	0.0221391	77969	2563	75406	2	0	0.17687	1	0.674077	TRUE	FALSE	Low heterogeneity
681.1	Cellulitis and abscess of fingers/toes	0.0406382	1.04148	0.0178125	0.0225221	499328	3338	495990	3	0	0.720714	2	0.697427	TRUE	FALSE	Low heterogeneity
334	Degenerative disease of the spinal cord	0.0385045	1.03926	0.0169055	0.0227487	497111	3623	493488	3	39.4169	3.30125	2	0.19193	TRUE	FALSE	Moderate heterogeneity
702.1	Actinic keratosis	-0.0234672	0.976806	0.0103049	0.0227688	514175	11322	502853	3	0	0.204528	2	0.902791	TRUE	FALSE	Low heterogeneity
729.3	Panniculitis	0.123177	1.13109	0.0541185	0.022842	461861	332	461529	3	73.6951	7.60315	2	0.0223356	TRUE	FALSE	Significant heterogeneity
580.14	Chronic glomerulonephritis, NOS	0.0661338	1.06837	0.0290708	0.0229108	452798	1190	451608	2	0	0.797456	1	0.371855	TRUE	FALSE	Low heterogeneity
250.25	Diabetes type 2 with peripheral circulatory disorders	0.0670859	1.06939	0.0295278	0.0230893	75463	1442	74021	2	0	0.62774	1	0.428186	TRUE	FALSE	Low heterogeneity
276.41	Acidosis	0.0375277	1.03824	0.0165579	0.0234232	503495	3863	499632	3	35.0505	3.07932	2	0.214454	TRUE	FALSE	Moderate heterogeneity
696	Psoriasis and related disorders	0.0319062	1.03242	0.0140857	0.0235039	496996	5294	491702	3	0	0.139309	2	0.932716	TRUE	FALSE	Low heterogeneity
520.1	Hereditary disturbances in tooth structure	0.125016	1.13317	0.0552293	0.0235996	504246	320	503926	3	0	0.797796	2	0.671059	TRUE	FALSE	Low heterogeneity
331	Other cerebral degenerations	0.0487471	1.04995	0.0215469	0.0236744	495695	2207	493488	3	65.3432	5.77087	2	0.0558305	TRUE	FALSE	High heterogeneity
710.12	Chronic osteomyelitis	0.076424	1.07942	0.033805	0.0237761	458520	897	457623	3	63.7955	5.52418	2	0.0631597	TRUE	FALSE	High heterogeneity
280.2	Iron deficiency anemia secondary to blood loss (chronic)	0.0416495	1.04253	0.0184833	0.0242368	485116	3134	481982	3	0	1.84582	2	0.397361	TRUE	FALSE	Low heterogeneity
433.3	Cerebral ischemia	0.0277154	1.0281	0.0123033	0.0242794	510870	7170	503700	3	0	0.475934	2	0.788229	TRUE	FALSE	Low heterogeneity
427.12	Paroxysmal ventricular tachycardia	0.0435335	1.04449	0.019345	0.0244256	467344	2850	464494	3	0	0.580397	2	0.748115	TRUE	FALSE	Low heterogeneity
599.9	Other abnormality of urination	0.0325377	1.03307	0.0145049	0.0248831	439299	5197	434102	2	0	0.170438	1	0.679723	TRUE	FALSE	Low heterogeneity
274.21	Chondrocalcinosis	0.0692582	1.07171	0.030903	0.0250166	516347	1052	515295	3	66.4564	5.96238	2	0.0507324	TRUE	FALSE	High heterogeneity
427.1	Paroxysmal tachycardia, unspecified	0.0269098	1.02728	0.0120076	0.0250221	472045	7551	464494	3	0	1.91607	2	0.383645	TRUE	FALSE	Low heterogeneity
300.12	Agorophobia, social phobia, and panic disorder	0.0396749	1.04047	0.0177119	0.0250899	438628	3587	435041	3	54.5152	4.39708	2	0.110965	TRUE	FALSE	High heterogeneity
286.5	Hemorrhagic disorder due to intrinsic circulating anticoagulants	0.145175	1.15624	0.0649798	0.0254726	465372	227	465145	2	0	0.0513978	1	0.820649	TRUE	FALSE	Low heterogeneity
732	Osteochondropathies	0.0663636	1.06862	0.0297229	0.0255658	483914	1144	482770	3	0	0.342488	2	0.842616	TRUE	FALSE	Low heterogeneity
575.8	Other disorders of biliary tract	0.0431764	1.04412	0.0193692	0.0258059	500738	2758	497980	3	0	1.45105	2	0.484069	TRUE	FALSE	Low heterogeneity
356	Hereditary and idiopathic peripheral neuropathy	0.0366754	1.03736	0.0164571	0.0258441	515915	4117	511798	3	0	1.04186	2	0.593967	TRUE	FALSE	Low heterogeneity
964	Poisoning by agents primarily affecting blood constituents	0.0687655	1.07118	0.0308758	0.0259364	437894	1082	436812	2	0	0.198923	1	0.655591	TRUE	FALSE	Low heterogeneity
244.1	Secondary hypothyroidism	0.0369633	1.03765	0.0166116	0.0260713	488621	3887	484734	3	42.3619	3.46993	2	0.176407	TRUE	FALSE	Moderate heterogeneity
614.1	Pelvic peritoneal adhesions, female (postoperative) (postinfection)	0.0397004	1.0405	0.0178484	0.0261277	270046	3226	266820	3	49.9815	3.99852	2	0.135435	TRUE	FALSE	Moderate heterogeneity
366	Cataract	0.0131126	1.0132	0.00589846	0.0262123	523390	35897	487493	3	0	0.235374	2	0.888974	TRUE	FALSE	Low heterogeneity
420.21	Acute pericarditis	0.0934945	1.098	0.0420707	0.0262617	515291	557	514734	3	0	0.129021	2	0.937526	TRUE	FALSE	Low heterogeneity
594.1	Calculus of kidney	0.021118	1.02134	0.00954425	0.0269225	516637	12378	504259	3	0	1.92458	2	0.382016	TRUE	FALSE	Low heterogeneity
626.11	Absent or infrequent menstruation	-0.065284	0.936801	0.0295444	0.0271266	215599	1323	214276	2	83.5065	6.06301	1	0.0138042	TRUE	FALSE	Significant heterogeneity
537.1	Lesions of stomach and duodenum	0.138426	1.14847	0.0628399	0.027606	86574	247	86327	2	0	0.91429	1	0.338979	TRUE	FALSE	Low heterogeneity
626.2	Dysmenorrhea	0.0353166	1.03595	0.0160387	0.027668	240575	4254	236321	3	0	0.493234	2	0.78144	TRUE	FALSE	Low heterogeneity
580.31	Nephritis and nephropathy in diseases classified elsewhere	0.0661995	1.06844	0.0300729	0.0277146	80306	1272	79034	2	0	0.364737	1	0.545887	TRUE	FALSE	Low heterogeneity
286.8	Hypercoagulable state	0.0604643	1.06233	0.0275738	0.0283203	88276	1368	86908	2	1.44296	1.01464	1	0.313794	TRUE	FALSE	Low heterogeneity
592	Cystitis and urethritis	0.0243954	1.0247	0.0111341	0.028448	480012	8840	471172	3	0	0.766488	2	0.681647	TRUE	FALSE	Low heterogeneity
396	Abnormal heart sounds	0.030002	1.03046	0.0136936	0.028456	467774	6129	461645	2	0	0.378393	1	0.538464	TRUE	FALSE	Low heterogeneity
283	Acquired hemolytic anemias	0.110525	1.11686	0.0505288	0.0287155	482364	382	481982	3	62.5963	5.34707	2	0.0690079	TRUE	FALSE	High heterogeneity
586.2	Cyst of kidney, acquired	0.0352233	1.03585	0.0161179	0.0288626	497029	4095	492934	3	11.8404	2.26861	2	0.321645	TRUE	FALSE	Low heterogeneity
755	Congenital anomalies of limbs	0.0518985	1.05327	0.0237521	0.028888	519555	1828	517727	3	0	1.91009	2	0.384795	TRUE	FALSE	Low heterogeneity
599.5	Frequency of urination and polyuria	0.0233519	1.02363	0.0106915	0.0289506	444126	10024	434102	2	0	0.2005	1	0.654317	TRUE	FALSE	Low heterogeneity
530.12	Ulcer of esophagus	0.0286658	1.02908	0.013128	0.0289941	456478	6018	450460	3	0	0.71084	2	0.700879	TRUE	FALSE	Low heterogeneity
755.6	Other congenital anomalies of lower limb, including pelvic girdle	0.0849142	1.08862	0.0389545	0.02927	518389	662	517727	3	0	0.0167261	2	0.991672	TRUE	FALSE	Low heterogeneity
615	Endometriosis	0.027369	1.02775	0.0125636	0.0293733	273545	6725	266820	3	0	0.127081	2	0.938436	TRUE	FALSE	Low heterogeneity
704.1	Alopecia	0.0411934	1.04205	0.0189285	0.0295355	509394	3010	506384	3	8.8831	2.19498	2	0.333707	TRUE	FALSE	Low heterogeneity
274.2	Crystal arthropathies	0.0642828	1.06639	0.0295836	0.0297866	516445	1150	515295	3	55.16	4.4603	2	0.107512	TRUE	FALSE	High heterogeneity
695.9	Unspecified erythematous condition	0.0631066	1.06514	0.0290612	0.0298929	460063	1218	458845	2	0	0.00177992	1	0.966348	TRUE	FALSE	Low heterogeneity
411.9	Other acute and subacute forms of ischemic heart disease	0.0501065	1.05138	0.0230835	0.0299565	475662	1923	473739	3	0	1.53169	2	0.464941	TRUE	FALSE	Low heterogeneity
275.51	Hypocalcemia	0.0592532	1.06104	0.0273416	0.030224	91772	1393	90379	2	0	0.735675	1	0.39105	TRUE	FALSE	Low heterogeneity
557	Intestinal malabsorption (non-celiac)	0.0433675	1.04432	0.0200206	0.0303006	420992	2694	418298	3	40.0831	3.33796	2	0.18844	TRUE	FALSE	Moderate heterogeneity
242.3	Exophthalmos	0.0916269	1.09596	0.0424045	0.0307121	485291	557	484734	3	22.5475	2.58223	2	0.274964	TRUE	FALSE	Low heterogeneity
627.2	Symptomatic menopause	-0.0334493	0.967104	0.0154864	0.0307794	241381	5060	236321	3	30.8605	2.8927	2	0.235428	TRUE	FALSE	Moderate heterogeneity
070.2	Viral hepatitis B	0.0923618	1.09676	0.0427626	0.0307825	496533	543	495990	3	0	1.3045	2	0.520874	TRUE	FALSE	Low heterogeneity
291	Other specified nonpsychotic and/or transient mental disorders	0.0344188	1.03502	0.0159648	0.0310902	511530	4211	507319	3	0	1.34913	2	0.509379	TRUE	FALSE	Low heterogeneity
588	Disorders resulting from impaired renal function	0.0574925	1.05918	0.0266874	0.0312167	494408	1474	492934	3	0	0.565195	2	0.753823	TRUE	FALSE	Low heterogeneity
840.2	Rotator cuff (capsule) sprain	0.0444077	1.04541	0.0206348	0.0313916	82939	2512	80427	2	0	0.0884946	1	0.7661	TRUE	FALSE	Low heterogeneity
710.11	Acute osteomyelitis	0.0778147	1.08092	0.0361895	0.0315391	76655	798	75857	2	0	0.367728	1	0.544245	TRUE	FALSE	Low heterogeneity
281	Other deficiency anemia	0.044039	1.04502	0.0205112	0.0317877	484451	2469	481982	3	0	0.513939	2	0.773392	TRUE	FALSE	Low heterogeneity
577.2	Chronic pancreatitis	0.0604947	1.06236	0.0282185	0.0320493	518583	1272	517311	3	0	1.08565	2	0.581103	TRUE	FALSE	Low heterogeneity
634.3	Ectopic pregnancy	0.0887192	1.09277	0.0414517	0.0323302	274570	583	273987	3	5.12326	2.108	2	0.348541	TRUE	FALSE	Low heterogeneity
241.1	Nontoxic uninodular goiter	0.0322296	1.03275	0.0150655	0.0324116	489657	4923	484734	3	0	0.419515	2	0.810781	TRUE	FALSE	Low heterogeneity
613	Other nonmalignant breast conditions	0.025449	1.02578	0.0119172	0.0327215	523029	8060	514969	3	0	1.3005	2	0.521914	TRUE	FALSE	Low heterogeneity
477	Epistaxis or throat hemorrhage	0.035357	1.03599	0.0165893	0.0330628	439961	3778	436183	2	64.1478	2.78923	1	0.0949	TRUE	FALSE	High heterogeneity
348.8	Encephalopathy, not elsewhere classified	0.0543318	1.05583	0.0255096	0.0331835	495082	1594	493488	3	0	1.71448	2	0.424332	TRUE	FALSE	Low heterogeneity
613.5	Mastodynia	0.0508917	1.05221	0.0239242	0.0334028	471614	1906	469708	2	0	0.0427397	1	0.836216	TRUE	FALSE	Low heterogeneity
276.4	Acid-base balance disorder	0.033116	1.03367	0.0155796	0.0335361	504033	4401	499632	3	36.0363	3.12678	2	0.209425	TRUE	FALSE	Moderate heterogeneity
514	Abnormal findings examination of lungs	0.0249626	1.02528	0.0117508	0.0336427	475568	8263	467305	2	66.5099	2.98596	1	0.0839897	TRUE	FALSE	High heterogeneity
368.2	Diplopia and disorders of binocular vision	0.0423742	1.04328	0.0199521	0.0336869	512432	2611	509821	3	0	0.2207	2	0.89552	TRUE	FALSE	Low heterogeneity
300.4	Dysthymic disorder	0.0332161	1.03377	0.0156999	0.0343718	439764	4723	435041	3	0	0.315439	2	0.854089	TRUE	FALSE	Low heterogeneity
297	Suicidal ideation or attempt	0.0560774	1.05768	0.0265094	0.0343977	56007	1590	54417	2	0	0.0800939	1	0.77717	TRUE	FALSE	Low heterogeneity
313	Pervasive developmental disorders	0.0385407	1.03929	0.0182458	0.0346609	521674	3254	518420	3	25.384	2.68039	2	0.261795	TRUE	FALSE	Moderate heterogeneity
872	Traumatic amputation	0.0627477	1.06476	0.0297231	0.0347658	503231	1152	502079	3	0	1.78545	2	0.409538	TRUE	FALSE	Low heterogeneity
446.9	Arteritis NOS	0.0748545	1.07773	0.0358	0.0365364	501745	785	500960	3	10.0811	2.22423	2	0.328863	TRUE	FALSE	Low heterogeneity
357	Inflammatory and toxic neuropathy	0.0253512	1.02568	0.0121927	0.0375985	519284	7486	511798	3	44.7062	3.61704	2	0.163896	TRUE	FALSE	Moderate heterogeneity
805	Fracture of vertebral column without mention of spinal cord injury	0.0361165	1.03678	0.017398	0.037903	491091	3447	487644	3	0	0.285801	2	0.86684	TRUE	FALSE	Low heterogeneity
742.9	Other derangement of joint	0.0251652	1.02548	0.0121271	0.037975	507971	7473	500498	3	0	1.39429	2	0.498006	TRUE	FALSE	Low heterogeneity
571.8	Liver abscess and sequelae of chronic liver disease	0.0436904	1.04466	0.0210962	0.0383582	500388	2323	498065	3	82.6295	11.5138	2	0.00316094	TRUE	FALSE	Significant heterogeneity
080	Postoperative infection	0.0238821	1.02417	0.0115349	0.0384139	519963	7906	512057	3	0	0.0261608	2	0.987005	TRUE	FALSE	Low heterogeneity
350	Abnormal movement	0.0213002	1.02153	0.0103269	0.0391519	522668	10832	511836	3	0	1.95586	2	0.376088	TRUE	FALSE	Low heterogeneity
614.52	Vaginitis and vulvovaginitis	0.0292789	1.02971	0.0142009	0.0392296	272538	5718	266820	3	24.5967	2.6524	2	0.265484	TRUE	FALSE	Low heterogeneity
276.13	Hyperpotassemia	0.0297583	1.03021	0.0144387	0.0393019	504949	5317	499632	3	0	1.29004	2	0.524652	TRUE	FALSE	Low heterogeneity
556.11	Angiodysplasia of intestine (without mention of hemorrhage)	0.117593	1.12479	0.0571158	0.0395081	69752	306	69446	2	0	0.0663027	1	0.796798	TRUE	FALSE	Low heterogeneity
874	Complication of amputation stump	0.0989696	1.10403	0.0481464	0.0398214	502501	422	502079	3	41.8971	3.44217	2	0.178872	TRUE	FALSE	Moderate heterogeneity
575.1	Cholangitis	0.0661973	1.06844	0.0322587	0.040162	498943	963	497980	3	0	0.545409	2	0.761318	TRUE	FALSE	Low heterogeneity
184.11	Malignant neoplasm of ovary	0.0514574	1.0528	0.0250921	0.040292	257067	1621	255446	3	0	0.361061	2	0.834827	TRUE	FALSE	Low heterogeneity
389.3	Degenerative and vascular disorders of ear	0.106714	1.11262	0.0522375	0.0410671	82939	365	82574	2	0	0.010859	1	0.917006	TRUE	FALSE	Low heterogeneity
253	Disorders of the pituitary gland and its hypothalamic control	0.0445302	1.04554	0.0218138	0.0412132	510039	2170	507869	3	0	0.828308	2	0.660899	TRUE	FALSE	Low heterogeneity
870.4	Open wound of nose and sinus	0.0903629	1.09457	0.0443412	0.0415599	502579	500	502079	3	62.8158	5.37863	2	0.0679275	TRUE	FALSE	High heterogeneity
721.8	Other allied disorders of spine	0.0610463	1.06295	0.0299698	0.0416576	486563	1133	485430	3	0	0.431831	2	0.805803	TRUE	FALSE	Low heterogeneity
279.7	Other immunological findings	0.0294905	1.02993	0.0144811	0.0417011	473849	5529	468320	2	69.0801	3.23417	1	0.072117	TRUE	FALSE	High heterogeneity
573	Other disorders of liver	0.022881	1.02314	0.0112375	0.0417374	507205	9140	498065	3	0	0.901863	2	0.637035	TRUE	FALSE	Low heterogeneity
289	Other diseases of blood and blood-forming organs	0.035822	1.03647	0.0176011	0.0418293	503445	3403	500042	3	0	0.147272	2	0.92901	TRUE	FALSE	Low heterogeneity
727.6	Rupture of tendon, nontraumatic	0.0350253	1.03565	0.01726	0.0424304	465273	3744	461529	3	0	0.395761	2	0.820468	TRUE	FALSE	Low heterogeneity
204	Leukemia	0.0381312	1.03887	0.0188078	0.0426206	517514	2891	514623	3	56.5763	4.60578	2	0.0999695	TRUE	FALSE	High heterogeneity
519.2	Respiratory complications	0.0669492	1.06924	0.0330284	0.0426608	506449	927	505522	3	0	0.135137	2	0.934664	TRUE	FALSE	Low heterogeneity
389.4	Tinnitus	-0.0383258	0.962399	0.0189252	0.0428549	465527	3041	462486	2	0	0.558771	1	0.454756	TRUE	FALSE	Low heterogeneity
426.3	Bundle branch block	0.0253027	1.02563	0.0124997	0.0429428	471580	7086	464494	3	0	1.25875	2	0.532924	TRUE	FALSE	Low heterogeneity
741.5	Hemarthrosis	0.112698	1.11929	0.0557586	0.0432622	500810	312	500498	3	35.5412	3.10276	2	0.211955	TRUE	FALSE	Moderate heterogeneity
366.2	Senile cataract	0.016124	1.01625	0.00798347	0.0434166	506540	19047	487493	3	0	0.256399	2	0.879678	TRUE	FALSE	Low heterogeneity
575.2	Obstruction of bile duct	0.0504668	1.05176	0.0250035	0.0435504	499609	1629	497980	3	0	0.784394	2	0.675571	TRUE	FALSE	Low heterogeneity
741.2	Stiffness of joint	0.0461502	1.04723	0.0230312	0.0450901	459796	1969	457827	2	0	0.750837	1	0.386211	TRUE	FALSE	Low heterogeneity
613.1	Inflammatory disease of breast	0.0487869	1.05	0.0243782	0.045365	516699	1730	514969	3	59.9631	4.99539	2	0.0822744	TRUE	FALSE	High heterogeneity
306.9	Tension headache	0.0469316	1.04805	0.0234609	0.0454557	436970	1929	435041	3	78.1351	9.1471	2	0.0103213	TRUE	FALSE	Significant heterogeneity
110.11	Dermatophytosis of nail	0.0314142	1.03191	0.01572	0.0456777	511668	4581	507087	3	22.9054	2.59422	2	0.273321	TRUE	FALSE	Low heterogeneity
727.4	Ganglion and cyst of synovium, tendon, and bursa	0.0262926	1.02664	0.013182	0.0460887	467593	6064	461529	3	0	1.28662	2	0.52555	TRUE	FALSE	Low heterogeneity
618	Genital prolapse	0.0168329	1.01698	0.00844705	0.0462882	284778	15391	269387	3	0	0.38505	2	0.824874	TRUE	FALSE	Low heterogeneity
260.2	severe protein-calorie malnutrition	0.0460321	1.04711	0.0231209	0.0464886	79476	2019	77457	2	0	0.769102	1	0.380495	TRUE	FALSE	Low heterogeneity
214.1	Lipoma of skin and subcutaneous tissue	0.0249798	1.02529	0.0125605	0.0467283	515113	6518	508595	3	0	0.986802	2	0.610546	TRUE	FALSE	Low heterogeneity
560.4	Other intestinal obstruction	0.0267785	1.02714	0.0135151	0.0475486	424067	5769	418298	3	0	0.153077	2	0.926317	TRUE	FALSE	Low heterogeneity
752.2	Other specified congenital anomalies of nervous system	-0.0899389	0.913987	0.0454262	0.0477157	520544	497	520047	3	81.2263	10.6532	2	0.00486058	TRUE	FALSE	Significant heterogeneity
448	Disease of capillaries	-0.0468966	0.954186	0.0236964	0.0478095	502864	1904	500960	3	24.3886	2.6451	2	0.266454	TRUE	FALSE	Low heterogeneity
797	Shock	0.0619379	1.0639	0.0313411	0.0481263	523394	1036	522358	3	0	1.46212	2	0.481399	TRUE	FALSE	Low heterogeneity
505	Other pulmonary inflamation or edema	0.0455662	1.04662	0.0230722	0.0482754	500221	2028	498193	3	50.902	4.07348	2	0.130453	TRUE	FALSE	High heterogeneity
706.8	Other specified diseases of sebaceous glands	-0.0344079	0.966177	0.0174292	0.0483643	86890	3659	83231	2	69.9649	3.32944	1	0.0680501	TRUE	FALSE	High heterogeneity
741.3	Difficulty in walking	0.0388444	1.03961	0.0197043	0.0486819	460708	2881	457827	2	0	0.952676	1	0.329039	TRUE	FALSE	Low heterogeneity
588.2	Secondary hyperparathyroidism (of renal origin)	0.0624212	1.06441	0.0317268	0.0491307	80072	1038	79034	2	0	0.00163278	1	0.967768	TRUE	FALSE	Low heterogeneity
394.7	Disease of tricuspid valve	0.0410071	1.04186	0.0208601	0.0493195	507759	2370	505389	3	0	0.853088	2	0.652761	TRUE	FALSE	Low heterogeneity
977	Personal history of allergy to medicinal agents	0.0445638	1.04557	0.0226996	0.0496227	438921	2109	436812	2	0	0.407462	1	0.52326	TRUE	FALSE	Low heterogeneity
215	Other benign neoplasm of connective and other soft tissue	0.0254465	1.02577	0.0129628	0.0496422	515221	6626	508595	3	53.229	4.27615	2	0.117881	TRUE	FALSE	High heterogeneity
297.2	Suicide or self-inflicted injury	0.0689444	1.07138	0.0351485	0.0498191	435877	836	435041	3	0	1.72827	2	0.421416	TRUE	FALSE	Low heterogeneity
474.1	Acute tonsillitis	0.0515009	1.05285	0.0262776	0.0500097	472746	1507	471239	3	0	0.822653	2	0.66277	FALSE	FALSE	Low heterogeneity
526.1	Cysts of the jaws	-0.0810708	0.922128	0.0413724	0.0500496	460515	597	459918	2	0	0.00357106	1	0.952348	FALSE	FALSE	Low heterogeneity
446	Polyarteritis nodosa and allied conditions	0.0477428	1.0489	0.0244299	0.0506679	502668	1708	500960	3	0	0.196152	2	0.90658	FALSE	FALSE	Low heterogeneity
754.2	Spondylolisthesis, congenital	0.0691221	1.07157	0.0353894	0.0507975	93985	819	93166	2	0	0.299701	1	0.58407	FALSE	FALSE	Low heterogeneity
840	Sprains and strains	0.0175271	1.01768	0.00898002	0.0509634	520847	15253	505594	3	0	1.80887	2	0.404771	FALSE	FALSE	Low heterogeneity
150	Cancer of esophagus	0.0563102	1.05793	0.0288511	0.0509678	448236	1229	447007	2	47.6507	1.91025	1	0.166936	FALSE	FALSE	Moderate heterogeneity
313.1	Attention deficit hyperactivity disorder	0.0385972	1.03935	0.0197849	0.0510763	96072	2752	93320	2	71.9945	3.57073	1	0.0588064	FALSE	FALSE	High heterogeneity
713	Arthropathy associated with other disorders classified elsewhere	0.0773301	1.0804	0.0397463	0.0517041	458263	640	457623	3	0	0.804465	2	0.668825	FALSE	FALSE	Low heterogeneity
611.11	Mammographic microcalcification	-0.051185	0.950103	0.0263144	0.0517594	86816	1607	85209	2	0	0.905711	1	0.341255	FALSE	FALSE	Low heterogeneity
296.1	Bipolar	0.0299752	1.03043	0.0154141	0.0518161	439672	4631	435041	3	88.347	17.163	2	0.000187543	FALSE	FALSE	Significant heterogeneity
426.23	Second degree AV block	0.0679333	1.07029	0.0350255	0.052436	465315	821	464494	3	0	0.39355	2	0.821375	FALSE	FALSE	Low heterogeneity
381.1	Otitis media	0.0222331	1.02248	0.011465	0.0524759	517149	8353	508796	3	0	0.680163	2	0.711712	FALSE	FALSE	Low heterogeneity
292	Neurological disorders	0.0192775	1.01946	0.00995213	0.0527421	518568	11249	507319	3	48.2209	3.86257	2	0.144962	FALSE	FALSE	Moderate heterogeneity
761	Cervicalgia	0.0220151	1.02226	0.0113952	0.053364	475993	9022	466971	2	61.5021	2.59754	1	0.107029	FALSE	FALSE	High heterogeneity
836	Traumatic arthropathy	0.0548542	1.05639	0.0284364	0.0537288	497691	1262	496429	3	0	1.61599	2	0.445752	FALSE	FALSE	Low heterogeneity
145	Cancer of mouth	0.0410225	1.04188	0.0212943	0.0540472	519769	2319	517450	3	0	0.0281664	2	0.986016	FALSE	FALSE	Low heterogeneity
286.81	Primary hypercoagulable state	0.0540188	1.0555	0.0280879	0.0544547	88230	1322	86908	2	0	0.99152	1	0.319371	FALSE	FALSE	Low heterogeneity
327.5	Parasomnia	0.0617615	1.06371	0.0321826	0.0549723	71578	1009	70569	2	0	0.705015	1	0.401104	FALSE	FALSE	Low heterogeneity
522.5	Periapical abscess	0.039594	1.04039	0.0207002	0.0557821	506317	2391	503926	3	40.6818	3.37164	2	0.185292	FALSE	FALSE	Moderate heterogeneity
452.2	Deep vein thrombosis [DVT]	0.0302392	1.0307	0.0158108	0.0558034	77805	4546	73259	2	0	0.0772306	1	0.781086	FALSE	FALSE	Low heterogeneity
871	Open wounds of extremities	0.0186525	1.01883	0.00975514	0.0558677	513575	11496	502079	3	0	0.0464311	2	0.977052	FALSE	FALSE	Low heterogeneity
572	Ascites (non malignant)	0.0290541	1.02948	0.0153612	0.0585715	502575	4510	498065	3	0	0.281763	2	0.868592	FALSE	FALSE	Low heterogeneity
214	Lipoma	0.0198983	1.0201	0.0105292	0.0587816	518020	9425	508595	3	0	1.30587	2	0.520515	FALSE	FALSE	Low heterogeneity
427.9	Palpitations	0.0213	1.02153	0.0113137	0.0597449	433363	8926	424437	2	0	0.10125	1	0.750335	FALSE	FALSE	Low heterogeneity
715.1	Sacroiliitis NEC	0.0620688	1.06404	0.0330095	0.0600631	457374	943	456431	3	0	1.7077	2	0.425773	FALSE	FALSE	Low heterogeneity
481	Influenza	0.0337725	1.03435	0.0179666	0.0601434	498868	3300	495568	3	0	1.45996	2	0.481918	FALSE	FALSE	Low heterogeneity
382	Otalgia	0.0392081	1.03999	0.0208674	0.0602565	468264	2440	465824	2	0	0.444215	1	0.505095	FALSE	FALSE	Low heterogeneity
290.2	Delirium due to conditions classified elsewhere	0.0462205	1.04731	0.0246268	0.0605409	509018	1699	507319	3	60.7592	5.09674	2	0.078209	FALSE	FALSE	High heterogeneity
743.1	Osteoporosis	0.0170369	1.01718	0.00909139	0.0609358	513612	14350	499262	3	71.7125	7.07026	2	0.029155	FALSE	FALSE	Significant heterogeneity
255.12	Hyperaldosteronism	0.124447	1.13252	0.0664581	0.0611286	464478	217	464261	2	54.9209	2.21832	1	0.136381	FALSE	FALSE	High heterogeneity
200	Myeloproliferative disease	0.0369277	1.03762	0.0197389	0.0613716	517274	2651	514623	3	51.4083	4.11593	2	0.127714	FALSE	FALSE	High heterogeneity
195	Cancer, suspected or other	0.0115207	1.01159	0.00616622	0.0617114	495622	36388	459234	3	80.3847	10.1961	2	0.00610862	FALSE	FALSE	Significant heterogeneity
649	Other conditions or status of the mother complicating pregnancy, childbirth, or the puerperium	-0.0398301	0.960953	0.0213291	0.0618449	284452	2531	281921	3	0	0.030784	2	0.984726	FALSE	FALSE	Low heterogeneity
241	Nontoxic nodular goiter	0.0238858	1.02417	0.0128249	0.0625389	491623	6889	484734	3	0	0.295188	2	0.862781	FALSE	FALSE	Low heterogeneity
655	Known or suspected fetal abnormality affecting management of mother	-0.0233111	0.976958	0.0125181	0.0625758	285198	7308	277890	3	0	1.36429	2	0.50553	FALSE	FALSE	Low heterogeneity
132	Infestation (lice, mites)	0.0796459	1.0829	0.0428083	0.0628113	92811	553	92258	2	0	0.493177	1	0.482514	FALSE	FALSE	Low heterogeneity
362.4	Retinal vascular changes and abnomalities	0.0417743	1.04266	0.0224652	0.0629545	499931	2056	497875	3	69.3787	6.53139	2	0.0381703	FALSE	FALSE	Significant heterogeneity
580.11	Proliferative glomerulonephritis	0.118555	1.12587	0.063819	0.0632153	451845	237	451608	2	1.36423	1.01383	1	0.313987	FALSE	FALSE	Low heterogeneity
559	Ileostomy status	0.0364201	1.03709	0.0196287	0.0635319	382422	2691	379731	2	0	0.457786	1	0.498661	FALSE	FALSE	Low heterogeneity
442.8	Aneurysm of other specified artery	0.0668331	1.06912	0.0361366	0.0643919	501733	773	500960	3	0	0.641475	2	0.725614	FALSE	FALSE	Low heterogeneity
131	Protozoan infection	0.136381	1.14612	0.0737433	0.0643995	92435	177	92258	2	0	0.579519	1	0.446501	FALSE	FALSE	Low heterogeneity
204.11	Lymphoid leukemia, acute	0.15176	1.16388	0.0821029	0.0645429	468494	138	468356	2	39.7536	1.65985	1	0.197623	FALSE	FALSE	Moderate heterogeneity
110.2	Dermatomycoses	-0.0630765	0.938872	0.0342231	0.0653149	85002	892	84110	2	73.4136	3.76133	1	0.052451	FALSE	FALSE	High heterogeneity
609.1	Infertility, male	-0.080267	0.92287	0.0436283	0.065799	205212	551	204661	3	0	0.121046	2	0.941272	FALSE	FALSE	Low heterogeneity
110.1	Dermatophytosis	0.0227268	1.02299	0.0123659	0.0660823	514605	7518	507087	3	7.88522	2.1712	2	0.337698	FALSE	FALSE	Low heterogeneity
112	Candidiasis	0.0206165	1.02083	0.0112268	0.0663033	515845	8758	507087	3	0	1.69328	2	0.428854	FALSE	FALSE	Low heterogeneity
526.9	Jaw disease NOS	0.0601302	1.06197	0.032769	0.0665094	504874	948	503926	3	30.9124	2.89488	2	0.235172	FALSE	FALSE	Moderate heterogeneity
962	Poisoning by hormones and synthetic substitutes	0.0525143	1.05392	0.0287109	0.0673887	438068	1256	436812	2	0	0.377174	1	0.53912	FALSE	FALSE	Low heterogeneity
327.4	Insomnia	0.0192077	1.01939	0.0105073	0.0675436	501697	10965	490732	3	0	0.205839	2	0.902199	FALSE	FALSE	Low heterogeneity
452.1	Iatrogenic pulmonary embolism and infarction	0.0962104	1.10099	0.0526479	0.0676353	73621	362	73259	2	0	0.000310713	1	0.985936	FALSE	FALSE	Low heterogeneity
573.2	Liver replaced by transplant	0.0895258	1.09366	0.0490555	0.0680028	455095	417	454678	2	0	0.110297	1	0.739806	FALSE	FALSE	Low heterogeneity
286.4	Acquired coagulation factor deficiency	0.10027	1.10547	0.05509	0.068741	87236	328	86908	2	55.9041	2.26779	1	0.132088	FALSE	FALSE	High heterogeneity
289.3	Personal history of diseases of blood and blood-forming organs	0.051515	1.05287	0.0283516	0.0692162	459550	1285	458265	2	0	0.942137	1	0.331729	FALSE	FALSE	Low heterogeneity
913	Toxic effect of venom	0.0619376	1.0639	0.0341138	0.069429	95994	881	95113	2	0	0.0294124	1	0.86383	FALSE	FALSE	Low heterogeneity
457	Encounter for long-term (current) use of anticoagulants, antithrombotics, aspirin	0.040895	1.04174	0.0225417	0.0696475	421920	2306	419614	2	0	0.0752168	1	0.783887	FALSE	FALSE	Low heterogeneity
377.3	Optic neuritis/neuropathy	0.0506723	1.05198	0.0279318	0.0696552	501237	1316	499921	3	81.7081	10.9338	2	0.00422426	FALSE	FALSE	Significant heterogeneity
516.1	Hemoptysis	0.0345491	1.03515	0.0190631	0.0699318	475765	2810	472955	2	0	0.603021	1	0.437428	FALSE	FALSE	Low heterogeneity
465	Acute upper respiratory infections of multiple or unspecified sites	0.0134911	1.01358	0.00744954	0.0701405	520079	23891	496188	3	62.5269	5.33716	2	0.0693508	FALSE	FALSE	High heterogeneity
500.2	Pneumoconiosis	0.0974945	1.10241	0.0540296	0.0711587	455158	331	454827	2	0	0.547927	1	0.459166	FALSE	FALSE	Low heterogeneity
429.3	Symptoms involving cardiovascular system	0.0187799	1.01896	0.0104131	0.0713115	510591	12184	498407	3	29.477	2.83595	2	0.242204	FALSE	FALSE	Moderate heterogeneity
440.22	Atherosclerosis of native arteries of the extremities with intermittent claudication	0.0514743	1.05282	0.0285651	0.0715453	85351	1323	84028	2	0	0.000412028	1	0.983805	FALSE	FALSE	Low heterogeneity
041.9	Infection with drug-resistant microorganisms	0.0735758	1.07635	0.0408804	0.0718949	87184	607	86577	2	15.8364	1.18816	1	0.2757	FALSE	FALSE	Low heterogeneity
496.3	Bronchiectasis	0.0334379	1.034	0.0187052	0.0738372	468191	2951	465240	3	18.3337	2.44899	2	0.293906	FALSE	FALSE	Low heterogeneity
198.3	Secondary malignant neoplasm of digestive systems	0.0353366	1.03597	0.0197818	0.0740473	461873	2639	459234	3	57.6988	4.728	2	0.0940433	FALSE	FALSE	High heterogeneity
246	Other disorders of thyroid	0.021474	1.02171	0.0120623	0.0750343	493292	8558	484734	3	19.2247	2.476	2	0.289963	FALSE	FALSE	Low heterogeneity
198.7	Secondary malignant neoplasm of skin	-0.0786946	0.924322	0.0442296	0.0752024	416075	530	415545	2	0	0.672738	1	0.412099	FALSE	FALSE	Low heterogeneity
172.11	Melanomas of skin	-0.0229251	0.977336	0.0128917	0.075358	500614	6613	494001	3	0	0.761458	2	0.683363	FALSE	FALSE	Low heterogeneity
433.21	Cerebral artery occlusion, with cerebral infarction	0.0256835	1.02602	0.0144824	0.0761565	508841	5141	503700	3	0	0.857674	2	0.651266	FALSE	FALSE	Low heterogeneity
442.4	Arterial dissection	-0.0995173	0.905274	0.056117	0.0761642	501280	320	500960	3	23.1647	2.60297	2	0.272127	FALSE	FALSE	Low heterogeneity
365.1	Open-angle glaucoma	-0.0351824	0.965429	0.0199117	0.0772421	502377	2675	499702	3	0	0.0213899	2	0.989362	FALSE	FALSE	Low heterogeneity
709.6	Other specified diffuse diseases of connective tissue	0.110283	1.11659	0.0625092	0.0776866	494036	246	493790	3	38.1501	3.23363	2	0.19853	FALSE	FALSE	Moderate heterogeneity
767	Cervicocranial/Cervicobrachial syndrome	-0.127651	0.88016	0.072373	0.0777662	82277	192	82085	2	0	0.122311	1	0.726541	FALSE	FALSE	Low heterogeneity
525.1	Loss of teeth or edentulism	0.0639188	1.06601	0.0363373	0.0785708	90292	777	89515	2	0	0.140663	1	0.707623	FALSE	FALSE	Low heterogeneity
345.3	Convulsions	0.0258587	1.0262	0.0147073	0.0787105	455828	4918	450910	2	0	0.17201	1	0.678332	FALSE	FALSE	Low heterogeneity
585.31	Renal dialysis	0.0455411	1.04659	0.0260033	0.0798837	494452	1518	492934	3	0	1.95777	2	0.37573	FALSE	FALSE	Low heterogeneity
441.1	Acute vascular insufficiency of intestine	0.075304	1.07821	0.0430677	0.0803771	458833	538	458295	2	0	0.0179449	1	0.893435	FALSE	FALSE	Low heterogeneity
112.3	Candidiasis of skin and nails	0.0502482	1.05153	0.028774	0.0807577	85371	1261	84110	2	75.9492	4.15786	1	0.0414417	FALSE	FALSE	Significant heterogeneity
459.1	Hemorrhage NOS	0.0553659	1.05693	0.0317504	0.0811966	443970	1032	442938	2	0	0.853954	1	0.355436	FALSE	FALSE	Low heterogeneity
747.13	Congenital anomalies of great vessels	0.0358602	1.03651	0.0205865	0.0815211	519465	2400	517065	3	0	1.63343	2	0.44188	FALSE	FALSE	Low heterogeneity
571.6	Primary biliary cirrhosis	0.0755459	1.07847	0.043389	0.0816604	498591	526	498065	3	2.21173	2.04524	2	0.359652	FALSE	FALSE	Low heterogeneity
555.2	Ulcerative colitis	0.0251309	1.02545	0.014448	0.0819649	423259	4961	418298	3	0	0.218387	2	0.896557	FALSE	FALSE	Low heterogeneity
755.61	Congenital hip dysplasia and deformity	0.0874399	1.09138	0.0502735	0.0819847	518116	389	517727	3	11.637	2.26339	2	0.322486	FALSE	FALSE	Low heterogeneity
380.4	Impacted cerumen	-0.0229271	0.977334	0.0131844	0.082041	519848	6508	513340	3	0	0.234491	2	0.889367	FALSE	FALSE	Low heterogeneity
198.5	Secondary malignancy of brain/spine	-0.0442988	0.956668	0.0254873	0.0821979	460838	1604	459234	3	4.63508	2.09721	2	0.350427	FALSE	FALSE	Low heterogeneity
364.1	Corneal opacity	0.0606767	1.06256	0.0350207	0.0831674	500533	831	499702	3	0	1.8206	2	0.402404	FALSE	FALSE	Low heterogeneity
381.11	Suppurative and unspecified otitis media	0.0230145	1.02328	0.0132857	0.0832239	514969	6173	508796	3	0	0.941501	2	0.624533	FALSE	FALSE	Low heterogeneity
386.3	Labyrinthitis	0.0341072	1.0347	0.0197412	0.0840397	509648	2698	506950	3	34.7996	3.06747	2	0.215729	FALSE	FALSE	Moderate heterogeneity
506	Empyema and pneumothorax	0.0263062	1.02666	0.0152524	0.0845762	502884	4691	498193	3	51.836	4.15248	2	0.125401	FALSE	FALSE	High heterogeneity
240	Simple and unspecified goiter	0.0354997	1.03614	0.0206084	0.084963	487225	2491	484734	3	47.5965	3.81654	2	0.148337	FALSE	FALSE	Moderate heterogeneity
756.5	Congenital osteodystrophies	0.0448948	1.04592	0.0260941	0.0853425	473048	1518	471530	2	0	0.265031	1	0.606684	FALSE	FALSE	Low heterogeneity
454.11	Varicose veins of lower extremity, symptomtic	0.030534	1.031	0.0177474	0.0853461	461482	3416	458066	3	0	0.701816	2	0.704048	FALSE	FALSE	Low heterogeneity
347	Cataplexy and narcolepsy	-0.109295	0.896466	0.0635883	0.0856533	82367	253	82114	2	43.5971	1.77296	1	0.183017	FALSE	FALSE	Moderate heterogeneity
389.1	Sensorineural hearing loss	-0.019992	0.980207	0.0116511	0.0861837	512625	8829	503796	3	0	0.0169062	2	0.991583	FALSE	FALSE	Low heterogeneity
366.1	Nonsenile Cataract	-0.0759383	0.926873	0.044353	0.0868717	488019	526	487493	3	0	0.532865	2	0.766108	FALSE	FALSE	Low heterogeneity
334.1	Spinocerebellar disease	0.100742	1.10599	0.0589171	0.0872863	493763	275	493488	3	23.1246	2.60161	2	0.272312	FALSE	FALSE	Low heterogeneity
592.11	Acute cystitis	0.0290552	1.02948	0.0169992	0.0874123	474971	3799	471172	3	0	0.132171	2	0.936051	FALSE	FALSE	Low heterogeneity
596.5	Functional disorders of bladder	0.0267177	1.02708	0.0156395	0.0875714	504549	4290	500259	3	0	0.899362	2	0.637831	FALSE	FALSE	Low heterogeneity
331.1	Hydrocephalus	0.0563846	1.058	0.033065	0.0881454	494407	919	493488	3	0	0.955743	2	0.620102	FALSE	FALSE	Low heterogeneity
939	Atopic/contact dermatitis due to other or unspecified	-0.0148035	0.985306	0.00870043	0.0888545	510387	16149	494238	3	0	1.52665	2	0.466115	FALSE	FALSE	Low heterogeneity
726.4	Calcaneal spur; Exostosis NOS	0.0435606	1.04452	0.0256019	0.0888568	68392	1640	66752	2	75.4836	4.0789	1	0.0434219	FALSE	FALSE	Significant heterogeneity
585.32	End stage renal disease	0.0475323	1.04868	0.0279555	0.0890773	80383	1349	79034	2	19.2814	1.23887	1	0.265689	FALSE	FALSE	Low heterogeneity
381	Otitis media and Eustachian tube disorders	0.0170165	1.01716	0.0100573	0.0906539	519929	11133	508796	3	0	0.106265	2	0.948254	FALSE	FALSE	Low heterogeneity
512.1	Wheezing	0.0417541	1.04264	0.024703	0.0909815	448125	1779	446346	2	0	0.248846	1	0.617889	FALSE	FALSE	Low heterogeneity
526.3	Anomalies of jaw size/symmetry	-0.0840213	0.919412	0.0497491	0.0912384	504338	412	503926	3	0	1.24448	2	0.536739	FALSE	FALSE	Low heterogeneity
385.3	Cholesteatoma	0.0541058	1.0556	0.0321245	0.0921327	509775	979	508796	3	32.5827	2.9666	2	0.226888	FALSE	FALSE	Moderate heterogeneity
250.5	Glycosuria or Acetonuria	0.0998856	1.10504	0.0593616	0.0924401	440263	296	439967	2	0	0.829048	1	0.362548	FALSE	FALSE	Low heterogeneity
495.2	Asthma with exacerbation	0.0280009	1.0284	0.0167939	0.0954503	469099	3859	465240	3	43.6905	3.5518	2	0.169331	FALSE	FALSE	Moderate heterogeneity
803.21	Colles' fracture	-0.0781221	0.924852	0.0468828	0.0956485	84449	473	83976	2	0	0.694058	1	0.404788	FALSE	FALSE	Low heterogeneity
478	Throat pain	0.0574352	1.05912	0.034522	0.0961673	437040	857	436183	2	0	0.114372	1	0.735221	FALSE	FALSE	Low heterogeneity
303.31	Gastrointestinal malfunction arising from mental factors	-0.0674053	0.934816	0.0405347	0.0963314	55063	646	54417	2	0	0.134729	1	0.713579	FALSE	FALSE	Low heterogeneity
374.1	Ectropion or entropion	-0.0400039	0.960786	0.0240737	0.096568	499656	1789	497867	3	47.5514	3.81326	2	0.148581	FALSE	FALSE	Moderate heterogeneity
270.3	Disorders of plasma protein metabolism	0.0392986	1.04008	0.0236949	0.0972107	520628	1856	518772	3	0	0.806513	2	0.668141	FALSE	FALSE	Low heterogeneity
794	Abnormal results of other function studies (bladder, pancreas, placenta, spleen, etc)	0.0636103	1.06568	0.0385311	0.0987629	475993	686	475307	2	0	0.00130552	1	0.971177	FALSE	FALSE	Low heterogeneity
800	Fracture of lower limb	0.0158046	1.01593	0.00964169	0.101174	499035	11391	487644	3	21.8942	2.56063	2	0.27795	FALSE	FALSE	Low heterogeneity
742.8	Articular cartilage disorder	0.0503284	1.05162	0.0308017	0.102269	501568	1070	500498	3	36.0667	3.12826	2	0.20927	FALSE	FALSE	Moderate heterogeneity
442.1	Aortic aneurysm	0.0257974	1.02613	0.0158262	0.103092	505333	4373	500960	3	0	0.289431	2	0.865268	FALSE	FALSE	Low heterogeneity
931	Contact dermatitis and other eczema due to plants [except food]	-0.0431967	0.957723	0.0265151	0.103284	74361	1519	72842	2	0	0.000427163	1	0.983511	FALSE	FALSE	Low heterogeneity
609	Male infertility and abnormal spermatozoa	-0.0582427	0.943421	0.0358997	0.104723	205474	813	204661	3	0	0.0479112	2	0.976329	FALSE	FALSE	Low heterogeneity
470	Septal Deviations/Turbinate Hypertrophy	0.0179912	1.01815	0.0111251	0.105842	479796	8557	471239	3	0	1.63157	2	0.442291	FALSE	FALSE	Low heterogeneity
618.5	Prolapse of vaginal vault after hysterectomy	0.0533526	1.0548	0.0329989	0.105921	270323	936	269387	3	59.2257	4.90505	2	0.0860761	FALSE	FALSE	High heterogeneity
270.38	Other specified disorders of plasma protein metabolism	0.0630871	1.06512	0.0390894	0.106545	94483	667	93816	2	13.294	1.15332	1	0.282855	FALSE	FALSE	Low heterogeneity
204.1	Lymphoid leukemia	0.0505674	1.05187	0.0313322	0.106547	515645	1022	514623	3	0	1.43324	2	0.4884	FALSE	FALSE	Low heterogeneity
195.1	Malignant neoplasm, other	0.0101163	1.01017	0.00627079	0.10669	494315	35081	459234	3	78.9123	9.48421	2	0.00872026	FALSE	FALSE	Significant heterogeneity
442.11	Abdominal aortic aneurysm	0.0332774	1.03384	0.0207031	0.107974	503455	2495	500960	3	0	1.14511	2	0.564083	FALSE	FALSE	Low heterogeneity
979	Adverse drug events and drug allergies	0.0244281	1.02473	0.0152428	0.109023	488267	4757	483510	3	0	0.00480338	2	0.997601	FALSE	FALSE	Low heterogeneity
159.4	Malignant neoplasm of retroperitoneum and peritoneum	0.0713003	1.0739	0.0445944	0.109851	447513	506	447007	2	0	0.401624	1	0.526252	FALSE	FALSE	Low heterogeneity
704.2	Hirsutism	0.0617494	1.0637	0.0388474	0.111939	88165	683	87482	2	15.4112	1.18219	1	0.276911	FALSE	FALSE	Low heterogeneity
589	Abnormal results of function study of kidney	0.0472299	1.04836	0.0297368	0.112226	452796	1188	451608	2	60.5944	2.53771	1	0.111156	FALSE	FALSE	High heterogeneity
957	Injury to other and unspecified nerves	0.0767039	1.07972	0.0484652	0.113499	475062	420	474642	2	0	0.30323	1	0.581865	FALSE	FALSE	Low heterogeneity
442	Other aneurysm	0.0215472	1.02178	0.0136473	0.114367	506850	5890	500960	3	0	0.353489	2	0.837994	FALSE	FALSE	Low heterogeneity
287.32	Secondary thrombocytopenia	0.0529516	1.05438	0.0335412	0.114404	510727	909	509818	3	49.7707	3.98174	2	0.136576	FALSE	FALSE	Moderate heterogeneity
420.3	Endocarditis	0.0373455	1.03805	0.02366	0.114468	516571	1837	514734	3	51.1407	4.09339	2	0.129161	FALSE	FALSE	High heterogeneity
270.11	Disturbances of sulphur-bearing amino-acid metabolism	0.0956859	1.10041	0.0606219	0.114473	94083	267	93816	2	0	0.0706031	1	0.790461	FALSE	FALSE	Low heterogeneity
870.1	Open wound or laceration of eye or eyelid	0.0614933	1.06342	0.0389606	0.114486	502735	656	502079	3	0	1.37133	2	0.503755	FALSE	FALSE	Low heterogeneity
289.8	Polycythemia, secondary	0.0551524	1.0567	0.0350307	0.115395	499774	823	498951	3	0	0.331679	2	0.847182	FALSE	FALSE	Low heterogeneity
165	Cancer within the respiratory system	0.0232568	1.02353	0.0148315	0.116865	523222	4717	518505	3	0	1.54929	2	0.460868	FALSE	FALSE	Low heterogeneity
394.1	Mitral valve stenosis and aortic valve stenosis	0.0628167	1.06483	0.0400794	0.117043	87126	641	86485	2	0	0.822174	1	0.364545	FALSE	FALSE	Low heterogeneity
300.3	Obsessive-compulsive disorders	0.0554828	1.05705	0.0354363	0.117418	435874	833	435041	3	0	0.573469	2	0.750711	FALSE	FALSE	Low heterogeneity
208	Benign neoplasm of colon	0.0087583	1.0088	0.00560138	0.117912	519724	38419	481305	3	0	0.0539613	2	0.97338	FALSE	FALSE	Low heterogeneity
550.1	Inguinal hernia	-0.0118852	0.988185	0.00760993	0.118335	482284	19468	462816	3	69.4161	6.53939	2	0.038018	FALSE	FALSE	Significant heterogeneity
275.53	Disorders of phosphorus metabolism	0.035208	1.03584	0.0225887	0.119079	515928	2067	513861	3	0	1.32014	2	0.516815	FALSE	FALSE	Low heterogeneity
535.2	Atrophic gastritis	0.0372363	1.03794	0.0239098	0.119385	481811	1823	479988	3	12.482	2.28524	2	0.318982	FALSE	FALSE	Low heterogeneity
736.4	Genu valgum or varum (acquired)	0.0687264	1.07114	0.0442171	0.120114	84359	519	83840	2	64.8314	2.84345	1	0.0917472	FALSE	FALSE	High heterogeneity
250.14	Type 1 diabetes with neurological manifestations	0.0589432	1.06071	0.0379252	0.120137	479819	1039	478780	3	0	0.242791	2	0.885684	FALSE	FALSE	Low heterogeneity
516	Abnormal sputum	0.0285666	1.02898	0.0184349	0.12124	475959	3004	472955	2	0	0.105702	1	0.745091	FALSE	FALSE	Low heterogeneity
153.3	Malignant neoplasm of rectum, rectosigmoid junction, and anus	0.0274994	1.02788	0.0177548	0.121418	479137	3274	475863	3	63.0142	5.40747	2	0.0669548	FALSE	FALSE	High heterogeneity
750.22	Congenital anomaly of gallbladder, bile ducts, liver, pancreas	0.0693272	1.07179	0.0447783	0.121566	517216	494	516722	3	41.6301	3.42643	2	0.180286	FALSE	FALSE	Moderate heterogeneity
465.4	Acute laryngitis and tracheitis	0.0441931	1.04518	0.0286033	0.122338	497452	1264	496188	3	53.747	4.32405	2	0.115092	FALSE	FALSE	High heterogeneity
722.7	Intervertebral disc disorder with myelopathy	0.0536434	1.05511	0.0348431	0.123665	78042	850	77192	2	47.833	1.91692	1	0.166197	FALSE	FALSE	Moderate heterogeneity
573.3	Hepatomegaly	0.0428247	1.04375	0.0278596	0.124253	499388	1323	498065	3	0	0.344884	2	0.841607	FALSE	FALSE	Low heterogeneity
286.12	Congenital deficiency of other clotting factors (including factor VII)	0.066018	1.06825	0.0429507	0.124278	510354	536	509818	3	0	0.860321	2	0.650405	FALSE	FALSE	Low heterogeneity
735.3	Hallux valgus (Bunion)	-0.0160406	0.984087	0.0104403	0.124439	504894	9718	495176	3	63.4041	5.46509	2	0.0650534	FALSE	FALSE	High heterogeneity
290	Delirium dementia and amnestic and other cognitive disorders	0.0252656	1.02559	0.0164575	0.124735	511211	3892	507319	3	49.175	3.93507	2	0.139801	FALSE	FALSE	Moderate heterogeneity
560.3	Peritoneal or intestinal adhesions	0.0438013	1.04477	0.0287339	0.127415	419522	1224	418298	3	25.7563	2.69383	2	0.260041	FALSE	FALSE	Moderate heterogeneity
580.3	Nephritis and nephropathy without mention of glomerulonephritis	0.0341068	1.0347	0.0224232	0.128247	495160	2226	492934	3	0	0.798443	2	0.670842	FALSE	FALSE	Low heterogeneity
031	Diseases due to other mycobacteria	0.114109	1.12087	0.0751054	0.128681	86747	170	86577	2	0	0.368416	1	0.543869	FALSE	FALSE	Low heterogeneity
292.3	Memory loss	0.0296556	1.0301	0.0195336	0.128967	464131	2802	461329	2	0	0.0183404	1	0.892275	FALSE	FALSE	Low heterogeneity
008.52	Intestinal infection due to C. difficile	0.0345281	1.03513	0.0227459	0.129016	511351	1997	509354	3	0	0.562868	2	0.754701	FALSE	FALSE	Low heterogeneity
252	Disorders of parathyroid gland	0.0246349	1.02494	0.0162291	0.129029	511948	4079	507869	3	0	0.445434	2	0.800341	FALSE	FALSE	Low heterogeneity
300.8	Acute reaction to stress	0.0436629	1.04463	0.0287756	0.129176	436313	1272	435041	3	0	1.00757	2	0.604239	FALSE	FALSE	Low heterogeneity
780	Hypothermia/Chills	0.0591472	1.06093	0.0390079	0.129447	475993	663	475330	2	0	0.252352	1	0.615424	FALSE	FALSE	Low heterogeneity
994.1	Systemic inflammatory response syndrome (SIRS)	0.0686858	1.0711	0.0453198	0.129626	94723	492	94231	2	0	0.125103	1	0.723564	FALSE	FALSE	Low heterogeneity
415.21	Primary pulmonary hypertension	0.041342	1.04221	0.0272992	0.129922	510706	1377	509329	3	59.1325	4.89387	2	0.0865585	FALSE	FALSE	High heterogeneity
255.1	Adrenal hyperfunction	0.0562026	1.05781	0.0372295	0.131139	508596	727	507869	3	0	1.29997	2	0.522055	FALSE	FALSE	Low heterogeneity
704.8	Other specified diseases of hair and hair follicles	-0.027085	0.973278	0.0179462	0.131239	509745	3361	506384	3	0	0.746669	2	0.688435	FALSE	FALSE	Low heterogeneity
362	Other retinal disorders	0.0156935	1.01582	0.0104018	0.131368	508410	10535	497875	3	11.9042	2.27025	2	0.321381	FALSE	FALSE	Low heterogeneity
222	Benign neoplasm of male genital organs	-0.0425841	0.95831	0.028239	0.131557	228363	1377	226986	3	0	1.0509	2	0.59129	FALSE	FALSE	Low heterogeneity
709.2	Sicca syndrome	0.038216	1.03896	0.0254095	0.13258	495398	1608	493790	3	0	1.54708	2	0.461377	FALSE	FALSE	Low heterogeneity
054	Herpes simplex	0.0259459	1.02629	0.0172704	0.133011	499627	3637	495990	3	40.8077	3.37882	2	0.184629	FALSE	FALSE	Moderate heterogeneity
743.2	Pathologic fracture	0.0334538	1.03402	0.0222755	0.133143	501379	2117	499262	3	23.5894	2.61744	2	0.270166	FALSE	FALSE	Low heterogeneity
228.1	Hemangioma of skin and subcutaneous tissue	-0.0258487	0.974482	0.0172134	0.133184	96151	3712	92439	2	0	0.00888711	1	0.924894	FALSE	FALSE	Low heterogeneity
395.2	Nonrheumatic aortic valve disorders	0.025641	1.02597	0.0170803	0.133303	509211	3822	505389	3	0	1.07074	2	0.585454	FALSE	FALSE	Low heterogeneity
695.81	Erythema nodosum	0.102646	1.1081	0.0683786	0.133319	498541	204	498337	3	52.13	4.17799	2	0.123812	FALSE	FALSE	High heterogeneity
010	Tuberculosis	0.0645795	1.06671	0.0432525	0.135416	497010	531	496479	3	57.0769	4.6595	2	0.0973202	FALSE	FALSE	High heterogeneity
290.11	Alzheimer's disease	0.0578572	1.05956	0.0387774	0.13569	507985	666	507319	3	0	0.191833	2	0.90854	FALSE	FALSE	Low heterogeneity
743.11	Osteoporosis NOS	0.0141463	1.01425	0.00948267	0.135751	512543	13281	499262	3	72.0066	7.14454	2	0.0280921	FALSE	FALSE	Significant heterogeneity
350.1	Abnormal involuntary movements	0.0212623	1.02149	0.0142631	0.136034	517207	5371	511836	3	21.6835	2.55374	2	0.278909	FALSE	FALSE	Low heterogeneity
697	Sarcoidosis	0.0440631	1.04505	0.0295855	0.136395	499496	1159	498337	3	63.4602	5.47348	2	0.064781	FALSE	FALSE	High heterogeneity
578.9	Hemorrhage of gastrointestinal tract	0.0168259	1.01697	0.0113322	0.1376	493785	8126	485659	3	48.2662	3.86595	2	0.144717	FALSE	FALSE	Moderate heterogeneity
731	Osteitis deformans and osteopathies associated with other disorders classified elsewhere	0.0507512	1.05206	0.0342577	0.138485	483638	868	482770	3	21.2743	2.54047	2	0.280766	FALSE	FALSE	Low heterogeneity
379.9	Pain, swelling or discharge of eye	0.0399965	1.04081	0.0270307	0.138962	460096	1435	458661	2	73.8716	3.82725	1	0.0504257	FALSE	FALSE	High heterogeneity
994.21	Septic shock	0.0518776	1.05325	0.0352444	0.141037	95060	829	94231	2	18.3186	1.22427	1	0.268525	FALSE	FALSE	Low heterogeneity
604.3	Peyronie's disease	0.0812671	1.08466	0.0557458	0.144891	29509	325	29184	2	19.2784	1.23883	1	0.265697	FALSE	FALSE	Low heterogeneity
748	Anomalies of respiratory system, congenital	0.0919255	1.09628	0.0632795	0.14631	522232	239	521993	3	0	1.39543	2	0.497721	FALSE	FALSE	Low heterogeneity
433.6	Acute, but ill-defined cerebrovascular disease	0.0546095	1.05613	0.0376427	0.146854	89182	727	88455	2	0	0.017495	1	0.894772	FALSE	FALSE	Low heterogeneity
430.1	Subarachnoid hemorrhage	0.0411263	1.04198	0.0283684	0.147136	504958	1258	503700	3	0	0.695719	2	0.706198	FALSE	FALSE	Low heterogeneity
580.2	Nephrotic syndrome without mention of glomerulonephritis	0.0483119	1.0495	0.0334305	0.148417	493834	900	492934	3	0	0.37858	2	0.827547	FALSE	FALSE	Low heterogeneity
853	Complication of colostomy or enterostomy	0.0441019	1.04509	0.0306281	0.149891	498285	1079	497206	3	47.9763	3.8444	2	0.146285	FALSE	FALSE	Moderate heterogeneity
394.2	Mitral valve disease	0.0227764	1.02304	0.0158268	0.150122	509492	4103	505389	3	0	0.185292	2	0.911516	FALSE	FALSE	Low heterogeneity
976	Poisoning by agents primarily affecting skin & mucous membrane, ophthalmological, otorhinolaryngological, & dental drugs	0.119914	1.1274	0.0833577	0.150279	436947	135	436812	2	0	0.675513	1	0.411136	FALSE	FALSE	Low heterogeneity
754	Congenital musculoskeletal deformities of spine	0.0352754	1.0359	0.0245471	0.150703	519470	1743	517727	3	0	1.3267	2	0.515123	FALSE	FALSE	Low heterogeneity
359.1	Muscular dystrophies	-0.101511	0.903472	0.0706613	0.150837	467937	197	467740	2	72.495	3.6357	1	0.0565527	FALSE	FALSE	High heterogeneity
184.1	Malignant neoplasm of ovary and other uterine adnexa	0.0341156	1.0347	0.0237778	0.151355	257272	1826	255446	3	0	1.10623	2	0.575155	FALSE	FALSE	Low heterogeneity
500	Lung disease due to external agents	0.0413867	1.04226	0.0288774	0.151805	499422	1229	498193	3	18.587	2.45661	2	0.292788	FALSE	FALSE	Low heterogeneity
204.12	Lymphoid leukemia, chronic	0.0490166	1.05024	0.0342168	0.151993	515478	855	514623	3	0.608916	2.01225	2	0.365633	FALSE	FALSE	Low heterogeneity
523	Gingival and periodontal diseases	0.0246486	1.02495	0.0172118	0.152121	507419	3493	503926	3	0	0.146179	2	0.929518	FALSE	FALSE	Low heterogeneity
333.8	Other degenerative diseases of the basal ganglia	0.109838	1.1161	0.0768618	0.152997	82275	161	82114	2	0	0.0066838	1	0.934842	FALSE	FALSE	Low heterogeneity
252.1	Hyperparathyroidism	0.0242125	1.02451	0.0169823	0.153941	511582	3713	507869	3	0	1.55902	2	0.45863	FALSE	FALSE	Low heterogeneity
270.1	Disturbances of amino-acid transport	0.0774684	1.08055	0.0546231	0.156122	94149	333	93816	2	0	0.222505	1	0.637137	FALSE	FALSE	Low heterogeneity
736.2	Acquired deformities of finger	-0.0567186	0.94486	0.0400012	0.156213	495814	638	495176	3	0	0.199427	2	0.905097	FALSE	FALSE	Low heterogeneity
750.1	Upper gastrointestinal congenital anomalies	0.0458097	1.04688	0.0323269	0.15646	517692	970	516722	3	0	0.139159	2	0.932786	FALSE	FALSE	Low heterogeneity
610.3	Fibrosclerosis of breast	0.0685232	1.07093	0.0484118	0.156944	248415	427	247988	2	0	0.287104	1	0.592082	FALSE	FALSE	Low heterogeneity
695.1	Toxic erythema	0.0893992	1.09352	0.0635016	0.159182	498575	238	498337	3	66.1908	5.91556	2	0.0519342	FALSE	FALSE	High heterogeneity
527.8	Other specified diseases of the salivary glands	0.0592865	1.06108	0.042353	0.161568	510713	556	510157	3	0	1.37713	2	0.502297	FALSE	FALSE	Low heterogeneity
961	Poisoning by other anti-infectives	0.0446429	1.04565	0.0319383	0.162178	437817	1005	436812	2	0	0.280291	1	0.596511	FALSE	FALSE	Low heterogeneity
258	Iatrogenic endocrine disorders	0.0952142	1.09989	0.0682204	0.162809	464466	205	464261	2	0	0.0849212	1	0.770736	FALSE	FALSE	Low heterogeneity
218.2	Other benign neoplasm of uterus	-0.0237159	0.976563	0.0170224	0.163554	259927	4229	255698	3	0	0.0105261	2	0.994751	FALSE	FALSE	Low heterogeneity
622.2	Mucous polyp of cervix	-0.0212748	0.97895	0.0152825	0.163893	272210	4452	267758	3	0	0.230934	2	0.89095	FALSE	FALSE	Low heterogeneity
636.2	Early onset of delivery	-0.0456419	0.955384	0.0327895	0.163933	247095	971	246124	2	18.5342	1.22751	1	0.267892	FALSE	FALSE	Low heterogeneity
870.6	Open wound of neck	0.0797583	1.08303	0.0573123	0.16403	459702	299	459403	2	0	0.44527	1	0.50459	FALSE	FALSE	Low heterogeneity
476	Allergic rhinitis	0.0111441	1.01121	0.00801526	0.16442	493255	22016	471239	3	0	0.058125	2	0.971356	FALSE	FALSE	Low heterogeneity
613.7	Other signs and symptoms in breast	0.03273	1.03327	0.0236807	0.166928	516825	1856	514969	3	0	0.664863	2	0.717178	FALSE	FALSE	Low heterogeneity
070.1	Viral hepatitis A	0.0876481	1.0916	0.0634759	0.167338	496229	239	495990	3	0	1.45295	2	0.483612	FALSE	FALSE	Low heterogeneity
495.11	Chronic obstructive asthma with exacerbation	0.108178	1.11425	0.0787735	0.169664	74054	157	73897	2	24.9996	1.33333	1	0.248214	FALSE	FALSE	Low heterogeneity
524.3	Anomalies of tooth position/malocclusion	-0.0521064	0.949228	0.0381334	0.171806	504630	704	503926	3	0	1.73646	2	0.419694	FALSE	FALSE	Low heterogeneity
377	Disorders of optic nerve and visual pathways	0.0286158	1.02903	0.0209593	0.172159	502300	2379	499921	3	32.7025	2.97188	2	0.22629	FALSE	FALSE	Moderate heterogeneity
871.2	Open wound of finger(s)	0.0271496	1.02752	0.0198923	0.172308	504762	2683	502079	3	0	1.40831	2	0.494527	FALSE	FALSE	Low heterogeneity
703.1	Ingrowing nail	0.0251999	1.02552	0.0185061	0.17329	509444	3060	506384	3	34.1573	3.03754	2	0.218981	FALSE	FALSE	Moderate heterogeneity
371.3	Inflammation of eyelids	-0.0154778	0.984641	0.0113988	0.174514	506473	8606	497867	3	0	0.139772	2	0.9325	FALSE	FALSE	Low heterogeneity
527.1	Hypertrophy of salivary gland	0.0925046	1.09692	0.068343	0.175885	510360	203	510157	3	0	1.99277	2	0.369211	FALSE	FALSE	Low heterogeneity
284.1	Pancytopenia	0.0445566	1.04556	0.0330067	0.17704	76735	956	75779	2	0	0.496452	1	0.481063	FALSE	FALSE	Low heterogeneity
245	Thyroiditis	0.0296552	1.0301	0.0219903	0.177478	486943	2209	484734	3	56.8113	4.63084	2	0.0987248	FALSE	FALSE	High heterogeneity
755.1	Congenital deformities of feet	0.0430352	1.04397	0.0319536	0.178044	518726	999	517727	3	0	1.68907	2	0.429756	FALSE	FALSE	Low heterogeneity
386.1	Meniere's disease	-0.0404441	0.960363	0.030134	0.179551	508080	1130	506950	3	0	0.0963089	2	0.952987	FALSE	FALSE	Low heterogeneity
190	Cancer of eye	-0.0742337	0.928455	0.0554143	0.180371	471869	327	471542	2	0	0.466984	1	0.494378	FALSE	FALSE	Low heterogeneity
375	Disorders of lacrimal system	0.0175935	1.01775	0.0131457	0.180782	506435	6514	499921	3	38.4895	3.25148	2	0.196766	FALSE	FALSE	Moderate heterogeneity
281.9	Deficiency anemias	0.0530221	1.05445	0.0398333	0.183157	482627	645	481982	3	0	0.440222	2	0.80243	FALSE	FALSE	Low heterogeneity
750	Digestive congenital anomalies	0.0281565	1.02856	0.0212173	0.18449	519020	2298	516722	3	5.5704	2.11798	2	0.346806	FALSE	FALSE	Low heterogeneity
627.1	Postmenopausal bleeding	0.0133692	1.01346	0.0100857	0.184985	225035	10759	214276	2	53.3313	2.14276	1	0.143244	FALSE	FALSE	High heterogeneity
257	Testicular dysfunction	0.0308936	1.03138	0.0233249	0.18534	234665	1986	232679	3	0	0.208784	2	0.900872	FALSE	FALSE	Low heterogeneity
287.4	Qualitative platelet defects	0.095401	1.1001	0.0723	0.186997	87094	186	86908	2	0	0.722838	1	0.395215	FALSE	FALSE	Low heterogeneity
259	Other endocrine disorders	0.0315724	1.03208	0.0240767	0.189748	509673	1804	507869	3	82.388	11.3559	2	0.00342062	FALSE	FALSE	Significant heterogeneity
703	Diseases of nail, NOS	0.0225754	1.02283	0.0172397	0.190366	510036	3652	506384	3	0	0.298722	2	0.861258	FALSE	FALSE	Low heterogeneity
524	Dentofacial anomalies, including malocclusion	-0.04354	0.957394	0.033292	0.190933	504857	931	503926	3	32.6536	2.96972	2	0.226534	FALSE	FALSE	Moderate heterogeneity
245.21	Chronic lymphocytic thyroiditis	0.0317656	1.03228	0.0243159	0.191426	486528	1794	484734	3	0	1.3134	2	0.518559	FALSE	FALSE	Low heterogeneity
643	Excessive vomiting in pregnancy	0.0491877	1.05042	0.0377479	0.192555	285180	717	284463	3	30.5843	2.88119	2	0.236786	FALSE	FALSE	Moderate heterogeneity
395.3	Nonrheumatic tricuspid valve disorders	0.0380315	1.03876	0.0292957	0.194221	506596	1207	505389	3	0	1.79278	2	0.40804	FALSE	FALSE	Low heterogeneity
189	Cancer of urinary organs (incl. kidney and bladder)	0.0152467	1.01536	0.0117607	0.194836	523379	7829	515550	3	69.8124	6.62524	2	0.0364206	FALSE	FALSE	Significant heterogeneity
429.1	Heart transplant/surgery	0.0355047	1.03614	0.0274733	0.196242	499828	1421	498407	3	0	0.310375	2	0.856255	FALSE	FALSE	Low heterogeneity
352.1	Trigeminal nerve disorders [CN5]	0.0364021	1.03707	0.0282313	0.197251	491034	1289	489745	3	0	1.84562	2	0.397401	FALSE	FALSE	Low heterogeneity
303.3	Psychogenic disorder	-0.0171347	0.983011	0.0132939	0.197428	442847	7806	435041	3	0	0.853629	2	0.652585	FALSE	FALSE	Low heterogeneity
952	Spinal cord injury without evidence of spinal bone injury	0.0402587	1.04108	0.0312596	0.197786	522974	1038	521936	3	0	0.54051	2	0.763185	FALSE	FALSE	Low heterogeneity
601.12	Chronic prostatitis	0.03715	1.03785	0.0289597	0.199556	209622	1201	208421	3	0	0.399214	2	0.819052	FALSE	FALSE	Low heterogeneity
801.1	Fracture of foot	-0.0211146	0.979107	0.01647	0.199842	491495	3851	487644	3	55.0443	4.44882	2	0.108131	FALSE	FALSE	High heterogeneity
753.2	Congenital anomalies of posterior segment of eye	-0.0897492	0.91416	0.070228	0.20126	95106	204	94902	2	0	0.194956	1	0.658824	FALSE	FALSE	Low heterogeneity
433.11	Occlusion of cerebral arteries, with cerebral infarction	0.0636066	1.06567	0.0497737	0.201279	88860	405	88455	2	0	0.000454464	1	0.982992	FALSE	FALSE	Low heterogeneity
627.4	Premenopausal menorrhagia	-0.047489	0.953621	0.0371666	0.201344	215025	749	214276	2	0	0.55875	1	0.454764	FALSE	FALSE	Low heterogeneity
522	Diseases of pulp and periapical tissues	0.0228644	1.02313	0.0179002	0.201486	507134	3208	503926	3	69.9057	6.64578	2	0.0360485	FALSE	FALSE	Significant heterogeneity
573.9	Abnormal serum enzyme levels	0.0189084	1.01909	0.0148054	0.201556	460001	5323	454678	2	0	0.666128	1	0.414405	FALSE	FALSE	Low heterogeneity
654.1	Abnormality of organs and soft tissues of pelvis complicating pregnancy, childbirth, or the puerperium	-0.0606703	0.941133	0.0475262	0.201755	281001	454	280547	3	32.3071	2.95452	2	0.228263	FALSE	FALSE	Moderate heterogeneity
736	Other acquired deformities of limbs	0.0178076	1.01797	0.0139514	0.201812	500671	5495	495176	3	12.4322	2.28394	2	0.319189	FALSE	FALSE	Low heterogeneity
443.1	Raynaud's syndrome	0.025913	1.02625	0.0203077	0.201949	503465	2505	500960	3	35.7531	3.11299	2	0.210874	FALSE	FALSE	Moderate heterogeneity
473.1	Chronic laryngitis	0.0632388	1.06528	0.0498306	0.204414	471637	398	471239	3	83.6855	12.2591	2	0.0021776	FALSE	FALSE	Significant heterogeneity
279.8	Other specified disorders involving the immune mechanism	0.0424169	1.04333	0.0334322	0.204533	90229	927	89302	2	0	0.168619	1	0.681342	FALSE	FALSE	Low heterogeneity
694.1	Vitiligo	-0.0699859	0.932407	0.055236	0.205143	498669	332	498337	3	0	0.336651	2	0.845079	FALSE	FALSE	Low heterogeneity
573.5	Jaundice (not of newborn)	0.0291453	1.02957	0.0230162	0.205408	456632	1954	454678	2	0	0.598091	1	0.439307	FALSE	FALSE	Low heterogeneity
958.1	Postoperative shock	0.0828508	1.08638	0.0654463	0.205536	474429	226	474203	2	0	0.106442	1	0.744232	FALSE	FALSE	Low heterogeneity
458.1	Orthostatic hypotension	0.021502	1.02173	0.0169902	0.205672	491121	3640	487481	3	10.3061	2.22981	2	0.327947	FALSE	FALSE	Low heterogeneity
227.2	Benign neoplasm of parathyroid gland	-0.035414	0.965206	0.028108	0.207697	518310	1319	516991	3	56.5008	4.59779	2	0.10037	FALSE	FALSE	High heterogeneity
348	Other conditions of brain	0.0219304	1.02217	0.0174249	0.208186	496977	3489	493488	3	64.3244	5.60607	2	0.0606257	FALSE	FALSE	High heterogeneity
425.12	Other hypertrophic cardiomyopathy	0.0561963	1.05781	0.0447043	0.20873	515228	494	514734	3	0	0.956983	2	0.619717	FALSE	FALSE	Low heterogeneity
635.3	Placenta previa and abruptio placenta	-0.0302211	0.970231	0.0242076	0.211879	275793	1806	273987	3	37.916	3.22144	2	0.199744	FALSE	FALSE	Moderate heterogeneity
245.2	Chronic thyroiditis	0.0298822	1.03033	0.0240278	0.213628	486571	1837	484734	3	26.1191	2.70706	2	0.258327	FALSE	FALSE	Moderate heterogeneity
312	Conduct disorders	0.0555164	1.05709	0.0446659	0.213896	93828	508	93320	2	0	0.829098	1	0.362534	FALSE	FALSE	Low heterogeneity
367.9	Blindness and low vision	0.0235646	1.02384	0.0189597	0.213913	508259	2919	505340	3	0	0.391062	2	0.822398	FALSE	FALSE	Low heterogeneity
756	Other congenital musculoskeletal anomalies	0.0259107	1.02625	0.0208611	0.214215	520116	2389	517727	3	0	0.124791	2	0.939511	FALSE	FALSE	Low heterogeneity
592.2	Urethritis and urethral syndrome	-0.0492867	0.951908	0.0397214	0.214676	471819	647	471172	3	0	0.199351	2	0.905131	FALSE	FALSE	Low heterogeneity
282.9	Other hereditary hemolytic anemias	0.0655154	1.06771	0.0528267	0.214904	482336	354	481982	3	58.3467	4.80154	2	0.0906481	FALSE	FALSE	High heterogeneity
165.1	Cancer of bronchus; lung	0.0203644	1.02057	0.0165207	0.217703	522305	3800	518505	3	0	1.26818	2	0.530417	FALSE	FALSE	Low heterogeneity
378.2	Nystagmus and other irregular eye movements	0.0541481	1.05564	0.0439733	0.218179	500435	514	499921	3	0	0.88565	2	0.64222	FALSE	FALSE	Low heterogeneity
706.3	Seborrhea	0.0885445	1.09258	0.0719488	0.21845	83419	188	83231	2	0	0.168782	1	0.681197	FALSE	FALSE	Low heterogeneity
212	Benign neoplasm of respiratory and intrathoracic organs	0.0254965	1.02582	0.0207963	0.220195	523394	2446	520948	3	0	0.47436	2	0.788849	FALSE	FALSE	Low heterogeneity
323.8	Encephalitis, non-infectious	0.0760991	1.07907	0.0622502	0.221529	96736	254	96482	2	0	0.0448086	1	0.832356	FALSE	FALSE	Low heterogeneity
840.3	Joint/ligament sprain	0.019869	1.02007	0.0162735	0.22211	84655	4228	80427	2	0	0.00938308	1	0.922833	FALSE	FALSE	Low heterogeneity
389.2	Conductive hearing loss	0.0287421	1.02916	0.0235537	0.222359	505668	1872	503796	3	15.2717	2.36049	2	0.307204	FALSE	FALSE	Low heterogeneity
687	Symptoms affecting skin	0.0233646	1.02364	0.019158	0.222626	502243	2918	499325	3	0	0.595986	2	0.742306	FALSE	FALSE	Low heterogeneity
226	Benign neoplasm of thyroid glands	-0.0292668	0.971157	0.023998	0.222636	518832	1841	516991	3	0	1.2222	2	0.542754	FALSE	FALSE	Low heterogeneity
350.6	Disturbances of sensation of smell and taste	0.0407421	1.04158	0.0335631	0.224788	512745	909	511836	3	8.20796	2.17884	2	0.336412	FALSE	FALSE	Low heterogeneity
202.2	Non-Hodgkins lymphoma	0.0201987	1.0204	0.0166724	0.225701	518355	3732	514623	3	19.6304	2.4885	2	0.288157	FALSE	FALSE	Low heterogeneity
324	Other CNS infection and poliomyelitis	0.0453491	1.04639	0.0374521	0.225951	521782	715	521067	3	0	0.535725	2	0.765013	FALSE	FALSE	Low heterogeneity
110.12	Althete's foot	0.0266448	1.027	0.0221001	0.227955	509263	2176	507087	3	0	0.936714	2	0.62603	FALSE	FALSE	Low heterogeneity
962.3	Hormones and synthetic substitutes causing adverse effects in therapeutic use	0.0406533	1.04149	0.0337427	0.228279	437710	898	436812	2	0	0.308872	1	0.578373	FALSE	FALSE	Low heterogeneity
743.13	Other specified osteoporosis	0.0322052	1.03273	0.0267348	0.228351	500710	1448	499262	3	46.1432	3.71355	2	0.156176	FALSE	FALSE	Moderate heterogeneity
202	Cancer of other lymphoid, histiocytic tissue	0.0183577	1.01853	0.0152481	0.228614	519111	4488	514623	3	0	1.996	2	0.368617	FALSE	FALSE	Low heterogeneity
910	Superficial injury, infected	0.0747308	1.07759	0.0621449	0.22916	97684	255	97429	2	0	0.843877	1	0.35829	FALSE	FALSE	Low heterogeneity
614.51	Cervicitis and endocervicitis	0.0252557	1.02558	0.0210181	0.229511	269166	2346	266820	3	0	0.111139	2	0.945946	FALSE	FALSE	Low heterogeneity
386.2	Peripheral or central vertigo	0.0208027	1.02102	0.0173167	0.22963	510534	3584	506950	3	0	0.563266	2	0.754551	FALSE	FALSE	Low heterogeneity
747.1	Cardiac congenital anomalies	0.0166558	1.0168	0.0138825	0.230231	522486	5421	517065	3	0	0.91398	2	0.633187	FALSE	FALSE	Low heterogeneity
441	Vascular insufficiency of intestine	0.0326886	1.03323	0.0273392	0.231827	502328	1368	500960	3	6.79736	2.14586	2	0.342005	FALSE	FALSE	Low heterogeneity
605	Erectile dysfunction [ED]	0.0170714	1.01722	0.0143449	0.234018	211206	6545	204661	3	0	1.34212	2	0.511167	FALSE	FALSE	Low heterogeneity
117.4	Aspergillosis	-0.0617658	0.940103	0.0519748	0.234684	507458	371	507087	3	0	1.76008	2	0.414765	FALSE	FALSE	Low heterogeneity
189.2	Cancer of bladder	0.0180587	1.01822	0.0152063	0.235	520138	4588	515550	3	0	0.383579	2	0.825481	FALSE	FALSE	Low heterogeneity
368.9	Subjective visual disturbances	0.0246302	1.02494	0.0208114	0.236614	512227	2406	509821	3	33.698	3.0165	2	0.221297	FALSE	FALSE	Moderate heterogeneity
182	Malignant neoplasm of uterus	0.0248218	1.02513	0.0210117	0.237471	247320	2372	244948	3	25.3817	2.68031	2	0.261806	FALSE	FALSE	Moderate heterogeneity
612	Breast conditions, congenital or relating to hormones	0.0227892	1.02305	0.0193542	0.239003	506342	2795	503547	3	0	1.98687	2	0.370303	FALSE	FALSE	Low heterogeneity
530.6	Diverticulum of esophagus, acquired	-0.0679897	0.93427	0.0579402	0.240617	415361	300	415061	2	0	0.289814	1	0.59034	FALSE	FALSE	Low heterogeneity
353.2	Nerve root lesions	0.060412	1.06227	0.0515005	0.24078	490117	372	489745	3	0	0.62141	2	0.73293	FALSE	FALSE	Low heterogeneity
312.3	Impulse control disorder	0.0806342	1.08397	0.0691962	0.243898	93523	203	93320	2	23.6039	1.30897	1	0.252582	FALSE	FALSE	Low heterogeneity
907	Injuries to the nervous system	0.022973	1.02324	0.019745	0.244634	523231	2639	520592	3	25.97	2.70161	2	0.259032	FALSE	FALSE	Moderate heterogeneity
713.5	Arthropathy associated with neurological disorders	0.0614716	1.0634	0.0528906	0.245137	457985	362	457623	3	0	0.396571	2	0.820136	FALSE	FALSE	Low heterogeneity
426.32	Left bundle branch block	0.0207837	1.021	0.0178948	0.245462	467815	3321	464494	3	0	1.02929	2	0.597714	FALSE	FALSE	Low heterogeneity
202.22	Reticulosarcoma	0.067948	1.07031	0.058545	0.2458	93916	289	93627	2	0	0.814546	1	0.36678	FALSE	FALSE	Low heterogeneity
622.1	Polyp of corpus uteri	0.0118772	1.01195	0.0102437	0.246266	277826	10068	267758	3	0	1.44118	2	0.486464	FALSE	FALSE	Low heterogeneity
250.13	Type 1 diabetes with ophthalmic manifestations	0.0363634	1.03703	0.0314692	0.247876	480275	1495	478780	3	0	0.0259088	2	0.987129	FALSE	FALSE	Low heterogeneity
503	Pulmonary congestion and hypostasis	0.0268898	1.02725	0.0233112	0.248699	500106	1913	498193	3	70.6072	6.80438	2	0.0333002	FALSE	FALSE	Significant heterogeneity
295	Schizophrenia and other psychotic disorders	0.0233468	1.02362	0.0203049	0.250223	437604	2563	435041	3	50.1155	4.00926	2	0.13471	FALSE	FALSE	High heterogeneity
475	Chronic sinusitis	0.011015	1.01108	0.0095971	0.251076	483939	12700	471239	3	48.1645	3.85836	2	0.145267	FALSE	FALSE	Moderate heterogeneity
363	Chorioretinal inflammations, scars, and other disorders of choroid	0.0339257	1.03451	0.0296473	0.252495	500874	1172	499702	3	0	1.29445	2	0.523496	FALSE	FALSE	Low heterogeneity
367.8	Hypermetropia	-0.0192669	0.980918	0.0169193	0.254805	509199	3859	505340	3	0	1.25498	2	0.53393	FALSE	FALSE	Low heterogeneity
288.3	Eosinophilia	-0.0682757	0.934003	0.0600585	0.255614	458543	278	458265	2	0	0.293056	1	0.588269	FALSE	FALSE	Low heterogeneity
070.4	Chronic hepatitis	0.0443695	1.04537	0.0393886	0.259973	496636	646	495990	3	40.603	3.36718	2	0.185706	FALSE	FALSE	Moderate heterogeneity
275.1	Disorders of iron metabolism	0.0320196	1.03254	0.0284313	0.260076	515117	1256	513861	3	58.1184	4.77537	2	0.0918421	FALSE	FALSE	High heterogeneity
701	Other hypertrophic and atrophic conditions of skin	0.00904379	1.00908	0.00804168	0.260752	521517	18109	503408	3	77.3367	8.82483	2	0.0121259	FALSE	FALSE	Significant heterogeneity
379.3	Aphakia and other disorders of lens	0.0233878	1.02366	0.0209218	0.263623	502253	2332	499921	3	68.2033	6.28995	2	0.0430679	FALSE	FALSE	Significant heterogeneity
717	Polymyalgia Rheumatica	0.0277804	1.02817	0.024876	0.2641	523394	1652	521742	3	0	0.147475	2	0.928915	FALSE	FALSE	Low heterogeneity
735.1	Flat foot	0.0292955	1.02973	0.0262533	0.264473	496679	1503	495176	3	0	0.0853693	2	0.958214	FALSE	FALSE	Low heterogeneity
320	Meningitis	0.0352161	1.03584	0.0316627	0.266042	522081	1014	521067	3	0	0.658223	2	0.719563	FALSE	FALSE	Low heterogeneity
701.1	Keratoderma, acquired	-0.0303024	0.970152	0.0272478	0.266093	504829	1421	503408	3	0	1.17553	2	0.555567	FALSE	FALSE	Low heterogeneity
420.22	Chronic pericarditis	0.0619971	1.06396	0.0557979	0.266525	515046	312	514734	3	0	0.934093	2	0.626851	FALSE	FALSE	Low heterogeneity
586.4	Stricture/obstruction of ureter	-0.0190733	0.981107	0.0172016	0.267514	496570	3636	492934	3	35.1269	3.08294	2	0.214066	FALSE	FALSE	Moderate heterogeneity
363.3	Chorioretinal scars	0.0389271	1.03969	0.0351949	0.268707	500526	824	499702	3	0	1.48726	2	0.475386	FALSE	FALSE	Low heterogeneity
536.8	Dyspepsia and other specified disorders of function of stomach	0.018691	1.01887	0.016934	0.269699	483728	3740	479988	3	0	0.859887	2	0.650546	FALSE	FALSE	Low heterogeneity
364.41	Keratoconus	0.0687483	1.07117	0.0623348	0.270076	499948	246	499702	3	0	1.61502	2	0.445966	FALSE	FALSE	Low heterogeneity
389.5	Disorders of acoustic nerve	0.0453247	1.04637	0.041102	0.270142	83175	601	82574	2	0	0.177279	1	0.673722	FALSE	FALSE	Low heterogeneity
772.1	Muscular wasting and disuse atrophy	0.0425501	1.04347	0.0386068	0.270401	90005	688	89317	2	75.4101	4.06671	1	0.0437363	FALSE	FALSE	Significant heterogeneity
395.6	Heart valve replaced	0.0215703	1.0218	0.0196532	0.272403	464376	2731	461645	2	0	0.261614	1	0.609013	FALSE	FALSE	Low heterogeneity
573.4	Acute and subacute necrosis of liver	0.0546493	1.05617	0.0500686	0.275058	82178	405	81773	2	56.0015	2.27281	1	0.131661	FALSE	FALSE	High heterogeneity
286.1	Congenital coagulation defects	0.0356923	1.03634	0.0327314	0.275511	510762	944	509818	3	0	0.847417	2	0.654615	FALSE	FALSE	Low heterogeneity
315.1	Learning disorder	0.0641274	1.06623	0.0588529	0.27588	473076	284	472792	2	0	0.0335016	1	0.854771	FALSE	FALSE	Low heterogeneity
110	Dermatophytosis / Dermatomycosis	0.012926	1.01301	0.0118975	0.277283	515267	8180	507087	3	0	0.851361	2	0.653325	FALSE	FALSE	Low heterogeneity
480.3	Pneumonia due to fungus (mycoses)	-0.056503	0.945064	0.0520525	0.2777	495938	370	495568	3	0	1.07604	2	0.583902	FALSE	FALSE	Low heterogeneity
958.2	Traumatic and surgical subcutaneous emphysema	0.0770034	1.08005	0.0709861	0.278024	474393	190	474203	2	0	0.0354186	1	0.850721	FALSE	FALSE	Low heterogeneity
189.4	Malignant neoplasm of other urinary organs	0.0368522	1.03754	0.0339993	0.278404	516451	901	515550	3	0	0.836599	2	0.658165	FALSE	FALSE	Low heterogeneity
365.11	Primary open angle glaucoma	-0.0262139	0.974127	0.0242045	0.278801	501467	1765	499702	3	0	0.644951	2	0.724354	FALSE	FALSE	Low heterogeneity
427.6	Premature beats	0.0168116	1.01695	0.0155399	0.279325	469225	4731	464494	3	0	0.013633	2	0.993207	FALSE	FALSE	Low heterogeneity
293	Symptoms involving head and neck	0.0210227	1.02125	0.0195387	0.281949	470464	2683	467781	2	86.1754	7.23348	1	0.00715564	FALSE	FALSE	Significant heterogeneity
480.12	Pseudomonal pneumonia	0.0655935	1.06779	0.0609812	0.28209	455663	263	455400	2	0	0.058194	1	0.809374	FALSE	FALSE	Low heterogeneity
947	Urticaria	0.0201566	1.02036	0.0187639	0.282723	497273	3035	494238	3	0	0.224136	2	0.893984	FALSE	FALSE	Low heterogeneity
255.11	Cushing's syndrome	0.0542821	1.05578	0.0505402	0.282806	508255	386	507869	3	0	1.49839	2	0.472747	FALSE	FALSE	Low heterogeneity
256	Ovarian dysfunction	0.0245094	1.02481	0.0228316	0.283053	277884	2083	275801	3	35.995	3.12476	2	0.209637	FALSE	FALSE	Moderate heterogeneity
257.1	Testicular hypofunction	0.0253683	1.02569	0.0236519	0.283465	234614	1935	232679	3	0	0.406257	2	0.816173	FALSE	FALSE	Low heterogeneity
520.2	Disturbances in tooth eruption	0.019578	1.01977	0.018327	0.285405	506982	3056	503926	3	76.3899	8.47096	2	0.0144728	FALSE	FALSE	Significant heterogeneity
612.2	Hypertrophy of breast (Gynecomastia)	0.0227919	1.02305	0.0213459	0.285638	505823	2276	503547	3	0	1.24899	2	0.535533	FALSE	FALSE	Low heterogeneity
345.1	Epilepsy	0.0231212	1.02339	0.0216972	0.286592	495680	2192	493488	3	0	0.703578	2	0.703428	FALSE	FALSE	Low heterogeneity
279.11	Deficiency of humoral immunity	0.0406786	1.04152	0.0381772	0.28664	515170	694	514476	3	63.7596	5.5187	2	0.063333	FALSE	FALSE	High heterogeneity
253.2	Pituitary hypofunction	0.0420932	1.04299	0.039509	0.286692	508510	641	507869	3	5.4911	2.1162	2	0.347114	FALSE	FALSE	Low heterogeneity
149.1	Cancer of oropharynx	0.0422918	1.0432	0.0397082	0.286847	471117	643	470474	2	57.2194	2.33751	1	0.126291	FALSE	FALSE	High heterogeneity
241.2	Nontoxic multinodular goiter	0.0187873	1.01896	0.0176866	0.288129	488216	3482	484734	3	0	0.447972	2	0.799326	FALSE	FALSE	Low heterogeneity
374.6	Dermatochalasis	0.0294732	1.02991	0.0277608	0.288379	83463	1417	82046	2	0	0.429331	1	0.512317	FALSE	FALSE	Low heterogeneity
722.8	Postlaminectomy syndrome	0.0368308	1.03752	0.0346994	0.288497	486282	852	485430	3	0	0.732733	2	0.693249	FALSE	FALSE	Low heterogeneity
593.2	Microscopic hematuria	0.0252646	1.02559	0.023834	0.289134	77264	1858	75406	2	0	0.245215	1	0.620465	FALSE	FALSE	Low heterogeneity
803.3	Fracture of clavicle or scapula	0.0216244	1.02186	0.0204654	0.290678	490085	2441	487644	3	47.2344	3.79035	2	0.150292	FALSE	FALSE	Moderate heterogeneity
071.1	HIV infection, symptomatic	0.0463564	1.04745	0.0438723	0.290685	496513	523	495990	3	18.2868	2.44758	2	0.294113	FALSE	FALSE	Low heterogeneity
726.2	Synoviopathy	0.0228477	1.02311	0.0216884	0.292134	463779	2250	461529	3	37.6149	3.20589	2	0.201302	FALSE	FALSE	Moderate heterogeneity
626.14	Irregular menstrual bleeding	0.0151673	1.01528	0.0144442	0.293689	219385	5109	214276	2	0	0.287443	1	0.591864	FALSE	FALSE	Low heterogeneity
916	Contusion	0.0109166	1.01098	0.0104029	0.294004	523394	10458	512936	3	0	1.77624	2	0.411429	FALSE	FALSE	Low heterogeneity
149.9	Cancer of of nasal cavities	0.0598828	1.06171	0.0570679	0.294029	470778	304	470474	2	46.9425	1.88475	1	0.169795	FALSE	FALSE	Moderate heterogeneity
535.9	Gastritis and duodenitis, NOS	0.0189144	1.01909	0.0180311	0.294184	483279	3291	479988	3	0	0.158851	2	0.923647	FALSE	FALSE	Low heterogeneity
316.1	Polyneuropathy due to drugs	-0.0350807	0.965527	0.0334717	0.294606	474229	933	473296	3	44.7721	3.62136	2	0.163543	FALSE	FALSE	Moderate heterogeneity
377.1	Optic atrophy	0.0368344	1.03752	0.0351849	0.295154	500747	826	499921	3	36.5096	3.15008	2	0.206999	FALSE	FALSE	Moderate heterogeneity
386	Vertiginous syndromes and other disorders of vestibular system	0.0142178	1.01432	0.0136039	0.295966	512740	5790	506950	3	0	0.401727	2	0.818024	FALSE	FALSE	Low heterogeneity
575.9	Nonspecific abnormal findings on radiological and other examination of biliary tract	0.0413563	1.04222	0.0396	0.296324	454009	639	453370	2	0	0.140746	1	0.707541	FALSE	FALSE	Low heterogeneity
292.6	Hallucinations	-0.0442837	0.956682	0.0424477	0.296831	461895	566	461329	2	0	0.704386	1	0.401314	FALSE	FALSE	Low heterogeneity
281.12	Other vitamin B12 deficiency anemia	0.0397091	1.04051	0.0380902	0.297178	482684	702	481982	3	0	1.64748	2	0.438788	FALSE	FALSE	Low heterogeneity
292.1	Aphasia/speech disturbance	0.0173758	1.01753	0.0166815	0.297587	511111	3792	507319	3	0	1.09119	2	0.579496	FALSE	FALSE	Low heterogeneity
870.5	Open wound of lip and mouth	-0.0466727	0.9544	0.0449681	0.299313	85581	509	85072	2	63.3278	2.72686	1	0.0986728	FALSE	FALSE	High heterogeneity
626.8	Infertility, female	-0.0197711	0.980423	0.0192028	0.303198	239244	2923	236321	3	0	0.633539	2	0.728499	FALSE	FALSE	Low heterogeneity
379.5	Disorders of iris and ciliary body	0.0334557	1.03402	0.0325134	0.303488	500879	958	499921	3	0	0.576635	2	0.749524	FALSE	FALSE	Low heterogeneity
427.11	Paroxysmal supraventricular tachycardia	0.0146485	1.01476	0.0142429	0.303727	469739	5245	464494	3	0	0.81667	2	0.664756	FALSE	FALSE	Low heterogeneity
628	Ovarian cyst	0.0116606	1.01173	0.0113391	0.303781	244830	8509	236321	3	50.4028	4.03249	2	0.133155	FALSE	FALSE	High heterogeneity
747	Cardiac and circulatory congenital anomalies	0.0132274	1.01332	0.0128877	0.304723	523385	6320	517065	3	0	1.34299	2	0.510945	FALSE	FALSE	Low heterogeneity
735.21	Hammer toe (acquired)	-0.0169861	0.983157	0.0165638	0.305129	499044	3868	495176	3	50.805	4.06545	2	0.130978	FALSE	FALSE	High heterogeneity
782.6	Pallor and flushing	-0.0235289	0.976746	0.0230281	0.306902	515612	2011	513601	3	0	0.912456	2	0.633669	FALSE	FALSE	Low heterogeneity
530.7	Gastroesophageal laceration-hemorrhage syndrome	0.048711	1.04992	0.0476867	0.307027	415499	438	415061	2	0	0.285587	1	0.593062	FALSE	FALSE	Low heterogeneity
345.12	Partial epilepsy	0.0297444	1.03019	0.02913	0.307212	494700	1212	493488	3	0	0.112659	2	0.945227	FALSE	FALSE	Low heterogeneity
772.2	Spasm of muscle	0.0209737	1.0212	0.0205797	0.308133	91896	2579	89317	2	73.0874	3.71574	1	0.0539018	FALSE	FALSE	High heterogeneity
751	Genitourinary congenital anomalies	-0.0154917	0.984628	0.0152293	0.309045	521276	4554	516722	3	16.2761	2.3888	2	0.302885	FALSE	FALSE	Low heterogeneity
337	Disorders of the autonomic nervous system	0.0258972	1.02624	0.0255659	0.31108	495089	1601	493488	3	0	0.647981	2	0.723257	FALSE	FALSE	Low heterogeneity
723.1	Torticollis	0.0392099	1.03999	0.0387131	0.311141	486108	678	485430	3	0	0.726487	2	0.695417	FALSE	FALSE	Low heterogeneity
724.8	Other symptoms referable to back	0.02624	1.02659	0.0259469	0.311873	486987	1557	485430	3	32.5707	2.96607	2	0.226948	FALSE	FALSE	Moderate heterogeneity
458.2	Iatrogenic hypotension	0.0251968	1.02552	0.0249534	0.312613	489182	1701	487481	3	0	0.382414	2	0.825961	FALSE	FALSE	Low heterogeneity
201	Hodgkin's disease	0.0424545	1.04337	0.0420524	0.312705	515187	564	514623	3	0	0.458081	2	0.795296	FALSE	FALSE	Low heterogeneity
739	Contracture of joint	0.0265572	1.02691	0.0263169	0.312912	496659	1483	495176	3	0	1.50357	2	0.471524	FALSE	FALSE	Low heterogeneity
579	Other symptoms involving abdomen and pelvis	0.0129166	1.013	0.0128227	0.313781	492458	6799	485659	3	0	1.5158	2	0.46865	FALSE	FALSE	Low heterogeneity
427.61	Supraventricular premature beats	-0.0275033	0.972871	0.0273451	0.314517	465931	1437	464494	3	0	0.976487	2	0.613703	FALSE	FALSE	Low heterogeneity
614.4	Inflammatory diseases of uterus, except cervix	0.0406664	1.0415	0.0404963	0.315282	267434	614	266820	3	31.9478	2.93892	2	0.230049	FALSE	FALSE	Moderate heterogeneity
501	Pneumonitis due to inhalation of food or vomitus	0.024987	1.0253	0.0248958	0.315541	499858	1665	498193	3	0	0.487792	2	0.783569	FALSE	FALSE	Low heterogeneity
803.1	Fracture of humerus	0.0183234	1.01849	0.0183431	0.31783	490711	3067	487644	3	0	0.91444	2	0.633041	FALSE	FALSE	Low heterogeneity
536.3	Gastroparesis	0.0286437	1.02906	0.0287555	0.319195	87599	1272	86327	2	0	0.0131193	1	0.90881	FALSE	FALSE	Low heterogeneity
198	Secondary malignant neoplasm	0.00819461	1.00823	0.00825083	0.320619	476210	16976	459234	3	36.5543	3.1523	2	0.20677	FALSE	FALSE	Moderate heterogeneity
613.8	Other specified disorders of breast	0.0192827	1.01947	0.0194393	0.321225	517836	2867	514969	3	0	1.73702	2	0.419576	FALSE	FALSE	Low heterogeneity
555.21	Ulcerative colitis (chronic)	0.0261659	1.02651	0.0263912	0.32146	419768	1470	418298	3	0	0.0737009	2	0.96382	FALSE	FALSE	Low heterogeneity
752.1	Neural tube defects	0.0277025	1.02809	0.0279935	0.322367	521369	1322	520047	3	0	0.95788	2	0.61944	FALSE	FALSE	Low heterogeneity
634.1	Missed abortion/Hydatidiform mole	-0.0237975	0.976483	0.0241023	0.323468	275790	1803	273987	3	69.8022	6.623	2	0.0364615	FALSE	FALSE	Significant heterogeneity
536	Disorders of function of stomach	0.0150353	1.01515	0.0152943	0.325575	91040	4713	86327	2	0	0.000153091	1	0.990128	FALSE	FALSE	Low heterogeneity
191	Manlignant and unknown neoplasms of brain and nervous system	-0.021788	0.978448	0.0221685	0.325689	519964	2119	517845	3	0	0.206666	2	0.901826	FALSE	FALSE	Low heterogeneity
136	Other infectious and parasitic diseases	0.0158011	1.01593	0.0160988	0.326344	521654	4240	517414	3	2.48615	2.05099	2	0.358619	FALSE	FALSE	Low heterogeneity
358.1	Myasthenia gravis	0.0488669	1.05008	0.0499582	0.327998	512191	393	511798	3	0	1.6934	2	0.428828	FALSE	FALSE	Low heterogeneity
430	Intracranial hemorrhage	0.0177087	1.01787	0.0181121	0.328208	506831	3131	503700	3	0	0.656227	2	0.720281	FALSE	FALSE	Low heterogeneity
472	Chronic pharyngitis and nasopharyngitis	0.013972	1.01407	0.0143648	0.330727	476544	5305	471239	3	0	1.54457	2	0.461956	FALSE	FALSE	Low heterogeneity
130.1	Lyme disease	-0.0415193	0.959331	0.0427311	0.331229	92827	569	92258	2	0	0.272276	1	0.601809	FALSE	FALSE	Low heterogeneity
270.2	Disorders of amino-acid metabolism	0.071996	1.07465	0.0744813	0.333728	93991	175	93816	2	0	0.00363554	1	0.95192	FALSE	FALSE	Low heterogeneity
625.1	Dyspareunia	0.0195872	1.01978	0.0203555	0.33592	241501	2584	238917	2	74.9564	3.99303	1	0.0456887	FALSE	FALSE	Significant heterogeneity
804	Fracture of hand or wrist	-0.0123144	0.987761	0.0128127	0.336495	494051	6407	487644	3	0	1.02484	2	0.599044	FALSE	FALSE	Low heterogeneity
071	Human immunodeficiency virus [HIV] disease	0.0387523	1.03951	0.0404289	0.337796	496609	619	495990	3	38.4238	3.24801	2	0.197108	FALSE	FALSE	Moderate heterogeneity
736.1	Acquired deformities of forearm	0.0728822	1.0756	0.0760685	0.338006	84007	167	83840	2	51.2405	2.05088	1	0.152118	FALSE	FALSE	High heterogeneity
636	Early or threatened labor; hemorrhage in early pregnancy	-0.0155922	0.984529	0.0162876	0.338413	278153	4166	273987	3	0	1.30612	2	0.520452	FALSE	FALSE	Low heterogeneity
250.12	Type 1 diabetes with renal manifestations	0.0408345	1.04168	0.0427627	0.339623	479580	800	478780	3	0	0.200013	2	0.904832	FALSE	FALSE	Low heterogeneity
624	Symptoms involving female genital tract	-0.0198817	0.980315	0.0208583	0.340499	269776	2501	267275	3	39.9395	3.32998	2	0.189193	FALSE	FALSE	Moderate heterogeneity
759.1	Anomalies of endocrine glands, congenital	0.0707818	1.07335	0.0745938	0.342673	472584	171	472413	2	10.0359	1.11155	1	0.291744	FALSE	FALSE	Low heterogeneity
275.6	Hypercalcemia	0.0201503	1.02035	0.021257	0.343162	92756	2377	90379	2	0	0.0192691	1	0.889598	FALSE	FALSE	Low heterogeneity
520	Disorders of tooth development	0.0176934	1.01785	0.0186683	0.343243	506885	2959	503926	3	41.2254	3.40283	2	0.182425	FALSE	FALSE	Moderate heterogeneity
327.31	Central/nonobstroctive sleep apnea	0.0300156	1.03047	0.0316763	0.343346	71623	1054	70569	2	0	0.536097	1	0.464055	FALSE	FALSE	Low heterogeneity
282.8	Other hemoglobinopathies	0.042734	1.04366	0.0451177	0.343554	482470	488	481982	3	78.5564	9.3268	2	0.00943433	FALSE	FALSE	Significant heterogeneity
614.31	Acute inflammatory pelvic disease	0.0710019	1.07358	0.0752534	0.345423	241726	170	241556	2	0	0.000810849	1	0.977283	FALSE	FALSE	Low heterogeneity
704	Diseases of hair and hair follicles	0.0088964	1.00894	0.00948433	0.348239	518330	11946	506384	3	0	1.76092	2	0.414592	FALSE	FALSE	Low heterogeneity
427.4	Cardiac arrest and ventricular fibrillation	0.02129	1.02152	0.0227658	0.349698	466476	1982	464494	3	0	0.90409	2	0.636325	FALSE	FALSE	Low heterogeneity
189.1	Cancer of kidney and renal pelvis	0.0179561	1.01812	0.0192058	0.349823	518395	2845	515550	3	78.7565	9.41465	2	0.00902889	FALSE	FALSE	Significant heterogeneity
193	Thyroid cancer	-0.02299	0.977272	0.0246108	0.35023	518714	1723	516991	3	78.4861	9.29633	2	0.00957914	FALSE	FALSE	Significant heterogeneity
565.1	Anal and rectal polyp	0.00948106	1.00953	0.0101795	0.351655	495175	10105	485070	3	51.2056	4.09883	2	0.12881	FALSE	FALSE	High heterogeneity
580.12	Non-proliferative glomerulonephritis	0.0518014	1.05317	0.055632	0.35178	493249	315	492934	3	37.2859	3.18908	2	0.203002	FALSE	FALSE	Moderate heterogeneity
598	Abnormal findings on examination of urine	0.0151585	1.01527	0.0162879	0.35203	475993	3872	472121	2	0	0.446856	1	0.503832	FALSE	FALSE	Low heterogeneity
041.11	Methicillin sensitive Staphylococcus aureus	0.0264441	1.0268	0.0284537	0.352696	87867	1290	86577	2	30.2867	1.43445	1	0.23104	FALSE	FALSE	Moderate heterogeneity
187.2	Malignant neoplasm of testis	0.0418694	1.04276	0.0451688	0.353951	209388	492	208896	2	69.0729	3.23341	1	0.0721502	FALSE	FALSE	High heterogeneity
698	Pruritus and related conditions	0.0129104	1.01299	0.0140053	0.356621	523394	5537	517857	3	0	1.23574	2	0.539091	FALSE	FALSE	Low heterogeneity
362.9	Retinal edema	-0.0409318	0.959895	0.0444427	0.35705	85165	534	84631	2	36.8778	1.58423	1	0.208153	FALSE	FALSE	Moderate heterogeneity
440.1	Atherosclerosis of renal artery	0.0421358	1.04304	0.0459463	0.359108	501435	475	500960	3	0	0.609045	2	0.737475	FALSE	FALSE	Low heterogeneity
555	Inflammatory bowel disease and other gastroenteritis and colitis	0.0109778	1.01104	0.0119884	0.359823	425570	7272	418298	3	0	0.374741	2	0.829137	FALSE	FALSE	Low heterogeneity
256.4	Polycystic ovaries	0.0242418	1.02454	0.0264907	0.360136	277324	1523	275801	3	52.1774	4.18212	2	0.123556	FALSE	FALSE	High heterogeneity
228	Hemangioma and lymphangioma, any site	-0.0114272	0.988638	0.0125595	0.362904	523394	6912	516482	3	0	1.11683	2	0.572117	FALSE	FALSE	Low heterogeneity
743.9	Osteopenia or other disorder of bone and cartilage	0.00920601	1.00925	0.0101374	0.363815	511803	12541	499262	3	22.3452	2.5755	2	0.275891	FALSE	FALSE	Low heterogeneity
941	Adverse reaction to serum or vaccine	0.0435365	1.0445	0.0480326	0.364727	456430	434	455996	2	56.9719	2.32406	1	0.127387	FALSE	FALSE	High heterogeneity
599.3	Dysuria	0.0125491	1.01263	0.0138968	0.366516	440133	6031	434102	2	0	0.521472	1	0.470214	FALSE	FALSE	Low heterogeneity
529	Diseases and other conditions of the tongue	0.0182952	1.01846	0.0204032	0.369889	512630	2473	510157	3	0	0.692571	2	0.707311	FALSE	FALSE	Low heterogeneity
963.1	Antineoplastic and immunosuppressive drugs causing adverse effects	-0.0182945	0.981872	0.0204262	0.370445	88815	2679	86136	2	32.8305	1.48877	1	0.222407	FALSE	FALSE	Moderate heterogeneity
153	Colorectal cancer	0.0111263	1.01119	0.0124402	0.371114	482661	6798	475863	3	74.2584	7.76953	2	0.0205527	FALSE	FALSE	Significant heterogeneity
270.32	Paraproteinemia	0.0289675	1.02939	0.0324419	0.371908	519745	973	518772	3	0	0.0935616	2	0.954297	FALSE	FALSE	Low heterogeneity
715.2	Ankylosing spondylitis	-0.0284629	0.971938	0.0319215	0.372579	457432	1001	456431	3	0	1.53292	2	0.464654	FALSE	FALSE	Low heterogeneity
414.2	ASCVD	0.0292297	1.02966	0.0328615	0.373745	474720	981	473739	3	0	1.47478	2	0.47836	FALSE	FALSE	Low heterogeneity
202.24	Large cell lymphoma	0.032162	1.03268	0.0361766	0.373988	469124	768	468356	2	0	0.0106856	1	0.917668	FALSE	FALSE	Low heterogeneity
246.2	Thyroid cyst	-0.0652776	0.936807	0.0735902	0.375056	77182	183	76999	2	0	0.762066	1	0.382683	FALSE	FALSE	Low heterogeneity
426.2	Atrioventricular [AV] block	0.0133029	1.01339	0.015013	0.375568	469453	4959	464494	3	0	0.642745	2	0.725153	FALSE	FALSE	Low heterogeneity
635	Hemorrhage during pregnancy; childbirth and postpartum	-0.016402	0.983732	0.0185459	0.376478	277122	3135	273987	3	55.7531	4.52009	2	0.104346	FALSE	FALSE	High heterogeneity
528.41	Cyst of the salivary gland	-0.0635045	0.93847	0.0718198	0.376577	465932	188	465744	2	0	0.564119	1	0.452605	FALSE	FALSE	Low heterogeneity
733.2	Cyst of bone	0.0332633	1.03382	0.0376742	0.37728	483478	708	482770	3	0	1.4445	2	0.485658	FALSE	FALSE	Low heterogeneity
732.7	Osteochondritis dissecans	0.0577608	1.05946	0.0654308	0.377357	482993	223	482770	3	2.78929	2.05739	2	0.357474	FALSE	FALSE	Low heterogeneity
634	Miscarriage; stillbirth	-0.0111514	0.988911	0.0126416	0.37771	281012	7025	273987	3	0	0.483263	2	0.785346	FALSE	FALSE	Low heterogeneity
289.9	Abnormality of red blood cells	0.0390233	1.03979	0.0444488	0.379978	458776	511	458265	2	0	0.719388	1	0.396345	FALSE	FALSE	Low heterogeneity
361	Retinal detachments and defects	-0.0128831	0.9872	0.0146757	0.380024	504526	4824	499702	3	0	1.09202	2	0.579258	FALSE	FALSE	Low heterogeneity
608	Other disorders of male genital organs	0.0122988	1.01237	0.0140279	0.380629	210149	5488	204661	3	74.6165	7.87913	2	0.0194567	FALSE	FALSE	Significant heterogeneity
726.3	Bursitis	0.0138922	1.01399	0.0158613	0.381109	465841	4312	461529	3	19.6901	2.49035	2	0.28789	FALSE	FALSE	Low heterogeneity
733.4	Aseptic necrosis of bone	0.0243455	1.02464	0.0277976	0.381132	484090	1320	482770	3	0	0.504762	2	0.776949	FALSE	FALSE	Low heterogeneity
427.22	Atrial flutter	0.0184163	1.01859	0.0210766	0.382238	70474	2666	67808	2	0	0.311038	1	0.577044	FALSE	FALSE	Low heterogeneity
198.6	Secondary malignancy of bone	0.015377	1.0155	0.0176261	0.382991	462579	3345	459234	3	0	1.46613	2	0.480434	FALSE	FALSE	Low heterogeneity
971	Poisoning by drugs primarily affecting the autonomic nervous system	0.0534381	1.05489	0.0614285	0.384342	437070	258	436812	2	0	0.0065887	1	0.935306	FALSE	FALSE	Low heterogeneity
038.2	Gram positive septicemia	0.0296114	1.03005	0.0341763	0.386254	497342	863	496479	3	0	0.593941	2	0.743066	FALSE	FALSE	Low heterogeneity
527.2	Sialoadenitis	0.0263269	1.02668	0.0303935	0.386379	511261	1104	510157	3	61.0178	5.13055	2	0.0768982	FALSE	FALSE	High heterogeneity
523.1	Gingivitis	0.0359504	1.0366	0.0418053	0.389818	504501	575	503926	3	0	1.08756	2	0.58055	FALSE	FALSE	Low heterogeneity
612.1	Galactorrhea	0.0523261	1.05372	0.0609231	0.390403	85477	268	85209	2	27.1903	1.37344	1	0.241221	FALSE	FALSE	Moderate heterogeneity
751.11	Congenital anomalies of female genital organs	-0.0273631	0.973008	0.031965	0.391979	282443	1008	281435	3	0	1.30536	2	0.520649	FALSE	FALSE	Low heterogeneity
174.3	Neoplasm of uncertain behavior of breast	0.0389686	1.03974	0.0456361	0.393161	491201	484	490717	3	48.4336	3.8785	2	0.143812	FALSE	FALSE	Moderate heterogeneity
689	Disorder of skin and subcutaneous tissue NOS	-0.00642514	0.993595	0.00752487	0.393186	523394	21252	502142	3	26.2718	2.71267	2	0.257603	FALSE	FALSE	Moderate heterogeneity
295.2	Paranoid disorders	-0.0409245	0.959902	0.0480008	0.393892	435481	440	435041	3	0	0.296487	2	0.862221	FALSE	FALSE	Low heterogeneity
705.3	Hidradenitis	0.033351	1.03391	0.0393338	0.396494	499564	655	498909	3	0	0.372748	2	0.829963	FALSE	FALSE	Low heterogeneity
362.7	Hereditary retinal dystrophies	-0.041471	0.959377	0.0489372	0.396754	498296	421	497875	3	0	1.16145	2	0.559492	FALSE	FALSE	Low heterogeneity
586.3	Vascular disorders of kidney/hypertrophy	0.0454487	1.0465	0.0540446	0.400378	493270	336	492934	3	30.8253	2.89123	2	0.235601	FALSE	FALSE	Moderate heterogeneity
374.3	Ptosis of eyelid	0.0138763	1.01397	0.0165757	0.402507	501681	3814	497867	3	0	0.157317	2	0.924356	FALSE	FALSE	Low heterogeneity
965.3	Salicylates causing adverse effects in therapeutic use	-0.0361632	0.964483	0.0432157	0.402701	437353	541	436812	2	0	0.000381151	1	0.984424	FALSE	FALSE	Low heterogeneity
870	Open wounds of head; neck; and trunk	0.00870763	1.00875	0.010425	0.403571	512054	9975	502079	3	28.3463	2.7912	2	0.247684	FALSE	FALSE	Moderate heterogeneity
627.21	Symptomatic artificial menopause	-0.046688	0.954385	0.0559943	0.404394	39200	329	38871	2	35.8037	1.55772	1	0.211999	FALSE	FALSE	Moderate heterogeneity
653	Problems associated with amniotic cavity and membranes	-0.0171679	0.982979	0.0206441	0.405627	283059	2512	280547	3	0	0.962533	2	0.618	FALSE	FALSE	Low heterogeneity
038.1	Gram negative septicemia	0.020392	1.0206	0.0245291	0.405783	498180	1701	496479	3	0	0.106036	2	0.948363	FALSE	FALSE	Low heterogeneity
362.27	Drusen (degenerative) of retina	0.0281576	1.02856	0.0338716	0.405801	85555	924	84631	2	0	0.116358	1	0.733019	FALSE	FALSE	Low heterogeneity
540	Appendiceal conditions	0.0129893	1.01307	0.0156474	0.40647	523149	4211	518938	3	0	0.114175	2	0.944511	FALSE	FALSE	Low heterogeneity
275.11	Hereditary hemochromatosis	-0.0587845	0.94291	0.0708692	0.406833	90578	199	90379	2	0	0.250907	1	0.616437	FALSE	FALSE	Low heterogeneity
187	Cancer of other male genital organs	0.0274126	1.02779	0.0330489	0.406846	227917	931	226986	3	36.3181	3.14061	2	0.207982	FALSE	FALSE	Moderate heterogeneity
622	Polyp of female genital organs	0.00741293	1.00744	0.00893947	0.406971	281229	13471	267758	3	0	1.06911	2	0.585929	FALSE	FALSE	Low heterogeneity
800.3	Fracture of tibia and fibula	0.0135609	1.01365	0.0164466	0.409633	491468	3824	487644	3	0	0.299809	2	0.86079	FALSE	FALSE	Low heterogeneity
433.12	Cerebral atherosclerosis	0.0392281	1.04001	0.0476115	0.409985	504136	436	503700	3	0	0.214652	2	0.898233	FALSE	FALSE	Low heterogeneity
295.3	Psychosis	0.0230521	1.02332	0.0279955	0.410267	436390	1349	435041	3	0	1.72946	2	0.421166	FALSE	FALSE	Low heterogeneity
053.1	Herpes zoster with nervous system complications	-0.0359402	0.964698	0.0436581	0.410384	496527	537	495990	3	0	0.00298727	2	0.998507	FALSE	FALSE	Low heterogeneity
379.4	Anomalies of pupillary function	0.0353467	1.03598	0.0430767	0.411901	500463	542	499921	3	0	0.285874	2	0.866809	FALSE	FALSE	Low heterogeneity
189.21	Malignant neoplasm of bladder	0.0131569	1.01324	0.016054	0.412478	519688	4138	515550	3	0	0.78304	2	0.676029	FALSE	FALSE	Low heterogeneity
272.9	Unspecified disorder of lipoid metabolism	0.0235294	1.02381	0.0287119	0.4125	451160	1285	449875	3	0	1.36777	2	0.504652	FALSE	FALSE	Low heterogeneity
216	Benign neoplasm of skin	-0.00543916	0.994576	0.0066375	0.412525	521896	28166	493730	3	77.8324	9.02217	2	0.0109865	FALSE	FALSE	Significant heterogeneity
444	Arterial embolism and thrombosis	0.0181273	1.01829	0.0221379	0.412881	503066	2106	500960	3	0	0.828581	2	0.660809	FALSE	FALSE	Low heterogeneity
130	Spirochetal infection	-0.0301814	0.97027	0.0368595	0.412887	518173	759	517414	3	0	0.0672265	2	0.966945	FALSE	FALSE	Low heterogeneity
185	Cancer of prostate	-0.00882156	0.991217	0.0107951	0.413823	218631	10210	208421	3	0	1.71279	2	0.424691	FALSE	FALSE	Low heterogeneity
597.1	Urethral stricture (not specified as infectious)	-0.0126007	0.987478	0.0154304	0.414149	504602	4343	500259	3	0	0.804066	2	0.668959	FALSE	FALSE	Low heterogeneity
686.2	Impetigo	0.0279167	1.02831	0.0342196	0.414608	82974	877	82097	2	0	0.280455	1	0.596403	FALSE	FALSE	Low heterogeneity
818	Intracranial hemorrhage (injury)	-0.0264552	0.973892	0.0324426	0.414816	517129	967	516162	3	58.351	4.80203	2	0.0906258	FALSE	FALSE	High heterogeneity
427.42	Cardiac arrest	0.0208326	1.02105	0.0255545	0.414945	466057	1563	464494	3	0	0.553742	2	0.758152	FALSE	FALSE	Low heterogeneity
380.1	Otitis externa	-0.0135826	0.986509	0.0166903	0.415758	517185	3845	513340	3	0	0.728829	2	0.694603	FALSE	FALSE	Low heterogeneity
430.3	Subdural hemorrhage	0.031716	1.03222	0.03903	0.416445	504358	658	503700	3	0	0.640859	2	0.725837	FALSE	FALSE	Low heterogeneity
370	Keratitis	0.016325	1.01646	0.0201887	0.418734	500472	2605	497867	3	0	1.33631	2	0.512655	FALSE	FALSE	Low heterogeneity
442.2	Aneurysm of iliac artery	-0.0413539	0.959489	0.0511467	0.418782	501343	383	500960	3	58.848	4.86003	2	0.0880355	FALSE	FALSE	High heterogeneity
550.3	Femoral hernia	0.0273655	1.02774	0.033873	0.419156	463690	874	462816	3	59.9913	4.99891	2	0.0821296	FALSE	FALSE	High heterogeneity
187.8	Neoplasm of uncertain behavior of male genital organs	0.0595776	1.06139	0.0737813	0.419385	209073	177	208896	2	69.2003	3.24678	1	0.0715637	FALSE	FALSE	High heterogeneity
362.3	Other nondiabetic retinopathy	0.0208566	1.02108	0.0258468	0.419706	499500	1625	497875	3	42.4007	3.47227	2	0.1762	FALSE	FALSE	Moderate heterogeneity
758.1	Chromosomal anomalies	-0.0466369	0.954434	0.0578264	0.419955	519319	297	519022	3	0	1.6227	2	0.444257	FALSE	FALSE	Low heterogeneity
315.2	Speech and language disorder	0.037681	1.0384	0.0467768	0.420503	518877	457	518420	3	66.7782	6.02015	2	0.0492881	FALSE	FALSE	Significant heterogeneity
601	Inflammatory diseases of prostate	0.0129251	1.01301	0.0160933	0.421896	212537	4116	208421	3	47.5292	3.81165	2	0.1487	FALSE	FALSE	Moderate heterogeneity
704.12	Telogen effluvium	-0.0583853	0.943286	0.0730317	0.424029	87670	188	87482	2	79.1525	4.79674	1	0.0285136	FALSE	FALSE	Significant heterogeneity
199	Neoplasm of uncertain behavior	-0.00874996	0.991288	0.0109834	0.425651	469258	10024	459234	3	56.5983	4.60812	2	0.0998527	FALSE	FALSE	High heterogeneity
961.1	Poisoning/allergy of sulfonamides	0.0181541	1.01832	0.0229024	0.427969	438816	2004	436812	2	72.5839	3.64749	1	0.0561536	FALSE	FALSE	High heterogeneity
426.21	First degree AV block	0.015602	1.01572	0.0196939	0.428228	467359	2865	464494	3	0	0.367988	2	0.831941	FALSE	FALSE	Low heterogeneity
728.2	Laxity of ligament or hypermobility syndrome	-0.025784	0.974546	0.0329034	0.433258	462475	946	461529	3	0	0.00122767	2	0.999386	FALSE	FALSE	Low heterogeneity
145.2	Cancer of tongue	0.0242695	1.02457	0.0312859	0.437907	518500	1050	517450	3	0	0.311193	2	0.855905	FALSE	FALSE	Low heterogeneity
798.1	Chronic fatigue syndrome	0.0128114	1.01289	0.0165902	0.43998	509868	3895	505973	3	0	0.226943	2	0.89273	FALSE	FALSE	Low heterogeneity
446.5	Giant cell arteritis	-0.0320876	0.968422	0.0419235	0.444042	501534	574	500960	3	64.3512	5.61028	2	0.0604982	FALSE	FALSE	High heterogeneity
800.4	Fracture of patella	0.0206215	1.02084	0.0269607	0.444347	489045	1401	487644	3	1.01444	2.0205	2	0.364129	FALSE	FALSE	Low heterogeneity
577.3	Cyst and pseudocyst of pancreas	0.0216791	1.02192	0.0284243	0.445644	518583	1272	517311	3	0	0.322423	2	0.851112	FALSE	FALSE	Low heterogeneity
727.7	Contracture of tendon (sheath)	0.0256377	1.02597	0.0336934	0.44671	462440	911	461529	3	0	0.570334	2	0.751889	FALSE	FALSE	Low heterogeneity
790.1	Elevated sedimentation rate	-0.0414032	0.959442	0.0545447	0.447811	460455	339	460116	2	74.9615	3.99385	1	0.0456665	FALSE	FALSE	Significant heterogeneity
643.1	Hyperemesis gravidarum	0.0371427	1.03784	0.0490381	0.448795	284878	415	284463	3	0	1.54684	2	0.461432	FALSE	FALSE	Low heterogeneity
599.6	Oliguria and anuria	0.0282018	1.0286	0.0374454	0.451363	434843	741	434102	2	0	0.106945	1	0.74365	FALSE	FALSE	Low heterogeneity
475.9	Postnasal drip	0.016919	1.01706	0.0224847	0.451769	67244	2135	65109	2	9.02606	1.09922	1	0.294438	FALSE	FALSE	Low heterogeneity
733.6	Costochondritis	0.0237807	1.02407	0.0316064	0.451809	483801	1031	482770	3	21.6703	2.55331	2	0.278969	FALSE	FALSE	Low heterogeneity
694	Dyschromia and Vitiligo	-0.00987029	0.990178	0.0131517	0.452958	504793	6456	498337	3	26.2713	2.71265	2	0.257606	FALSE	FALSE	Moderate heterogeneity
333.1	Essential tremor	0.0204317	1.02064	0.0272467	0.453328	494892	1404	493488	3	36.8032	3.16472	2	0.20549	FALSE	FALSE	Moderate heterogeneity
364.9	Cornea replaced by transplant	0.0511899	1.05252	0.0683376	0.453813	457822	207	457615	2	0	0.0800518	1	0.777227	FALSE	FALSE	Low heterogeneity
750.21	Congenital anomalies of intestine	-0.0262644	0.974077	0.0351419	0.454833	517552	830	516722	3	22.147	2.56894	2	0.276797	FALSE	FALSE	Low heterogeneity
372	Disorders of conjunctiva	-0.0145007	0.985604	0.0195056	0.457233	500634	2767	497867	3	0	0.17591	2	0.915802	FALSE	FALSE	Low heterogeneity
626.13	Irregular menstrual cycle	-0.0120011	0.988071	0.0161434	0.457234	218614	4338	214276	2	80.231	5.05842	1	0.0245066	FALSE	FALSE	Significant heterogeneity
379	Other disorders of eye	0.00698092	1.00701	0.00941019	0.45818	513135	13214	499921	3	0	1.13904	2	0.565797	FALSE	FALSE	Low heterogeneity
295.1	Schizophrenia	0.0224074	1.02266	0.0302454	0.458782	436153	1112	435041	3	76.1737	8.39409	2	0.01504	FALSE	FALSE	Significant heterogeneity
159.3	Malignant neoplasm of gallbladder and extrahepatic bile ducts	0.0386855	1.03944	0.0522203	0.458806	447373	366	447007	2	0	0.208959	1	0.647585	FALSE	FALSE	Low heterogeneity
701.3	Circumscribed scleroderma	-0.0239075	0.976376	0.0323033	0.459241	504413	1005	503408	3	0	1.19512	2	0.550152	FALSE	FALSE	Low heterogeneity
743.22	Pathologic fracture of femur	0.0474208	1.04856	0.0640976	0.459409	81735	241	81494	2	0	0.791269	1	0.373717	FALSE	FALSE	Low heterogeneity
737.3	Kyphoscoliosis and scoliosis	-0.0127846	0.987297	0.0172992	0.459887	498709	3533	495176	3	18.0109	2.43935	2	0.295326	FALSE	FALSE	Low heterogeneity
627.3	Postmenopausal atrophic vaginitis	-0.0125563	0.987522	0.0170062	0.460311	240199	3878	236321	3	0	1.08216	2	0.58212	FALSE	FALSE	Low heterogeneity
750.13	Congenital anomalies of mouth/tongue	0.0382764	1.03902	0.0519371	0.461137	517086	364	516722	3	0	0.732355	2	0.69338	FALSE	FALSE	Low heterogeneity
747.2	Congenital anomalies of peripheral vascular system	-0.0246294	0.975671	0.033475	0.46188	517983	918	517065	3	0	0.864636	2	0.649003	FALSE	FALSE	Low heterogeneity
473.3	Paralysis/spasm of vocal cords or larynx	0.0209062	1.02113	0.0284737	0.46281	472523	1284	471239	3	0	0.632147	2	0.729006	FALSE	FALSE	Low heterogeneity
368.3	Anisometropia	0.0300962	1.03055	0.0411596	0.464653	510413	592	509821	3	49.5175	3.96177	2	0.137947	FALSE	FALSE	Moderate heterogeneity
149.3	Cancer of hypopharynx	0.0600629	1.0619	0.0824026	0.466065	470614	140	470474	2	0	0.351608	1	0.553204	FALSE	FALSE	Low heterogeneity
712	Infective connective tissue disorders	0.0427849	1.04371	0.058986	0.468244	416194	286	415908	2	0	0.0529304	1	0.81804	FALSE	FALSE	Low heterogeneity
079.1	Varicella infection	0.0116642	1.01173	0.0160886	0.468454	500443	4453	495990	3	44.0755	3.57625	2	0.167274	FALSE	FALSE	Moderate heterogeneity
362.6	Peripheral retinal degenerations	0.0223954	1.02265	0.0309095	0.468729	498954	1079	497875	3	0	0.717109	2	0.698686	FALSE	FALSE	Low heterogeneity
090.2	Gonococcal infections	0.064278	1.06639	0.0893463	0.471879	96395	118	96277	2	0	0.060996	1	0.804929	FALSE	FALSE	Low heterogeneity
155.1	Malignant neoplasm of liver, primary	0.0298165	1.03027	0.0415126	0.472602	492762	589	492173	3	0	0.695184	2	0.706387	FALSE	FALSE	Low heterogeneity
741.6	Villonodular synovitis	0.049909	1.05118	0.0695295	0.472875	500694	196	500498	3	0	0.910087	2	0.63442	FALSE	FALSE	Low heterogeneity
255.2	Adrenal hypofunction	0.0194824	1.01967	0.0274677	0.478148	509233	1364	507869	3	24.9385	2.66448	2	0.263885	FALSE	FALSE	Low heterogeneity
332	Parkinson's disease	0.0165264	1.01666	0.0233511	0.47911	495365	1877	493488	3	0	0.845753	2	0.65516	FALSE	FALSE	Low heterogeneity
942	Infusion and transfusion reaction	0.0354099	1.03604	0.0500414	0.479186	456399	403	455996	2	0	0.000868454	1	0.97649	FALSE	FALSE	Low heterogeneity
134	Helminthiases	-0.0422327	0.958647	0.0598418	0.48035	517688	274	517414	3	0	1.47683	2	0.477871	FALSE	FALSE	Low heterogeneity
353.1	Nerve plexus lesions	0.0259744	1.02631	0.0368209	0.480546	490497	752	489745	3	0	0.160225	2	0.923012	FALSE	FALSE	Low heterogeneity
528.5	Diseases of lips	-0.0175865	0.982567	0.0249729	0.481293	511810	1653	510157	3	40.3855	3.35489	2	0.186851	FALSE	FALSE	Moderate heterogeneity
513.3	Hypoventilation	0.02146	1.02169	0.0305098	0.481819	509727	1134	508593	3	0	0.00963052	2	0.995196	FALSE	FALSE	Low heterogeneity
870.3	Other open wound of head and face	0.0100141	1.01006	0.0142572	0.482439	507179	5100	502079	3	0	1.18317	2	0.553449	FALSE	FALSE	Low heterogeneity
303.4	Somatoform disorder	0.0169598	1.0171	0.0242677	0.484636	436896	1855	435041	3	30.2493	2.86735	2	0.23843	FALSE	FALSE	Moderate heterogeneity
513.8	Disorders of diaphragm	0.0295449	1.02999	0.0423279	0.485176	509156	563	508593	3	0	0.727063	2	0.695217	FALSE	FALSE	Low heterogeneity
709.3	Systemic sclerosis	0.0305158	1.03099	0.0439371	0.487348	494312	522	493790	3	37.7327	3.21196	2	0.200693	FALSE	FALSE	Moderate heterogeneity
164	Cancer of intrathoracic organs	0.047737	1.04889	0.0687439	0.48742	471733	204	471529	2	0	0.109575	1	0.740628	FALSE	FALSE	Low heterogeneity
250.11	Type 1 diabetes with ketoacidosis	0.0306705	1.03115	0.0442996	0.488722	479426	646	478780	3	0	0.594259	2	0.742948	FALSE	FALSE	Low heterogeneity
411.41	Aneurysm and dissection of heart	0.0220317	1.02228	0.0319368	0.490286	474730	991	473739	3	0	1.46939	2	0.479652	FALSE	FALSE	Low heterogeneity
695.8	Other specified erythematous conditions	0.0168979	1.01704	0.0245297	0.490903	500082	1745	498337	3	56.9301	4.64361	2	0.0980963	FALSE	FALSE	High heterogeneity
603.2	Spermatocele	-0.0387885	0.961954	0.056583	0.493019	29501	317	29184	2	37.4362	1.59837	1	0.206135	FALSE	FALSE	Moderate heterogeneity
758	Chromosomal anomalies and genetic disorders	-0.0317996	0.968701	0.046523	0.494275	519487	465	519022	3	0	1.37383	2	0.503125	FALSE	FALSE	Low heterogeneity
450	Noninfectious disorders of lymphatic channels	-0.0118195	0.98825	0.0172986	0.494439	523394	3580	519814	3	0	1.03068	2	0.597296	FALSE	FALSE	Low heterogeneity
276.11	Hyperosmolality and/or hypernatremia	0.0213624	1.02159	0.0312853	0.494717	500679	1047	499632	3	0	1.14257	2	0.5648	FALSE	FALSE	Low heterogeneity
386.21	Central origin vertigo	0.0189206	1.0191	0.0277443	0.495262	88975	1381	87594	2	0	0.818651	1	0.365575	FALSE	FALSE	Low heterogeneity
427.41	Ventricular fibrillation and flutter	0.0257414	1.02608	0.0377533	0.495344	465202	708	464494	3	0	1.53762	2	0.463564	FALSE	FALSE	Low heterogeneity
741.1	Ankylosis of joint	0.0315251	1.03203	0.0462779	0.495737	500967	469	500498	3	0	1.48491	2	0.475944	FALSE	FALSE	Low heterogeneity
252.2	Hypoparathyroidism	-0.024275	0.976017	0.0356415	0.495816	508680	811	507869	3	0	0.00811357	2	0.995951	FALSE	FALSE	Low heterogeneity
625	Pain and other symptoms associated with female genital organs	0.00777568	1.00781	0.0114172	0.495839	276798	9523	267275	3	66.8939	6.04119	2	0.0487722	FALSE	FALSE	Significant heterogeneity
204.22	Myeloid leukemia, chronic	0.0461669	1.04725	0.0678268	0.496088	468565	209	468356	2	0	0.132815	1	0.715531	FALSE	FALSE	Low heterogeneity
302.1	Decreased libido	-0.0288562	0.971556	0.0424185	0.496331	54996	579	54417	2	0	0.62504	1	0.429181	FALSE	FALSE	Low heterogeneity
381.2	Eustachian tube disorders	0.0110409	1.0111	0.0163443	0.499347	512837	4041	508796	3	0	0.702035	2	0.703971	FALSE	FALSE	Low heterogeneity
379.1	Scleritis and episcleritis	-0.0387301	0.96201	0.0575837	0.50121	82400	306	82094	2	57.7687	2.36791	1	0.123853	FALSE	FALSE	High heterogeneity
221	Benign neoplasm of other female genital organs	-0.0147132	0.985395	0.0218835	0.501366	219433	2427	217006	2	46.03	1.85288	1	0.173449	FALSE	FALSE	Moderate heterogeneity
611.3	Lump or mass in breast	0.00973795	1.00979	0.0145769	0.504109	465377	5484	459893	2	0	0.252973	1	0.614989	FALSE	FALSE	Low heterogeneity
687.3	Changes in skin texture	0.0282867	1.02869	0.0423599	0.50428	457819	575	457244	2	9.56859	1.10581	1	0.292994	FALSE	FALSE	Low heterogeneity
842	Other sprains and strains	0.0122466	1.01232	0.0183811	0.505246	83615	3188	80427	2	0	0.0369662	1	0.847534	FALSE	FALSE	Low heterogeneity
624.1	Dystrophy of female genital tract	-0.028057	0.972333	0.0421352	0.505488	267850	575	267275	3	0	1.39369	2	0.498154	FALSE	FALSE	Low heterogeneity
727.8	Plica syndrome	0.0438232	1.0448	0.0660188	0.50682	66980	228	66752	2	62.9708	2.70057	1	0.100312	FALSE	FALSE	High heterogeneity
303	Psychogenic and somatoform disorders	-0.00829449	0.99174	0.0125274	0.507903	443735	8694	435041	3	3.97155	2.08272	2	0.352975	FALSE	FALSE	Low heterogeneity
172.3	Carcinoma in situ of skin	-0.0130191	0.987065	0.0198002	0.510844	496785	2784	494001	3	73.6779	7.59818	2	0.0223911	FALSE	FALSE	Significant heterogeneity
184	Cancer of other female genital organs	0.0122748	1.01235	0.0186713	0.510916	258500	3054	255446	3	0	1.12733	2	0.56912	FALSE	FALSE	Low heterogeneity
288.11	Neutropenia	0.00957388	1.00962	0.0145805	0.511423	504893	4851	500042	3	0	0.98003	2	0.612617	FALSE	FALSE	Low heterogeneity
733.9	Chondromalacia	0.0282897	1.02869	0.0431339	0.511915	483311	541	482770	3	0	0.417577	2	0.811567	FALSE	FALSE	Low heterogeneity
751.1	Congenital anomalies of genital organs	-0.0170835	0.983062	0.0261386	0.513387	518231	1509	516722	3	0	1.5951	2	0.450431	FALSE	FALSE	Low heterogeneity
371.1	Uveitis, noninfectious or NOS	-0.0178119	0.982346	0.027278	0.513772	499252	1385	497867	3	0	0.433112	2	0.805288	FALSE	FALSE	Low heterogeneity
220	Benign neoplasm of ovary	0.0128472	1.01293	0.0197908	0.51624	243592	2684	240908	3	0	0.176738	2	0.915423	FALSE	FALSE	Low heterogeneity
253.4	Anterior pituitary disorders	0.0441408	1.04513	0.0683845	0.518617	86076	209	85867	2	0	0.000160812	1	0.989882	FALSE	FALSE	Low heterogeneity
371	Inflammation of the eye	-0.00645252	0.993568	0.0100155	0.519411	509130	11263	497867	3	0	0.316165	2	0.85378	FALSE	FALSE	Low heterogeneity
367.2	Astigmatism	-0.00779736	0.992233	0.0121495	0.521015	513242	7902	505340	3	60.9695	5.1242	2	0.0771427	FALSE	FALSE	High heterogeneity
189.11	Malignant neoplasm of kidney, except pelvis	0.0127389	1.01282	0.0200307	0.524796	518157	2607	515550	3	81.0726	10.5667	2	0.00507541	FALSE	FALSE	Significant heterogeneity
371.2	Conjunctivitis, noninfectious	0.0149964	1.01511	0.0236032	0.525197	83950	1904	82046	2	0	0.602679	1	0.437558	FALSE	FALSE	Low heterogeneity
619.4	Noninflammatory disorders of vagina	-0.00822612	0.991808	0.0129898	0.526554	272217	6674	265543	3	0	1.20384	2	0.54776	FALSE	FALSE	Low heterogeneity
535.1	Acute gastritis	0.012055	1.01213	0.0192386	0.530919	482797	2809	479988	3	0	0.789606	2	0.673813	FALSE	FALSE	Low heterogeneity
600	Hyperplasia of prostate	0.00507685	1.00509	0.00816777	0.534223	227579	19158	208421	3	0	0.178759	2	0.914498	FALSE	FALSE	Low heterogeneity
610	Benign mammary dysplasias	0.00745464	1.00748	0.0120174	0.535046	274291	8012	266279	3	15.9657	2.37998	2	0.304224	FALSE	FALSE	Low heterogeneity
604	Disorders of penis	0.00945189	1.0095	0.0152412	0.535155	209188	4527	204661	3	0	1.64503	2	0.439325	FALSE	FALSE	Low heterogeneity
753	Congenital anomalies of the eye	-0.0251606	0.975153	0.0408321	0.537764	520658	611	520047	3	58.5972	4.83059	2	0.0893408	FALSE	FALSE	High heterogeneity
394.3	Aortic valve disease	0.0159131	1.01604	0.0258433	0.538058	463164	1519	461645	2	71.4281	3.49994	1	0.061371	FALSE	FALSE	High heterogeneity
290.16	Vascular dementia	0.0355063	1.03614	0.0576637	0.538061	461624	295	461329	2	43.2612	1.76246	1	0.184318	FALSE	FALSE	Moderate heterogeneity
346.1	Nonspecific abnormal findings on radiological and other examination of skull and head	0.0152382	1.01535	0.0247644	0.53834	452661	1751	450910	2	0	0.273023	1	0.601311	FALSE	FALSE	Low heterogeneity
290.3	Other persistent mental disorders due to conditions classified elsewhere	0.0163805	1.01652	0.0266719	0.539118	508793	1474	507319	3	60.7649	5.09747	2	0.0781804	FALSE	FALSE	High heterogeneity
362.26	Macular puckering of retina	-0.015255	0.984861	0.0249161	0.540369	86420	1789	84631	2	0	0.222873	1	0.636859	FALSE	FALSE	Low heterogeneity
204.4	Multiple myeloma	0.0193079	1.0195	0.032002	0.546287	515608	985	514623	3	0	1.12685	2	0.569255	FALSE	FALSE	Low heterogeneity
218.1	Uterine leiomyoma	-0.00521068	0.994803	0.00869774	0.549117	270089	14391	255698	3	60.2064	5.02594	2	0.0810272	FALSE	FALSE	High heterogeneity
155	Cancer of liver and intrahepatic bile duct	0.0188276	1.01901	0.0315105	0.550172	493207	1034	492173	3	0	0.570545	2	0.751809	FALSE	FALSE	Low heterogeneity
602	Other disorders of prostate	0.0133014	1.01339	0.0223118	0.551067	210502	2081	208421	3	0	0.0931626	2	0.954487	FALSE	FALSE	Low heterogeneity
555.1	Regional enteritis	-0.0104166	0.989637	0.0176692	0.555503	421624	3326	418298	3	23.0388	2.59871	2	0.272707	FALSE	FALSE	Low heterogeneity
198.4	Secondary malignant neoplasm of liver	-0.00990205	0.990147	0.0168081	0.555777	462892	3658	459234	3	66.6045	5.98884	2	0.0500657	FALSE	FALSE	High heterogeneity
286.11	Von willebrand's disease	-0.0346105	0.965982	0.059032	0.557673	510100	282	509818	3	0	0.358749	2	0.835793	FALSE	FALSE	Low heterogeneity
614.53	Cyst or abscess of Bartholin's gland	0.0181655	1.01833	0.0309952	0.557826	267873	1053	266820	3	0	1.27714	2	0.528046	FALSE	FALSE	Low heterogeneity
282	Hereditary hemolytic anemias	0.0210294	1.02125	0.036003	0.559152	482763	781	481982	3	76.657	8.56788	2	0.0137883	FALSE	FALSE	Significant heterogeneity
686.3	Pilonidal cyst	0.0190002	1.01918	0.0326149	0.560188	496941	951	495990	3	17.3791	2.42069	2	0.298094	FALSE	FALSE	Low heterogeneity
290.1	Dementias	0.0136793	1.01377	0.0235271	0.560951	509190	1871	507319	3	0	1.59942	2	0.44946	FALSE	FALSE	Low heterogeneity
695.3	Rosacea	-0.00948263	0.990562	0.01632	0.56121	502474	4137	498337	3	59.7788	4.9725	2	0.0832216	FALSE	FALSE	High heterogeneity
750.2	Lower gastrointestinal congenital anomalies	0.0160747	1.0162	0.0277481	0.562381	518055	1333	516722	3	5.67496	2.12033	2	0.346399	FALSE	FALSE	Low heterogeneity
364.4	Corneal degenerations	-0.0193842	0.980802	0.0335384	0.563284	500616	914	499702	3	0	0.829781	2	0.660412	FALSE	FALSE	Low heterogeneity
522.1	Pulpitis and necrosis of tooth pulp	-0.0432143	0.957706	0.0748214	0.563558	458596	177	458419	2	42.5125	1.73951	1	0.187201	FALSE	FALSE	Moderate heterogeneity
370.2	Superficial keratitis	-0.0203782	0.979828	0.035313	0.56389	82883	837	82046	2	0	0.583186	1	0.445066	FALSE	FALSE	Low heterogeneity
809	Fracture of unspecified bones	0.0085228	1.00856	0.014786	0.564338	492568	4924	487644	3	0	0.858809	2	0.650897	FALSE	FALSE	Low heterogeneity
592.12	Chronic cystitis	0.0160171	1.01615	0.0278582	0.565324	472480	1308	471172	3	2.99922	2.06184	2	0.356679	FALSE	FALSE	Low heterogeneity
807	Fracture of ribs	0.0132646	1.01335	0.0230923	0.565685	489579	1935	487644	3	67.6294	6.17845	2	0.0455372	FALSE	FALSE	Significant heterogeneity
800.1	Fracture of neck of femur	-0.0111663	0.988896	0.0194396	0.565691	490380	2736	487644	3	0	0.643511	2	0.724875	FALSE	FALSE	Low heterogeneity
331.9	Cerebral degeneration, unspecified	0.0183218	1.01849	0.0320738	0.567837	494482	994	493488	3	66.2796	5.93113	2	0.0515314	FALSE	FALSE	High heterogeneity
360	Disorders of the globe	0.0216164	1.02185	0.0384642	0.574124	500379	677	499702	3	31.1676	2.90561	2	0.233914	FALSE	FALSE	Moderate heterogeneity
350.3	Lack of coordination	0.0147919	1.0149	0.0264103	0.575424	467102	1497	465605	2	0	0.456535	1	0.499248	FALSE	FALSE	Low heterogeneity
694.2	Other dyschromia	-0.00767754	0.992352	0.0137288	0.576005	504244	5907	498337	3	32.8698	2.97929	2	0.225453	FALSE	FALSE	Moderate heterogeneity
389	Hearing loss	-0.00448053	0.995529	0.00802995	0.57686	522761	18965	503796	3	50.7807	4.06344	2	0.13111	FALSE	FALSE	High heterogeneity
200.1	Polycythemia vera	0.0200857	1.02029	0.0362877	0.579912	504145	765	503380	3	49.5057	3.96084	2	0.138011	FALSE	FALSE	Moderate heterogeneity
134.1	Intestinal helminthiases	0.0424652	1.04338	0.0768592	0.580601	471591	161	471430	2	0	0.0112018	1	0.915711	FALSE	FALSE	Low heterogeneity
288.1	Decreased white blood cell count	0.00725756	1.00728	0.0131915	0.582204	506066	6024	500042	3	0	1.68254	2	0.431162	FALSE	FALSE	Low heterogeneity
362.31	Separation of retinal layers	-0.0214447	0.978784	0.0392289	0.584616	498542	667	497875	3	0	1.27821	2	0.527766	FALSE	FALSE	Low heterogeneity
939.1	Contact and allergic dermatitis of eyelid	-0.0395108	0.96126	0.0723377	0.584929	73031	189	72842	2	76.0488	4.17516	1	0.0410206	FALSE	FALSE	Significant heterogeneity
735.23	Hallux rigidus	0.0112044	1.01127	0.0205455	0.585515	497606	2430	495176	3	0	0.257773	2	0.879074	FALSE	FALSE	Low heterogeneity
735.2	Acquired toe deformities	-0.00625478	0.993765	0.0114893	0.586165	503251	8075	495176	3	64.0288	5.56	2	0.0620384	FALSE	FALSE	High heterogeneity
711.1	Pyogenic arthritis	-0.0183372	0.98183	0.0336871	0.586208	458526	903	457623	3	37.9652	3.224	2	0.199488	FALSE	FALSE	Moderate heterogeneity
364.51	Fuchs' dystrophy	-0.0252498	0.975066	0.0464831	0.58699	85999	484	85515	2	0	0.00140591	1	0.97009	FALSE	FALSE	Low heterogeneity
218	Benign neoplasm of uterus	-0.00444321	0.995567	0.00819482	0.587683	272620	16922	255698	3	0	1.83996	2	0.398528	FALSE	FALSE	Low heterogeneity
756.2	Pectus and other congenital anomalies of ribs/sternum	-0.046123	0.954925	0.0851312	0.587966	93300	134	93166	2	0	0.462749	1	0.496342	FALSE	FALSE	Low heterogeneity
609.2	Abnormal spermatozoa	-0.0301627	0.970288	0.056174	0.591302	191087	317	190770	2	0	0.0415359	1	0.838507	FALSE	FALSE	Low heterogeneity
840.1	Muscle/tendon sprain	0.0189184	1.0191	0.0353803	0.592847	81256	829	80427	2	0	0.405615	1	0.524203	FALSE	FALSE	Low heterogeneity
368.4	Visual field defects	-0.0138473	0.986248	0.0259673	0.593855	467720	1561	466159	2	5.98251	1.06363	1	0.302388	FALSE	FALSE	Low heterogeneity
425.11	Hypertrophic obstructive cardiomyopathy	0.0248724	1.02518	0.0466522	0.593934	515190	456	514734	3	0	1.48232	2	0.476562	FALSE	FALSE	Low heterogeneity
270.33	Amyloidosis	0.0324375	1.03297	0.0608744	0.59413	519033	261	518772	3	0	0.477047	2	0.78779	FALSE	FALSE	Low heterogeneity
702	Degenerative skin conditions and other dermatoses	-0.00416644	0.995842	0.00783215	0.59475	510826	20541	490285	3	0	1.20211	2	0.548232	FALSE	FALSE	Low heterogeneity
841	Sprains and strains of back and neck	0.00917722	1.00922	0.0173237	0.596285	84050	3623	80427	2	0	0.069282	1	0.792385	FALSE	FALSE	Low heterogeneity
199.4	Neurofibromatosis	0.0374441	1.03815	0.0710616	0.598246	415738	193	415545	2	70.6834	3.41103	1	0.0647619	FALSE	FALSE	High heterogeneity
433.5	Cerebral aneurysm	0.0156755	1.0158	0.029928	0.600436	504843	1143	503700	3	0	0.344584	2	0.841733	FALSE	FALSE	Low heterogeneity
596.1	Bladder neck obstruction	0.0102694	1.01032	0.0196485	0.601215	502929	2670	500259	3	0	0.714105	2	0.699736	FALSE	FALSE	Low heterogeneity
078	Viral warts & HPV	0.00620076	1.00622	0.0119072	0.602535	503929	7939	495990	3	54.3948	4.38547	2	0.111611	FALSE	FALSE	High heterogeneity
374	Other disorders of eyelids	0.00512515	1.00514	0.00992826	0.605702	508867	11000	497867	3	0	0.639127	2	0.726466	FALSE	FALSE	Low heterogeneity
802	Fracture of pelvis	-0.0143657	0.985737	0.027854	0.606029	488965	1321	487644	3	0	0.260181	2	0.878016	FALSE	FALSE	Low heterogeneity
370.3	Keratoconjunctivitis	0.0161312	1.01626	0.0314321	0.607806	83103	1057	82046	2	0	0.0230403	1	0.879352	FALSE	FALSE	Low heterogeneity
175	Acquired absence of breast	-0.00862922	0.991408	0.0168355	0.608258	253333	3712	249621	3	0	1.13006	2	0.568342	FALSE	FALSE	Low heterogeneity
751.22	Other specified congenital anomalies of kidney	-0.0181432	0.98202	0.0354764	0.609059	517530	808	516722	3	15.3993	2.36405	2	0.306658	FALSE	FALSE	Low heterogeneity
579.8	Nonspecific abnormal findings in stool contents	0.00912681	1.00917	0.0179005	0.610146	445130	3268	441862	2	44.5666	1.80397	1	0.179234	FALSE	FALSE	Moderate heterogeneity
636.3	Hemorrhage in early pregnancy	-0.0113915	0.988673	0.0223688	0.61057	276094	2107	273987	3	0	0.506291	2	0.776355	FALSE	FALSE	Low heterogeneity
528.12	Oral aphthae	-0.0196129	0.980578	0.0385519	0.610934	510847	690	510157	3	0	0.736215	2	0.692043	FALSE	FALSE	Low heterogeneity
149	Cancer of larynx, pharynx, nasal cavities	0.0112427	1.01131	0.0221017	0.610975	519608	2158	517450	3	0	0.404707	2	0.816806	FALSE	FALSE	Low heterogeneity
250.21	Type 2 diabetes with ketoacidosis	0.0256953	1.02603	0.0506402	0.611868	479292	512	478780	3	0	0.312488	2	0.855351	FALSE	FALSE	Low heterogeneity
860	Bone marrow or stem cell transplant	0.0310213	1.03151	0.0616314	0.614728	475993	259	475734	2	40.17	1.6714	1	0.196071	FALSE	FALSE	Moderate heterogeneity
530.5	Disorders of esophageal motility	0.0124762	1.01255	0.024942	0.616927	452135	1675	450460	3	0	0.160933	2	0.922686	FALSE	FALSE	Low heterogeneity
624.2	Atrophy of female genital tract	-0.0208687	0.979348	0.0418445	0.617977	267850	575	267275	3	64.153	5.57927	2	0.0614437	FALSE	FALSE	High heterogeneity
359	Muscular dystrophies and other myopathies	-0.0112114	0.988851	0.0225479	0.619029	513861	2063	511798	3	26.8249	2.73317	2	0.254976	FALSE	FALSE	Moderate heterogeneity
521.2	Dental abrasion, erosion and attrition	0.0390485	1.03982	0.0785598	0.61915	89671	156	89515	2	0	0.0173635	1	0.895166	FALSE	FALSE	Low heterogeneity
362.29	Macular degeneration (senile) of retina NOS	0.00759432	1.00762	0.0153022	0.619689	502571	4696	497875	3	0	1.4476	2	0.484905	FALSE	FALSE	Low heterogeneity
383	Otosclerosis	0.0202928	1.0205	0.041268	0.622908	509386	590	508796	3	29.7297	2.84615	2	0.240972	FALSE	FALSE	Moderate heterogeneity
427.8	Sinoatrial node dysfunction (Bradycardia)	0.0119125	1.01198	0.0243027	0.624011	466324	1830	464494	3	0	1.43163	2	0.488794	FALSE	FALSE	Low heterogeneity
792	Abnormal Papanicolaou smear of cervix and cervical HPV	-0.00943416	0.99061	0.0193159	0.625257	222353	3294	219059	2	0	0.229422	1	0.631952	FALSE	FALSE	Low heterogeneity
287.1	Spontaneous ecchymoses	-0.0257384	0.97459	0.052771	0.625735	465507	362	465145	2	24.0397	1.31648	1	0.251225	FALSE	FALSE	Low heterogeneity
752.11	Spina bifida	-0.0229265	0.977334	0.0471555	0.626834	520499	452	520047	3	0	0.109666	2	0.946643	FALSE	FALSE	Low heterogeneity
381.9	Otorrhea	-0.017048	0.983097	0.0351305	0.62748	509623	827	508796	3	13.7516	2.31888	2	0.313661	FALSE	FALSE	Low heterogeneity
742.2	Pathological, developmental or recurrent dislocation	-0.0207244	0.979489	0.04306	0.630311	501050	552	500498	3	0	1.1588	2	0.560235	FALSE	FALSE	Low heterogeneity
149.4	Cancer of larynx	0.018632	1.01881	0.0388044	0.631119	471151	677	470474	2	0	0.0680342	1	0.794221	FALSE	FALSE	Low heterogeneity
525.2	Atrophy of edentulous alveolar ridge	-0.0346244	0.965968	0.0721518	0.631311	504111	185	503926	3	0	1.54102	2	0.462778	FALSE	FALSE	Low heterogeneity
465.2	Acute pharyngitis	-0.00469904	0.995312	0.00979228	0.631318	509030	12842	496188	3	0	0.0930655	2	0.954533	FALSE	FALSE	Low heterogeneity
803	Fracture of upper limb	0.00437957	1.00439	0.00915445	0.632359	500346	12702	487644	3	10.9705	2.24645	2	0.32523	FALSE	FALSE	Low heterogeneity
385	Other disorders of middle ear and mastoid	0.0126998	1.01278	0.0265599	0.632539	510243	1447	508796	3	0	0.837482	2	0.657875	FALSE	FALSE	Low heterogeneity
588.1	Renal osteodystrophy	0.0244315	1.02473	0.0514105	0.634627	79418	384	79034	2	0	0.195773	1	0.658155	FALSE	FALSE	Low heterogeneity
225.1	Benign neoplasm of brain, cranial nerves, meninges	0.0103828	1.01044	0.0218821	0.635154	520003	2158	517845	3	0	0.958742	2	0.619173	FALSE	FALSE	Low heterogeneity
500.1	Extrinsic allergic alveolitis	0.0302787	1.03074	0.0639318	0.635779	498430	237	498193	3	0	1.32427	2	0.515749	FALSE	FALSE	Low heterogeneity
426.25	Other heart block	-0.0230688	0.977195	0.0489432	0.637398	464916	422	464494	3	0	0.0835395	2	0.959091	FALSE	FALSE	Low heterogeneity
365.2	Primary angle-closure glaucoma	-0.0129367	0.987147	0.0275608	0.638793	501054	1352	499702	3	48.8444	3.90964	2	0.14159	FALSE	FALSE	Moderate heterogeneity
287.31	Primary thrombocytopenia	-0.0135231	0.986568	0.0288793	0.639596	511054	1236	509818	3	0	0.267682	2	0.874729	FALSE	FALSE	Low heterogeneity
528.6	Leukoplakia of oral mucosa	0.0200721	1.02027	0.0429227	0.640047	510700	543	510157	3	35.7628	3.11346	2	0.210824	FALSE	FALSE	Moderate heterogeneity
362.2	Degeneration of macula and posterior pole of retina	0.00630857	1.00633	0.0135042	0.640388	504048	6173	497875	3	0	0.369463	2	0.831328	FALSE	FALSE	Low heterogeneity
260.1	Cachexia	0.0243081	1.02461	0.0522958	0.642061	461671	368	461303	2	84.9772	6.65653	1	0.0098793	FALSE	FALSE	Significant heterogeneity
253.1	Pituitary hyperfunction	0.0183687	1.01854	0.0395555	0.642378	508514	645	507869	3	0	1.45991	2	0.48193	FALSE	FALSE	Low heterogeneity
426.4	Anomalous atrioventricular excitation	0.025689	1.02602	0.05539	0.642802	424760	323	424437	2	0	0.126044	1	0.722569	FALSE	FALSE	Low heterogeneity
740.3	Osteoarthrosis involving more than one site, but not specified as generalized	0.0162841	1.01642	0.0351632	0.643293	69887	866	69021	2	0	0.0713035	1	0.789448	FALSE	FALSE	Low heterogeneity
217	Vascular hamartomas and non-neoplastic nevi	-0.00671779	0.993305	0.0145788	0.644949	498933	5203	493730	3	70.7073	6.82763	2	0.0329154	FALSE	FALSE	Significant heterogeneity
362.23	Cystoid macular degeneration of retina	0.0166624	1.0168	0.0362363	0.645641	85426	795	84631	2	0	0.0181396	1	0.892862	FALSE	FALSE	Low heterogeneity
370.1	Corneal ulcer	0.0200657	1.02027	0.0436892	0.646032	498393	526	497867	3	0	0.256582	2	0.879597	FALSE	FALSE	Low heterogeneity
912	Insect bite	0.0109862	1.01105	0.023963	0.64662	96968	1855	95113	2	0	0.642593	1	0.422773	FALSE	FALSE	Low heterogeneity
367	Disorders of refraction and accommodation; blindness and low vision	-0.00381698	0.99619	0.00832666	0.646662	523384	18044	505340	3	56.9851	4.64955	2	0.0978055	FALSE	FALSE	High heterogeneity
619.5	Noninflammatory disorders of vulva and perineum	0.00818198	1.00822	0.0178513	0.646707	268863	3320	265543	3	0	1.86473	2	0.393623	FALSE	FALSE	Low heterogeneity
292.2	Mild cognitive impairment	-0.0165941	0.983543	0.0363204	0.647757	508098	779	507319	3	68.3298	6.31507	2	0.0425303	FALSE	FALSE	Significant heterogeneity
271.9	Other disorders of carbohydrate transport and metabolism	-0.0320419	0.968466	0.0702992	0.648539	94129	200	93929	2	0	0.530833	1	0.466257	FALSE	FALSE	Low heterogeneity
442.3	Aneurysm of artery of lower extremity	-0.0222534	0.977992	0.04896	0.649453	501377	417	500960	3	0	1.53912	2	0.463216	FALSE	FALSE	Low heterogeneity
642	Hypertension complicating pregnancy, childbirth, and the puerperium	-0.00981599	0.990232	0.0216168	0.649763	285198	2272	282926	3	0	0.397561	2	0.81973	FALSE	FALSE	Low heterogeneity
732.1	Juvenile osteochondrosis	0.0190392	1.01922	0.0419382	0.649842	483340	570	482770	3	0	0.570157	2	0.751955	FALSE	FALSE	Low heterogeneity
159.2	Malignant neoplasm of small intestine, including duodenum	0.0220616	1.02231	0.0486131	0.649958	447433	426	447007	2	62.8837	2.69424	1	0.100712	FALSE	FALSE	High heterogeneity
499	Cystic fibrosis	0.0300138	1.03047	0.0662319	0.650432	97684	224	97460	2	49.5948	1.98392	1	0.158978	FALSE	FALSE	Moderate heterogeneity
371.21	Allergic conjunctivitis	0.0114268	1.01149	0.0252363	0.650697	83703	1657	82046	2	0	0.642731	1	0.422724	FALSE	FALSE	Low heterogeneity
184.2	Cancer of other female genital organs (excluding uterus and ovary)	-0.0139334	0.986163	0.0311651	0.654815	256525	1079	255446	3	0	0.455204	2	0.796441	FALSE	FALSE	Low heterogeneity
743.21	Pathologic fracture of vertebrae	0.0182131	1.01838	0.0407585	0.65498	82119	625	81494	2	2.55308	1.0262	1	0.311053	FALSE	FALSE	Low heterogeneity
302	Sexual and gender identity disorders	0.00762834	1.00766	0.0170822	0.655188	439502	4461	435041	3	0	1.19938	2	0.548983	FALSE	FALSE	Low heterogeneity
701.4	Keloid scar	0.0131755	1.01326	0.0295158	0.655317	504588	1180	503408	3	74.1011	7.72233	2	0.0210435	FALSE	FALSE	Significant heterogeneity
070.9	Hepatitis NOS	0.00996083	1.01001	0.0223384	0.655664	498091	2101	495990	3	0	0.264508	2	0.876118	FALSE	FALSE	Low heterogeneity
145.5	Cancer of the mouth floor	0.0264308	1.02678	0.0597786	0.658385	470751	277	470474	2	64.1635	2.79045	1	0.0948276	FALSE	FALSE	High heterogeneity
170.1	Bone cancer	0.0137116	1.01381	0.0313491	0.661833	521837	1049	520788	3	0	1.376	2	0.50258	FALSE	FALSE	Low heterogeneity
614.32	Chronic inflammatory pelvic disease	0.0163225	1.01646	0.0374587	0.663022	267542	722	266820	3	57.8492	4.74487	2	0.0932535	FALSE	FALSE	High heterogeneity
681.2	Cellulitis and abscess of face/neck	0.00939215	1.00944	0.0216843	0.664919	498203	2213	495990	3	0	1.38255	2	0.500938	FALSE	FALSE	Low heterogeneity
364.2	Corneal edema	0.0238236	1.02411	0.0551742	0.665896	500025	323	499702	3	61.8247	5.239	2	0.0728394	FALSE	FALSE	High heterogeneity
856	Vascular complications of surgery and medical procedures	0.0218899	1.02213	0.0508575	0.666893	86334	390	85944	2	52.6535	2.11209	1	0.14614	FALSE	FALSE	High heterogeneity
642.1	Preeclampsia and eclampsia	-0.015141	0.984973	0.0352026	0.667117	283758	832	282926	3	0	0.939814	2	0.62506	FALSE	FALSE	Low heterogeneity
285.22	Anemia in neoplastic disease	-0.0118198	0.98825	0.0275793	0.668232	483348	1366	481982	3	54.2361	4.37026	2	0.112463	FALSE	FALSE	High heterogeneity
369.5	Conjunctivitis, infectious	-0.00581853	0.994198	0.0136197	0.669224	503928	6061	497867	3	58.385	4.80596	2	0.0904482	FALSE	FALSE	High heterogeneity
090	Sexually transmitted infections (not HIV or hepatitis)	-0.0111712	0.988891	0.0266324	0.67488	523392	1480	521912	3	0	1.68831	2	0.42992	FALSE	FALSE	Low heterogeneity
210	Benign neoplasm of lip, oral cavity, and pharynx	-0.00751043	0.992518	0.0181127	0.678399	520673	3223	517450	3	13.6683	2.31665	2	0.314012	FALSE	FALSE	Low heterogeneity
586.11	Small kidney	0.0207238	1.02094	0.0500421	0.678781	452008	400	451608	2	0	0.673634	1	0.411787	FALSE	FALSE	Low heterogeneity
610.1	Cystic mastopathy	0.00728536	1.00731	0.0175923	0.678785	269802	3523	266279	3	0	0.0526149	2	0.974036	FALSE	FALSE	Low heterogeneity
540.11	Acute appendicitis	0.0071179	1.00714	0.0172901	0.680578	522368	3430	518938	3	0	0.784877	2	0.675408	FALSE	FALSE	Low heterogeneity
756.21	Pectus excavatum	-0.0391814	0.961576	0.095428	0.681376	93270	104	93166	2	0	0.567974	1	0.451065	FALSE	FALSE	Low heterogeneity
701.5	Abnormal granulation tissue	-0.0125248	0.987553	0.0305062	0.68139	504508	1100	503408	3	0	0.926674	2	0.629181	FALSE	FALSE	Low heterogeneity
362.21	Macular degeneration, dry	0.0157556	1.01588	0.0385154	0.682487	85362	731	84631	2	0	0.0584081	1	0.80903	FALSE	FALSE	Low heterogeneity
801	Fracture of ankle and foot	0.00508354	1.0051	0.0125734	0.685986	494432	6788	487644	3	0	0.234152	2	0.889518	FALSE	FALSE	Low heterogeneity
705.8	Hyperhidrosis	0.00756401	1.00759	0.0187103	0.686015	501920	3011	498909	3	0	0.265775	2	0.875564	FALSE	FALSE	Low heterogeneity
756.3	Congenital anomalies of muscle, tendon, fascia, and connective tissue	0.0165293	1.01667	0.0409843	0.686721	518329	602	517727	3	54.2236	4.36907	2	0.11253	FALSE	FALSE	High heterogeneity
747.12	Valvular heart disease/ heart chambers	0.0115882	1.01166	0.0288534	0.687961	518306	1241	517065	3	0	1.8997	2	0.386799	FALSE	FALSE	Low heterogeneity
737.1	Kyphosis (acquired)	0.0147673	1.01488	0.0367754	0.688013	84604	764	83840	2	0	0.0590341	1	0.808029	FALSE	FALSE	Low heterogeneity
441.2	Chronic vascular insufficiency of intestine	-0.0267099	0.973644	0.0672354	0.691176	84248	220	84028	2	52.5576	2.10782	1	0.146548	FALSE	FALSE	High heterogeneity
313.3	Autism	-0.0266215	0.97373	0.0671485	0.691768	518636	216	518420	3	0	1.89214	2	0.388264	FALSE	FALSE	Low heterogeneity
749	Congenital anomalies of face and neck	-0.01178	0.988289	0.029718	0.691814	523159	1166	521993	3	0	1.59422	2	0.45063	FALSE	FALSE	Low heterogeneity
800.2	Fracture of unspecified part of femur	0.0127891	1.01287	0.032311	0.692243	488628	984	487644	3	0	1.4751	2	0.478283	FALSE	FALSE	Low heterogeneity
531.5	Gastrojejunal ulcer	0.0248802	1.02519	0.0630304	0.69304	94713	252	94461	2	0	0.800904	1	0.370823	FALSE	FALSE	Low heterogeneity
614.33	Pelvic inflammatory disease, NOS	0.0144875	1.01459	0.0367274	0.693243	267576	756	266820	3	0	0.641335	2	0.725664	FALSE	FALSE	Low heterogeneity
291.4	Specific nonpsychotic mental disorders due to brain damage	0.0109727	1.01103	0.027836	0.69344	508648	1329	507319	3	0	0.250455	2	0.882296	FALSE	FALSE	Low heterogeneity
613.9	Breast disorder NOS	-0.00883199	0.991207	0.0224845	0.694464	517105	2136	514969	3	0	0.834789	2	0.658761	FALSE	FALSE	Low heterogeneity
361.2	Retinoschisis and retinal cysts	-0.0337789	0.966785	0.086359	0.69569	456405	131	456274	2	0	0.169709	1	0.68037	FALSE	FALSE	Low heterogeneity
395.4	Nonrheumatic pulmonary valve disorders	-0.0181704	0.981994	0.0465468	0.696264	505853	464	505389	3	0	0.0849943	2	0.958393	FALSE	FALSE	Low heterogeneity
368.1	Amblyopia	0.0101571	1.01021	0.0260333	0.696421	511333	1512	509821	3	0	0.611962	2	0.736401	FALSE	FALSE	Low heterogeneity
204.21	Myeloid leukemia, acute	-0.0175067	0.982646	0.0448723	0.696428	468856	500	468356	2	61.7047	2.61129	1	0.106106	FALSE	FALSE	High heterogeneity
189.12	Malignant neoplasm of renal pelvis	0.0219314	1.02217	0.0565967	0.698383	468937	311	468626	2	0	0.00744073	1	0.93126	FALSE	FALSE	Low heterogeneity
385.5	Tympanosclerosis and middle ear disease related to otitis media	-0.0200052	0.980194	0.0517936	0.699313	466196	372	465824	2	0	0.348268	1	0.555095	FALSE	FALSE	Low heterogeneity
674	Other complications of the puerperium NEC	0.0170285	1.01717	0.0441381	0.699645	284310	517	283793	3	0	1.75451	2	0.415922	FALSE	FALSE	Low heterogeneity
803.2	Fracture of radius and ulna	-0.00447391	0.995536	0.0117211	0.702686	495226	7582	487644	3	0	0.160744	2	0.922773	FALSE	FALSE	Low heterogeneity
277.4	Disorders of bilirubin excretion	-0.010219	0.989833	0.0268083	0.703064	516362	1439	514923	3	0	0.42989	2	0.806586	FALSE	FALSE	Low heterogeneity
343	Infantile cerebral palsy	0.0237087	1.02399	0.0627111	0.705384	451160	250	450910	2	0	0.413177	1	0.520361	FALSE	FALSE	Low heterogeneity
370.31	Keratoconjunctivitis sicca	0.0173777	1.01753	0.0466271	0.709375	82517	471	82046	2	0	0.0529082	1	0.818078	FALSE	FALSE	Low heterogeneity
611.1	Abnormal mammogram	-0.0056035	0.994412	0.0151391	0.711282	509442	5895	503547	3	0	0.0165509	2	0.991759	FALSE	FALSE	Low heterogeneity
528.4	Cysts of oral soft tissues	-0.022255	0.977991	0.0605239	0.713092	466013	269	465744	2	0	0.256821	1	0.612313	FALSE	FALSE	Low heterogeneity
586.1	Anatomical abnormatilies of kidney and ureters	0.0152617	1.01538	0.0417526	0.714719	452189	581	451608	2	0	0.585724	1	0.444077	FALSE	FALSE	Low heterogeneity
981	Toxic effect of (non-ethyl) alcohol and petroleum and other solvents	0.0219056	1.02215	0.0608514	0.718858	475251	265	474986	2	64.6877	2.83188	1	0.0924102	FALSE	FALSE	High heterogeneity
375.2	Epiphora	0.00897381	1.00901	0.025144	0.721169	501542	1621	499921	3	55.6683	4.51145	2	0.104798	FALSE	FALSE	High heterogeneity
202.21	Nodular lymphoma	0.0103631	1.01042	0.0290513	0.721303	515840	1217	514623	3	0	0.525989	2	0.768746	FALSE	FALSE	Low heterogeneity
601.4	Balanoposthitis	-0.0156768	0.984445	0.0440813	0.722114	208938	517	208421	3	16.5526	2.39672	2	0.301689	FALSE	FALSE	Low heterogeneity
757	Congenital anomalies of the integument	-0.0147387	0.985369	0.0416324	0.723324	94902	594	94308	2	30.4981	1.43881	1	0.230332	FALSE	FALSE	Moderate heterogeneity
348.9	Other conditions of brain, NOS	0.00597921	1.006	0.017153	0.727404	497159	3671	493488	3	0	0.718705	2	0.698128	FALSE	FALSE	Low heterogeneity
255.21	Glucocorticoid deficiency	0.00966977	1.00972	0.028008	0.729906	509184	1315	507869	3	0	1.79063	2	0.408479	FALSE	FALSE	Low heterogeneity
705	Disorders of sweat glands	0.0090471	1.00909	0.0262296	0.730155	500423	1514	498909	3	0	0.0683392	2	0.966408	FALSE	FALSE	Low heterogeneity
735	Acquired foot deformities	-0.00279948	0.997204	0.00811945	0.730254	511729	16553	495176	3	0	1.64053	2	0.440315	FALSE	FALSE	Low heterogeneity
198.1	Secondary malignancy of lymph nodes	-0.0036072	0.996399	0.0105381	0.732123	469226	9992	459234	3	17.3971	2.42122	2	0.298015	FALSE	FALSE	Low heterogeneity
170	Cancer of bone and connective tissue	0.00675138	1.00677	0.0202215	0.738477	523383	2595	520788	3	0	1.16723	2	0.557877	FALSE	FALSE	Low heterogeneity
671	Venous/cerebrovascular complications embolism in pregnancy and the puerperium	-0.0136857	0.986408	0.0412463	0.740037	284392	599	283793	3	0	0.870556	2	0.647085	FALSE	FALSE	Low heterogeneity
619.2	Disorders of uterus, NEC	0.0049257	1.00494	0.0149695	0.742119	270199	4656	265543	3	43.3884	3.53284	2	0.170944	FALSE	FALSE	Moderate heterogeneity
213	Benign neoplasm of bone and articular cartilage	-0.00713678	0.992889	0.0220138	0.74579	443311	2310	441001	3	56.2193	4.56822	2	0.101865	FALSE	FALSE	High heterogeneity
244.2	Acquired hypothyroidism	0.00631972	1.00634	0.0195289	0.746235	487615	2881	484734	3	0	0.53937	2	0.76362	FALSE	FALSE	Low heterogeneity
306.1	Mental disorders durring/after pregnancy	-0.0105192	0.989536	0.0330368	0.750176	30061	1091	28970	2	50.3238	2.01304	1	0.155953	FALSE	FALSE	High heterogeneity
227.3	Benign neoplasm of pituitary gland and craniopharyngeal duct (pouch)	-0.0102417	0.989811	0.0321782	0.750272	517979	988	516991	3	65.7728	5.8433	2	0.0538447	FALSE	FALSE	High heterogeneity
619	Noninflammatory female genital disorders	0.00246076	1.00246	0.00785658	0.754121	284646	19103	265543	3	53.1234	4.26652	2	0.11845	FALSE	FALSE	High heterogeneity
529.6	Glossodynia	0.0177275	1.01789	0.0567371	0.754699	90479	312	90167	2	0	0.222665	1	0.637016	FALSE	FALSE	Low heterogeneity
523.32	Chronic periodontitis	-0.0103929	0.989661	0.0333949	0.755639	504835	909	503926	3	0	0.368321	2	0.831802	FALSE	FALSE	Low heterogeneity
528.7	Sialolithiasis	0.0132763	1.01336	0.0428485	0.756681	510701	544	510157	3	31.5433	2.92155	2	0.232056	FALSE	FALSE	Moderate heterogeneity
592.13	Chronic interstitial cystitis	0.0104108	1.01047	0.0339282	0.758958	472065	893	471172	3	0	0.529199	2	0.767513	FALSE	FALSE	Low heterogeneity
362.22	Macular degeneration, wet	-0.0199143	0.980283	0.0657821	0.762094	84867	236	84631	2	0	0.146674	1	0.701734	FALSE	FALSE	Low heterogeneity
601.11	Acute prostatitis	0.0129325	1.01302	0.042783	0.762437	208968	547	208421	3	0	1.00088	2	0.606264	FALSE	FALSE	Low heterogeneity
345.11	Generalized convulsive epilepsy	0.0102816	1.01033	0.0340399	0.762618	494363	875	493488	3	0	1.69041	2	0.42947	FALSE	FALSE	Low heterogeneity
526.41	Temporomandibular joint disorder, unspecified	-0.00659159	0.99343	0.0222606	0.767146	506064	2138	503926	3	0	1.29616	2	0.523049	FALSE	FALSE	Low heterogeneity
079.2	Infectious mononucleosis	0.0125919	1.01267	0.0426974	0.768062	496551	561	495990	3	15.8381	2.37637	2	0.304773	FALSE	FALSE	Low heterogeneity
817	Concussion	0.00715107	1.00718	0.0242696	0.76826	517937	1775	516162	3	0	0.872473	2	0.646465	FALSE	FALSE	Low heterogeneity
362.8	Retinal hemorrhage/ischemia	0.0114317	1.0115	0.0389193	0.768966	498548	673	497875	3	26.057	2.70479	2	0.258621	FALSE	FALSE	Moderate heterogeneity
378.5	Paralytic strabismus	-0.0103824	0.989671	0.0353671	0.769093	500734	813	499921	3	0	1.5116	2	0.469635	FALSE	FALSE	Low heterogeneity
229	Benign neoplasm of unspecified sites	-0.00303229	0.996972	0.0103338	0.769189	523392	11206	512186	3	48.6522	3.89501	2	0.14263	FALSE	FALSE	Moderate heterogeneity
217.1	Nevus, non-neoplastic	-0.00436914	0.99564	0.0149236	0.769701	498699	4969	493730	3	65.9855	5.87984	2	0.05287	FALSE	FALSE	High heterogeneity
253.3	Diabetes insipidus	-0.0205811	0.979629	0.0704274	0.770109	464457	196	464261	2	0	0.122204	1	0.726656	FALSE	FALSE	Low heterogeneity
728.1	Muscular calcification and ossification	0.0242294	1.02453	0.0833385	0.771254	66891	139	66752	2	0	0.0397181	1	0.842033	FALSE	FALSE	Low heterogeneity
604.1	Redundant prepuce and phimosis/BXO	-0.00531468	0.994699	0.0183392	0.771969	207734	3073	204661	3	0	0.0585619	2	0.971144	FALSE	FALSE	Low heterogeneity
974	Poisoning by water, mineral, and uric acid metabolism drugs	0.0190878	1.01927	0.0661608	0.77296	437037	225	436812	2	24.3245	1.32143	1	0.250335	FALSE	FALSE	Low heterogeneity
334.2	Anterior horn cell disease	-0.0138741	0.986222	0.0482464	0.773677	493915	427	493488	3	60.0776	5.00972	2	0.0816872	FALSE	FALSE	High heterogeneity
271	Disorders of carbohydrate transport and metabolism	-0.00478592	0.995226	0.0166613	0.773923	523393	3940	519453	3	0	0.522234	2	0.770191	FALSE	FALSE	Low heterogeneity
191.1	Cancer of brain and nervous system	-0.00755588	0.992473	0.0264255	0.774931	519323	1478	517845	3	0	0.0796936	2	0.960937	FALSE	FALSE	Low heterogeneity
170.2	Cancer of connective tissue	0.00674909	1.00677	0.023688	0.775709	522655	1867	520788	3	0	0.355813	2	0.837021	FALSE	FALSE	Low heterogeneity
327.6	Circadian rhythm sleep disorder	0.0121599	1.01223	0.0427785	0.776216	71131	562	70569	2	57.3774	2.34617	1	0.125591	FALSE	FALSE	High heterogeneity
242.2	Toxic multinodular goiter	0.0160243	1.01615	0.056747	0.77765	485042	308	484734	3	14.8729	2.34943	2	0.308907	FALSE	FALSE	Low heterogeneity
620	Dysplasia of female genital organs	0.0117914	1.01186	0.0420729	0.779277	268335	577	267758	3	40.8585	3.38172	2	0.184361	FALSE	FALSE	Moderate heterogeneity
276.42	Alkalosis	-0.010138	0.989913	0.0362601	0.779792	500414	782	499632	3	0	0.37851	2	0.827576	FALSE	FALSE	Low heterogeneity
204.2	Myeloid leukemia	0.00971277	1.00976	0.034863	0.780553	515454	831	514623	3	9.68067	2.21437	2	0.330489	FALSE	FALSE	Low heterogeneity
647	Infectious and parasitic complications affecting pregnancy	0.0124734	1.01255	0.0447926	0.780652	284468	507	283961	3	1.31112	2.02657	2	0.363024	FALSE	FALSE	Low heterogeneity
966	Poisoning by anticonvulsants and anti-Parkinsonism drugs	0.0108104	1.01087	0.0389909	0.781585	437473	661	436812	2	82.4888	5.71062	1	0.0168625	FALSE	FALSE	Significant heterogeneity
513.4	Hyperventilation	0.00969261	1.00974	0.0350224	0.781968	462257	844	461413	2	0	0.0287039	1	0.865465	FALSE	FALSE	Low heterogeneity
480.2	Viral pneumonia	-0.0140577	0.986041	0.0510979	0.78323	495951	383	495568	3	0	0.612856	2	0.736072	FALSE	FALSE	Low heterogeneity
705.1	Dyshidrosis	0.0125087	1.01259	0.0456961	0.784286	83721	490	83231	2	0	0.194642	1	0.659081	FALSE	FALSE	Low heterogeneity
580.32	Nephritis and nephropathy with pathological lesion	-0.00795476	0.992077	0.0294158	0.786833	494134	1200	492934	3	0	0.0365428	2	0.981894	FALSE	FALSE	Low heterogeneity
701.2	Scar conditions and fibrosis of skin	0.00344294	1.00345	0.0127472	0.787088	509992	6584	503408	3	63.7312	5.51439	2	0.0634696	FALSE	FALSE	High heterogeneity
529.1	Glossitis	0.0108811	1.01094	0.041107	0.791239	510751	594	510157	3	43.8762	3.56355	2	0.168339	FALSE	FALSE	Moderate heterogeneity
930	Allergic reaction to food	-0.00759428	0.992434	0.0287598	0.791735	495505	1267	494238	3	36.5433	3.15176	2	0.206826	FALSE	FALSE	Moderate heterogeneity
528	Diseases of the oral soft tissues, excluding lesions specific for gingiva and tongue	-0.00289426	0.99711	0.0110404	0.793204	518884	8727	510157	3	64.6763	5.66192	2	0.0589564	FALSE	FALSE	High heterogeneity
690	Erythematosquamous dermatosis	0.00328368	1.00329	0.0126496	0.795181	505808	7471	498337	3	0	1.64372	2	0.439613	FALSE	FALSE	Low heterogeneity
528.11	Stomatitis and mucositis (ulcerative)	-0.00923764	0.990805	0.0356339	0.795452	510954	797	510157	3	67.252	6.10724	2	0.0471877	FALSE	FALSE	Significant heterogeneity
388	Other disorders of ear	-0.006188	0.993831	0.0239588	0.796193	505626	1830	503796	3	77.0451	8.71274	2	0.0128249	FALSE	FALSE	Significant heterogeneity
972.6	Antihypertensive agents causing adverse effects	-0.0180224	0.982139	0.0701178	0.797156	437012	200	436812	2	46.4685	1.86806	1	0.171698	FALSE	FALSE	Moderate heterogeneity
871.1	Open wound of hand except finger(s)	-0.00696791	0.993056	0.0272012	0.797826	503487	1408	502079	3	12.2834	2.28007	2	0.319808	FALSE	FALSE	Low heterogeneity
471	Nasal polyps	0.00390228	1.00391	0.0152463	0.797989	475695	4456	471239	3	0	1.18526	2	0.552871	FALSE	FALSE	Low heterogeneity
619.3	Noninflammatory disorders of cervix	0.00413597	1.00414	0.0161668	0.798081	269520	3977	265543	3	28.1943	2.78529	2	0.248417	FALSE	FALSE	Moderate heterogeneity
963	Poisoning by primarily systemic agents	-0.0048597	0.995152	0.0191711	0.799889	486512	3002	483510	3	44.7617	3.62068	2	0.163599	FALSE	FALSE	Moderate heterogeneity
772	Symptoms of the muscles	0.00429436	1.0043	0.0169515	0.800012	518013	3709	514304	3	0	1.1763	2	0.555353	FALSE	FALSE	Low heterogeneity
376	Disorders of the orbit	0.0110462	1.01111	0.0437038	0.800461	500449	528	499921	3	0	0.699373	2	0.704909	FALSE	FALSE	Low heterogeneity
623	Hypertrophy of female genital organs	0.00493743	1.00495	0.0196638	0.801743	270451	2693	267758	3	15.83	2.37614	2	0.304808	FALSE	FALSE	Low heterogeneity
646	Other complications of pregnancy NEC	-0.00404885	0.995959	0.0161658	0.802234	285198	4187	281011	3	0	0.913	2	0.633497	FALSE	FALSE	Low heterogeneity
379.2	Disorders of vitreous body	0.00297607	1.00298	0.0118892	0.802342	508245	8324	499921	3	0	0.283378	2	0.867891	FALSE	FALSE	Low heterogeneity
614.3	Pelvic inflammatory disease (PID)	0.00630246	1.00632	0.0252989	0.803268	268434	1614	266820	3	0	0.577274	2	0.749284	FALSE	FALSE	Low heterogeneity
938.1	Acute dermatitis due to solar radiation	0.0111173	1.01118	0.0447087	0.803623	73357	515	72842	2	85.7819	7.03329	1	0.00800083	FALSE	FALSE	Significant heterogeneity
378.1	Strabismus (not specified as paralytic)	-0.0052755	0.994738	0.0212265	0.803721	502223	2302	499921	3	0	0.91849	2	0.631761	FALSE	FALSE	Low heterogeneity
364	Corneal opacity and other disorders of cornea	0.00486491	1.00488	0.0196159	0.804127	502448	2746	499702	3	23.5301	2.61541	2	0.27044	FALSE	FALSE	Low heterogeneity
569.1	Toxic gastroenteritis and colitis	-0.0097848	0.990263	0.0396865	0.805255	485716	646	485070	3	0	1.50511	2	0.471162	FALSE	FALSE	Low heterogeneity
626.4	Premenstrual tension syndromes	0.00855093	1.00859	0.0346843	0.805267	237182	861	236321	3	0	0.502278	2	0.777914	FALSE	FALSE	Low heterogeneity
691.3	Congenital pigmentary anomalies of skin	-0.0217414	0.978493	0.0882675	0.80544	79300	123	79177	2	0	0.231242	1	0.630605	FALSE	FALSE	Low heterogeneity
526.5	Inflammatory conditions of jaw	0.0104785	1.01053	0.0426126	0.805758	504481	555	503926	3	0	1.71181	2	0.4249	FALSE	FALSE	Low heterogeneity
647.1	Infections of genitourinary tract during pregnancy	-0.00936836	0.990675	0.0383168	0.806845	284662	701	283961	3	0	0.730743	2	0.693939	FALSE	FALSE	Low heterogeneity
446.4	Wegener's granulomatosis	0.0136869	1.01378	0.056054	0.807096	458609	314	458295	2	0	0.0216331	1	0.883067	FALSE	FALSE	Low heterogeneity
293.1	Swelling, mass, or lump in head and neck [Space-occupying lesion, intracranial NOS]	-0.00327614	0.996729	0.0134728	0.807875	520833	6159	514674	3	0	0.942201	2	0.624315	FALSE	FALSE	Low heterogeneity
191.11	Cancer of brain	-0.00683532	0.993188	0.0281467	0.808124	519141	1296	517845	3	0	0.201975	2	0.903945	FALSE	FALSE	Low heterogeneity
626.15	Infertility, female, associated with anovulation	-0.0103258	0.989727	0.0426032	0.808492	39452	581	38871	2	0	0.126291	1	0.722309	FALSE	FALSE	Low heterogeneity
690.1	Seborrheic dermatitis	0.00306963	1.00307	0.0127577	0.809857	505747	7410	498337	3	0	1.30065	2	0.521877	FALSE	FALSE	Low heterogeneity
989	Toxic effect of other substances, chiefly nonmedicinal as to source	0.0139479	1.01405	0.058046	0.810105	522536	292	522244	3	0	1.39413	2	0.498046	FALSE	FALSE	Low heterogeneity
911	Blister	0.0101577	1.01021	0.0426591	0.811793	97684	563	97121	2	0	0.125252	1	0.723407	FALSE	FALSE	Low heterogeneity
691	Congenital anomalies of skin	-0.00663531	0.993387	0.0282939	0.814586	499642	1305	498337	3	0	1.35605	2	0.507619	FALSE	FALSE	Low heterogeneity
361.1	Retinal detachment with retinal defect	0.0052726	1.00529	0.022507	0.814779	501714	2012	499702	3	0	0.84133	2	0.65661	FALSE	FALSE	Low heterogeneity
753.1	Congenital cataract and lens anomalies	-0.0190183	0.981161	0.0815584	0.815616	473669	144	473525	2	85.5571	6.9238	1	0.00850562	FALSE	FALSE	Significant heterogeneity
871.4	Open wound of toe(s)	0.0102448	1.0103	0.0440523	0.816102	85601	529	85072	2	0	0.123479	1	0.725292	FALSE	FALSE	Low heterogeneity
870.2	Open wound of ear	0.0111785	1.01124	0.0481475	0.816405	502507	428	502079	3	58.3015	4.79633	2	0.0908844	FALSE	FALSE	High heterogeneity
349	Other and unspecified disorders of the nervous system	0.00561865	1.00563	0.0242488	0.816764	495264	1776	493488	3	2.80242	2.05766	2	0.357424	FALSE	FALSE	Low heterogeneity
225	Benign neoplasm of brain and other parts of nervous system	0.00469646	1.00471	0.0204335	0.818215	520338	2493	517845	3	0	0.480918	2	0.786267	FALSE	FALSE	Low heterogeneity
425.8	Other cardiomyopathy	-0.0151274	0.984986	0.0661392	0.819086	514955	221	514734	3	0	0.546155	2	0.761034	FALSE	FALSE	Low heterogeneity
523.3	Periodontitis (acute or chronic)	0.00498921	1.005	0.0218325	0.81924	506082	2156	503926	3	28.0395	2.7793	2	0.249162	FALSE	FALSE	Moderate heterogeneity
618.2	Uterine/Uterovaginal prolapse	0.00288766	1.00289	0.0127532	0.82087	275902	6515	269387	3	0	0.798687	2	0.67076	FALSE	FALSE	Low heterogeneity
696.42	Psoriatic arthropathy	0.00628618	1.00631	0.0278159	0.821207	493026	1324	491702	3	0	1.1901	2	0.551535	FALSE	FALSE	Low heterogeneity
227	Benign neoplasm of other endocrine glands and related structures	0.00409599	1.0041	0.018125	0.821212	520201	3210	516991	3	0	0.446526	2	0.799904	FALSE	FALSE	Low heterogeneity
425.2	Secondary/extrinsic cardiomyopathies	0.0099124	1.00996	0.0439636	0.821615	93004	529	92475	2	0	0.00120579	1	0.972299	FALSE	FALSE	Low heterogeneity
455	Hemorrhoids	0.00125142	1.00125	0.00556695	0.82214	494983	36917	458066	3	49.817	3.98541	2	0.136326	FALSE	FALSE	Moderate heterogeneity
378	Strabismus and other disorders of binocular eye movements	0.0038077	1.00381	0.0170477	0.823259	503525	3604	499921	3	0	1.55666	2	0.459172	FALSE	FALSE	Low heterogeneity
364.5	Corneal dystrophy	-0.00682711	0.993196	0.0305829	0.823355	500822	1120	499702	3	0	0.863638	2	0.649327	FALSE	FALSE	Low heterogeneity
610.8	Other specified benign mammary dysplasias	0.00459353	1.0046	0.0206525	0.823987	268805	2526	266279	3	0	0.25801	2	0.87897	FALSE	FALSE	Low heterogeneity
597	Other disorders of urethra and urinary tract	0.00290855	1.00291	0.0133938	0.828087	506066	5807	500259	3	58.5899	4.82974	2	0.089379	FALSE	FALSE	High heterogeneity
736.6	Unequal leg length (acquired)	0.00918722	1.00923	0.0429415	0.830588	84394	554	83840	2	0	0.142877	1	0.705437	FALSE	FALSE	Low heterogeneity
580.4	Renal sclerosis, NOS	0.00972421	1.00977	0.0458502	0.832039	79521	487	79034	2	0	0.104924	1	0.745999	FALSE	FALSE	Low heterogeneity
369	Infection of the eye	-0.00261988	0.997384	0.01246	0.833462	505123	7256	497867	3	0	1.58944	2	0.451708	FALSE	FALSE	Low heterogeneity
594.2	Calculus of lower urinary tract	0.00566035	1.00568	0.0269536	0.833665	505658	1399	504259	3	0	1.65571	2	0.436985	FALSE	FALSE	Low heterogeneity
381.3	Mastoiditis & related conditions	0.0100415	1.01009	0.0479033	0.833964	509230	434	508796	3	0	0.0434871	2	0.978491	FALSE	FALSE	Low heterogeneity
365	Glaucoma	-0.00219514	0.997807	0.010481	0.834105	509689	9987	499702	3	0	0.371254	2	0.830583	FALSE	FALSE	Low heterogeneity
536.7	Complications of gastrostomy, colostomy and enterostomy	-0.00918567	0.990856	0.0440128	0.834679	86856	529	86327	2	81.7534	5.48047	1	0.01923	FALSE	FALSE	Significant heterogeneity
540.1	Appendicitis	0.00340709	1.00341	0.0163583	0.835011	522789	3851	518938	3	0	0.2384	2	0.88763	FALSE	FALSE	Low heterogeneity
742.1	Loose body in joint	0.00839227	1.00843	0.0412178	0.83866	501089	591	500498	3	0	1.24658	2	0.536177	FALSE	FALSE	Low heterogeneity
733	Other disorders of bone and cartilage	0.00208797	1.00209	0.010295	0.839281	494617	11847	482770	3	0	1.1854	2	0.552832	FALSE	FALSE	Low heterogeneity
695.2	Bullous dermatoses	0.0117796	1.01185	0.058271	0.839797	498624	287	498337	3	40.1379	3.34101	2	0.188152	FALSE	FALSE	Moderate heterogeneity
743.12	Senile osteoporosis	-0.00609793	0.993921	0.0302684	0.840338	82735	1241	81494	2	0	0.193849	1	0.659732	FALSE	FALSE	Low heterogeneity
727.2	Bursitis disorders	0.00639377	1.00641	0.0317546	0.840425	462562	1033	461529	3	0	0.117607	2	0.942892	FALSE	FALSE	Low heterogeneity
759	Other and unspecified congenital anomalies	0.00612588	1.00614	0.0309385	0.843044	520098	1076	519022	3	38.4488	3.24933	2	0.196978	FALSE	FALSE	Moderate heterogeneity
621	Endometrial hyperplasia	-0.00461051	0.9954	0.0234517	0.844144	269636	1878	267758	3	33.7084	3.01697	2	0.221245	FALSE	FALSE	Moderate heterogeneity
871.3	Open wound of foot except toe(s) alone	-0.00585416	0.994163	0.0301815	0.846204	503215	1136	502079	3	13.1283	2.30225	2	0.316282	FALSE	FALSE	Low heterogeneity
526	Diseases of the jaws	-0.0027849	0.997219	0.0146061	0.848787	509009	5083	503926	3	0	0.711751	2	0.70056	FALSE	FALSE	Low heterogeneity
380	Disorders of external ear	0.00340824	1.00341	0.0179594	0.849486	516684	3344	513340	3	21.1759	2.5373	2	0.281212	FALSE	FALSE	Low heterogeneity
194	Cancer of other endocrine glands	0.00689857	1.00692	0.0373239	0.853363	517726	735	516991	3	0	0.911259	2	0.634049	FALSE	FALSE	Low heterogeneity
145.3	Cancer of major salivary glands	0.00851299	1.00855	0.0462749	0.85404	470948	474	470474	2	0	0.013725	1	0.906738	FALSE	FALSE	Low heterogeneity
447.7	Aortic ectasia	0.00495446	1.00497	0.0273883	0.856448	85455	1427	84028	2	0	0.332258	1	0.564333	FALSE	FALSE	Low heterogeneity
737	Curvature of spine	-0.00284328	0.997161	0.0158033	0.857218	499431	4255	495176	3	22.2233	2.57146	2	0.276448	FALSE	FALSE	Low heterogeneity
747.11	Cardiac shunt/ heart septal defect	0.00431727	1.00433	0.0243636	0.85935	518805	1740	517065	3	0	0.746541	2	0.688479	FALSE	FALSE	Low heterogeneity
702.2	Seborrheic keratosis	0.00155447	1.00156	0.00891985	0.861652	518286	15433	502853	3	14.7871	2.34706	2	0.309273	FALSE	FALSE	Low heterogeneity
327.41	Organic or persistent insomnia	-0.00355024	0.996456	0.0209871	0.865668	493177	2445	490732	3	0	0.527644	2	0.76811	FALSE	FALSE	Low heterogeneity
340.1	Migrain with aura	0.00238317	1.00239	0.0145455	0.869855	499868	5480	494388	3	0	0.844097	2	0.655702	FALSE	FALSE	Low heterogeneity
509.3	Pulmonary insufficiency or respiratory failure following trauma and surgery	-0.00385685	0.996151	0.0236062	0.870217	86526	1962	84564	2	0	0.0142675	1	0.904921	FALSE	FALSE	Low heterogeneity
526.42	Arthralgia/ankylosis of temporomandibular joint	0.00522464	1.00524	0.0320193	0.870383	90537	1022	89515	2	29.88	1.42613	1	0.232398	FALSE	FALSE	Moderate heterogeneity
426.24	Atrioventricular block, complete	-0.00466497	0.995346	0.0287243	0.870987	465757	1263	464494	3	49.7811	3.98256	2	0.136521	FALSE	FALSE	Moderate heterogeneity
174	Breast cancer	-0.00123977	0.998761	0.00785293	0.874557	509035	18318	490717	3	0	0.901526	2	0.637142	FALSE	FALSE	Low heterogeneity
601.8	Other inflammatory disorders of male genital organs	0.0065339	1.00656	0.042894	0.878929	208964	543	208421	3	66.4146	5.95497	2	0.0509208	FALSE	FALSE	High heterogeneity
635.2	Antepartum hemorrhage, abruptio placentae, and placenta previa	-0.00384625	0.996161	0.0252606	0.87898	275627	1640	273987	3	0	1.19117	2	0.551241	FALSE	FALSE	Low heterogeneity
597.2	Urinary complications NEC	0.00423987	1.00425	0.0282186	0.880567	501576	1317	500259	3	0	0.188245	2	0.910171	FALSE	FALSE	Low heterogeneity
949	Allergies, other	-0.00183894	0.998163	0.012357	0.881697	502727	8489	494238	3	77.3291	8.82189	2	0.0121437	FALSE	FALSE	Significant heterogeneity
740.12	Osteoarthrosis, localized, secondary	-0.00365179	0.996355	0.0253153	0.885301	467373	1637	465736	3	23.3518	2.60933	2	0.271264	FALSE	FALSE	Low heterogeneity
174.11	Malignant neoplasm of female breast	-0.00114846	0.998852	0.00814819	0.887912	269900	16989	252911	3	0	0.768721	2	0.680886	FALSE	FALSE	Low heterogeneity
158	Neoplasm of unspecified nature of digestive system	0.00256671	1.00257	0.0182994	0.888453	495356	3183	492173	3	0	1.39393	2	0.498096	FALSE	FALSE	Low heterogeneity
610.4	Benign neoplasm of breast	-0.00208175	0.99792	0.0150117	0.889707	271331	5052	266279	3	63.1957	5.43415	2	0.0660678	FALSE	FALSE	High heterogeneity
360.2	Progressive myopia	-0.00614522	0.993874	0.0451374	0.891707	500190	488	499702	3	41.1238	3.39696	2	0.182961	FALSE	FALSE	Moderate heterogeneity
276.8	Polydipsia	-0.00688709	0.993137	0.0508842	0.892337	500017	385	499632	3	0	1.32814	2	0.514752	FALSE	FALSE	Low heterogeneity
174.1	Breast cancer [female]	-0.00105568	0.998945	0.00795032	0.894364	270780	17869	252911	3	0	0.926813	2	0.629137	FALSE	FALSE	Low heterogeneity
053	Herpes zoster	0.00225096	1.00225	0.0171917	0.895828	499660	3670	495990	3	0	1.10766	2	0.574745	FALSE	FALSE	Low heterogeneity
556	Ulceration of the lower GI tract	-0.00289506	0.997109	0.0221855	0.896176	420398	2100	418298	3	35.0471	3.07916	2	0.214472	FALSE	FALSE	Moderate heterogeneity
601.1	Prostatitis	0.00258269	1.00259	0.0198967	0.896721	211059	2638	208421	3	10.1771	2.2266	2	0.328473	FALSE	FALSE	Low heterogeneity
337.1	Peripheral autonomic neuropathy	0.00474454	1.00476	0.0382177	0.9012	494208	720	493488	3	0.340804	2.00684	2	0.366624	FALSE	FALSE	Low heterogeneity
701.6	Acquired acanthosis nigricans	-0.00913043	0.990911	0.0746742	0.902685	462478	177	462301	2	31.5527	1.46098	1	0.226774	FALSE	FALSE	Moderate heterogeneity
429.9	Cardiac complications, not elsewhere classified	-0.00407254	0.995936	0.0333467	0.902798	80171	957	79214	2	0	0.149051	1	0.699444	FALSE	FALSE	Low heterogeneity
225.2	Benign neoplasm of spinal cord, meninges	-0.00628665	0.993733	0.0526782	0.905005	471904	362	471542	2	0	0.415684	1	0.519098	FALSE	FALSE	Low heterogeneity
426.8	Other cardiac conduction disorders	0.00375858	1.00377	0.0317956	0.905901	465539	1045	464494	3	0	0.103951	2	0.949352	FALSE	FALSE	Low heterogeneity
752	Nervous system congenital anomalies	0.0028091	1.00281	0.0240132	0.906875	521861	1814	520047	3	34.6045	3.05831	2	0.216718	FALSE	FALSE	Moderate heterogeneity
751.21	Cystic kidney disease	0.00268508	1.00269	0.0231848	0.907801	518658	1936	516722	3	0.171095	2.00343	2	0.367249	FALSE	FALSE	Low heterogeneity
271.3	Intestinal disaccharidase deficiencies and disaccharide malabsorption	-0.00197794	0.998024	0.0171007	0.907919	523205	3752	519453	3	0	0.425264	2	0.808454	FALSE	FALSE	Low heterogeneity
706	Diseases of sebaceous glands	0.00083694	1.00084	0.00733638	0.909174	519903	20994	498909	3	88.3636	17.1875	2	0.000185264	FALSE	FALSE	Significant heterogeneity
772.4	Rhabdomyolysis	0.00656246	1.00658	0.0577731	0.909563	89618	301	89317	2	0	0.0281569	1	0.86674	FALSE	FALSE	Low heterogeneity
610.2	Fibroadenosis of breast	0.00448454	1.00449	0.0396549	0.90996	266923	644	266279	3	0	1.74636	2	0.417622	FALSE	FALSE	Low heterogeneity
348.2	Cerebral edema and compression of brain	0.00297092	1.00298	0.0263751	0.910315	494983	1495	493488	3	72.4807	7.26762	2	0.0264153	FALSE	FALSE	Significant heterogeneity
300.13	Phobia	-0.00270683	0.997297	0.0248388	0.913222	436843	1802	435041	3	0	0.0878505	2	0.957025	FALSE	FALSE	Low heterogeneity
595	Hydronephrosis	-0.0015812	0.99842	0.0150077	0.916091	508915	4656	504259	3	0	1.06274	2	0.5878	FALSE	FALSE	Low heterogeneity
587	Kidney replaced by transpant	0.00276636	1.00277	0.0270966	0.918683	494346	1412	492934	3	0	1.58241	2	0.453298	FALSE	FALSE	Low heterogeneity
224.1	Benign neoplasm of eye, uveal	0.00299516	1.003	0.0293793	0.918798	519048	1203	517845	3	0	1.45281	2	0.483645	FALSE	FALSE	Low heterogeneity
526.4	Temporomandibular joint disorders	-0.00199649	0.998006	0.0196848	0.919215	506675	2749	503926	3	0	0.90906	2	0.634746	FALSE	FALSE	Low heterogeneity
972	Poisoning by agents primarily affecting the cardiovascular system	-0.00421994	0.995789	0.041751	0.919492	437396	584	436812	2	39.762	1.66008	1	0.197592	FALSE	FALSE	Moderate heterogeneity
750.11	Esophageal atresia/tracheoesophageal fistula	0.00648292	1.0065	0.0664076	0.922232	93518	226	93292	2	0	0.746484	1	0.387592	FALSE	FALSE	Low heterogeneity
333.4	Torsion dystonia	0.00316051	1.00317	0.0324223	0.922346	494465	977	493488	3	0	0.17586	2	0.915825	FALSE	FALSE	Low heterogeneity
224	Benign neoplasm of eye	0.00263146	1.00263	0.0271159	0.922691	519262	1417	517845	3	0	1.42639	2	0.490075	FALSE	FALSE	Low heterogeneity
975	Poisoning by agents primarily acting on the smooth and skeletal muscles and respiratory system	0.00775141	1.00778	0.080399	0.923194	436961	149	436812	2	66.2492	2.96289	1	0.0851956	FALSE	FALSE	High heterogeneity
157	Pancreatic cancer	-0.00269848	0.997305	0.0280557	0.923375	493481	1308	492173	3	70.7337	6.8338	2	0.0328139	FALSE	FALSE	Significant heterogeneity
367.1	Myopia	-0.000969144	0.999031	0.0108003	0.928499	515363	10023	505340	3	0	1.98279	2	0.371058	FALSE	FALSE	Low heterogeneity
133	Arthropod-borne diseases	0.00651826	1.00654	0.0773096	0.932807	471304	164	471140	2	32.7275	1.48649	1	0.222762	FALSE	FALSE	Moderate heterogeneity
286.3	Coagulation defects complicating pregnancy or postpartum	-0.00556635	0.994449	0.0702219	0.936819	50319	201	50118	2	0	0.668749	1	0.413488	FALSE	FALSE	Low heterogeneity
117	Mycoses	-0.00222197	0.99778	0.0291374	0.939214	508303	1216	507087	3	19.3339	2.47936	2	0.289477	FALSE	FALSE	Low heterogeneity
291.1	Transient mental disorders due to conditions classified elsewhere	-0.00367012	0.996337	0.0494069	0.940785	507729	410	507319	3	0	0.633633	2	0.728464	FALSE	FALSE	Low heterogeneity
153.2	Colon cancer	-0.00107077	0.99893	0.0146524	0.941744	480725	4862	475863	3	69.5982	6.57855	2	0.0372808	FALSE	FALSE	Significant heterogeneity
253.11	Acromegaly and gigantism	-0.00489963	0.995112	0.0716825	0.945506	464450	189	464261	2	0	0.0556556	1	0.813499	FALSE	FALSE	Low heterogeneity
375.1	Dry eyes	0.000862371	1.00086	0.0129684	0.946982	89219	7125	82094	2	0	0.646567	1	0.421343	FALSE	FALSE	Low heterogeneity
686.4	Pyogenic granuloma	0.00237743	1.00238	0.0376107	0.949598	496703	713	495990	3	6.10437	2.13002	2	0.344724	FALSE	FALSE	Low heterogeneity
369.2	Eye infection, viral	-0.00188572	0.998116	0.0306249	0.950902	498969	1102	497867	3	12.8544	2.29501	2	0.317428	FALSE	FALSE	Low heterogeneity
627	Menopausal and postmenopausal disorders	0.000476902	1.00048	0.00774567	0.950905	256302	19981	236321	3	77.5128	8.89394	2	0.011714	FALSE	FALSE	Significant heterogeneity
352.2	Facial nerve disorders [CN7]	0.00138	1.00138	0.0226338	0.951382	491768	2023	489745	3	0	0.648007	2	0.723248	FALSE	FALSE	Low heterogeneity
333.2	Myoclonus	0.00366079	1.00367	0.0608098	0.951996	451177	267	450910	2	78.0227	4.55014	1	0.032916	FALSE	FALSE	Significant heterogeneity
209	Neuroendocrine tumors	-0.00310153	0.996903	0.0517288	0.952189	97684	380	97304	2	61.194	2.57692	1	0.108433	FALSE	FALSE	High heterogeneity
352	Disorders of other cranial nerves	0.000995732	1.001	0.0166509	0.952315	493551	3806	489745	3	0	1.4385	2	0.487117	FALSE	FALSE	Low heterogeneity
313.2	Tics and stuttering	0.0048366	1.00485	0.081994	0.952962	93464	144	93320	2	0	0.0921815	1	0.761422	FALSE	FALSE	Low heterogeneity
187.1	Malignant neoplasm of unspecified male genital organ	0.00411539	1.00412	0.0699663	0.953096	209097	201	208896	2	0	0.046258	1	0.829707	FALSE	FALSE	Low heterogeneity
612.3	Congenital anomalies of breast	-0.00322334	0.996782	0.0609506	0.957824	503809	262	503547	3	0	0.582879	2	0.747187	FALSE	FALSE	Low heterogeneity
611	Abnormal findings on mammogram or breast exam	0.000611222	1.00061	0.0122278	0.960133	512235	8688	503547	3	0	0.685973	2	0.709648	FALSE	FALSE	Low heterogeneity
528.1	Stomatitis and mucositis	0.00117918	1.00118	0.0239069	0.960661	511968	1811	510157	3	54.6085	4.40611	2	0.110465	FALSE	FALSE	High heterogeneity
599.1	Urinary obstruction	0.00144502	1.00145	0.0297882	0.96131	480755	1196	479559	3	5.695	2.12078	2	0.346321	FALSE	FALSE	Low heterogeneity
305.21	Anorexia nervosa	-0.00321749	0.996788	0.0747659	0.965674	435213	172	435041	3	38.1579	3.23404	2	0.198489	FALSE	FALSE	Moderate heterogeneity
198.2	Secondary malignancy of respiratory organs	0.000670295	1.00067	0.0169315	0.968421	462889	3655	459234	3	66.3883	5.9503	2	0.0510397	FALSE	FALSE	High heterogeneity
627.5	Premature menopause and other ovarian failure	-0.00113937	0.998861	0.0291503	0.968822	40175	1304	38871	2	0	0.0426445	1	0.836396	FALSE	FALSE	Low heterogeneity
711	Arthropathy associated with infections	0.00102141	1.00102	0.0290909	0.971991	458837	1214	457623	3	0.38312	2.00769	2	0.366467	FALSE	FALSE	Low heterogeneity
700	Corns and callosities	0.000666223	1.00067	0.0197341	0.973068	506265	2857	503408	3	0	0.765626	2	0.681941	FALSE	FALSE	Low heterogeneity
223	Benign neoplasm of kidney and other urinary organs	0.000641966	1.00064	0.0233285	0.978046	443157	2156	441001	3	0	1.45629	2	0.482803	FALSE	FALSE	Low heterogeneity
696.3	Pityriasis	0.00178179	1.00178	0.0656893	0.97836	79409	232	79177	2	0	0.178332	1	0.672811	FALSE	FALSE	Low heterogeneity
359.2	Myopathy	-0.000591667	0.999409	0.0235513	0.979957	513689	1891	511798	3	0	0.311856	2	0.855621	FALSE	FALSE	Low heterogeneity
751.2	Congenital anomalies of urinary system	-0.000460534	0.99954	0.0187554	0.98041	519699	2977	516722	3	0	1.36366	2	0.50569	FALSE	FALSE	Low heterogeneity
530.15	Eosinophilic esophagitis	-0.00127313	0.998728	0.0520396	0.980482	65788	378	65410	2	0	0.700178	1	0.402724	FALSE	FALSE	Low heterogeneity
790	Nonspecific findings on examination of blood	-0.000453182	0.999547	0.0201809	0.982084	462820	2704	460116	2	79.9773	4.99432	1	0.0254307	FALSE	FALSE	Significant heterogeneity
694.3	Vascular disorders of skin	0.00127953	1.00128	0.0577453	0.982322	498631	294	498337	3	15.489	2.36656	2	0.306273	FALSE	FALSE	Low heterogeneity
348.4	Cerebral cysts	0.000980456	1.00098	0.0455927	0.982843	493972	484	493488	3	0	0.418094	2	0.811357	FALSE	FALSE	Low heterogeneity
619.1	Noninflammatory disorders of ovary, fallopian tube, and broad ligament	-0.000430809	0.999569	0.0201348	0.98293	268181	2638	265543	3	0	0.439859	2	0.802575	FALSE	FALSE	Low heterogeneity
649.1	Diabetes or abnormal glucose tolerance complicating pregnancy	0.00045476	1.00045	0.0289876	0.987483	283192	1271	281921	3	0	1.49177	2	0.474315	FALSE	FALSE	Low heterogeneity
751.12	Congenital anomalies of male genital organs	-0.000697479	0.999303	0.0506215	0.989007	217714	392	217322	2	0	0.128227	1	0.720278	FALSE	FALSE	Low heterogeneity
528.3	Cellulitis and abscess of oral soft tissues	0.000502537	1.0005	0.0418432	0.990418	510733	576	510157	3	0	0.70258	2	0.70378	FALSE	FALSE	Low heterogeneity
556.1	Ulceration of intestine	0.000245968	1.00025	0.0258146	0.992398	419851	1553	418298	3	35.3748	3.09477	2	0.212804	FALSE	FALSE	Moderate heterogeneity
704.11	Alopecia Areata	-0.000667372	0.999333	0.0708453	0.992484	87679	197	87482	2	40.5568	1.68228	1	0.194622	FALSE	FALSE	Moderate heterogeneity
195.3	Malignant neoplasm of head, face, and neck	0.000275489	1.00028	0.0296186	0.992579	74700	1278	73422	2	0	1.76435e-05	1	0.996649	FALSE	FALSE	Low heterogeneity
289.5	Diseases of spleen	0.000259177	1.00026	0.0299219	0.993089	501178	1136	500042	3	0	0.86514	2	0.648839	FALSE	FALSE	Low heterogeneity
258.1	Postablative ovarian failure	0.000526413	1.00053	0.0652267	0.993561	48411	237	48174	2	0	0.0103315	1	0.919039	FALSE	FALSE	Low heterogeneity
644	Anemia during pregnancy	-0.000351612	0.999648	0.0449363	0.993757	55476	514	54962	2	28.9197	1.40686	1	0.235578	FALSE	FALSE	Moderate heterogeneity
430.2	Intracerebral hemorrhage	0.000200431	1.0002	0.0275963	0.994205	505037	1337	503700	3	0	0.256282	2	0.879729	FALSE	FALSE	Low heterogeneity
743.4	Stress fracture	0.00012318	1.00012	0.0374496	0.997376	82230	736	81494	2	69.7688	3.30784	1	0.0689501	FALSE	FALSE	High heterogeneity
348.7	Coma	-5.3457e-05	0.999947	0.0404135	0.998945	451530	620	450910	2	59.9561	2.49726	1	0.114045	FALSE	FALSE	High heterogeneity
654.2	Rhesus isoimmunization in pregnancy	4.65675e-05	1.00005	0.0533664	0.999304	54325	359	53966	2	0	0.00582346	1	0.939171	FALSE	FALSE	Low heterogeneity
523.31	Acute periodontitis	-1.9323e-05	0.999981	0.026718	0.999423	505359	1433	503926	3	34.7132	3.06341	2	0.216167	FALSE	FALSE	Moderate heterogeneity
180.1	Cervical cancer	5.30042e-06	1.00001	0.0336298	0.999874	244703	920	243783	3	0	0.590427	2	0.744373	FALSE	FALSE	Low heterogeneity
