# Supplementary material for: Uncovering associations between pre-existing conditions and COVID-19 Severity: A polygenic risk score approach across three large biobanks
Source: PLoS Genet. 2023 Dec 19;19(12):e1010907. doi: 10.1371/journal.pgen.1010907 (PMC10763941; doi:10.1371/journal.pgen.1010907)
Supplement: S18 Table — (XLSX) [file pgen.1010907.s033.xlsx]

## Sheet: S18 Table
S18 Table	"B2_ALL" PRS PheWAS Meta-Analysis Results for EUR Ancestry, Adjusted for BMI
Phecode	Description	Beta	OR	SE	p	n Total	n Cases	n Controls	k Studies	I2.percent	Q	Q.df	Q.p	Nominal Significant	Phenome Wide Significant	Heterogeneity Classification
318	Tobacco use disorder	0.0564431	1.05807	0.00579239	1.95022e-22	505809	34165	471644	3	42.1404	3.45665	2	0.177582	TRUE	TRUE	Moderate heterogeneity
785	Abdominal pain	0.0426648	1.04359	0.00456444	8.99926e-21	474644	60296	414348	2	82.6781	5.77305	1	0.0162738	TRUE	TRUE	Significant heterogeneity
789	Nausea and vomiting	0.0501033	1.05138	0.00654557	1.94013e-14	521330	27458	493872	3	0	0.251952	2	0.881636	TRUE	TRUE	Low heterogeneity
557.1	Celiac disease	0.140661	1.15103	0.0191016	1.7871e-13	419553	2763	416790	3	88.0234	16.6992	2	0.000236486	TRUE	TRUE	Significant heterogeneity
418	Nonspecific chest pain	0.0379365	1.03867	0.00523585	4.30737e-13	472321	43959	428362	2	77.8262	4.50983	1	0.0337006	TRUE	TRUE	Significant heterogeneity
530	Diseases of esophagus	0.0327539	1.0333	0.00452602	4.59401e-13	513387	64559	448828	3	59.4586	4.93323	2	0.0848716	TRUE	TRUE	High heterogeneity
716	Other arthropathies	0.0338968	1.03448	0.00474305	8.89377e-13	513334	57345	455989	3	0	1.84035	2	0.398449	TRUE	TRUE	Low heterogeneity
716.9	Arthropathy NOS	0.0342892	1.03488	0.00481764	1.09964e-12	511310	55321	455989	3	0	1.99317	2	0.369139	TRUE	TRUE	Low heterogeneity
530.1	Esophagitis, GERD and related diseases	0.0328907	1.03344	0.00463039	1.21881e-12	510230	61402	448828	3	59.4423	4.93124	2	0.084956	TRUE	TRUE	High heterogeneity
250.2	Type 2 diabetes	0.0424056	1.04332	0.00623844	1.06476e-11	511701	34595	477106	3	0	0.656747	2	0.720094	TRUE	TRUE	Low heterogeneity
722	Intervertebral disc disorders	0.0491564	1.05038	0.00731423	1.80913e-11	505127	21476	483651	3	0	1.70248	2	0.426885	TRUE	TRUE	Low heterogeneity
316	Substance addiction and disorders	0.0625654	1.06456	0.00935481	2.26171e-11	484007	12363	471644	3	70.145	6.69905	2	0.0351011	TRUE	TRUE	Significant heterogeneity
496	Chronic airway obstruction	0.0498834	1.05115	0.00764554	6.8223e-11	483075	19496	463579	3	11.3068	2.25496	2	0.323848	TRUE	TRUE	Low heterogeneity
250	Diabetes mellitus	0.0376462	1.03836	0.00577776	7.23459e-11	518359	41253	477106	3	0	1.12521	2	0.569724	TRUE	TRUE	Low heterogeneity
411	Ischemic Heart Disease	0.033665	1.03424	0.00517505	7.75613e-11	519364	47335	472029	3	68.5127	6.35177	2	0.0417571	TRUE	TRUE	Significant heterogeneity
459.9	Circulatory disease NEC	0.0442248	1.04522	0.00683134	9.55637e-11	510118	24364	485754	3	24.7344	2.65726	2	0.26484	TRUE	TRUE	Low heterogeneity
535	Gastritis and duodenitis	0.0359679	1.03662	0.0055869	1.21144e-10	513929	35778	478151	3	0	1.17	2	0.557106	TRUE	TRUE	Low heterogeneity
459	Other disorders of circulatory system	0.042674	1.0436	0.00667089	1.58406e-10	511563	25809	485754	3	2.22283	2.04547	2	0.359611	TRUE	TRUE	Low heterogeneity
530.11	GERD	0.0320089	1.03253	0.00508335	3.03834e-10	500055	51227	448828	3	44.9678	3.63424	2	0.162493	TRUE	TRUE	Moderate heterogeneity
411.8	Other chronic ischemic heart disease, unspecified	0.0448081	1.04583	0.00717134	4.15152e-10	495521	23492	472029	3	62.8542	5.38418	2	0.0677391	TRUE	TRUE	High heterogeneity
411.4	Coronary atherosclerosis	0.0379829	1.03871	0.00608805	4.4055e-10	505437	33408	472029	3	62.8368	5.38166	2	0.0678246	TRUE	TRUE	High heterogeneity
480	Pneumonia	0.043737	1.04471	0.00741842	3.73028e-09	514061	20254	493807	3	0	0.176889	2	0.915354	TRUE	TRUE	Low heterogeneity
415	Pulmonary heart disease	0.0613182	1.06324	0.0106462	8.42905e-09	516865	9487	507378	3	33.3286	2.99979	2	0.223154	TRUE	TRUE	Moderate heterogeneity
721	Spondylosis and allied disorders	0.0444887	1.04549	0.00775079	9.47356e-09	502888	19237	483651	3	0	0.783409	2	0.675904	TRUE	TRUE	Low heterogeneity
306	Other mental disorder	0.0340568	1.03464	0.00594523	1.01365e-08	466059	32511	433548	3	40.2511	3.34734	2	0.187557	TRUE	TRUE	Moderate heterogeneity
558	Noninfectious gastroenteritis	0.0395272	1.04032	0.00692987	1.17109e-08	439645	22855	416790	3	24.1248	2.63591	2	0.267682	TRUE	TRUE	Low heterogeneity
317	Alcohol-related disorders	0.0435581	1.04452	0.00770445	1.57097e-08	489794	18150	471644	3	0	0.172955	2	0.917156	TRUE	TRUE	Low heterogeneity
535.6	Duodenitis	0.0615485	1.06348	0.010888	1.57767e-08	486882	8731	478151	3	0	1.35901	2	0.506868	TRUE	TRUE	Low heterogeneity
496.2	Chronic bronchitis	0.064143	1.06624	0.0114512	2.12587e-08	472200	8621	463579	3	0	0.732694	2	0.693262	TRUE	TRUE	Low heterogeneity
550.2	Diaphragmatic hernia	0.0326435	1.03318	0.00582962	2.14857e-08	494216	33175	461041	3	61.7353	5.22675	2	0.0732866	TRUE	TRUE	High heterogeneity
496.21	Obstructive chronic bronchitis	0.0677242	1.07007	0.0121315	2.37099e-08	471201	7622	463579	3	0	0.269543	2	0.873916	TRUE	TRUE	Low heterogeneity
564	Functional digestive disorders	0.0315037	1.03201	0.00564705	2.42194e-08	454645	37855	416790	3	0	0.139036	2	0.932843	TRUE	TRUE	Low heterogeneity
411.3	Angina pectoris	0.0407068	1.04155	0.00736698	3.28403e-08	492877	20848	472029	3	56.26	4.57247	2	0.101648	TRUE	TRUE	High heterogeneity
720	Spinal stenosis	0.0547718	1.0563	0.01009	5.68872e-08	494729	11078	483651	3	0	0.480456	2	0.786449	TRUE	TRUE	Low heterogeneity
261	Vitamin deficiency	0.047691	1.04885	0.00879239	5.8239e-08	515381	16681	498700	3	74.7363	7.91651	2	0.0190964	TRUE	TRUE	Significant heterogeneity
574	Cholelithiasis and cholecystitis	0.0385038	1.03925	0.00711654	6.28639e-08	517684	21604	496080	3	37.1291	3.18112	2	0.203811	TRUE	TRUE	Moderate heterogeneity
261.2	Vitamin B-complex deficiencies	0.0914305	1.09574	0.0170514	8.22836e-08	502384	3684	498700	3	0	0.518948	2	0.771457	TRUE	TRUE	Low heterogeneity
512.7	Shortness of breath	0.0457219	1.04678	0.00872629	1.60965e-07	461932	16841	445091	2	0	0.000810373	1	0.97729	TRUE	TRUE	Low heterogeneity
272.11	Hypercholesterolemia	0.0269608	1.02733	0.0051909	2.05991e-07	495583	47287	448296	3	0	0.600137	2	0.740768	TRUE	TRUE	Low heterogeneity
728	Disorders of muscle, ligament, and fascia	0.0581222	1.05984	0.0112226	2.23047e-07	468743	8894	459849	3	18.2696	2.44707	2	0.294188	TRUE	TRUE	Low heterogeneity
720.1	Spinal stenosis of lumbar region	0.079448	1.08269	0.0154247	2.59505e-07	81405	4811	76594	2	5.62336	1.05958	1	0.30331	TRUE	TRUE	Low heterogeneity
276	Disorders of fluid, electrolyte, and acid-base balance	0.0370079	1.0377	0.00722086	2.97308e-07	520843	22926	497917	3	64.125	5.57491	2	0.0615779	TRUE	TRUE	High heterogeneity
411.2	Myocardial infarction	0.0404473	1.04128	0.00802162	4.59995e-07	489652	17623	472029	3	15.0006	2.35296	2	0.308363	TRUE	TRUE	Low heterogeneity
550	Abdominal hernia	0.0223124	1.02256	0.00449242	6.81107e-07	520872	59831	461041	3	59.2561	4.90871	2	0.0859188	TRUE	TRUE	High heterogeneity
740.9	Osteoarthrosis NOS	0.0302776	1.03074	0.00619309	1.01381e-06	500568	36517	464051	3	0	1.54736	2	0.461312	TRUE	TRUE	Low heterogeneity
721.1	Spondylosis without myelopathy	0.0418356	1.04272	0.00856676	1.04228e-06	499453	15802	483651	3	0	0.760577	2	0.683664	TRUE	TRUE	Low heterogeneity
317.1	Alcoholism	0.0440217	1.04501	0.00902572	1.07512e-06	484698	13054	471644	3	0	0.296916	2	0.862036	TRUE	TRUE	Low heterogeneity
740	Osteoarthrosis	0.0239011	1.02419	0.00490803	1.1171e-06	521246	57195	464051	3	13.6389	2.31586	2	0.314136	TRUE	TRUE	Low heterogeneity
418.1	Precordial pain	0.0685469	1.07095	0.014098	1.16097e-06	433627	5265	428362	2	83.3718	6.01389	1	0.0141937	TRUE	TRUE	Significant heterogeneity
532	Dysphagia	0.0416681	1.04255	0.00858012	1.19568e-06	464436	15608	448828	3	0	0.0183565	2	0.990864	TRUE	TRUE	Low heterogeneity
496.1	Emphysema	0.0718862	1.07453	0.0148066	1.20386e-06	468514	4935	463579	3	17.1959	2.41534	2	0.298893	TRUE	TRUE	Low heterogeneity
261.4	Vitamin D deficiency	0.0454952	1.04655	0.00940487	1.31543e-06	513200	14500	498700	3	66.7149	6.00869	2	0.0495712	TRUE	TRUE	Significant heterogeneity
276.14	Hypopotassemia	0.0640417	1.06614	0.0132659	1.38224e-06	504094	6177	497917	3	0	1.45555	2	0.482982	TRUE	TRUE	Low heterogeneity
760	Back pain	0.0326835	1.03322	0.00677381	1.40015e-06	474644	29042	445602	2	28.2977	1.39466	1	0.23762	TRUE	TRUE	Moderate heterogeneity
740.11	Osteoarthrosis, localized, primary	0.0350613	1.03568	0.00729171	1.52162e-06	487539	23488	464051	3	34.4485	3.05103	2	0.217509	TRUE	TRUE	Moderate heterogeneity
351	Other peripheral nerve disorders	0.0323356	1.03286	0.00672965	1.54788e-06	513349	25442	487907	3	0	0.58894	2	0.744926	TRUE	TRUE	Low heterogeneity
591	Urinary tract infection	0.0307907	1.03127	0.00642865	1.67108e-06	498886	29308	469578	3	35.683	3.1096	2	0.211232	TRUE	TRUE	Moderate heterogeneity
250.24	Type 2 diabetes with neurological manifestations	0.0828852	1.08642	0.0173448	1.76444e-06	481776	4670	477106	3	0	0.13452	2	0.934952	TRUE	TRUE	Low heterogeneity
965	Poisoning by analgesics, antipyretics, and antirheumatics	0.0561071	1.05771	0.0119104	2.46762e-06	488935	7284	481651	3	62.1593	5.28531	2	0.071172	TRUE	TRUE	High heterogeneity
512	Other symptoms of respiratory system	0.032964	1.03351	0.00703715	2.80933e-06	474633	29542	445091	2	57.3344	2.34381	1	0.125782	TRUE	TRUE	High heterogeneity
242.1	Graves' disease	0.129519	1.13828	0.0276812	2.88332e-06	484256	1334	482922	3	33.945	3.02778	2	0.220053	TRUE	TRUE	Moderate heterogeneity
789.1	Persistent vomiting	0.153879	1.16635	0.0330913	3.31706e-06	82477	945	81532	2	0	0.497068	1	0.480791	TRUE	TRUE	Low heterogeneity
041	Bacterial infection NOS	0.0330819	1.03364	0.00714315	3.63422e-06	516382	21596	494786	3	0	0.0365483	2	0.981892	TRUE	TRUE	Low heterogeneity
480.11	Pneumococcal pneumonia	0.0554	1.05696	0.011993	3.84938e-06	500975	7168	493807	3	28.3189	2.79013	2	0.247816	TRUE	TRUE	Moderate heterogeneity
250.6	Polyneuropathy in diabetes	0.0912258	1.09552	0.0198876	4.49538e-06	480723	3617	477106	3	0	1.29524	2	0.52329	TRUE	TRUE	Low heterogeneity
276.1	Electrolyte imbalance	0.0400061	1.04082	0.00873954	4.70342e-06	513169	15252	497917	3	74.1597	7.73986	2	0.0208599	TRUE	TRUE	Significant heterogeneity
480.1	Bacterial pneumonia	0.0496265	1.05088	0.0108472	4.76075e-06	502698	8891	493807	3	0	0.386078	2	0.82445	TRUE	TRUE	Low heterogeneity
562	Diverticulosis and diverticulitis	0.0256115	1.02594	0.00560278	4.84932e-06	455212	38422	416790	3	49.1564	3.93363	2	0.139902	TRUE	TRUE	Moderate heterogeneity
260	Protein-calorie malnutrition	0.075612	1.07854	0.016808	6.84101e-06	502657	3957	498700	3	0	1.46904	2	0.479736	TRUE	TRUE	Low heterogeneity
070	Viral hepatitis	0.090647	1.09488	0.0202913	7.92205e-06	496574	2506	494068	3	0	0.510273	2	0.774811	TRUE	TRUE	Low heterogeneity
277	Other disorders of metabolism	0.0642009	1.06631	0.014381	8.03342e-06	518371	5468	512903	3	0	1.06115	2	0.588266	TRUE	TRUE	Low heterogeneity
285	Other anemias	0.0276335	1.02802	0.00622858	9.14062e-06	511879	31580	480299	3	0	0.327946	2	0.848765	TRUE	TRUE	Low heterogeneity
339	Other headache syndromes	0.0349553	1.03557	0.00792809	1.03828e-05	511656	19170	492486	3	38.9545	3.27625	2	0.194345	TRUE	TRUE	Moderate heterogeneity
574.1	Cholelithiasis	0.0334152	1.03398	0.00760836	1.12361e-05	514862	18782	496080	3	63.9424	5.54668	2	0.062453	TRUE	TRUE	High heterogeneity
560.1	Paralytic ileus	0.0896019	1.09374	0.0204096	1.1325e-05	419351	2561	416790	3	0	0.345341	2	0.841415	TRUE	TRUE	Low heterogeneity
724	Other and unspecified disorders of back	0.0494342	1.05068	0.0112659	1.14431e-05	492478	8827	483651	3	0	0.651483	2	0.721992	TRUE	TRUE	Low heterogeneity
564.1	Irritable Bowel Syndrome	0.0421419	1.04304	0.00966187	1.29073e-05	428578	11788	416790	3	66.8127	6.02641	2	0.049134	TRUE	TRUE	Significant heterogeneity
722.6	Degeneration of intervertebral disc	0.0435914	1.04456	0.0100884	1.55364e-05	494871	11220	483651	3	7.24789	2.15629	2	0.340227	TRUE	TRUE	Low heterogeneity
716.2	Unspecified monoarthritis	0.0357393	1.03639	0.00828539	1.60668e-05	472061	16072	455989	3	51.3112	4.10772	2	0.128239	TRUE	TRUE	High heterogeneity
341	Other demyelinating diseases of central nervous system	0.175662	1.19203	0.0407284	1.6105e-05	492563	589	491974	3	0	1.1259	2	0.569527	TRUE	TRUE	Low heterogeneity
531	Peptic ulcer (excl. esophageal)	0.0427152	1.04364	0.00991924	1.66007e-05	521016	10658	510358	3	0	0.271586	2	0.873023	TRUE	TRUE	Low heterogeneity
562.1	Diverticulosis	0.0242383	1.02453	0.00563799	1.71499e-05	454596	37806	416790	3	38.5102	3.25257	2	0.196659	TRUE	TRUE	Moderate heterogeneity
537	Other disorders of stomach and duodenum	0.0484076	1.0496	0.0112612	1.71853e-05	486639	8488	478151	3	0	0.282221	2	0.868394	TRUE	TRUE	Low heterogeneity
722.9	Other and unspecified disc disorder	0.0506167	1.05192	0.0118156	1.83667e-05	491171	7520	483651	3	0	0.156058	2	0.924937	TRUE	TRUE	Low heterogeneity
427.7	Tachycardia NOS	0.0527461	1.05416	0.0123186	1.85355e-05	431077	7777	423300	2	0	0.184011	1	0.667949	TRUE	TRUE	Low heterogeneity
969	Poisoning by psychotropic agents	0.0863372	1.09017	0.0202635	2.03775e-05	484116	2465	481651	3	0	1.36956	2	0.5042	TRUE	TRUE	Low heterogeneity
070.3	Viral hepatitis C	0.107646	1.11365	0.0253354	2.14882e-05	495660	1592	494068	3	0	0.0515042	2	0.974577	TRUE	TRUE	Low heterogeneity
851	Complications of transplants and reattached limbs	0.0758016	1.07875	0.0179226	2.34341e-05	498844	3441	495403	3	48.0731	3.85157	2	0.145762	TRUE	TRUE	Moderate heterogeneity
585	Renal failure	0.0338954	1.03448	0.00805858	2.59776e-05	509595	18397	491198	3	0	1.30133	2	0.521698	TRUE	TRUE	Low heterogeneity
272	Disorders of lipoid metabolism	0.0192464	1.01943	0.00457806	2.62177e-05	521295	72999	448296	3	62.2451	5.29733	2	0.0707456	TRUE	TRUE	High heterogeneity
272.1	Hyperlipidemia	0.0190878	1.01927	0.00457806	3.05402e-05	521102	72806	448296	3	63.6808	5.50673	2	0.0637132	TRUE	FALSE	High heterogeneity
427	Cardiac dysrhythmias	0.0214775	1.02171	0.00517159	3.28167e-05	513166	50376	462790	3	0	0.236989	2	0.888257	TRUE	FALSE	Low heterogeneity
338.2	Chronic pain	0.0451454	1.04618	0.0109403	3.68294e-05	464319	12262	452057	2	0	0.0534997	1	0.817082	TRUE	FALSE	Low heterogeneity
771	Musculoskeletal symptoms referable to limbs	0.0567744	1.05842	0.0137799	3.78746e-05	464995	6021	458974	2	40.8116	1.68952	1	0.193664	TRUE	FALSE	Moderate heterogeneity
443	Peripheral vascular disease	0.0450053	1.04603	0.0109503	3.95716e-05	508204	9100	499104	3	0	1.1524	2	0.562031	TRUE	FALSE	Low heterogeneity
274	Gout and other crystal arthropathies	0.0477426	1.0489	0.0116451	4.13539e-05	521325	8031	513294	3	0	1.11677	2	0.572132	TRUE	FALSE	Low heterogeneity
560	Intestinal obstruction without mention of hernia	0.0468549	1.04797	0.011501	4.62142e-05	424950	8160	416790	3	0	0.854558	2	0.652282	TRUE	FALSE	Low heterogeneity
550.5	Ventral hernia	0.0506597	1.05196	0.012495	5.02606e-05	467810	6769	461041	3	26.8896	2.73559	2	0.254668	TRUE	FALSE	Moderate heterogeneity
300.1	Anxiety disorder	0.0279539	1.02835	0.00689829	5.07169e-05	464555	31007	433548	3	0	0.800008	2	0.670317	TRUE	FALSE	Low heterogeneity
722.1	Displacement of intervertebral disc	0.0521635	1.05355	0.012883	5.14354e-05	490399	6748	483651	3	0	0.86226	2	0.649774	TRUE	FALSE	Low heterogeneity
401.2	Hypertensive heart and/or renal disease	0.0515616	1.05291	0.0128976	6.39424e-05	409087	7845	401242	3	0	0.0285195	2	0.985841	TRUE	FALSE	Low heterogeneity
573.7	Abnormal results of function study of liver	0.0500839	1.05136	0.0125383	6.48395e-05	460234	6832	453402	2	0	0.661499	1	0.416031	TRUE	FALSE	Low heterogeneity
743	Osteoporosis, osteopenia and pathological fracture	0.028978	1.0294	0.00731188	7.39714e-05	521302	23927	497375	3	71.135	6.92882	2	0.0312915	TRUE	FALSE	Significant heterogeneity
960	Poisoning by antibiotics	0.0279265	1.02832	0.00705974	7.62995e-05	457402	21760	435642	2	17.8834	1.21778	1	0.269797	TRUE	FALSE	Low heterogeneity
740.1	Osteoarthritis; localized	0.0238005	1.02409	0.0060764	8.97028e-05	497774	33723	464051	3	4.70014	2.09864	2	0.350176	TRUE	FALSE	Low heterogeneity
788	Syncope and collapse	0.0328372	1.03338	0.00838822	9.05264e-05	521332	15274	506058	3	87.4023	15.8759	2	0.000356945	TRUE	FALSE	Significant heterogeneity
286	Coagulation defects	0.0523049	1.0537	0.0133654	9.09854e-05	514072	6211	507861	3	5.97064	2.127	2	0.345246	TRUE	FALSE	Low heterogeneity
564.9	Personal history of diseases of digestive system	0.0292598	1.02969	0.00754692	0.000105729	398082	19290	378792	2	0	0.251793	1	0.615815	TRUE	FALSE	Low heterogeneity
300	Anxiety disorders	0.0256091	1.02594	0.00663047	0.000112308	467480	33932	433548	3	0	1.40247	2	0.495971	TRUE	FALSE	Low heterogeneity
599	Other symptoms/disorders or the urinary system	0.0232678	1.02354	0.00602828	0.000113491	512342	34511	477831	3	0	0.117224	2	0.943073	TRUE	FALSE	Low heterogeneity
578	Gastrointestinal hemorrhage	0.023354	1.02363	0.00605134	0.000113706	513820	29998	483822	3	0	0.266009	2	0.875461	TRUE	FALSE	Low heterogeneity
440	Atherosclerosis	0.0560064	1.0576	0.0145121	0.000113721	504359	5255	499104	3	0	0.777578	2	0.677877	TRUE	FALSE	Low heterogeneity
353	Nerve root and plexus disorders	0.0516465	1.053	0.0134001	0.000116111	494133	6226	487907	3	0	0.549833	2	0.759636	TRUE	FALSE	Low heterogeneity
279	Disorders involving the immune mechanism	0.0588673	1.06063	0.0153006	0.000119383	517113	4663	512450	3	0	1.38896	2	0.499333	TRUE	FALSE	Low heterogeneity
250.22	Type 2 diabetes with renal manifestations	0.0781146	1.08125	0.0204805	0.000136684	480354	3248	477106	3	0	1.5196	2	0.46776	TRUE	FALSE	Low heterogeneity
766	Neuralgia, neuritis, and radiculitis NOS	0.0449294	1.04595	0.0117985	0.000140062	510399	8118	502281	3	0	1.95846	2	0.3756	TRUE	FALSE	Low heterogeneity
286.7	Other and unspecified coagulation defects	0.060551	1.06242	0.0159507	0.000146978	512165	4304	507861	3	32.3598	2.95682	2	0.228	TRUE	FALSE	Moderate heterogeneity
420	Carditis	0.0565921	1.05822	0.0149187	0.000148622	517435	4689	512746	3	12.1289	2.27606	2	0.32045	TRUE	FALSE	Low heterogeneity
285.1	Acute posthemorrhagic anemia	0.0575491	1.05924	0.0151808	0.00015009	485182	4883	480299	3	56.2544	4.57189	2	0.101678	TRUE	FALSE	High heterogeneity
250.23	Type 2 diabetes with ophthalmic manifestations	0.0757675	1.07871	0.0201245	0.00016659	480409	3303	477106	3	0	1.24438	2	0.536769	TRUE	FALSE	Low heterogeneity
531.3	Duodenal ulcer	0.0616063	1.06354	0.0163755	0.000168496	514180	3822	510358	3	0	1.40671	2	0.494922	TRUE	FALSE	Low heterogeneity
585.3	Chronic renal failure [CKD]	0.0388011	1.03956	0.0104817	0.000214084	502052	10854	491198	3	0	0.49239	2	0.78177	TRUE	FALSE	Low heterogeneity
854	Complications of cardiac/vascular device, implant, and graft	0.0580784	1.0598	0.0156982	0.000215875	499644	4241	495403	3	0	0.435962	2	0.804141	TRUE	FALSE	Low heterogeneity
263	Other nutritional deficiency	0.0866029	1.09046	0.02346	0.000222919	78811	1955	76856	2	0	0.0243768	1	0.87593	TRUE	FALSE	Low heterogeneity
599.4	Urinary incontinence	0.0322241	1.03275	0.00875561	0.000232876	447928	14902	433026	2	36.1378	1.56587	1	0.210808	TRUE	FALSE	Moderate heterogeneity
251.1	Hypoglycemia	0.0740703	1.07688	0.020126	0.000232938	471300	2903	468397	3	68.2771	6.30459	2	0.0427539	TRUE	FALSE	Significant heterogeneity
420.2	Pericarditis	0.070035	1.07255	0.0190414	0.000235033	515572	2826	512746	3	11.6077	2.26264	2	0.322607	TRUE	FALSE	Low heterogeneity
782.3	Edema	0.0447907	1.04581	0.0121796	0.000235513	473681	7979	465702	2	0	0.187684	1	0.664851	TRUE	FALSE	Low heterogeneity
575	Other biliary tract disease	0.0434336	1.04439	0.0118823	0.000256857	503567	7487	496080	3	0	1.37708	2	0.502309	TRUE	FALSE	Low heterogeneity
278	Overweight, obesity and other hyperalimentation	0.0251184	1.02544	0.00688237	0.000262577	521329	40913	480416	3	0	0.0464092	2	0.977063	TRUE	FALSE	Low heterogeneity
960.2	Allergy/adverse effect of penicillin	0.0277997	1.02819	0.00763365	0.000270814	454073	18431	435642	2	29.9792	1.42815	1	0.232067	TRUE	FALSE	Moderate heterogeneity
530.2	Esophageal bleeding (varices/hemorrhage)	0.0679259	1.07029	0.0186673	0.000273945	451790	2962	448828	3	0	1.07467	2	0.584304	TRUE	FALSE	Low heterogeneity
079	Viral infection	0.0332077	1.03377	0.00914972	0.000284124	507988	13920	494068	3	34.3039	3.04432	2	0.21824	TRUE	FALSE	Moderate heterogeneity
724.1	Disorders of sacrum	0.0571396	1.0588	0.0158126	0.000302038	488029	4378	483651	3	4.16834	2.08699	2	0.352221	TRUE	FALSE	Low heterogeneity
729	Other disorders of soft tissues	0.0331224	1.03368	0.00919038	0.000313326	473048	13199	459849	3	8.36479	2.18257	2	0.335785	TRUE	FALSE	Low heterogeneity
687.4	Disturbance of skin sensation	0.0391061	1.03988	0.0108723	0.000322108	465790	9836	455954	2	0	0.530693	1	0.466315	TRUE	FALSE	Low heterogeneity
279.1	Immunity deficiency	0.0817989	1.08524	0.0229449	0.000363831	514421	1971	512450	3	22.7832	2.59011	2	0.273883	TRUE	FALSE	Low heterogeneity
593	Hematuria	0.0238029	1.02409	0.0066831	0.000368518	494348	24770	469578	3	0	1.56559	2	0.457128	TRUE	FALSE	Low heterogeneity
260.3	Adult failure to thrive	0.128051	1.13661	0.036119	0.000392238	77643	787	76856	2	0	0.13891	1	0.709367	TRUE	FALSE	Low heterogeneity
967	Adverse effects of sedatives or other central nervous system depressants and anesthetics	0.0793747	1.08261	0.0224546	0.000407937	483720	2069	481651	3	77.2823	8.80369	2	0.0122547	TRUE	FALSE	Significant heterogeneity
274.1	Gout	0.0436861	1.04465	0.0124037	0.000428295	520373	7079	513294	3	0	0.107047	2	0.947884	TRUE	FALSE	Low heterogeneity
577	Diseases of pancreas	0.0465739	1.04768	0.0132294	0.000430746	521295	5995	515300	3	21.5818	2.55043	2	0.279371	TRUE	FALSE	Low heterogeneity
443.9	Peripheral vascular disease, unspecified	0.0459904	1.04706	0.013126	0.00045873	505425	6321	499104	3	0	0.883215	2	0.643002	TRUE	FALSE	Low heterogeneity
510	Other diseases of lung	0.0415087	1.04238	0.0118487	0.000459655	521252	8250	513002	3	0	0.168997	2	0.918973	TRUE	FALSE	Low heterogeneity
401.1	Essential hypertension	0.0131867	1.01327	0.00379267	0.000507252	520046	118804	401242	3	0	0.842814	2	0.656123	TRUE	FALSE	Low heterogeneity
338	Pain	0.0309972	1.03148	0.0089211	0.000511638	474644	22587	452057	2	0.737506	1.00743	1	0.315519	TRUE	FALSE	Low heterogeneity
577.1	Acute pancreatitis	0.0586318	1.06038	0.0168747	0.000511731	518932	3632	515300	3	0	0.616003	2	0.734914	TRUE	FALSE	Low heterogeneity
512.9	Other dyspnea	0.0371361	1.03783	0.010694	0.000515421	457662	12571	445091	2	0	0.133933	1	0.714389	TRUE	FALSE	Low heterogeneity
280.1	Iron deficiency anemias, unspecified or not due to blood loss	0.0298691	1.03032	0.00861584	0.000526761	495249	14950	480299	3	0	0.279414	2	0.869613	TRUE	FALSE	Low heterogeneity
571.51	Cirrhosis of liver without mention of alcohol	0.0867788	1.09066	0.0250394	0.000528866	497883	1677	496206	3	32.96	2.98329	2	0.225002	TRUE	FALSE	Moderate heterogeneity
401	Hypertension	0.0131097	1.0132	0.00378599	0.000534827	520624	119382	401242	3	0	1.04649	2	0.592594	TRUE	FALSE	Low heterogeneity
278.1	Obesity	0.0249236	1.02524	0.00720229	0.000539166	518550	38134	480416	3	0	0.172042	2	0.917575	TRUE	FALSE	Low heterogeneity
495.1	Chronic obstructive asthma	0.127718	1.13623	0.0374405	0.000646711	74091	740	73351	2	0	0.144465	1	0.703881	TRUE	FALSE	Low heterogeneity
440.9	Atherosclerosis of aorta	0.0829639	1.0865	0.0243638	0.000661129	500884	1780	499104	3	51.6561	4.13703	2	0.126373	TRUE	FALSE	High heterogeneity
038	Septicemia	0.0391299	1.03991	0.0114914	0.000661299	502815	8029	494786	3	60.4014	5.05069	2	0.0800308	TRUE	FALSE	High heterogeneity
507	Pleurisy; pleural effusion	0.0332966	1.03386	0.00978689	0.000668536	507678	11236	496442	3	0	0.556065	2	0.757272	TRUE	FALSE	Low heterogeneity
443.8	Other specified peripheral vascular diseases	0.0433087	1.04426	0.0127349	0.000671931	505689	6585	499104	3	0	0.631338	2	0.729301	TRUE	FALSE	Low heterogeneity
578.1	Hematemesis	0.0644795	1.0666	0.0189655	0.000674301	486655	2833	483822	3	0	1.23228	2	0.540024	TRUE	FALSE	Low heterogeneity
451.2	Phlebitis and thrombophlebitis of lower extremities	0.0522608	1.05365	0.0153843	0.000681236	460703	4343	456360	3	38.5772	3.25612	2	0.19631	TRUE	FALSE	Moderate heterogeneity
562.2	Diverticulitis	0.0674337	1.06976	0.0198705	0.000689644	71642	2794	68848	2	0	0.83225	1	0.361623	TRUE	FALSE	Low heterogeneity
079.9	Viremia, NOS	0.0837358	1.08734	0.0247927	0.000731636	77304	1702	75602	2	39.3418	1.64858	1	0.199152	TRUE	FALSE	Moderate heterogeneity
655.1	Abnormality in fetal heart rate or rhythm	-0.122328	0.884858	0.0362465	0.000738411	53137	852	52285	2	24.2841	1.32073	1	0.250462	TRUE	FALSE	Low heterogeneity
041.4	E. coli	0.0516482	1.05301	0.0153193	0.000747766	499201	4415	494786	3	44.3031	3.59086	2	0.166056	TRUE	FALSE	Moderate heterogeneity
585.1	Acute renal failure	0.0342009	1.03479	0.0101575	0.000759777	502078	10880	491198	3	0	1.40303	2	0.495835	TRUE	FALSE	Low heterogeneity
743.1	Osteoporosis	0.030843	1.03132	0.00917559	0.000775422	511588	14213	497375	3	71.2818	6.96422	2	0.0307425	TRUE	FALSE	Significant heterogeneity
733.8	Malunion and nonunion of fracture	0.0688289	1.07125	0.0205255	0.000798463	483452	2431	481021	3	61.6546	5.21574	2	0.0736912	TRUE	FALSE	High heterogeneity
519	Other diseases of respiratory system, not elsewhere classified	0.0267269	1.02709	0.00797108	0.000799442	521159	17563	503596	3	0	0.13739	2	0.933611	TRUE	FALSE	Low heterogeneity
260.2	severe protein-calorie malnutrition	0.0781771	1.08131	0.0233286	0.000804842	78852	1996	76856	2	0	0.138734	1	0.709543	TRUE	FALSE	Low heterogeneity
560.2	Impaction of intestine	0.11201	1.11852	0.0335574	0.000844224	417682	892	416790	3	32.9797	2.98417	2	0.224903	TRUE	FALSE	Moderate heterogeneity
250.4	Abnormal glucose	0.0339522	1.03454	0.010184	0.000856446	491109	14003	477106	3	0	1.6756	2	0.432661	TRUE	FALSE	Low heterogeneity
857	Mechanical complication of unspecified genitourinary device, implant, and graft	0.0639575	1.06605	0.0192394	0.000886433	498201	2798	495403	3	0	1.14787	2	0.563305	TRUE	FALSE	Low heterogeneity
723	Other disorders of cervical region	0.0721536	1.07482	0.0217074	0.000887617	485855	2204	483651	3	0	1.11298	2	0.573216	TRUE	FALSE	Low heterogeneity
624.9	stress incontinence, female	0.0381499	1.03889	0.0115628	0.000969044	246350	8079	238271	2	57.238	2.33853	1	0.126209	TRUE	FALSE	High heterogeneity
292.4	Altered mental status	0.0489714	1.05019	0.0148447	0.000970593	464953	4862	460091	2	0	0.163232	1	0.686198	TRUE	FALSE	Low heterogeneity
355.1	Chronic pain syndrome	0.0748289	1.0777	0.0227962	0.00102886	80733	2051	78682	2	0	0.0566342	1	0.811897	TRUE	FALSE	Low heterogeneity
401.21	Hypertensive heart disease	0.0712485	1.07385	0.0217307	0.00104285	403690	2448	401242	3	0	0.921986	2	0.630657	TRUE	FALSE	Low heterogeneity
411.1	Unstable angina (intermediate coronary syndrome)	0.0400491	1.04086	0.0122671	0.00109562	479052	7023	472029	3	0	1.03357	2	0.596434	TRUE	FALSE	Low heterogeneity
686	Other local infections of skin and subcutaneous tissue	0.0463569	1.04745	0.0142986	0.00118668	499467	5219	494248	3	0	0.525193	2	0.769052	TRUE	FALSE	Low heterogeneity
008	Intestinal infection	0.0283466	1.02875	0.0087436	0.00118702	521270	13867	507403	3	0	0.328182	2	0.848665	TRUE	FALSE	Low heterogeneity
763	Thoracic or lumbosacral neuritis or radiculitis, unspecified	0.0402516	1.04107	0.0124623	0.00123843	88878	7441	81437	2	0	0.266832	1	0.605465	TRUE	FALSE	Low heterogeneity
707	Chronic ulcer of skin	0.0432052	1.04415	0.0133821	0.0012441	521325	6035	515290	3	0	0.0464007	2	0.977067	TRUE	FALSE	Low heterogeneity
535.8	Other specified gastritis	0.033156	1.03371	0.0102953	0.00127972	487976	9825	478151	3	65.1451	5.73808	2	0.0567534	TRUE	FALSE	High heterogeneity
283.1	Autoimmune hemolytic anemias	0.229792	1.25834	0.0713666	0.00128245	441721	182	441539	2	82.1328	5.59685	1	0.0179928	TRUE	FALSE	Significant heterogeneity
764	Sciatica	0.0346973	1.03531	0.0107856	0.00129533	511895	9614	502281	3	0	1.06903	2	0.585954	TRUE	FALSE	Low heterogeneity
771.1	Swelling of limb	0.0294931	1.02993	0.00918132	0.00131678	516542	13414	503128	3	0	1.51093	2	0.469792	TRUE	FALSE	Low heterogeneity
384.4	Perforation of tympanic membrane	0.0772626	1.08033	0.0240568	0.00131964	508548	1750	506798	3	0	0.505474	2	0.776672	TRUE	FALSE	Low heterogeneity
502	Postinflammatory pulmonary fibrosis	0.0679846	1.07035	0.0211724	0.00132276	498749	2307	496442	3	7.00733	2.15071	2	0.341177	TRUE	FALSE	Low heterogeneity
395.1	Nonrheumatic mitral valve disorders	0.0385783	1.03933	0.0120158	0.00132442	510901	7462	503439	3	0	0.963733	2	0.61763	TRUE	FALSE	Low heterogeneity
323	Encephalitis	0.123731	1.13171	0.0385745	0.00133849	519715	663	519052	3	0	0.130551	2	0.936809	TRUE	FALSE	Low heterogeneity
317.11	Alcoholic liver damage	0.0805429	1.08388	0.0251313	0.00135117	473259	1615	471644	3	0	0.76363	2	0.682621	TRUE	FALSE	Low heterogeneity
728.71	Contracture of palmar fascia [Dupuytren's disease]	0.0492245	1.05046	0.0153827	0.00137426	464238	4389	459849	3	57.9187	4.7527	2	0.0928888	TRUE	FALSE	High heterogeneity
335	Multiple sclerosis	0.0696342	1.07212	0.0218332	0.00142583	494113	2139	491974	3	0	0.0533048	2	0.9737	TRUE	FALSE	Low heterogeneity
965.1	Opiates and related narcotics causing adverse effects in therapeutic use	0.0623264	1.06431	0.019613	0.00148391	438382	2740	435642	2	0	0.0792118	1	0.778368	TRUE	FALSE	Low heterogeneity
504	Other alveolar and parietoalveolar pneumonopathy	0.0883058	1.09232	0.0278606	0.00152671	497763	1321	496442	3	0	1.36579	2	0.505153	TRUE	FALSE	Low heterogeneity
578.2	Blood in stool	0.0402142	1.04103	0.0126879	0.00152706	490470	6648	483822	3	0	0.346381	2	0.840977	TRUE	FALSE	Low heterogeneity
745	Pain in joint	0.0226577	1.02292	0.00715306	0.00153724	474644	29809	444835	2	66.1803	2.95686	1	0.0855141	TRUE	FALSE	High heterogeneity
738	Other acquired musculoskeletal deformity	0.041009	1.04186	0.0129534	0.00154609	499721	6403	493318	3	0	1.07784	2	0.583378	TRUE	FALSE	Low heterogeneity
819	Skull and face fracture and other intercranial injury	0.0410016	1.04185	0.0130218	0.00164005	520337	6191	514146	3	0	0.729965	2	0.694209	TRUE	FALSE	Low heterogeneity
509.1	Respiratory failure	0.0456822	1.04674	0.0145138	0.00164667	501469	5027	496442	3	0	0.0574107	2	0.971703	TRUE	FALSE	Low heterogeneity
561	Symptoms involving digestive system	0.0234125	1.02369	0.00750276	0.00180534	436165	19375	416790	3	0	1.81216	2	0.404105	TRUE	FALSE	Low heterogeneity
395	Heart valve disorders	0.0303918	1.03086	0.00975096	0.00182823	515194	11755	503439	3	0	0.711157	2	0.700768	TRUE	FALSE	Low heterogeneity
433	Cerebrovascular disease	0.0248646	1.02518	0.00798691	0.00185085	519479	17632	501847	3	0	0.873371	2	0.646174	TRUE	FALSE	Low heterogeneity
008.6	Viral Enteritis	0.0661954	1.06844	0.0213068	0.00189142	509670	2267	507403	3	0	0.546009	2	0.761089	TRUE	FALSE	Low heterogeneity
253.7	Other disorders of neurohypophysis	0.158819	1.17213	0.0513341	0.00197594	506309	364	505945	3	17.3592	2.42011	2	0.29818	TRUE	FALSE	Low heterogeneity
473.4	Voice disturbance	0.0473034	1.04844	0.0153417	0.00204708	474006	4627	469379	3	31.0384	2.90017	2	0.234551	TRUE	FALSE	Moderate heterogeneity
508	Pulmonary collapse; interstitial and compensatory emphysema	0.0400902	1.0409	0.0130321	0.00209606	502777	6335	496442	3	0	1.8226	2	0.402	TRUE	FALSE	Low heterogeneity
428	Congestive heart failure; nonhypertensive	0.0299762	1.03043	0.00977506	0.00216511	508573	12059	496514	3	23.9845	2.63104	2	0.268335	TRUE	FALSE	Low heterogeneity
428.4	Heart failure with preserved EF [Diastolic heart failure]	0.0647979	1.06694	0.0212108	0.00225103	81111	2544	78567	2	0	0.504065	1	0.477719	TRUE	FALSE	Low heterogeneity
338.1	Acute pain	0.0299126	1.03036	0.0097941	0.00225705	469090	17033	452057	2	54.3131	2.18881	1	0.139017	TRUE	FALSE	High heterogeneity
250.42	Other abnormal glucose	0.0358128	1.03646	0.0117511	0.00230656	487703	10597	477106	3	0	1.02065	2	0.6003	TRUE	FALSE	Low heterogeneity
585.4	Chronic kidney disease, Stage I or II	0.0715548	1.07418	0.0234901	0.0023178	80441	1963	78478	2	36.1604	1.56643	1	0.210727	TRUE	FALSE	Moderate heterogeneity
783	Fever of unknown origin	0.0314217	1.03192	0.0103937	0.00250159	474644	10329	464315	2	0	0.164175	1	0.685342	TRUE	FALSE	Low heterogeneity
415.2	Chronic pulmonary heart disease	0.0553999	1.05696	0.0183267	0.00250357	510567	3189	507378	3	67.9845	6.24697	2	0.0440036	TRUE	FALSE	Significant heterogeneity
531.4	Peptic ulcer, site unspecified	0.07485	1.07772	0.0247817	0.00252462	512031	1673	510358	3	0	0.195372	2	0.906934	TRUE	FALSE	Low heterogeneity
743.11	Osteoporosis NOS	0.0288627	1.02928	0.00956588	0.00255073	510532	13157	497375	3	71.9751	7.13651	2	0.028205	TRUE	FALSE	Significant heterogeneity
280	Iron deficiency anemias	0.0253381	1.02566	0.0084163	0.00260731	495992	15693	480299	3	0	0.192072	2	0.908431	TRUE	FALSE	Low heterogeneity
574.3	Cholecystitis without cholelithiasis	0.0464598	1.04756	0.0154457	0.00263016	500416	4336	496080	3	45.591	3.67586	2	0.159146	TRUE	FALSE	Moderate heterogeneity
681.5	Cellulitis and abscess of leg, except foot	0.031476	1.03198	0.0105389	0.00282053	503912	9664	494248	3	0	1.0088	2	0.603866	TRUE	FALSE	Low heterogeneity
371.33	Noninfectious dermatoses of eyelid	-0.187274	0.829217	0.0627461	0.00283924	81638	261	81377	2	0	0.675314	1	0.411205	TRUE	FALSE	Low heterogeneity
741	Symptoms and disorders of the joints	0.0250889	1.02541	0.00843164	0.0029245	515354	16780	498574	3	27.7693	2.76891	2	0.250461	TRUE	FALSE	Moderate heterogeneity
276.5	Hypovolemia	0.0314925	1.03199	0.0106008	0.00297067	507812	9895	497917	3	62.7449	5.36839	2	0.0682761	TRUE	FALSE	High heterogeneity
990	Effects radiation NOS	0.0359877	1.03664	0.0121763	0.00312113	515587	7403	508184	3	0	1.30752	2	0.520085	TRUE	FALSE	Low heterogeneity
513	Respiratory abnormalities	0.0291424	1.02957	0.00987665	0.00317122	521330	14773	506557	3	0	0.0677559	2	0.966689	TRUE	FALSE	Low heterogeneity
427.3	Other specified cardiac dysrhythmias	0.0276164	1.028	0.00937729	0.00322926	477501	14711	462790	3	39.6026	3.3114	2	0.190958	TRUE	FALSE	Moderate heterogeneity
681.3	Cellulitis and abscess of arm/hand	0.0321182	1.03264	0.0109233	0.0032785	503161	8913	494248	3	0	0.124841	2	0.939488	TRUE	FALSE	Low heterogeneity
447.1	Stricture of artery	0.0732294	1.07598	0.0249291	0.00330859	500738	1634	499104	3	0	0.217927	2	0.896763	TRUE	FALSE	Low heterogeneity
876	Posttraumatic wound infection not elsewhere classified	0.0933881	1.09789	0.0318967	0.00341332	85454	1013	84441	2	0	0.55427	1	0.456578	TRUE	FALSE	Low heterogeneity
569.2	Gastrointestinal complications	0.0599353	1.06177	0.0205077	0.00347143	485718	2497	483221	3	0	1.61381	2	0.446237	TRUE	FALSE	Low heterogeneity
695.4	Lupus (localized and systemic)	0.0748138	1.07768	0.0257167	0.00362418	496120	1566	494554	3	0	1.58644	2	0.452385	TRUE	FALSE	Low heterogeneity
569	Other disorders of intestine	0.0258745	1.02621	0.008901	0.00365009	498182	14961	483221	3	0	0.0695251	2	0.965835	TRUE	FALSE	Low heterogeneity
401.22	Hypertensive chronic kidney disease	0.0433189	1.04427	0.0149092	0.00366657	406767	5525	401242	3	0	0.416704	2	0.811921	TRUE	FALSE	Low heterogeneity
994	Sepsis and SIRS	0.0369394	1.03763	0.0127285	0.00370653	521332	6492	514840	3	60.1459	5.0183	2	0.0813373	TRUE	FALSE	High heterogeneity
706.1	Acne	-0.0434291	0.9575	0.0150078	0.00380642	502014	5050	496964	3	0	0.832928	2	0.659374	TRUE	FALSE	Low heterogeneity
386.9	Dizziness and giddiness (Light-headedness and vertigo)	0.0278637	1.02826	0.00965329	0.00389617	472584	12349	460235	2	85.2195	6.76569	1	0.00929268	TRUE	FALSE	Significant heterogeneity
614	Inflammatory diseases of female pelvic organs	0.0267482	1.02711	0.00926848	0.00390253	278965	13195	265770	3	0	1.77215	2	0.412272	TRUE	FALSE	Low heterogeneity
509	Respiratory failure, insufficiency, arrest	0.0340551	1.03464	0.0118285	0.00398856	504391	7949	496442	3	0	0.912437	2	0.633675	TRUE	FALSE	Low heterogeneity
458.9	Hypotension NOS	0.0302265	1.03069	0.0105941	0.00432889	495687	9933	485754	3	0	0.843015	2	0.656057	TRUE	FALSE	Low heterogeneity
275	Disorders of mineral metabolism	0.0309748	1.03146	0.010859	0.00433827	521329	9432	511897	3	0	1.69763	2	0.427922	TRUE	FALSE	Low heterogeneity
276.6	Fluid overload	0.0604528	1.06232	0.0211973	0.00434565	500281	2364	497917	3	0	1.91253	2	0.384326	TRUE	FALSE	Low heterogeneity
695.42	Systemic lupus erythematosus	0.0769426	1.07998	0.0270328	0.00442347	495971	1417	494554	3	0	1.90386	2	0.385995	TRUE	FALSE	Low heterogeneity
173	Neoplasm of uncertain behavior of skin	-0.0394531	0.961315	0.0138812	0.00448026	497978	5950	492028	3	0	1.78448	2	0.409737	TRUE	FALSE	Low heterogeneity
994.2	Sepsis	0.0367126	1.03739	0.0129197	0.00448879	521127	6287	514840	3	61.054	5.13532	2	0.076715	TRUE	FALSE	High heterogeneity
296.2	Depression	0.0174282	1.01758	0.00614128	0.00454143	471155	37607	433548	3	0	0.514498	2	0.773176	TRUE	FALSE	Low heterogeneity
279.2	Autoimmune disease NEC	0.0870939	1.091	0.0307749	0.00465436	89685	1095	88590	2	65.06	2.86205	1	0.0906918	TRUE	FALSE	High heterogeneity
835	Internal derangement of knee	0.0205805	1.02079	0.00727817	0.00468835	514740	20242	494498	3	12.1717	2.27717	2	0.320272	TRUE	FALSE	Low heterogeneity
260.6	Anorexia	0.0667174	1.06899	0.0236004	0.00469926	500544	1844	498700	3	23.7295	2.62225	2	0.269517	TRUE	FALSE	Low heterogeneity
710	Osteomyelitis, periostitis, and other infections involving bone	0.0598325	1.06166	0.0212341	0.00483601	458328	2339	455989	3	0	1.86295	2	0.393973	TRUE	FALSE	Low heterogeneity
384	Other disorders of tympanic membrane	0.0604552	1.06232	0.0215168	0.00495924	509003	2205	506798	3	0	0.652718	2	0.721546	TRUE	FALSE	Low heterogeneity
721.2	Spondylosis with myelopathy	0.0728247	1.07554	0.0260171	0.00512432	485187	1536	483651	3	0	0.262479	2	0.877008	TRUE	FALSE	Low heterogeneity
180	Cervical cancer and dysplasia	0.0417655	1.04265	0.0149705	0.0052733	247591	4795	242796	3	0	0.496905	2	0.780007	TRUE	FALSE	Low heterogeneity
530.3	Stricture and stenosis of esophagus	0.0479127	1.04908	0.0172043	0.00535398	452357	3529	448828	3	41.5077	3.41926	2	0.180933	TRUE	FALSE	Moderate heterogeneity
574.2	Calculus of bile duct	0.0446485	1.04566	0.0160486	0.00540124	500089	4009	496080	3	0	1.01667	2	0.601497	TRUE	FALSE	Low heterogeneity
262	Mineral deficiency NEC	0.0595122	1.06132	0.0214074	0.00543617	501021	2321	498700	3	0	0.230095	2	0.891324	TRUE	FALSE	Low heterogeneity
565	Anal and rectal conditions	0.0197391	1.01994	0.00710731	0.00548122	504619	21398	483221	3	38.4298	3.24833	2	0.197076	TRUE	FALSE	Moderate heterogeneity
599.8	Other symptoms involving urinary system	0.0408217	1.04167	0.0147005	0.0054882	438844	5818	433026	2	0	0.131695	1	0.716681	TRUE	FALSE	Low heterogeneity
724.9	Other unspecified back disorders	0.0468189	1.04793	0.0168605	0.00548913	487330	3679	483651	3	0	1.03317	2	0.596553	TRUE	FALSE	Low heterogeneity
681.6	Cellulitis and abscess of foot, toe	0.0318808	1.03239	0.0115608	0.00582154	502157	7909	494248	3	0	0.779081	2	0.677368	TRUE	FALSE	Low heterogeneity
172.2	Other non-epithelial cancer of skin	-0.0204542	0.979754	0.00742955	0.00590361	513396	21368	492028	3	0	1.51933	2	0.467823	TRUE	FALSE	Low heterogeneity
681	Superficial cellulitis and abscess	0.0209396	1.02116	0.00762789	0.00604855	514047	19799	494248	3	0	0.665911	2	0.716802	TRUE	FALSE	Low heterogeneity
676	Other disorders of the breast associated with childbirth and disorders of lactation	-0.140869	0.868603	0.0513288	0.00606126	283074	392	282682	3	0	1.3991	2	0.496809	TRUE	FALSE	Low heterogeneity
791	Gangrene	0.087044	1.09094	0.0318451	0.00626931	521332	990	520342	3	70.926	6.87901	2	0.0320806	TRUE	FALSE	Significant heterogeneity
344	Other paralytic syndromes	0.0697469	1.07224	0.0256253	0.00649267	493528	1554	491974	3	33.9437	3.02772	2	0.220059	TRUE	FALSE	Moderate heterogeneity
426	Cardiac conduction disorders	0.0215406	1.02177	0.00791534	0.0065012	485059	22269	462790	3	0	1.80401	2	0.405756	TRUE	FALSE	Low heterogeneity
451	Phlebitis and thrombophlebitis	0.0376794	1.0384	0.0138521	0.00652583	461802	5442	456360	3	78.278	9.20725	2	0.0100155	TRUE	FALSE	Significant heterogeneity
172.21	Basal cell carcinoma	-0.0402973	0.960504	0.0148178	0.00653784	87268	5552	81716	2	34.2489	1.52089	1	0.217485	TRUE	FALSE	Moderate heterogeneity
626.11	Absent or infrequent menstruation	-0.0806092	0.922554	0.0296453	0.00654561	215026	1322	213704	2	84.0995	6.28913	1	0.0121481	TRUE	FALSE	Significant heterogeneity
578.8	Hemorrhage of rectum and anus	0.020771	1.02099	0.0076414	0.00656333	502095	18273	483822	3	0	0.188264	2	0.910163	TRUE	FALSE	Low heterogeneity
585.33	Chronic Kidney Disease, Stage III	0.0427258	1.04365	0.0157427	0.00664743	83349	4871	78478	2	0	0.154895	1	0.693901	TRUE	FALSE	Low heterogeneity
287	Purpura and other hemorrhagic conditions	0.0340049	1.03459	0.0125706	0.00682796	514775	6914	507861	3	31.5017	2.91978	2	0.232262	TRUE	FALSE	Moderate heterogeneity
081	Infection/inflammation of internal prosthetic device; implant; and graft	0.0414946	1.04237	0.015352	0.00687407	514509	4409	510100	3	0	1.41396	2	0.493132	TRUE	FALSE	Low heterogeneity
571.5	Other chronic nonalcoholic liver disease	0.0301039	1.03056	0.0111492	0.00693206	505414	9208	496206	3	0	0.67011	2	0.715299	TRUE	FALSE	Low heterogeneity
275.5	Disorders of calcium/phosphorus metabolism	0.0366747	1.03736	0.013613	0.00705816	517764	5867	511897	3	35.6178	3.10645	2	0.211565	TRUE	FALSE	Moderate heterogeneity
710.1	Osteomyelitis	0.0587018	1.06046	0.0218065	0.00710387	458207	2218	455989	3	9.93062	2.22051	2	0.329475	TRUE	FALSE	Low heterogeneity
276.12	Hyposmolality and/or hyponatremia	0.0363944	1.03706	0.0135223	0.00711435	503863	5946	497917	3	56.8285	4.63268	2	0.0986337	TRUE	FALSE	High heterogeneity
285.21	Anemia in chronic kidney disease	0.076953	1.07999	0.0286287	0.00718879	76547	1292	75255	2	0	0.618268	1	0.431692	TRUE	FALSE	Low heterogeneity
440.2	Atherosclerosis of the extremities	0.0525294	1.05393	0.0195571	0.00723243	501910	2806	499104	3	0	0.0565691	2	0.972112	TRUE	FALSE	Low heterogeneity
738.4	Acquired spondylolisthesis	0.0439016	1.04488	0.0163575	0.00727744	497254	3936	493318	3	0	1.38335	2	0.500736	TRUE	FALSE	Low heterogeneity
285.2	Anemia of chronic disease	0.0461205	1.0472	0.0172002	0.00733172	483957	3658	480299	3	0	0.404883	2	0.816734	TRUE	FALSE	Low heterogeneity
300.9	Posttraumatic stress disorder	0.0570609	1.05872	0.0213087	0.00741012	435995	2447	433548	3	0	0.575597	2	0.749913	TRUE	FALSE	Low heterogeneity
571.81	Portal hypertension	0.0735109	1.07628	0.0275314	0.0075834	497558	1352	496206	3	66.5904	5.98631	2	0.0501291	TRUE	FALSE	High heterogeneity
571	Chronic liver disease and cirrhosis	0.0271734	1.02755	0.010178	0.00758916	507117	10911	496206	3	0	0.0483747	2	0.976103	TRUE	FALSE	Low heterogeneity
008.5	Bacterial enteritis	0.0397786	1.04058	0.0149897	0.00796077	512024	4621	507403	3	0	0.645239	2	0.724249	TRUE	FALSE	Low heterogeneity
368	Visual disturbances	0.024796	1.02511	0.00938493	0.00823925	520776	12926	507850	3	0	0.73341	2	0.693014	TRUE	FALSE	Low heterogeneity
531.1	Hemorrhage from gastrointestinal ulcer	0.075712	1.07865	0.0287511	0.00845439	511585	1227	510358	3	29.7874	2.84849	2	0.24069	TRUE	FALSE	Moderate heterogeneity
727	Other disorders of synovium, tendon, and bursa	0.0196682	1.01986	0.00749749	0.00870815	481147	21298	459849	3	0	1.68089	2	0.431518	TRUE	FALSE	Low heterogeneity
519.8	Other diseases of respiratory system, NEC	0.0250741	1.02539	0.00956738	0.00877254	515168	11572	503596	3	0	0.248738	2	0.883054	TRUE	FALSE	Low heterogeneity
603.1	Hydrocele	0.0595326	1.06134	0.02281	0.00905589	205857	1957	203900	3	0	1.42112	2	0.49137	TRUE	FALSE	Low heterogeneity
519.9	Symptoms involving respiratory system and other chest symptoms	0.0390465	1.03982	0.0149745	0.00911978	463158	5255	457903	2	0	0.130649	1	0.717761	TRUE	FALSE	Low heterogeneity
350.2	Abnormality of gait	0.0365178	1.03719	0.0140123	0.00915733	470068	5734	464334	2	0.306369	1.00307	1	0.316568	TRUE	FALSE	Low heterogeneity
180.3	Cervical intraepithelial neoplasia [CIN] [Cervical dysplasia]	0.0414191	1.04229	0.0159026	0.00919954	247012	4216	242796	3	0	0.374745	2	0.829135	TRUE	FALSE	Low heterogeneity
618.6	Vaginal enterocele, congenital or acquired	0.0778091	1.08092	0.0298755	0.00920243	242184	1145	241039	2	0	0.00196671	1	0.964627	TRUE	FALSE	Low heterogeneity
401.3	Other hypertensive complications	0.0473189	1.04846	0.0181911	0.00928964	404985	3743	401242	3	21.2577	2.53993	2	0.280841	TRUE	FALSE	Low heterogeneity
278.11	Morbid obesity	0.0397034	1.0405	0.0152852	0.00939025	79626	12301	67325	2	11.6984	1.13248	1	0.287246	TRUE	FALSE	Low heterogeneity
342	Hemiplegia	0.0557134	1.05729	0.021479	0.00949074	494189	2215	491974	3	0	1.31893	2	0.517129	TRUE	FALSE	Low heterogeneity
041.2	Streptococcus infection	0.0428935	1.04383	0.0165403	0.00950701	498600	3814	494786	3	32.0129	2.94173	2	0.229726	TRUE	FALSE	Moderate heterogeneity
428.2	Heart failure NOS	0.029637	1.03008	0.011447	0.00962395	505216	8702	496514	3	0	0.697038	2	0.705732	TRUE	FALSE	Low heterogeneity
416	Cardiomegaly	0.0363021	1.03697	0.0140372	0.00970577	512747	5369	507378	3	0	0.685362	2	0.709865	TRUE	FALSE	Low heterogeneity
151	Cancer of stomach	0.0781395	1.08127	0.0302947	0.00989967	446844	1112	445732	2	0	0.201673	1	0.653374	TRUE	FALSE	Low heterogeneity
172	Skin cancer	-0.0174662	0.982685	0.00677506	0.00993681	518036	26008	492028	3	14.9407	2.3513	2	0.308618	TRUE	FALSE	Low heterogeneity
577.2	Chronic pancreatitis	0.0733872	1.07615	0.0284887	0.00999473	516547	1247	515300	3	0	0.652733	2	0.721541	TRUE	FALSE	Low heterogeneity
736.5	Acquired deformities of knee	0.134133	1.14354	0.0520834	0.010014	83551	366	83185	2	0	0.716242	1	0.397379	TRUE	FALSE	Low heterogeneity
614.5	Inflammatory disease of cervix, vagina, and vulva	0.0289132	1.02934	0.011233	0.0100543	274856	9086	265770	3	11.5151	2.26027	2	0.322989	TRUE	FALSE	Low heterogeneity
585.2	Renal failure NOS	0.0505957	1.0519	0.0196651	0.0100861	493865	2667	491198	3	61.5841	5.20617	2	0.0740447	TRUE	FALSE	High heterogeneity
509.8	Dependence on respirator [Ventilator] or supplemental oxygen	0.0564306	1.05805	0.0219401	0.0101105	455874	2243	453631	2	0	0.212872	1	0.644526	TRUE	FALSE	Low heterogeneity
447	Other disorders of arteries and arterioles	0.036957	1.03765	0.014392	0.0102321	504387	5283	499104	3	0	0.863072	2	0.649511	TRUE	FALSE	Low heterogeneity
797.1	Cardiogenic shock	0.121486	1.12917	0.0473732	0.0103342	520750	437	520313	3	11.2222	2.25281	2	0.324196	TRUE	FALSE	Low heterogeneity
525	Other diseases of the teeth and supporting structures	0.0368605	1.03755	0.0144121	0.0105395	506971	4999	501972	3	0	0.72904	2	0.69453	TRUE	FALSE	Low heterogeneity
145	Cancer of mouth	0.0545912	1.05611	0.0213689	0.0106279	517722	2315	515407	3	0	0.0693101	2	0.965939	TRUE	FALSE	Low heterogeneity
656	Other perinatal conditions of fetus or newborn	-0.0763111	0.926528	0.0299567	0.0108536	521332	1240	520092	3	0	1.68161	2	0.431363	TRUE	FALSE	Low heterogeneity
740.2	Osteoarthrosis, generalized	0.0429063	1.04384	0.0169637	0.011429	468101	4050	464051	3	47.172	3.78587	2	0.150629	TRUE	FALSE	Moderate heterogeneity
567	Peritonitis and retroperitoneal infections	0.0491759	1.05041	0.0194459	0.0114434	485981	2760	483221	3	10.9979	2.24714	2	0.325117	TRUE	FALSE	Low heterogeneity
599.2	Retention of urine	0.0229538	1.02322	0.00909062	0.0115698	491535	13704	477831	3	0.48983	2.00984	2	0.366073	TRUE	FALSE	Low heterogeneity
440.21	Atherosclerosis of native arteries of the extremities with ulceration or gangrene	0.136702	1.14649	0.0541739	0.0116228	83734	344	83390	2	0	0.438722	1	0.50774	TRUE	FALSE	Low heterogeneity
586	Other disorders of the kidney and ureters	0.0227242	1.02298	0.00902286	0.0117852	505976	14778	491198	3	0	1.46066	2	0.481749	TRUE	FALSE	Low heterogeneity
480.5	Bronchopneumonia and lung abscess	0.0762352	1.07922	0.0302976	0.0118623	494897	1090	493807	3	0	0.711126	2	0.700779	TRUE	FALSE	Low heterogeneity
530.14	Reflux esophagitis	0.0213706	1.0216	0.0085657	0.0125991	463468	14640	448828	3	39.0233	3.27994	2	0.193986	TRUE	FALSE	Moderate heterogeneity
531.2	Gastric ulcer	0.03262	1.03316	0.0130895	0.0126997	516406	6048	510358	3	0	0.889306	2	0.641047	TRUE	FALSE	Low heterogeneity
159	Malignant neoplasm of other and ill-defined sites within the digestive organs and peritoneum	0.0288854	1.02931	0.0116288	0.0129936	497985	7764	490221	3	0	1.31828	2	0.517297	TRUE	FALSE	Low heterogeneity
504.1	Idiopathic fibrosing alveolitis	0.117661	1.12486	0.0474947	0.013236	84424	445	83979	2	0	0.47844	1	0.48913	TRUE	FALSE	Low heterogeneity
288.2	Elevated white blood cell count	0.0336753	1.03425	0.0136046	0.0133132	87740	6094	81646	2	0	0.002238	1	0.962268	TRUE	FALSE	Low heterogeneity
681.7	Cellulitis and abscess of trunk	0.045658	1.04672	0.0184504	0.0133373	497364	3116	494248	3	0	1.22529	2	0.541914	TRUE	FALSE	Low heterogeneity
296	Mood disorders	0.0147982	1.01491	0.00600436	0.0137175	473285	39737	433548	3	0	1.74185	2	0.418565	TRUE	FALSE	Low heterogeneity
458	Hypotension	0.0223485	1.0226	0.00907068	0.0137466	499280	13526	485754	3	0	0.652164	2	0.721746	TRUE	FALSE	Low heterogeneity
769	Nonallopathic lesions NEC	0.0674756	1.0698	0.0274287	0.0138922	96941	1388	95553	2	0	0.890783	1	0.345265	TRUE	FALSE	Low heterogeneity
358	Myoneural disorders	0.0625545	1.06455	0.0254726	0.0140588	511499	1613	509886	3	0	0.794674	2	0.672107	TRUE	FALSE	Low heterogeneity
512.8	Cough	0.0244155	1.02472	0.00994856	0.0141207	458487	13396	445091	2	65.5774	2.90507	1	0.0883017	TRUE	FALSE	High heterogeneity
041.8	H. pylori	0.108221	1.11429	0.0445447	0.0151195	86485	503	85982	2	0	0.166764	1	0.683004	TRUE	FALSE	Low heterogeneity
272.13	Mixed hyperlipidemia	0.0312015	1.03169	0.0129193	0.0157305	456613	8317	448296	3	0	0.990612	2	0.609384	TRUE	FALSE	Low heterogeneity
454.1	Varicose veins of lower extremity	0.019576	1.01977	0.00811658	0.0158716	472748	16388	456360	3	37.2876	3.18916	2	0.202994	TRUE	FALSE	Moderate heterogeneity
277.5	Other disorders of lipoid metabolism	0.0556669	1.05725	0.023096	0.0159419	514867	1964	512903	3	0	1.10953	2	0.574207	TRUE	FALSE	Low heterogeneity
474.2	Chronic tonsillitis and adenoiditis	0.0488795	1.05009	0.0203422	0.0162672	471906	2527	469379	3	34.9983	3.07684	2	0.21472	TRUE	FALSE	Moderate heterogeneity
261.41	Rickets or osteomalacia	0.156918	1.1699	0.0654599	0.0165226	498920	220	498700	3	0	0.0307848	2	0.984725	TRUE	FALSE	Low heterogeneity
275.51	Hypocalcemia	0.0660293	1.06826	0.0275725	0.0166317	91092	1368	89724	2	29.5281	1.419	1	0.233567	TRUE	FALSE	Moderate heterogeneity
695.41	Cutaneous lupus erythematosus	0.10322	1.10874	0.0431315	0.0167041	495091	537	494554	3	0	1.3499	2	0.509182	TRUE	FALSE	Low heterogeneity
537.1	Lesions of stomach and duodenum	0.150889	1.16287	0.0630837	0.0167623	85915	244	85671	2	0	0.31681	1	0.573531	TRUE	FALSE	Low heterogeneity
242	Thyrotoxicosis with or without goiter	0.0372481	1.03795	0.0156272	0.0171467	487282	4360	482922	3	30.2463	2.86723	2	0.238445	TRUE	FALSE	Moderate heterogeneity
649	Other conditions or status of the mother complicating pregnancy, childbirth, or the puerperium	-0.0513328	0.949962	0.021541	0.017171	283333	2507	280826	3	0	0.059518	2	0.970679	TRUE	FALSE	Low heterogeneity
289.4	Lymphadenitis	0.0256935	1.02603	0.0107847	0.0172005	507577	9397	498180	3	51.8619	4.15471	2	0.125261	TRUE	FALSE	High heterogeneity
429.2	Abnormal function study of cardiovascular system	0.0318251	1.03234	0.0133981	0.0175324	460379	7299	453080	2	0	0.758059	1	0.383937	TRUE	FALSE	Low heterogeneity
269	Proteinuria	0.0530338	1.05447	0.0223284	0.017541	473352	2231	471121	2	0	0.754151	1	0.385165	TRUE	FALSE	Low heterogeneity
669	Complications of labor and delivery NEC	-0.0403229	0.960479	0.0169974	0.0176775	278596	3855	274741	3	0	0.179857	2	0.913997	TRUE	FALSE	Low heterogeneity
287.3	Thrombocytopenia	0.031576	1.03208	0.0134162	0.0185944	513914	6053	507861	3	44.2941	3.59028	2	0.166104	TRUE	FALSE	Moderate heterogeneity
428.1	Congestive heart failure (CHF) NOS	0.0295767	1.03002	0.0125747	0.018669	503927	7413	496514	3	0	1.36154	2	0.506228	TRUE	FALSE	Low heterogeneity
527.7	Disturbance of salivary secretion	0.0591654	1.06095	0.0251573	0.0186817	509808	1646	508162	3	0	0.516596	2	0.772365	TRUE	FALSE	Low heterogeneity
722.3	Schmorl's nodes	0.167085	1.18186	0.0711583	0.0188705	76783	189	76594	2	0	0.834672	1	0.360925	TRUE	FALSE	Low heterogeneity
249	Secondary diabetes mellitus	0.065747	1.06796	0.0280491	0.0190782	75117	1629	73488	2	52.394	2.10058	1	0.147244	TRUE	FALSE	High heterogeneity
420.1	Myocarditis	0.146907	1.15825	0.062686	0.0191021	468096	243	467853	2	0	0.218178	1	0.640432	TRUE	FALSE	Low heterogeneity
197	Chemotherapy	0.014944	1.01506	0.00639127	0.0193771	442160	27726	414434	2	0	0.766225	1	0.381388	TRUE	FALSE	Low heterogeneity
497	Bronchitis	0.03122	1.03171	0.0133546	0.0193994	469926	6347	463579	3	0	1.77512	2	0.411659	TRUE	FALSE	Low heterogeneity
473	Diseases of the larynx and vocal cords	0.0281958	1.0286	0.0120752	0.019542	476905	7526	469379	3	55.4266	4.48698	2	0.106088	TRUE	FALSE	High heterogeneity
041.12	Methicillin resistant Staphylococcus aureus	0.0713733	1.07398	0.0306227	0.0197674	87087	1105	85982	2	72.2883	3.60858	1	0.057482	TRUE	FALSE	High heterogeneity
958	Certain early complications of trauma or procedure	0.0547682	1.0563	0.0235278	0.0199224	521330	1876	519454	3	0	1.28675	2	0.525516	TRUE	FALSE	Low heterogeneity
454	Varicose veins	0.0186983	1.01887	0.00805222	0.0202258	473046	16686	456360	3	61.4252	5.18473	2	0.0748429	TRUE	FALSE	High heterogeneity
520.1	Hereditary disturbances in tooth structure	0.128996	1.13769	0.0555638	0.0202555	502287	315	501972	3	0	0.849779	2	0.653842	TRUE	FALSE	Low heterogeneity
603	Other disorders of testis	0.0424784	1.04339	0.018305	0.020309	206992	3092	203900	3	0	0.815891	2	0.665015	TRUE	FALSE	Low heterogeneity
560.4	Other intestinal obstruction	0.0311838	1.03168	0.0135829	0.0216869	422512	5722	416790	3	0	0.409865	2	0.814702	TRUE	FALSE	Low heterogeneity
427.2	Atrial fibrillation and flutter	0.0165268	1.01666	0.00720165	0.0217405	486037	23247	462790	3	0	0.418217	2	0.811307	TRUE	FALSE	Low heterogeneity
433.8	Late effects of cerebrovascular disease	0.0472705	1.04841	0.0206428	0.0220257	504263	2416	501847	3	0	0.101405	2	0.950561	TRUE	FALSE	Low heterogeneity
288	Diseases of white blood cells	0.0227865	1.02305	0.00995193	0.0220413	509328	11148	498180	3	3.34782	2.06928	2	0.355355	TRUE	FALSE	Low heterogeneity
270	Disorders of protein plasma/amino-acid transport and metabolism	0.0484362	1.04963	0.0212073	0.0223753	519070	2325	516745	3	0	0.675842	2	0.713252	TRUE	FALSE	Low heterogeneity
770	Myalgia and myositis unspecified	0.0245959	1.0249	0.0108081	0.0228649	521332	10082	511250	3	0	0.651759	2	0.721892	TRUE	FALSE	Low heterogeneity
704.1	Alopecia	0.0431933	1.04414	0.0189954	0.0229733	507404	2997	504407	3	0	1.56861	2	0.456438	TRUE	FALSE	Low heterogeneity
070.2	Viral hepatitis B	0.0973577	1.10225	0.0428294	0.0230172	494609	541	494068	3	0	1.39744	2	0.497221	TRUE	FALSE	Low heterogeneity
414	Other forms of chronic heart disease	0.0302707	1.03073	0.013321	0.0230625	478362	6333	472029	3	0	0.137445	2	0.933586	TRUE	FALSE	Low heterogeneity
859	Complication due to other implant and internal device	0.0303572	1.03082	0.0133604	0.023076	501290	5887	495403	3	0	0.361103	2	0.834809	TRUE	FALSE	Low heterogeneity
741.4	Joint effusions	0.0285112	1.02892	0.0125492	0.023089	505535	6961	498574	3	40.155	3.34197	2	0.188062	TRUE	FALSE	Moderate heterogeneity
706.8	Other specified diseases of sebaceous glands	-0.0397394	0.96104	0.0175008	0.023164	86212	3642	82570	2	70.6971	3.41263	1	0.0646992	TRUE	FALSE	High heterogeneity
514	Abnormal findings examination of lungs	0.0267117	1.02707	0.0117716	0.0232588	474221	8246	465975	2	63.584	2.74605	1	0.0974951	TRUE	FALSE	High heterogeneity
686.5	Pyoderma	0.156818	1.16978	0.0691434	0.0233285	494442	194	494248	3	31.6594	2.92652	2	0.231481	TRUE	FALSE	Moderate heterogeneity
301.2	Antisocial/borderline personality disorder	0.0849601	1.08867	0.0375099	0.0235123	434290	742	433548	3	0	1.18479	2	0.553002	TRUE	FALSE	Low heterogeneity
496.3	Bronchiectasis	0.0425267	1.04344	0.0187762	0.0235174	466513	2934	463579	3	0	1.80503	2	0.405549	TRUE	FALSE	Low heterogeneity
433.2	Occlusion of cerebral arteries	0.0264821	1.02684	0.0116948	0.0235475	509671	7824	501847	3	0	0.146932	2	0.929168	TRUE	FALSE	Low heterogeneity
340	Migraine	0.020318	1.02053	0.00897872	0.0236416	507603	15117	492486	3	58.129	4.77657	2	0.0917868	TRUE	FALSE	High heterogeneity
527	Diseases of the salivary glands	0.0386339	1.03939	0.0170876	0.023763	511784	3622	508162	3	74.7833	7.93125	2	0.0189562	TRUE	FALSE	Significant heterogeneity
707.3	Chronic ulcer of unspecified site	0.0506609	1.05197	0.0224083	0.0237714	94984	2125	92859	2	0	0.087278	1	0.767667	TRUE	FALSE	Low heterogeneity
512.2	Painful respiration	0.0458481	1.04692	0.0202877	0.0238277	447834	2743	445091	2	0	0.283037	1	0.594717	TRUE	FALSE	Low heterogeneity
938.2	Chronic dermatitis due to solar radiation	-0.0277253	0.972656	0.012282	0.0239837	500452	8137	492315	3	0	0.646104	2	0.723936	TRUE	FALSE	Low heterogeneity
805	Fracture of vertebral column without mention of spinal cord injury	0.0395162	1.04031	0.0175325	0.0242038	489271	3392	485879	3	0	0.533912	2	0.765707	TRUE	FALSE	Low heterogeneity
709	Diffuse diseases of connective tissue	0.0294904	1.02993	0.0131289	0.0246897	497996	6108	491888	3	27.3943	2.75461	2	0.252258	TRUE	FALSE	Moderate heterogeneity
634.3	Ectopic pregnancy	0.0928962	1.09735	0.0415092	0.0252234	273492	581	272911	3	12.8265	2.29428	2	0.317544	TRUE	FALSE	Low heterogeneity
585.34	Chronic Kidney Disease, Stage IV	0.0637007	1.06577	0.0284874	0.0253451	79791	1313	78478	2	0	0.00104631	1	0.974196	TRUE	FALSE	Low heterogeneity
710.19	Unspecified osteomyelitis	0.0522512	1.05364	0.0233906	0.0254926	457920	1931	455989	3	0	1.30664	2	0.520315	TRUE	FALSE	Low heterogeneity
530.9	Heartburn	0.0374353	1.03814	0.0167675	0.0255743	417685	3768	413917	2	0	0.179562	1	0.67175	TRUE	FALSE	Low heterogeneity
938	Dermatitis due to solar radiation	-0.0259752	0.974359	0.0116375	0.0256126	501401	9086	492315	3	0	0.188025	2	0.910271	TRUE	FALSE	Low heterogeneity
726.1	Enthesopathy	0.0159514	1.01608	0.00714913	0.0256658	483155	23306	459849	3	0	0.972856	2	0.614819	TRUE	FALSE	Low heterogeneity
479	Other upper respiratory disease	0.0204047	1.02061	0.00916746	0.0260296	483068	13689	469379	3	59.7466	4.96852	2	0.0833871	TRUE	FALSE	High heterogeneity
506	Empyema and pneumothorax	0.0339809	1.03456	0.0152811	0.0261668	501114	4672	496442	3	59.7355	4.96716	2	0.083444	TRUE	FALSE	High heterogeneity
345	Epilepsy, recurrent seizures, convulsions	0.0243314	1.02463	0.0109623	0.0264489	500748	8774	491974	3	0	0.206616	2	0.901849	TRUE	FALSE	Low heterogeneity
781	Symptoms involving nervous and musculoskeletal systems	0.0322593	1.03279	0.0145658	0.0267788	521193	5049	516144	3	0	1.03581	2	0.595766	TRUE	FALSE	Low heterogeneity
304	Adjustment reaction	0.0278808	1.02827	0.0125895	0.0267869	441191	7643	433548	3	0	0.00890734	2	0.995556	TRUE	FALSE	Low heterogeneity
443.1	Raynaud's syndrome	0.0448929	1.04592	0.0203593	0.0274517	501592	2488	499104	3	39.9389	3.32994	2	0.189196	TRUE	FALSE	Moderate heterogeneity
695.7	Prurigo and Lichen	0.0479158	1.04908	0.0217308	0.027456	498609	2199	496410	3	0	1.17301	2	0.556269	TRUE	FALSE	Low heterogeneity
574.12	Cholelithiasis with other cholecystitis	0.0276025	1.02799	0.0125419	0.0277486	502747	6667	496080	3	71.8592	7.10711	2	0.0286227	TRUE	FALSE	Significant heterogeneity
444.1	Arterial embolism and thrombosis of lower extremity artery	0.0708246	1.07339	0.0322246	0.0279601	500073	969	499104	3	0	0.232356	2	0.890317	TRUE	FALSE	Low heterogeneity
291.8	Alteration of consciousness	0.0442363	1.04523	0.0201713	0.0283053	462731	2640	460091	2	0	0.580469	1	0.446128	TRUE	FALSE	Low heterogeneity
728.7	Fasciitis	0.0236296	1.02391	0.0107851	0.0284554	469367	9518	459849	3	81.7086	10.9341	2	0.00422369	TRUE	FALSE	Significant heterogeneity
613.5	Mastodynia	0.0523735	1.05377	0.0239341	0.0286519	470271	1905	468366	2	0	0.00109858	1	0.973559	TRUE	FALSE	Low heterogeneity
355	Complex regional/central pain syndrome	0.0788351	1.08203	0.0360654	0.0288235	79476	794	78682	2	0	0.723834	1	0.394889	TRUE	FALSE	Low heterogeneity
433.1	Occlusion and stenosis of precerebral arteries	0.0338962	1.03448	0.0155081	0.0288367	506401	4554	501847	3	0	1.53092	2	0.46512	TRUE	FALSE	Low heterogeneity
275.3	Disorders of magnesium metabolism	0.0450274	1.04606	0.0206341	0.029096	514369	2472	511897	3	12.1263	2.27599	2	0.32046	TRUE	FALSE	Low heterogeneity
627.2	Symptomatic menopause	-0.0338518	0.966715	0.0155268	0.0292414	240430	5044	235386	3	40.3534	3.35308	2	0.18702	TRUE	FALSE	Moderate heterogeneity
714.2	Juvenile rheumatoid arthritis	-0.186672	0.829716	0.0857392	0.0294651	74889	135	74754	2	0	0.214791	1	0.643038	TRUE	FALSE	Low heterogeneity
601.3	Orchitis and epididymitis	0.079661	1.08292	0.0366072	0.0295476	208389	762	207627	3	27.3372	2.75244	2	0.252531	TRUE	FALSE	Moderate heterogeneity
427.5	Arrhythmia (cardiac) NOS	0.0238018	1.02409	0.0109416	0.0296043	473572	10782	462790	3	19.3926	2.48116	2	0.289216	TRUE	FALSE	Low heterogeneity
939	Atopic/contact dermatitis due to other or unspecified	-0.0190939	0.981087	0.00878662	0.0297758	508365	16050	492315	3	0	1.73334	2	0.420348	TRUE	FALSE	Low heterogeneity
331	Other cerebral degenerations	0.0471642	1.04829	0.0217163	0.0298683	494151	2177	491974	3	58.3457	4.80143	2	0.0906533	TRUE	FALSE	High heterogeneity
609.1	Infertility, male	-0.0951621	0.909226	0.0439403	0.0303331	204443	543	203900	3	0	0.0918416	2	0.955118	TRUE	FALSE	Low heterogeneity
715	Other inflammatory spondylopathies	0.0348172	1.03543	0.0160833	0.0304026	458827	4080	454747	3	0	1.53957	2	0.463112	TRUE	FALSE	Low heterogeneity
870.4	Open wound of nose and sinus	0.0957842	1.10052	0.0443736	0.0308824	500705	498	500207	3	60.9957	5.12765	2	0.0770098	TRUE	FALSE	High heterogeneity
348.8	Encephalopathy, not elsewhere classified	0.0557891	1.05737	0.0258694	0.0310397	493529	1555	491974	3	0	1.33076	2	0.514079	TRUE	FALSE	Low heterogeneity
687.1	Rash and other nonspecific skin eruption	0.0193825	1.01957	0.00900393	0.0313444	512154	14762	497392	3	23.7787	2.62394	2	0.269289	TRUE	FALSE	Low heterogeneity
442.8	Aneurysm of other specified artery	0.0778963	1.08101	0.0362467	0.0316299	499871	767	499104	3	0	0.806179	2	0.668252	TRUE	FALSE	Low heterogeneity
281.11	Pernicious anemia	0.0652851	1.06746	0.0304696	0.0321429	481389	1090	480299	3	0	0.536767	2	0.764614	TRUE	FALSE	Low heterogeneity
420.21	Acute pericarditis	0.0905881	1.09482	0.0422892	0.0321845	513297	551	512746	3	0	0.107814	2	0.94752	TRUE	FALSE	Low heterogeneity
707.1	Decubitus ulcer	0.04896	1.05018	0.0228699	0.0322897	517257	1967	515290	3	0	0.317274	2	0.853306	TRUE	FALSE	Low heterogeneity
277.7	Dysmetabolic syndrome X	0.0583078	1.06004	0.0272995	0.0326913	91484	1491	89993	2	0	0.126641	1	0.72194	TRUE	FALSE	Low heterogeneity
426.9	Cardiac pacemaker/device in situ	0.0336366	1.03421	0.0157546	0.0327582	467208	4418	462790	3	8.47301	2.18515	2	0.335352	TRUE	FALSE	Low heterogeneity
858	Complication of internal orthopedic device	0.0281695	1.02857	0.0132194	0.0330963	501460	6057	495403	3	44.8186	3.62441	2	0.163294	TRUE	FALSE	Moderate heterogeneity
464	Acute sinusitis	0.0221735	1.02242	0.0104107	0.0331816	505675	11392	494283	3	0	0.485834	2	0.784337	TRUE	FALSE	Low heterogeneity
284	Aplastic anemia	0.0552034	1.05676	0.0260391	0.0340041	481821	1522	480299	3	0	1.83235	2	0.400046	TRUE	FALSE	Low heterogeneity
428.3	Heart failure with reduced EF [Systolic or combined heart failure]	0.0443829	1.04538	0.0209511	0.0341411	81152	2585	78567	2	0	0.0651994	1	0.798459	TRUE	FALSE	Low heterogeneity
596	Other disorders of bladder	0.0181343	1.0183	0.00856573	0.0342538	513130	14700	498430	3	0	1.15109	2	0.562399	TRUE	FALSE	Low heterogeneity
283	Acquired hemolytic anemias	0.106763	1.11267	0.0504834	0.0344457	480681	382	480299	3	64.1048	5.57177	2	0.0616744	TRUE	FALSE	High heterogeneity
568	Other disorders of peritoneum	0.0284973	1.02891	0.0135122	0.0349439	488964	5743	483221	3	0	1.3605	2	0.506491	TRUE	FALSE	Low heterogeneity
755.6	Other congenital anomalies of lower limb, including pelvic girdle	0.0824179	1.08591	0.0392074	0.0355443	516362	655	515707	3	0	0.0496784	2	0.975467	TRUE	FALSE	Low heterogeneity
710.11	Acute osteomyelitis	0.0768809	1.07991	0.0365899	0.0356279	76014	780	75234	2	0	0.135895	1	0.712396	TRUE	FALSE	Low heterogeneity
765	Cervical radiculitis	0.0342178	1.03481	0.0163227	0.0360527	85535	4098	81437	2	0	0.0135241	1	0.90742	TRUE	FALSE	Low heterogeneity
334	Degenerative disease of the spinal cord	0.0358862	1.03654	0.0171233	0.0361048	495510	3536	491974	3	47.2195	3.78928	2	0.150373	TRUE	FALSE	Moderate heterogeneity
724.2	Disorders of coccyx	0.0472479	1.04838	0.0225456	0.0361127	485733	2082	483651	3	0	1.02913	2	0.59776	TRUE	FALSE	Low heterogeneity
946	Anaphylactic shock NOS	0.0573082	1.05898	0.0273751	0.0363099	493684	1369	492315	3	0	1.13879	2	0.565866	TRUE	FALSE	Low heterogeneity
110.13	Dermatophytosis of the body	0.0524137	1.05381	0.0250915	0.0367169	85135	1670	83465	2	0	0.366553	1	0.544889	TRUE	FALSE	Low heterogeneity
172.1	Melanomas of skin, dx or hx	-0.0239988	0.976287	0.0114952	0.0368227	500951	8923	492028	3	0	0.978621	2	0.613049	TRUE	FALSE	Low heterogeneity
296.22	Major depressive disorder	0.0175017	1.01766	0.00840635	0.037346	456636	23088	433548	3	0	1.06402	2	0.587423	TRUE	FALSE	Low heterogeneity
706.2	Sebaceous cyst	0.0175678	1.01772	0.00844437	0.0374875	512094	15130	496964	3	75.3904	8.12692	2	0.0171894	TRUE	FALSE	Significant heterogeneity
110.2	Dermatomycoses	-0.0715701	0.930931	0.0344714	0.0378739	84347	882	83465	2	65.337	2.88492	1	0.0894123	TRUE	FALSE	High heterogeneity
580	Nephritis; nephrosis; renal sclerosis	0.0334868	1.03405	0.0162113	0.0388625	495351	4153	491198	3	0	0.602098	2	0.740042	TRUE	FALSE	Low heterogeneity
274.21	Chondrocalcinosis	0.0641211	1.06622	0.0310902	0.039168	514337	1043	513294	3	65.2082	5.74848	2	0.0564589	TRUE	FALSE	High heterogeneity
714	Rheumatoid arthritis and other inflammatory polyarthropathies	0.0230687	1.02334	0.011221	0.0397967	463305	8558	454747	3	51.926	4.16025	2	0.124914	TRUE	FALSE	High heterogeneity
204	Leukemia	0.0387665	1.03953	0.0188834	0.0400787	515479	2881	512598	3	63.436	5.46986	2	0.0648985	TRUE	FALSE	High heterogeneity
614.54	Abscess or ulceration of vulva	0.079032	1.08224	0.0385522	0.0403645	266451	681	265770	3	8.78482	2.19262	2	0.334102	TRUE	FALSE	Low heterogeneity
389.3	Degenerative and vascular disorders of ear	0.107135	1.11308	0.0522656	0.0403825	82248	364	81884	2	0	0.0129046	1	0.909556	TRUE	FALSE	Low heterogeneity
594.8	Renal colic	0.041366	1.04223	0.0201831	0.0404097	460988	2517	458471	2	0	0.0120743	1	0.912502	TRUE	FALSE	Low heterogeneity
031	Diseases due to other mycobacteria	0.153856	1.16632	0.0751054	0.0405079	86150	168	85982	2	0	0.0851925	1	0.77038	TRUE	FALSE	Low heterogeneity
695	Erythematous conditions	0.0215575	1.02179	0.0105294	0.0406216	506642	10232	496410	3	74.1187	7.7276	2	0.0209881	TRUE	FALSE	Significant heterogeneity
415.11	Pulmonary embolism and infarction, acute	0.0395884	1.04038	0.019342	0.0406816	510262	2884	507378	3	0	0.107687	2	0.94758	TRUE	FALSE	Low heterogeneity
242.3	Exophthalmos	0.087014	1.09091	0.0425766	0.0409828	483476	554	482922	3	6.47638	2.1385	2	0.343266	TRUE	FALSE	Low heterogeneity
797	Shock	0.0644272	1.06655	0.0316004	0.0414687	521332	1019	520313	3	0	1.94583	2	0.37798	TRUE	FALSE	Low heterogeneity
521.1	Dental caries	0.0287883	1.02921	0.0141279	0.0415802	507158	5186	501972	3	87.6743	16.2263	2	0.000299571	TRUE	FALSE	Significant heterogeneity
172.22	Squamous cell carcinoma	-0.0384674	0.962263	0.0188855	0.0416621	85045	3329	81716	2	0	0.0903309	1	0.763757	TRUE	FALSE	Low heterogeneity
227.1	Benign neoplasm of adrenal gland	0.0678338	1.07019	0.0333608	0.0420182	515871	913	514958	3	0	1.26737	2	0.530632	TRUE	FALSE	Low heterogeneity
218.2	Other benign neoplasm of uterus	-0.0347529	0.965844	0.0171078	0.042214	258904	4227	254677	3	0	0.0130486	2	0.993497	TRUE	FALSE	Low heterogeneity
590	Pyelonephritis	0.0341771	1.03477	0.0168616	0.042671	473300	3722	469578	3	8.93106	2.19614	2	0.333514	TRUE	FALSE	Low heterogeneity
613	Other nonmalignant breast conditions	0.024267	1.02456	0.0119775	0.0427594	520967	8030	512937	3	0	0.733485	2	0.692988	TRUE	FALSE	Low heterogeneity
592.1	Cystitis	0.0232528	1.02353	0.0114809	0.0428314	477926	8348	469578	3	0	0.577214	2	0.749307	TRUE	FALSE	Low heterogeneity
710.12	Chronic osteomyelitis	0.0692084	1.07166	0.0342794	0.0434926	456863	874	455989	3	53.399	4.29176	2	0.116965	TRUE	FALSE	High heterogeneity
594	Urinary calculus	0.0166972	1.01684	0.00827652	0.0436515	518696	16360	502336	3	35.4445	3.09811	2	0.212449	TRUE	FALSE	Moderate heterogeneity
575.2	Obstruction of bile duct	0.0504539	1.05175	0.0251451	0.0448019	497692	1612	496080	3	0	0.331964	2	0.847061	TRUE	FALSE	Low heterogeneity
184.11	Malignant neoplasm of ovary	0.0504948	1.05179	0.0251682	0.0448247	256026	1618	254408	3	0	0.49037	2	0.78256	TRUE	FALSE	Low heterogeneity
150	Cancer of esophagus	0.0580679	1.05979	0.0289529	0.0448993	446955	1223	445732	2	28.1553	1.39189	1	0.238086	TRUE	FALSE	Moderate heterogeneity
556.11	Angiodysplasia of intestine (without mention of hemorrhage)	0.114592	1.12142	0.0571755	0.0450476	69153	305	68848	2	0	0.0527066	1	0.818419	TRUE	FALSE	Low heterogeneity
575.1	Cholangitis	0.0648199	1.06697	0.0323638	0.045193	497039	959	496080	3	0	0.28736	2	0.866165	TRUE	FALSE	Low heterogeneity
526.9	Jaw disease NOS	0.0656921	1.0679	0.0328051	0.0452316	502916	944	501972	3	34.7542	3.06533	2	0.215959	TRUE	FALSE	Moderate heterogeneity
568.1	Peritoneal adhesions (postoperative) (postinfection)	0.029052	1.02948	0.0145199	0.04541	488173	4952	483221	3	0	1.80474	2	0.405607	TRUE	FALSE	Low heterogeneity
280.2	Iron deficiency anemia secondary to blood loss (chronic)	0.0372338	1.03794	0.0186094	0.045413	483411	3112	480299	3	11.8128	2.2679	2	0.321759	TRUE	FALSE	Low heterogeneity
389.4	Tinnitus	-0.0377823	0.962923	0.0189338	0.0459889	464215	3040	461175	2	0	0.326078	1	0.567978	TRUE	FALSE	Low heterogeneity
396	Abnormal heart sounds	0.0273494	1.02773	0.0137113	0.0460793	466456	6121	460335	2	0	0.794291	1	0.372806	TRUE	FALSE	Low heterogeneity
297	Suicidal ideation or attempt	0.0532279	1.05467	0.026694	0.0461519	55534	1574	53960	2	0	0.00313325	1	0.955361	TRUE	FALSE	Low heterogeneity
453	Chronic venous hypertension	0.111913	1.11842	0.0562688	0.0467131	72987	316	72671	2	0	0.0717895	1	0.788749	TRUE	FALSE	Low heterogeneity
333	Extrapyramidal disease and abnormal movement disorders	0.0292863	1.02972	0.0147406	0.0469469	497004	5030	491974	3	0	0.361103	2	0.83481	TRUE	FALSE	Low heterogeneity
729.1	Rheumatism, unspecified and fibrositis	0.0569426	1.0586	0.0286828	0.0471164	461080	1231	459849	3	0	0.175742	2	0.915879	TRUE	FALSE	Low heterogeneity
389.1	Sensorineural hearing loss	-0.0232237	0.977044	0.0117217	0.0475627	510617	8792	501825	3	0	0.336799	2	0.845016	TRUE	FALSE	Low heterogeneity
041.9	Infection with drug-resistant microorganisms	0.0819257	1.08538	0.0413712	0.0476746	86575	593	85982	2	0	0.4364	1	0.508865	TRUE	FALSE	Low heterogeneity
530.13	Barrett's esophagus	0.0543099	1.05581	0.0274276	0.0476897	66319	1423	64896	2	0	0.0653419	1	0.798244	TRUE	FALSE	Low heterogeneity
850	Hemorrhage or hematoma complicating a procedure	0.0226756	1.02293	0.0114927	0.0484903	503372	7969	495403	3	30.4073	2.87387	2	0.237656	TRUE	FALSE	Moderate heterogeneity
250.1	Type 1 diabetes	0.0287346	1.02915	0.0145689	0.048572	483315	6209	477106	3	21.7946	2.55737	2	0.278404	TRUE	FALSE	Low heterogeneity
279.7	Other immunological findings	0.0287246	1.02914	0.0145755	0.0487521	472504	5526	466978	2	61.0178	2.56527	1	0.109234	TRUE	FALSE	High heterogeneity
456	Chronic venous insufficiency [CVI]	0.0305385	1.03101	0.0155241	0.0491641	461154	4794	456360	3	66.8913	6.0407	2	0.0487841	TRUE	FALSE	Significant heterogeneity
614.52	Vaginitis and vulvovaginitis	0.0280062	1.0284	0.0142898	0.0500109	271467	5697	265770	3	0	1.96572	2	0.374239	FALSE	FALSE	Low heterogeneity
274.2	Crystal arthropathies	0.0582506	1.05998	0.0297716	0.0503962	514434	1140	513294	3	52.7983	4.23713	2	0.120204	FALSE	FALSE	High heterogeneity
575.7	Other disorders of gallbladder	0.0369292	1.03762	0.0189196	0.0509507	498975	2895	496080	3	27.2179	2.74793	2	0.253102	FALSE	FALSE	Moderate heterogeneity
286.8	Hypercoagulable state	0.0541787	1.05567	0.0278024	0.0513308	87602	1352	86250	2	41.9123	1.72154	1	0.189495	FALSE	FALSE	Moderate heterogeneity
198.3	Secondary malignant neoplasm of digestive systems	0.0387027	1.03946	0.0198699	0.0514381	460088	2625	457463	3	43.0109	3.50944	2	0.172956	FALSE	FALSE	Moderate heterogeneity
446.9	Arteritis NOS	0.0702227	1.07275	0.0360992	0.0517423	499877	773	499104	3	22.0949	2.56723	2	0.277035	FALSE	FALSE	Low heterogeneity
755	Congenital anomalies of limbs	0.0464298	1.04752	0.0239146	0.0522	517519	1812	515707	3	0	1.91974	2	0.382942	FALSE	FALSE	Low heterogeneity
313	Pervasive developmental disorders	0.03562	1.03626	0.0183491	0.0522293	519631	3227	516404	3	5.65397	2.11986	2	0.346481	FALSE	FALSE	Low heterogeneity
741.2	Stiffness of joint	0.0448665	1.04589	0.0231238	0.0523469	458497	1964	456533	2	17.1552	1.20708	1	0.271912	FALSE	FALSE	Low heterogeneity
575.8	Other disorders of biliary tract	0.0377998	1.03852	0.0195009	0.052579	498815	2735	496080	3	0	1.00671	2	0.604498	FALSE	FALSE	Low heterogeneity
526.1	Cysts of the jaws	-0.0800759	0.923046	0.0414437	0.0533396	459214	595	458619	2	0	0.000411427	1	0.983817	FALSE	FALSE	Low heterogeneity
315	Develomental delays and disorders	0.0527839	1.0542	0.0273262	0.0534059	517776	1372	516404	3	70.0645	6.68102	2	0.0354189	FALSE	FALSE	Significant heterogeneity
368.2	Diplopia and disorders of binocular vision	0.0386858	1.03944	0.020068	0.0538887	510437	2587	507850	3	0	0.163117	2	0.921679	FALSE	FALSE	Low heterogeneity
752.2	Other specified congenital anomalies of nervous system	-0.0880744	0.915693	0.0458213	0.0545894	518511	489	518022	3	79.9317	9.96598	2	0.00685353	FALSE	FALSE	Significant heterogeneity
281.1	Megaloblastic anemia	0.0451694	1.04621	0.0235258	0.0548593	482152	1853	480299	3	11.8394	2.26859	2	0.321649	FALSE	FALSE	Low heterogeneity
041.1	Staphylococcus infections	0.0261051	1.02645	0.0136252	0.0553729	500430	5644	494786	3	0	1.9143	2	0.383986	FALSE	FALSE	Low heterogeneity
200	Myeloproliferative disease	0.0379755	1.03871	0.0198232	0.0554022	515233	2635	512598	3	59.4747	4.93519	2	0.0847886	FALSE	FALSE	High heterogeneity
204.11	Lymphoid leukemia, acute	0.156412	1.16931	0.0816957	0.0555482	467164	138	467026	2	41.8413	1.71943	1	0.189766	FALSE	FALSE	Moderate heterogeneity
289	Other diseases of blood and blood-forming organs	0.0338188	1.0344	0.0176707	0.0556418	501561	3381	498180	3	0	0.123298	2	0.940213	FALSE	FALSE	Low heterogeneity
872	Traumatic amputation	0.0571078	1.05877	0.0298606	0.0558145	501349	1142	500207	3	0	1.77658	2	0.411358	FALSE	FALSE	Low heterogeneity
741.5	Hemarthrosis	0.107481	1.11347	0.0562017	0.0558232	498880	306	498574	3	35.2212	3.08743	2	0.213586	FALSE	FALSE	Moderate heterogeneity
297.2	Suicide or self-inflicted injury	0.0677005	1.07004	0.0354172	0.0559388	434372	824	433548	3	3.05297	2.06298	2	0.356475	FALSE	FALSE	Low heterogeneity
415.1	Acute pulmonary heart disease	0.0375908	1.03831	0.0196706	0.0560027	92880	2806	90074	2	0	0.000631969	1	0.979944	FALSE	FALSE	Low heterogeneity
727.5	Rupture of synovium	0.0477301	1.04889	0.0250029	0.0562643	461505	1656	459849	3	0	0.131897	2	0.936179	FALSE	FALSE	Low heterogeneity
427.12	Paroxysmal ventricular tachycardia	0.0371557	1.03785	0.0194669	0.0563066	465620	2830	462790	3	0	0.253278	2	0.881052	FALSE	FALSE	Low heterogeneity
290.2	Delirium due to conditions classified elsewhere	0.0475022	1.04865	0.0248974	0.0564022	507074	1664	505410	3	55.5978	4.50428	2	0.105174	FALSE	FALSE	High heterogeneity
394	Rheumatic disease of the heart valves	0.021976	1.02222	0.011531	0.0566748	511405	7966	503439	3	0	0.16081	2	0.922742	FALSE	FALSE	Low heterogeneity
559	Ileostomy status	0.0376005	1.03832	0.0197311	0.0566957	381461	2669	378792	2	0	0.992218	1	0.319201	FALSE	FALSE	Low heterogeneity
450	Noninfectious disorders of lymphatic channels	-0.0331624	0.967381	0.0174787	0.0577878	521332	3541	517791	3	0	0.887152	2	0.641738	FALSE	FALSE	Low heterogeneity
573.2	Liver replaced by transplant	0.0928931	1.09734	0.0490555	0.0582738	453819	417	453402	2	0	0.0701076	1	0.79118	FALSE	FALSE	Low heterogeneity
742	Derangement of joint, non-traumatic	0.0210072	1.02123	0.0110992	0.0583998	507570	8996	498574	3	0	1.6304	2	0.442551	FALSE	FALSE	Low heterogeneity
276.41	Acidosis	0.0318581	1.03237	0.0168348	0.0584376	501675	3758	497917	3	0	1.73047	2	0.420953	FALSE	FALSE	Low heterogeneity
521	Diseases of hard tissues of teeth	0.0263784	1.02673	0.0139669	0.0589405	507275	5303	501972	3	87.7199	16.2865	2	0.000290685	FALSE	FALSE	Significant heterogeneity
277.51	Lipoprotein disorders	0.0523345	1.05373	0.027732	0.0591396	514262	1359	512903	3	23.1516	2.60253	2	0.272188	FALSE	FALSE	Low heterogeneity
801.1	Fracture of foot	-0.0311809	0.9693	0.0165734	0.0599206	489702	3823	485879	3	61.1566	5.14888	2	0.0761964	FALSE	FALSE	High heterogeneity
580.1	Glomerulonephritis	0.0471018	1.04823	0.0250372	0.059935	492827	1629	491198	3	0	1.59993	2	0.449346	FALSE	FALSE	Low heterogeneity
165	Cancer within the respiratory system	0.0279705	1.02837	0.0148917	0.0603459	521161	4693	516468	3	0	1.74625	2	0.417644	FALSE	FALSE	Low heterogeneity
505	Other pulmonary inflamation or edema	0.043345	1.0443	0.0231166	0.0607841	498461	2019	496442	3	46.1162	3.71169	2	0.156321	FALSE	FALSE	Moderate heterogeneity
599.9	Other abnormality of urination	0.0272811	1.02766	0.0145766	0.061267	438210	5184	433026	2	0	0.157937	1	0.691063	FALSE	FALSE	Low heterogeneity
592	Cystitis and urethritis	0.0209954	1.02122	0.011229	0.06152	478342	8764	469578	3	0	0.857121	2	0.651446	FALSE	FALSE	Low heterogeneity
313.1	Attention deficit hyperactivity disorder	0.0371258	1.03782	0.0199154	0.0622968	95344	2735	92609	2	68.8731	3.21266	1	0.0730706	FALSE	FALSE	High heterogeneity
618.1	Prolapse of vaginal walls	0.0193866	1.01958	0.0104462	0.0634757	278208	9895	268313	3	0	0.167769	2	0.919538	FALSE	FALSE	Low heterogeneity
452	Other venous embolism and thrombosis	0.0235806	1.02386	0.0127273	0.0639166	463654	7294	456360	3	52.102	4.17554	2	0.123963	FALSE	FALSE	High heterogeneity
870.1	Open wound or laceration of eye or eyelid	0.072378	1.07506	0.0391466	0.0644729	500856	649	500207	3	0	1.01321	2	0.602536	FALSE	FALSE	Low heterogeneity
443.7	Peripheral angiopathy in diseases classified elsewhere	0.0629569	1.06498	0.0341556	0.0652946	499979	875	499104	3	0	0.151793	2	0.926912	FALSE	FALSE	Low heterogeneity
334.1	Spinocerebellar disease	0.110742	1.11711	0.0602228	0.0659331	492236	262	491974	3	19.6087	2.48783	2	0.288253	FALSE	FALSE	Low heterogeneity
560.3	Peritoneal or intestinal adhesions	0.0530186	1.05445	0.0288485	0.0660873	418003	1213	416790	3	0	1.98006	2	0.371565	FALSE	FALSE	Low heterogeneity
429	Ill-defined descriptions and complications of heart disease	0.0172105	1.01736	0.00937944	0.0665175	512558	16044	496514	3	0	0.337029	2	0.844919	FALSE	FALSE	Low heterogeneity
426.31	Right bundle branch block	0.0313066	1.0318	0.0170769	0.0667623	466504	3714	462790	3	0	1.5222	2	0.467152	FALSE	FALSE	Low heterogeneity
286.5	Hemorrhagic disorder due to intrinsic circulating anticoagulants	0.120193	1.12771	0.0655816	0.0668438	464042	225	463817	2	0	0.000501218	1	0.982139	FALSE	FALSE	Low heterogeneity
364.1	Corneal opacity	0.0642225	1.06633	0.0350628	0.0670046	498592	829	497763	3	0	1.94047	2	0.378994	FALSE	FALSE	Low heterogeneity
433.31	Transient cerebral ischemia	0.0252892	1.02561	0.013828	0.067424	507512	5665	501847	3	0	0.0827536	2	0.959468	FALSE	FALSE	Low heterogeneity
195	Cancer, suspected or other	0.0113055	1.01137	0.00618309	0.0674822	493755	36292	457463	3	76.441	8.48931	2	0.0143407	FALSE	FALSE	Significant heterogeneity
580.11	Proliferative glomerulonephritis	0.116454	1.12351	0.063819	0.0680375	450635	237	450398	2	0	0.84624	1	0.357618	FALSE	FALSE	Low heterogeneity
655	Known or suspected fetal abnormality affecting management of mother	-0.0229943	0.977268	0.0126029	0.0680723	284074	7274	276800	3	0	1.90277	2	0.386206	FALSE	FALSE	Low heterogeneity
626.12	Excessive or frequent menstruation	0.0172389	1.01739	0.00945493	0.0682617	226219	12515	213704	2	75.5534	4.09054	1	0.0431237	FALSE	FALSE	Significant heterogeneity
609	Male infertility and abnormal spermatozoa	-0.0658423	0.936278	0.0361279	0.0683828	204703	803	203900	3	0	0.147575	2	0.928869	FALSE	FALSE	Low heterogeneity
426.91	Cardiac pacemaker in situ	0.0315004	1.032	0.0173103	0.0687975	466386	3596	462790	3	29.4177	2.83357	2	0.242492	FALSE	FALSE	Moderate heterogeneity
798	Malaise and fatigue	0.0155768	1.0157	0.00858768	0.0697007	521332	17349	503983	3	6.08136	2.1295	2	0.344814	FALSE	FALSE	Low heterogeneity
964.1	Anticoagulants causing adverse effects	0.0574548	1.05914	0.03177	0.0705352	436670	1028	435642	2	0	0.00935631	1	0.922942	FALSE	FALSE	Low heterogeneity
767	Cervicocranial/Cervicobrachial syndrome	-0.130598	0.87757	0.0723208	0.0709467	81629	192	81437	2	0	0.213526	1	0.644018	FALSE	FALSE	Low heterogeneity
593.1	Gross hematuria	0.037168	1.03787	0.0206005	0.0711954	77379	2545	74834	2	0	0.0151066	1	0.902179	FALSE	FALSE	Low heterogeneity
790.6	Other abnormal blood chemistry	0.0159642	1.01609	0.00884828	0.0711983	520132	14811	505321	3	0	1.44296	2	0.486033	FALSE	FALSE	Low heterogeneity
721.8	Other allied disorders of spine	0.0548194	1.05635	0.030396	0.0713083	484757	1106	483651	3	0	0.560596	2	0.755559	FALSE	FALSE	Low heterogeneity
303.31	Gastrointestinal malfunction arising from mental factors	-0.0733106	0.929312	0.0406785	0.0715147	54604	644	53960	2	0	0.182606	1	0.669143	FALSE	FALSE	Low heterogeneity
750.22	Congenital anomaly of gallbladder, bile ducts, liver, pancreas	0.0809083	1.08427	0.044895	0.0715194	515189	490	514699	3	18.5518	2.45555	2	0.292944	FALSE	FALSE	Low heterogeneity
840.2	Rotator cuff (capsule) sprain	0.0373654	1.03807	0.0207435	0.0716552	82299	2502	79797	2	0	0.123202	1	0.725587	FALSE	FALSE	Low heterogeneity
274.11	Gouty arthropathy	0.0444051	1.04541	0.0246698	0.0718644	515035	1741	513294	3	0	1.57388	2	0.455237	FALSE	FALSE	Low heterogeneity
483	Acute bronchitis and bronchiolitis	0.0214323	1.02166	0.0119293	0.0723977	501990	8183	493807	3	36.5559	3.15238	2	0.206761	FALSE	FALSE	Moderate heterogeneity
707.2	Chronic ulcer of leg or foot	0.0437646	1.04474	0.0243928	0.0727876	94681	1822	92859	2	0	0.000389329	1	0.984258	FALSE	FALSE	Low heterogeneity
803.3	Fracture of clavicle or scapula	0.0368185	1.0375	0.0205448	0.0731158	488306	2427	485879	3	34.2842	3.04341	2	0.21834	FALSE	FALSE	Moderate heterogeneity
588	Disorders resulting from impaired renal function	0.0479656	1.04913	0.0267935	0.0734225	492661	1463	491198	3	0	0.782308	2	0.676276	FALSE	FALSE	Low heterogeneity
830	Dislocation	0.0201945	1.0204	0.0112908	0.0736838	503116	8618	494498	3	0	0.34661	2	0.840881	FALSE	FALSE	Low heterogeneity
441.1	Acute vascular insufficiency of intestine	0.0773079	1.08037	0.0432811	0.0740699	457580	533	457047	2	0	0.0694068	1	0.792202	FALSE	FALSE	Low heterogeneity
365.1	Open-angle glaucoma	-0.0357169	0.964913	0.0200002	0.0741267	500423	2660	497763	3	0	0.0868053	2	0.957526	FALSE	FALSE	Low heterogeneity
709.6	Other specified diffuse diseases of connective tissue	0.111693	1.11817	0.0625959	0.0743678	492133	245	491888	3	47.9774	3.84448	2	0.146279	FALSE	FALSE	Moderate heterogeneity
695.9	Unspecified erythematous condition	0.051958	1.05333	0.0291838	0.0750154	458753	1215	457538	2	0	0.0019061	1	0.965176	FALSE	FALSE	Low heterogeneity
478	Throat pain	0.0614081	1.06333	0.034522	0.0752713	435761	857	434904	2	0	0.107631	1	0.742857	FALSE	FALSE	Low heterogeneity
750	Digestive congenital anomalies	0.0377554	1.03848	0.0212852	0.0760976	516980	2281	514699	3	0	1.55711	2	0.459068	FALSE	FALSE	Low heterogeneity
726	Peripheral enthesopathies and allied syndromes	0.0106069	1.01066	0.00598322	0.0762663	494415	34566	459849	3	55.2652	4.4708	2	0.10695	FALSE	FALSE	High heterogeneity
327.7	Sleep related movement disorders	0.0313955	1.03189	0.0177214	0.0764575	73602	3601	70001	2	0	0.0071355	1	0.932681	FALSE	FALSE	Low heterogeneity
427.1	Paroxysmal tachycardia, unspecified	0.0213821	1.02161	0.0120758	0.0766178	470283	7493	462790	3	11.513	2.26022	2	0.322998	FALSE	FALSE	Low heterogeneity
519.2	Respiratory complications	0.058797	1.06056	0.03325	0.0770059	504513	917	503596	3	0	0.0991456	2	0.951636	FALSE	FALSE	Low heterogeneity
132	Infestation (lice, mites)	0.0762348	1.07922	0.0431185	0.077056	92087	547	91540	2	0	0.489675	1	0.484072	FALSE	FALSE	Low heterogeneity
255	Disorders of adrenal glands	0.0333139	1.03388	0.0188613	0.0773528	508916	2971	505945	3	37.1673	3.18305	2	0.203614	FALSE	FALSE	Moderate heterogeneity
215	Other benign neoplasm of connective and other soft tissue	0.0228664	1.02313	0.0129819	0.0781698	513188	6612	506576	3	56.9346	4.6441	2	0.0980725	FALSE	FALSE	High heterogeneity
281	Other deficiency anemia	0.0363923	1.03706	0.020663	0.0782002	482735	2436	480299	3	0	0.591434	2	0.743998	FALSE	FALSE	Low heterogeneity
704.8	Other specified diseases of hair and hair follicles	-0.0316707	0.968826	0.0179991	0.0784803	507755	3348	504407	3	0	0.838681	2	0.65748	FALSE	FALSE	Low heterogeneity
931	Contact dermatitis and other eczema due to plants [except food]	-0.0467418	0.954334	0.0266073	0.0789643	73721	1513	72208	2	0	0.00708972	1	0.932897	FALSE	FALSE	Low heterogeneity
964	Poisoning by agents primarily affecting blood constituents	0.0545416	1.05606	0.0311036	0.0795085	436715	1073	435642	2	0	0.0994049	1	0.752545	FALSE	FALSE	Low heterogeneity
204.1	Lymphoid leukemia	0.0550263	1.05657	0.0314375	0.0800594	513615	1017	512598	3	0	1.78854	2	0.408907	FALSE	FALSE	Low heterogeneity
131	Protozoan infection	0.129379	1.13812	0.0740084	0.0804345	91716	176	91540	2	0	0.747716	1	0.3872	FALSE	FALSE	Low heterogeneity
386.1	Meniere's disease	-0.0527491	0.948618	0.03027	0.0814002	506078	1124	504954	3	0	0.263535	2	0.876545	FALSE	FALSE	Low heterogeneity
509.2	Respiratory insufficiency	0.031373	1.03187	0.0180166	0.0816241	499652	3210	496442	3	0	0.597439	2	0.741767	FALSE	FALSE	Low heterogeneity
962	Poisoning by hormones and synthetic substitutes	0.050175	1.05146	0.0288216	0.081704	436894	1252	435642	2	0	0.391514	1	0.531505	FALSE	FALSE	Low heterogeneity
427.21	Atrial fibrillation	0.0232669	1.02354	0.0133794	0.0820338	75144	7931	67213	2	0	0.00816759	1	0.927989	FALSE	FALSE	Low heterogeneity
754.2	Spondylolisthesis, congenital	0.0616871	1.06363	0.0355252	0.0824871	93262	816	92446	2	0	0.456643	1	0.499197	FALSE	FALSE	Low heterogeneity
575.6	Cholesterolosis of gallbladder	0.058152	1.05988	0.0334979	0.0825659	496983	903	496080	3	0	0.912526	2	0.633647	FALSE	FALSE	Low heterogeneity
394.7	Disease of tricuspid valve	0.0363753	1.03705	0.0209607	0.0826683	505789	2350	503439	3	0	0.38068	2	0.826678	FALSE	FALSE	Low heterogeneity
345.3	Convulsions	0.0256213	1.02595	0.0147765	0.0829322	454834	4877	449957	2	0	0.366728	1	0.544793	FALSE	FALSE	Low heterogeneity
241.1	Nontoxic uninodular goiter	0.026252	1.0266	0.0151438	0.083004	487809	4887	482922	3	0	0.374278	2	0.829328	FALSE	FALSE	Low heterogeneity
350	Abnormal movement	0.0179879	1.01815	0.0103806	0.0831224	520608	10742	509866	3	0	1.60074	2	0.449163	FALSE	FALSE	Low heterogeneity
291	Other specified nonpsychotic and/or transient mental disorders	0.027718	1.02811	0.0160554	0.0842759	509588	4178	505410	3	9.31585	2.20546	2	0.331964	FALSE	FALSE	Low heterogeneity
425.1	Primary/intrinsic cardiomyopathies	0.0268359	1.0272	0.0155542	0.0844706	517174	4428	512746	3	0	1.51758	2	0.468232	FALSE	FALSE	Low heterogeneity
425	Cardiomyopathy	0.0262274	1.02657	0.0152107	0.0846583	517391	4645	512746	3	0	1.36648	2	0.504978	FALSE	FALSE	Low heterogeneity
474	Acute and chronic tonsillitis	0.0285741	1.02899	0.0165833	0.0848771	473239	3860	469379	3	42.2746	3.46468	2	0.17687	FALSE	FALSE	Moderate heterogeneity
743.13	Other specified osteoporosis	0.0462542	1.04734	0.0268872	0.0853769	498809	1434	497375	3	39.3285	3.29644	2	0.192392	FALSE	FALSE	Moderate heterogeneity
709.7	Unspecified diffuse connective tissue disease	0.0271078	1.02748	0.0157988	0.0861962	496047	4159	491888	3	36.96	3.17259	2	0.204683	FALSE	FALSE	Moderate heterogeneity
380.4	Impacted cerumen	-0.0227236	0.977533	0.0132558	0.0864845	517812	6476	511336	3	0	0.49751	2	0.779771	FALSE	FALSE	Low heterogeneity
539	Bariatric surgery	0.0442803	1.04528	0.025864	0.0868883	96941	1765	95176	2	0	0.435684	1	0.509213	FALSE	FALSE	Low heterogeneity
440.22	Atherosclerosis of native arteries of the extremities with intermittent claudication	0.0490045	1.05023	0.0286624	0.0873187	84711	1321	83390	2	0	0.00915331	1	0.92378	FALSE	FALSE	Low heterogeneity
702.1	Actinic keratosis	-0.0177232	0.982433	0.0103682	0.0873812	512146	11274	500872	3	0	0.15428	2	0.92576	FALSE	FALSE	Low heterogeneity
198.7	Secondary malignant neoplasm of skin	-0.0754112	0.927362	0.0443019	0.0887156	414964	530	414434	2	0	0.422941	1	0.515473	FALSE	FALSE	Low heterogeneity
347	Cataplexy and narcolepsy	-0.109193	0.896558	0.0641517	0.088736	81775	249	81526	2	30.5543	1.43997	1	0.230144	FALSE	FALSE	Moderate heterogeneity
159.4	Malignant neoplasm of retroperitoneum and peritoneum	0.0759269	1.07888	0.0446473	0.0890196	446237	505	445732	2	0	0.360844	1	0.548038	FALSE	FALSE	Low heterogeneity
377.3	Optic neuritis/neuropathy	0.0477911	1.04895	0.0281033	0.089027	499292	1305	497987	3	83.1182	11.8471	2	0.00267567	FALSE	FALSE	Significant heterogeneity
286.4	Acquired coagulation factor deficiency	0.0945802	1.0992	0.0556699	0.0893289	86571	321	86250	2	56.7818	2.31384	1	0.128227	FALSE	FALSE	High heterogeneity
761	Cervicalgia	0.0193491	1.01954	0.0114189	0.0901752	474644	8995	465649	2	9.51229	1.10512	1	0.293145	FALSE	FALSE	Low heterogeneity
618.5	Prolapse of vaginal vault after hysterectomy	0.0560425	1.05764	0.033077	0.0902077	269245	932	268313	3	63.3237	5.45311	2	0.0654443	FALSE	FALSE	High heterogeneity
385.3	Cholesteatoma	0.0544282	1.05594	0.0321245	0.0902105	507775	977	506798	3	41.1261	3.39709	2	0.18295	FALSE	FALSE	Moderate heterogeneity
211	Benign neoplasm of other parts of digestive system	0.015224	1.01534	0.00898687	0.0902604	509203	14239	494964	3	0	0.464106	2	0.792904	FALSE	FALSE	Low heterogeneity
874	Complication of amputation stump	0.0903924	1.0946	0.0533788	0.0903768	458480	345	458135	2	78.0279	4.55123	1	0.0328952	FALSE	FALSE	Significant heterogeneity
276.4	Acid-base balance disorder	0.0267142	1.02707	0.0157976	0.0908309	502207	4290	497917	3	0	1.86642	2	0.39329	FALSE	FALSE	Low heterogeneity
366.1	Nonsenile Cataract	-0.0748325	0.927899	0.0443814	0.0917723	486128	525	485603	3	0	0.605835	2	0.73866	FALSE	FALSE	Low heterogeneity
743.2	Pathologic fracture	0.037791	1.03851	0.0224133	0.0917772	499466	2091	497375	3	21.0561	2.53345	2	0.281753	FALSE	FALSE	Low heterogeneity
374.1	Ectropion or entropion	-0.0406371	0.960177	0.0241325	0.0921975	497708	1780	495928	3	37.6782	3.20915	2	0.200975	FALSE	FALSE	Moderate heterogeneity
555.2	Ulcerative colitis	0.0244361	1.02474	0.0145203	0.0923958	421731	4941	416790	3	0	0.537022	2	0.764517	FALSE	FALSE	Low heterogeneity
755.61	Congenital hip dysplasia and deformity	0.0847201	1.08841	0.050438	0.0930182	516093	386	515707	3	17.8893	2.43573	2	0.29586	FALSE	FALSE	Low heterogeneity
853	Complication of colostomy or enterostomy	0.0516834	1.05304	0.0308392	0.0937581	496469	1066	495403	3	38.6907	3.26215	2	0.195719	FALSE	FALSE	Moderate heterogeneity
913	Toxic effect of venom	0.0574516	1.05913	0.0342825	0.0937716	95259	875	94384	2	0	0.0465378	1	0.829201	FALSE	FALSE	Low heterogeneity
611.11	Mammographic microcalcification	-0.0442651	0.9567	0.0264194	0.0938402	86115	1602	84513	2	0	0.748918	1	0.386819	FALSE	FALSE	Low heterogeneity
742.9	Other derangement of joint	0.0204429	1.02065	0.0122105	0.09409	506012	7438	498574	3	0	1.91905	2	0.383074	FALSE	FALSE	Low heterogeneity
272.12	Hyperglyceridemia	0.0345739	1.03518	0.020669	0.0943777	450976	2680	448296	3	0	0.217342	2	0.897026	FALSE	FALSE	Low heterogeneity
732	Osteochondropathies	0.0498217	1.05108	0.0298812	0.0954499	482157	1136	481021	3	0	0.645622	2	0.724111	FALSE	FALSE	Low heterogeneity
433.3	Cerebral ischemia	0.0206383	1.02085	0.012383	0.0955805	508960	7113	501847	3	0	0.211457	2	0.899669	FALSE	FALSE	Low heterogeneity
382	Otalgia	0.0349284	1.03555	0.0209577	0.0955906	466934	2438	464496	2	0	0.458711	1	0.498227	FALSE	FALSE	Low heterogeneity
448	Disease of capillaries	-0.039665	0.961111	0.0238105	0.0957405	501000	1896	499104	3	23.6312	2.61887	2	0.269973	FALSE	FALSE	Low heterogeneity
289.3	Personal history of diseases of blood and blood-forming organs	0.0472451	1.04838	0.0283762	0.0959222	458250	1284	456966	2	0	0.812179	1	0.367477	FALSE	FALSE	Low heterogeneity
446	Polyarteritis nodosa and allied conditions	0.0409417	1.04179	0.0245906	0.0959266	500796	1692	499104	3	0	0.349087	2	0.83984	FALSE	FALSE	Low heterogeneity
571.6	Primary biliary cirrhosis	0.0725951	1.0753	0.0436652	0.0964049	496727	521	496206	3	0	1.5527	2	0.460082	FALSE	FALSE	Low heterogeneity
500.2	Pneumoconiosis	0.0900944	1.09428	0.0542837	0.096976	453960	329	453631	2	0	0.732185	1	0.392176	FALSE	FALSE	Low heterogeneity
727.4	Ganglion and cyst of synovium, tendon, and bursa	0.0219253	1.02217	0.0132416	0.0977647	465889	6040	459849	3	0	1.76795	2	0.413137	FALSE	FALSE	Low heterogeneity
380.1	Otitis externa	-0.027776	0.972606	0.0167961	0.0981853	515155	3819	511336	3	0	0.539756	2	0.763473	FALSE	FALSE	Low heterogeneity
794	Abnormal results of other function studies (bladder, pancreas, placenta, spleen, etc)	0.0637176	1.06579	0.0385573	0.0984237	474644	685	473959	2	0	3.81541e-05	1	0.995072	FALSE	FALSE	Low heterogeneity
572	Ascites (non malignant)	0.0254744	1.0258	0.0154476	0.0991288	500674	4468	496206	3	0	0.0946889	2	0.953759	FALSE	FALSE	Low heterogeneity
459.1	Hemorrhage NOS	0.0524078	1.05381	0.03188	0.100195	442849	1029	441820	2	0	0.985557	1	0.320831	FALSE	FALSE	Low heterogeneity
286.81	Primary hypercoagulable state	0.0465498	1.04765	0.0283183	0.100217	87557	1307	86250	2	35.9095	1.56029	1	0.211622	FALSE	FALSE	Moderate heterogeneity
686.1	Carbuncle and furuncle	0.0282545	1.02866	0.0171922	0.10029	497742	3494	494248	3	55.3889	4.48319	2	0.106289	FALSE	FALSE	High heterogeneity
333.8	Other degenerative diseases of the basal ganglia	0.126043	1.13433	0.0767123	0.100371	81686	160	81526	2	0	0.0143101	1	0.90478	FALSE	FALSE	Low heterogeneity
270.3	Disorders of plasma protein metabolism	0.039225	1.04	0.0238805	0.100476	518573	1828	516745	3	0	0.713555	2	0.699928	FALSE	FALSE	Low heterogeneity
244.1	Secondary hypothyroidism	0.0274401	1.02782	0.0167146	0.100654	486783	3861	482922	3	52.7123	4.22943	2	0.120668	FALSE	FALSE	High heterogeneity
255.12	Hyperaldosteronism	0.109346	1.11555	0.0666096	0.100673	463172	217	462955	2	55.1085	2.22759	1	0.135565	FALSE	FALSE	High heterogeneity
599.5	Frequency of urination and polyuria	0.0175478	1.0177	0.0107229	0.101741	443023	9997	433026	2	0	0.0885048	1	0.766087	FALSE	FALSE	Low heterogeneity
977	Personal history of allergy to medicinal agents	0.0372763	1.03798	0.0227992	0.102053	437749	2107	435642	2	0	0.448887	1	0.502864	FALSE	FALSE	Low heterogeneity
743.9	Osteopenia or other disorder of bone and cartilage	0.0166003	1.01674	0.010179	0.102925	509867	12492	497375	3	30.7097	2.88641	2	0.23617	FALSE	FALSE	Moderate heterogeneity
198.5	Secondary malignancy of brain/spine	-0.0414807	0.959368	0.025554	0.104534	459062	1599	457463	3	0	1.88103	2	0.390427	FALSE	FALSE	Low heterogeneity
292	Neurological disorders	0.0162446	1.01638	0.0100179	0.104898	516579	11169	505410	3	50.5568	4.04505	2	0.132321	FALSE	FALSE	High heterogeneity
477	Epistaxis or throat hemorrhage	0.0269811	1.02735	0.0166462	0.105048	438667	3763	434904	2	72.7503	3.66977	1	0.0554079	FALSE	FALSE	High heterogeneity
604.3	Peyronie's disease	0.0903952	1.09461	0.0557809	0.105116	29291	324	28967	2	2.3058	1.0236	1	0.311666	FALSE	FALSE	Low heterogeneity
627.4	Premenopausal menorrhagia	-0.0604178	0.941371	0.0373086	0.10536	214452	748	213704	2	0	0.461594	1	0.49688	FALSE	FALSE	Low heterogeneity
586.2	Cyst of kidney, acquired	0.0262797	1.02663	0.0162282	0.105365	495259	4061	491198	3	0	1.70338	2	0.426694	FALSE	FALSE	Low heterogeneity
588.2	Secondary hyperparathyroidism (of renal origin)	0.0516731	1.05303	0.0319269	0.105559	79508	1030	78478	2	0	0.13568	1	0.712614	FALSE	FALSE	Low heterogeneity
153.3	Malignant neoplasm of rectum, rectosigmoid junction, and anus	0.028843	1.02926	0.0178233	0.105603	477256	3257	473999	3	59.7361	4.96723	2	0.0834411	FALSE	FALSE	High heterogeneity
442.4	Arterial dissection	-0.0907132	0.91328	0.0560801	0.105756	499423	319	499104	3	27.0985	2.74343	2	0.253672	FALSE	FALSE	Moderate heterogeneity
621	Endometrial hyperplasia	-0.0382491	0.962473	0.0236678	0.106077	268568	1869	266699	3	9.91877	2.22022	2	0.329523	FALSE	FALSE	Low heterogeneity
614.1	Pelvic peritoneal adhesions, female (postoperative) (postinfection)	0.0289741	1.0294	0.0179472	0.106438	268982	3212	265770	3	50.8647	4.0704	2	0.130655	FALSE	FALSE	High heterogeneity
580.31	Nephritis and nephropathy in diseases classified elsewhere	0.0488226	1.05003	0.0303313	0.107476	79748	1270	78478	2	0	0.250406	1	0.61679	FALSE	FALSE	Low heterogeneity
287.32	Secondary thrombocytopenia	0.0539084	1.05539	0.0337231	0.109919	508760	899	507861	3	51.9818	4.16508	2	0.124613	FALSE	FALSE	High heterogeneity
227.2	Benign neoplasm of parathyroid gland	-0.0450027	0.955995	0.0281743	0.1102	516275	1317	514958	3	58.253	4.79077	2	0.0911377	FALSE	FALSE	High heterogeneity
525.1	Loss of teeth or edentulism	0.0581226	1.05984	0.0364982	0.111277	89602	771	88831	2	0	0.238153	1	0.625543	FALSE	FALSE	Low heterogeneity
300.11	Generalized anxiety disorder	0.0190595	1.01924	0.0119903	0.111931	442707	9159	433548	3	0	0.52503	2	0.769115	FALSE	FALSE	Low heterogeneity
331.1	Hydrocephalus	0.052842	1.05426	0.0333344	0.112918	492880	906	491974	3	0	0.645664	2	0.724095	FALSE	FALSE	Low heterogeneity
750.1	Upper gastrointestinal congenital anomalies	0.0513624	1.0527	0.0324067	0.112981	515663	964	514699	3	0	0.231938	2	0.890503	FALSE	FALSE	Low heterogeneity
871	Open wounds of extremities	0.0154961	1.01562	0.00981012	0.114198	511601	11394	500207	3	0	0.0723494	2	0.964472	FALSE	FALSE	Low heterogeneity
305.2	Eating disorder	0.0436568	1.04462	0.0276492	0.114347	435046	1498	433548	3	48.7942	3.90581	2	0.141862	FALSE	FALSE	Moderate heterogeneity
226	Benign neoplasm of thyroid glands	-0.0380295	0.962685	0.0241127	0.114759	516793	1835	514958	3	0	1.43037	2	0.489101	FALSE	FALSE	Low heterogeneity
716.1	Unspecified polyarthropathy or polyarthritis	0.0258832	1.02622	0.0164162	0.114867	459886	3897	455989	3	0	1.64256	2	0.439867	FALSE	FALSE	Low heterogeneity
748	Anomalies of respiratory system, congenital	0.0994555	1.10457	0.06312	0.115105	520184	238	519946	3	0	1.39051	2	0.498946	FALSE	FALSE	Low heterogeneity
172.11	Melanomas of skin	-0.0203047	0.9799	0.0129015	0.115529	498626	6598	492028	3	0	0.807794	2	0.667713	FALSE	FALSE	Low heterogeneity
681.1	Cellulitis and abscess of fingers/toes	0.0282657	1.02867	0.0179655	0.115642	497552	3304	494248	3	0	0.991004	2	0.609265	FALSE	FALSE	Low heterogeneity
622.2	Mucous polyp of cervix	-0.024173	0.976117	0.0153763	0.115929	271132	4433	266699	3	0	0.211314	2	0.899733	FALSE	FALSE	Low heterogeneity
270.38	Other specified disorders of plasma protein metabolism	0.0622104	1.06419	0.0396316	0.116481	93753	649	93104	2	0	0.931604	1	0.334446	FALSE	FALSE	Low heterogeneity
054	Herpes simplex	0.0271499	1.02752	0.0173332	0.117267	497686	3618	494068	3	46.8394	3.76218	2	0.152424	FALSE	FALSE	Moderate heterogeneity
010	Tuberculosis	0.0679588	1.07032	0.0434118	0.117479	495311	525	494786	3	53.4876	4.29993	2	0.116488	FALSE	FALSE	High heterogeneity
571.8	Liver abscess and sequelae of chronic liver disease	0.0332636	1.03382	0.0212657	0.117773	498506	2300	496206	3	83.1099	11.8412	2	0.00268355	FALSE	FALSE	Significant heterogeneity
642	Hypertension complicating pregnancy, childbirth, and the puerperium	-0.0340989	0.966476	0.021833	0.118333	284074	2255	281819	3	0	0.462204	2	0.793659	FALSE	FALSE	Low heterogeneity
870.6	Open wound of neck	0.0892905	1.0934	0.0573123	0.119241	458434	299	458135	2	0	0.741888	1	0.389057	FALSE	FALSE	Low heterogeneity
550.6	Incisional hernia	0.037767	1.03849	0.0242453	0.119303	86984	1822	85162	2	75.6168	4.10119	1	0.0428531	FALSE	FALSE	Significant heterogeneity
301	Personality disorders	0.0403672	1.04119	0.0259218	0.119406	435130	1582	433548	3	0	1.65693	2	0.436719	FALSE	FALSE	Low heterogeneity
580.14	Chronic glomerulonephritis, NOS	0.0455372	1.04659	0.0292787	0.119875	451581	1183	450398	2	0	0.245226	1	0.620457	FALSE	FALSE	Low heterogeneity
327.71	Restless legs syndrome	0.0298921	1.03034	0.0192464	0.120393	73012	3011	70001	2	0	0.0077023	1	0.930065	FALSE	FALSE	Low heterogeneity
306.9	Tension headache	0.0364926	1.03717	0.0235789	0.121699	435469	1921	433548	3	77.8887	9.04515	2	0.010861	FALSE	FALSE	Significant heterogeneity
356	Hereditary and idiopathic peripheral neuropathy	0.0256687	1.026	0.0165893	0.12179	513964	4078	509886	3	0	0.808247	2	0.667562	FALSE	FALSE	Low heterogeneity
204.12	Lymphoid leukemia, chronic	0.0530006	1.05443	0.0342926	0.122215	513448	850	512598	3	24.8576	2.66161	2	0.264264	FALSE	FALSE	Low heterogeneity
195.1	Malignant neoplasm, other	0.00970136	1.00975	0.00628745	0.122838	492451	34988	457463	3	71.8104	7.09482	2	0.0287991	FALSE	FALSE	Significant heterogeneity
803.21	Colles' fracture	-0.0724293	0.930132	0.0469836	0.123175	83818	470	83348	2	0	0.396426	1	0.528941	FALSE	FALSE	Low heterogeneity
250.41	Impaired fasting glucose	0.0242117	1.02451	0.0157547	0.124345	481958	4852	477106	3	43.7054	3.55274	2	0.169252	FALSE	FALSE	Moderate heterogeneity
585.32	End stage renal disease	0.0430273	1.04397	0.0280622	0.125207	79818	1340	78478	2	45.5796	1.83755	1	0.175239	FALSE	FALSE	Moderate heterogeneity
474.1	Acute tonsillitis	0.0404904	1.04132	0.0264128	0.125279	470880	1501	469379	3	0	1.17525	2	0.555647	FALSE	FALSE	Low heterogeneity
218	Benign neoplasm of uterus	-0.0125947	0.987484	0.00821606	0.125293	271531	16854	254677	3	29.2015	2.82492	2	0.243544	FALSE	FALSE	Moderate heterogeneity
426.23	Second degree AV block	0.0541697	1.05566	0.0353587	0.125521	463597	807	462790	3	0	0.243497	2	0.885371	FALSE	FALSE	Low heterogeneity
579.2	Splenomegaly	0.0384093	1.03916	0.0250969	0.125907	485461	1639	483822	3	0	0.513735	2	0.77347	FALSE	FALSE	Low heterogeneity
714.1	Rheumatoid arthritis	0.0186683	1.01884	0.0122051	0.12613	461950	7203	454747	3	25.1771	2.67298	2	0.262767	FALSE	FALSE	Moderate heterogeneity
292.3	Memory loss	0.0299868	1.03044	0.0196242	0.1265	462886	2795	460091	2	0	0.00834442	1	0.927216	FALSE	FALSE	Low heterogeneity
613.1	Inflammatory disease of breast	0.0374376	1.03815	0.0245246	0.126877	514659	1722	512937	3	56.761	4.62546	2	0.0989909	FALSE	FALSE	High heterogeneity
165.1	Cancer of bronchus; lung	0.0252978	1.02562	0.0165824	0.127114	520249	3781	516468	3	0	1.28142	2	0.526919	FALSE	FALSE	Low heterogeneity
735.21	Hammer toe (acquired)	-0.0252814	0.975036	0.0166488	0.128886	497161	3843	493318	3	60.7923	5.10103	2	0.0780413	FALSE	FALSE	High heterogeneity
709.2	Sicca syndrome	0.0386686	1.03943	0.0255226	0.129753	493487	1599	491888	3	0	1.63138	2	0.442333	FALSE	FALSE	Low heterogeneity
800	Fracture of lower limb	0.014716	1.01482	0.00972728	0.130315	497112	11233	485879	3	28.5145	2.79777	2	0.246872	FALSE	FALSE	Moderate heterogeneity
550.3	Femoral hernia	0.0511542	1.05249	0.0338604	0.130854	461912	871	461041	3	61.8802	5.24661	2	0.0725626	FALSE	FALSE	High heterogeneity
727.6	Rupture of tendon, nontraumatic	0.0261406	1.02649	0.0173268	0.131381	463573	3724	459849	3	0	0.804188	2	0.668918	FALSE	FALSE	Low heterogeneity
715.1	Sacroiliitis NEC	0.0501448	1.05142	0.0332589	0.131628	455683	936	454747	3	4.612	2.0967	2	0.350516	FALSE	FALSE	Low heterogeneity
756.5	Congenital osteodystrophies	0.0393532	1.04014	0.0261756	0.132728	471711	1511	470200	2	0	0.694231	1	0.404729	FALSE	FALSE	Low heterogeneity
430.1	Subarachnoid hemorrhage	0.0427751	1.0437	0.0284651	0.132911	503096	1249	501847	3	0	0.81605	2	0.664962	FALSE	FALSE	Low heterogeneity
394.1	Mitral valve stenosis and aortic valve stenosis	0.060455	1.06232	0.040235	0.132956	86453	638	85815	2	0	0.805899	1	0.369335	FALSE	FALSE	Low heterogeneity
260.1	Cachexia	0.0795499	1.0828	0.052961	0.133085	460349	366	459983	2	87.9296	8.2847	1	0.00399806	FALSE	FALSE	Significant heterogeneity
218.1	Uterine leiomyoma	-0.0130611	0.987024	0.00872655	0.13447	269002	14325	254677	3	67.9651	6.24319	2	0.0440868	FALSE	FALSE	Significant heterogeneity
741.3	Difficulty in walking	0.0296814	1.03013	0.0198348	0.134541	459405	2872	456533	2	47.053	1.88868	1	0.169351	FALSE	FALSE	Moderate heterogeneity
253	Disorders of the pituitary gland and its hypothalamic control	0.0329215	1.03347	0.0220277	0.135031	508085	2140	505945	3	0	0.634842	2	0.728024	FALSE	FALSE	Low heterogeneity
836	Traumatic arthropathy	0.0426224	1.04354	0.0285888	0.135994	495753	1255	494498	3	0	1.33732	2	0.512395	FALSE	FALSE	Low heterogeneity
442	Other aneurysm	0.0203075	1.02052	0.0137072	0.138466	504953	5849	499104	3	0	0.273081	2	0.872371	FALSE	FALSE	Low heterogeneity
516.1	Hemoptysis	0.0283964	1.0288	0.0191983	0.13911	474418	2790	471628	2	0	0.313885	1	0.575306	FALSE	FALSE	Low heterogeneity
071.1	HIV infection, symptomatic	0.0646031	1.06674	0.043886	0.141003	494590	522	494068	3	9.61707	2.21281	2	0.330746	FALSE	FALSE	Low heterogeneity
357	Inflammatory and toxic neuropathy	0.0181237	1.01829	0.0123329	0.141688	517255	7369	509886	3	31.5894	2.92353	2	0.231827	FALSE	FALSE	Moderate heterogeneity
626.2	Dysmenorrhea	0.0236878	1.02397	0.0161254	0.141839	239625	4239	235386	3	0	0.518915	2	0.77147	FALSE	FALSE	Low heterogeneity
300.12	Agorophobia, social phobia, and panic disorder	0.0262583	1.02661	0.017876	0.141856	437100	3552	433548	3	57.799	4.73923	2	0.0935168	FALSE	FALSE	High heterogeneity
695.1	Toxic erythema	0.0933648	1.09786	0.0638402	0.143611	496644	234	496410	3	70.3118	6.73669	2	0.0344466	FALSE	FALSE	Significant heterogeneity
780	Hypothermia/Chills	0.0574347	1.05912	0.039274	0.143629	474644	656	473988	2	0	0.224367	1	0.635733	FALSE	FALSE	Low heterogeneity
500	Lung disease due to external agents	0.0423277	1.04324	0.029	0.144408	497662	1220	496442	3	0	1.90375	2	0.386017	FALSE	FALSE	Low heterogeneity
952	Spinal cord injury without evidence of spinal bone injury	0.045779	1.04684	0.0314123	0.145018	520915	1029	519886	3	0	0.583361	2	0.747007	FALSE	FALSE	Low heterogeneity
427.9	Palpitations	0.0165379	1.01668	0.0113489	0.145055	432209	8909	423300	2	0	0.0295219	1	0.863579	FALSE	FALSE	Low heterogeneity
290	Delirium dementia and amnestic and other cognitive disorders	0.0241643	1.02446	0.0165976	0.145424	509232	3822	505410	3	31.386	2.91486	2	0.232834	FALSE	FALSE	Moderate heterogeneity
727.1	Synovitis and tenosynovitis	0.0160501	1.01618	0.0110389	0.145959	469064	9215	459849	3	0	0.217866	2	0.89679	FALSE	FALSE	Low heterogeneity
222	Benign neoplasm of male genital organs	-0.0410194	0.959811	0.028239	0.14634	227445	1376	226069	3	0	1.08213	2	0.582128	FALSE	FALSE	Low heterogeneity
976	Poisoning by agents primarily affecting skin & mucous membrane, ophthalmological, otorhinolaryngological, & dental drugs	0.120915	1.12853	0.0832949	0.1466	435776	134	435642	2	0	0.672224	1	0.412277	FALSE	FALSE	Low heterogeneity
270.11	Disturbances of sulphur-bearing amino-acid metabolism	0.0881981	1.0922	0.0607952	0.146852	93370	266	93104	2	0	0.121523	1	0.727389	FALSE	FALSE	Low heterogeneity
008.52	Intestinal infection due to C. difficile	0.0331246	1.03368	0.0228708	0.147523	509381	1978	507403	3	0	1.07149	2	0.585233	FALSE	FALSE	Low heterogeneity
275.53	Disorders of phosphorus metabolism	0.0328477	1.03339	0.0227258	0.148347	513942	2045	511897	3	0	0.922892	2	0.630371	FALSE	FALSE	Low heterogeneity
457	Encounter for long-term (current) use of anticoagulants, antithrombotics, aspirin	0.0326149	1.03315	0.022632	0.149558	420773	2306	418467	2	0	0.0383763	1	0.844689	FALSE	FALSE	Low heterogeneity
362.4	Retinal vascular changes and abnomalities	0.0325697	1.03311	0.0226299	0.150084	497996	2035	495961	3	73.6479	7.58953	2	0.0224882	FALSE	FALSE	Significant heterogeneity
429.3	Symptoms involving cardiovascular system	0.0151133	1.01523	0.0105075	0.150339	508674	12160	496514	3	18.3353	2.44904	2	0.293899	FALSE	FALSE	Low heterogeneity
522.5	Periapical abscess	0.0299522	1.03041	0.0208576	0.150992	504337	2365	501972	3	35.8379	3.11711	2	0.21044	FALSE	FALSE	Moderate heterogeneity
696.41	Psoriasis vulgaris	0.0226982	1.02296	0.0158145	0.151208	494056	4210	489846	3	0	0.125915	2	0.938983	FALSE	FALSE	Low heterogeneity
735.3	Hallux valgus (Bunion)	-0.0150806	0.985033	0.0105096	0.151306	503003	9685	493318	3	64.9143	5.70032	2	0.0578351	FALSE	FALSE	High heterogeneity
442.11	Abdominal aortic aneurysm	0.0297589	1.03021	0.0207765	0.152048	501582	2478	499104	3	0	1.16969	2	0.557191	FALSE	FALSE	Low heterogeneity
481	Influenza	0.0257883	1.02612	0.0180727	0.153603	497071	3264	493807	3	3.59459	2.07457	2	0.354415	FALSE	FALSE	Low heterogeneity
366	Cataract	0.00844524	1.00848	0.00591964	0.153681	521328	35725	485603	3	0	0.412325	2	0.813701	FALSE	FALSE	Low heterogeneity
071	Human immunodeficiency virus [HIV] disease	0.0576914	1.05939	0.0404774	0.154078	494686	618	494068	3	30.2583	2.86772	2	0.238386	FALSE	FALSE	Moderate heterogeneity
420.3	Endocarditis	0.03387	1.03445	0.0237749	0.154268	514570	1824	512746	3	64.99	5.71265	2	0.0574796	FALSE	FALSE	High heterogeneity
287.4	Qualitative platelet defects	0.103143	1.10865	0.0724746	0.154691	86435	185	86250	2	0	0.428454	1	0.512748	FALSE	FALSE	Low heterogeneity
589	Abnormal results of function study of kidney	0.0423892	1.0433	0.0298356	0.155387	451585	1187	450398	2	56.2258	2.28445	1	0.130676	FALSE	FALSE	High heterogeneity
149.1	Cancer of oropharynx	0.0565325	1.05816	0.0397918	0.155402	469777	640	469137	2	63.2169	2.71864	1	0.0991827	FALSE	FALSE	High heterogeneity
994.21	Septic shock	0.0505585	1.05186	0.035643	0.156054	94385	810	93575	2	27.453	1.37842	1	0.240371	FALSE	FALSE	Moderate heterogeneity
701.1	Keratoderma, acquired	-0.0388252	0.961919	0.0274001	0.156491	502856	1411	501445	3	0	0.738029	2	0.691415	FALSE	FALSE	Low heterogeneity
371.3	Inflammation of eyelids	-0.0161767	0.983953	0.0114308	0.157014	504503	8575	495928	3	0	0.117921	2	0.942744	FALSE	FALSE	Low heterogeneity
615	Endometriosis	0.0178738	1.01803	0.012647	0.157574	272466	6696	265770	3	0	0.289885	2	0.865072	FALSE	FALSE	Low heterogeneity
367.8	Hypermetropia	-0.0237789	0.976502	0.0169703	0.161153	507194	3842	503352	3	0	1.77686	2	0.411301	FALSE	FALSE	Low heterogeneity
526.3	Anomalies of jaw size/symmetry	-0.0698052	0.932575	0.0498638	0.161538	502383	411	501972	3	0	0.675132	2	0.713505	FALSE	FALSE	Low heterogeneity
441	Vascular insufficiency of intestine	0.0384341	1.03918	0.027516	0.162477	500453	1349	499104	3	38.7481	3.2652	2	0.19542	FALSE	FALSE	Moderate heterogeneity
530.12	Ulcer of esophagus	0.0184473	1.01862	0.0132204	0.162905	454802	5974	448828	3	0	0.913119	2	0.633459	FALSE	FALSE	Low heterogeneity
654.1	Abnormality of organs and soft tissues of pelvis complicating pregnancy, childbirth, or the puerperium	-0.0665929	0.935576	0.0477585	0.163207	279892	451	279441	3	39.6132	3.31198	2	0.190903	FALSE	FALSE	Moderate heterogeneity
618	Genital prolapse	0.0118078	1.01188	0.00848426	0.164003	283656	15343	268313	3	0	0.129736	2	0.937191	FALSE	FALSE	Low heterogeneity
442.1	Aortic aneurysm	0.0220452	1.02229	0.0158782	0.165016	503447	4343	499104	3	0	0.182977	2	0.912572	FALSE	FALSE	Low heterogeneity
979	Adverse drug events and drug allergies	0.0212939	1.02152	0.0153497	0.165364	486387	4736	481651	3	0	0.0271301	2	0.986527	FALSE	FALSE	Low heterogeneity
585.31	Renal dialysis	0.0365304	1.03721	0.0263503	0.165644	492685	1487	491198	3	14.3987	2.33641	2	0.310924	FALSE	FALSE	Low heterogeneity
290.11	Alzheimer's disease	0.053922	1.0554	0.0389807	0.166574	506069	659	505410	3	0	0.673158	2	0.714209	FALSE	FALSE	Low heterogeneity
375	Disorders of lacrimal system	0.0182108	1.01838	0.0131744	0.166882	504491	6504	497987	3	45.299	3.65624	2	0.160716	FALSE	FALSE	Moderate heterogeneity
613.7	Other signs and symptoms in breast	0.0327955	1.03334	0.0237435	0.167206	514787	1850	512937	3	0	0.461233	2	0.794044	FALSE	FALSE	Low heterogeneity
281.9	Deficiency anemias	0.0553945	1.05696	0.040177	0.167968	480931	632	480299	3	0	0.3906	2	0.822588	FALSE	FALSE	Low heterogeneity
574.11	Cholelithiasis with acute cholecystitis	0.0299357	1.03039	0.0217366	0.168448	498250	2170	496080	3	39.8382	3.32437	2	0.189724	FALSE	FALSE	Moderate heterogeneity
713	Arthropathy associated with other disorders classified elsewhere	0.0556569	1.05723	0.04049	0.169261	456610	621	455989	3	0	1.63557	2	0.441408	FALSE	FALSE	Low heterogeneity
731	Osteitis deformans and osteopathies associated with other disorders classified elsewhere	0.0471519	1.04828	0.0344228	0.170753	481884	863	481021	3	1.418	2.02877	2	0.362626	FALSE	FALSE	Low heterogeneity
145.2	Cancer of tongue	0.042765	1.04369	0.0313184	0.172098	516453	1046	515407	3	0	0.185492	2	0.911425	FALSE	FALSE	Low heterogeneity
626.13	Irregular menstrual cycle	-0.0220842	0.978158	0.0161761	0.172179	218038	4334	213704	2	83.1405	5.93137	1	0.0148737	FALSE	FALSE	Significant heterogeneity
695.81	Erythema nodosum	0.0934429	1.09795	0.068523	0.172671	496613	203	496410	3	50.8815	4.07179	2	0.130564	FALSE	FALSE	High heterogeneity
994.1	Systemic inflammatory response syndrome (SIRS)	0.0625758	1.06458	0.0460739	0.174412	94051	476	93575	2	0	0.033527	1	0.854717	FALSE	FALSE	Low heterogeneity
366.2	Senile cataract	0.0108557	1.01091	0.00799394	0.174465	504564	18961	485603	3	0	0.552531	2	0.758611	FALSE	FALSE	Low heterogeneity
610.3	Fibrosclerosis of breast	0.065894	1.06811	0.0485322	0.174547	247375	425	246950	2	0	0.279127	1	0.597274	FALSE	FALSE	Low heterogeneity
604.1	Redundant prepuce and phimosis/BXO	-0.0250345	0.975276	0.0184492	0.1748	206959	3059	203900	3	0	0.0974229	2	0.952456	FALSE	FALSE	Low heterogeneity
527.8	Other specified diseases of the salivary glands	0.0575152	1.0592	0.0424447	0.175398	508716	554	508162	3	0	1.22166	2	0.542901	FALSE	FALSE	Low heterogeneity
433.6	Acute, but ill-defined cerebrovascular disease	0.0510675	1.05239	0.0377174	0.175752	88523	725	87798	2	0	0.0149484	1	0.90269	FALSE	FALSE	Low heterogeneity
601.12	Chronic prostatitis	0.0392593	1.04004	0.0290218	0.176135	208824	1197	207627	3	0	0.398458	2	0.819362	FALSE	FALSE	Low heterogeneity
250.5	Glycosuria or Acetonuria	0.0805358	1.08387	0.059608	0.176666	439097	295	438802	2	0	0.548568	1	0.458903	FALSE	FALSE	Low heterogeneity
184.1	Malignant neoplasm of ovary and other uterine adnexa	0.0322093	1.03273	0.0238641	0.177114	256229	1821	254408	3	0	1.44796	2	0.484819	FALSE	FALSE	Low heterogeneity
394.2	Mitral valve disease	0.0214582	1.02169	0.0159063	0.177326	507522	4083	503439	3	0	0.177238	2	0.915194	FALSE	FALSE	Low heterogeneity
212	Benign neoplasm of respiratory and intrathoracic organs	0.0280712	1.02847	0.0208107	0.177374	521332	2443	518889	3	0	0.678455	2	0.71232	FALSE	FALSE	Low heterogeneity
736.4	Genu valgum or varum (acquired)	0.0597595	1.06158	0.0444083	0.178405	83702	517	83185	2	68.945	3.22009	1	0.0727395	FALSE	FALSE	High heterogeneity
350.1	Abnormal involuntary movements	0.0193499	1.01954	0.0143847	0.178568	515193	5327	509866	3	9.96853	2.22145	2	0.329321	FALSE	FALSE	Low heterogeneity
535.2	Atrophic gastritis	0.0322989	1.03283	0.0240505	0.179284	479954	1803	478151	3	0	1.49123	2	0.474441	FALSE	FALSE	Low heterogeneity
756	Other congenital musculoskeletal anomalies	0.0280368	1.02843	0.0209558	0.180929	518078	2371	515707	3	0	0.389368	2	0.823095	FALSE	FALSE	Low heterogeneity
241	Nontoxic nodular goiter	0.0172344	1.01738	0.0128859	0.18107	489764	6842	482922	3	0	0.335581	2	0.845531	FALSE	FALSE	Low heterogeneity
411.9	Other acute and subacute forms of ischemic heart disease	0.0310712	1.03156	0.0232598	0.181604	473936	1907	472029	3	0	0.843111	2	0.656025	FALSE	FALSE	Low heterogeneity
480.12	Pseudomonal pneumonia	0.0814999	1.08491	0.0610289	0.181735	454460	262	454198	2	0	0.000107401	1	0.991731	FALSE	FALSE	Low heterogeneity
276.13	Hyperpotassemia	0.0193629	1.01955	0.0145465	0.183156	503172	5255	497917	3	0	1.13361	2	0.567334	FALSE	FALSE	Low heterogeneity
327	Sleep disorders	0.0103102	1.01036	0.00774719	0.183243	513905	25011	488894	3	32.4498	2.96076	2	0.227551	FALSE	FALSE	Moderate heterogeneity
594.3	Calculus of ureter	0.0195633	1.01976	0.0147696	0.185313	507121	4785	502336	3	0	1.65295	2	0.437588	FALSE	FALSE	Low heterogeneity
958.2	Traumatic and surgical subcutaneous emphysema	0.0941806	1.09876	0.0711061	0.185334	473052	188	472864	2	0	0.0105677	1	0.918122	FALSE	FALSE	Low heterogeneity
202	Cancer of other lymphoid, histiocytic tissue	0.0201774	1.02038	0.0152611	0.186119	517070	4472	512598	3	0	1.93935	2	0.379206	FALSE	FALSE	Low heterogeneity
379.9	Pain, swelling or discharge of eye	0.0357543	1.0364	0.027117	0.187329	458796	1434	457362	2	75.9139	4.15178	1	0.0415908	FALSE	FALSE	Significant heterogeneity
070.1	Viral hepatitis A	0.084276	1.08793	0.0639935	0.187857	494303	235	494068	3	0	1.64558	2	0.439206	FALSE	FALSE	Low heterogeneity
429.1	Heart transplant/surgery	0.0362541	1.03692	0.0275721	0.188548	497932	1418	496514	3	0	0.173515	2	0.916899	FALSE	FALSE	Low heterogeneity
465.4	Acute laryngitis and tracheitis	0.0377228	1.03844	0.0287387	0.189313	495539	1256	494283	3	52.7962	4.23695	2	0.120215	FALSE	FALSE	High heterogeneity
470	Septal Deviations/Turbinate Hypertrophy	0.0146086	1.01472	0.0111424	0.189827	477904	8525	469379	3	0	1.56884	2	0.456384	FALSE	FALSE	Low heterogeneity
190	Cancer of eye	-0.0726242	0.92995	0.0554246	0.190086	470527	327	470200	2	0	0.264786	1	0.606851	FALSE	FALSE	Low heterogeneity
772.1	Muscular wasting and disuse atrophy	0.0507104	1.05202	0.0387259	0.190374	89284	684	88600	2	77.4532	4.43521	1	0.0352049	FALSE	FALSE	Significant heterogeneity
961	Poisoning by other anti-infectives	0.0419135	1.0428	0.0320279	0.190651	436644	1002	435642	2	0	0.241967	1	0.622789	FALSE	FALSE	Low heterogeneity
726.4	Calcaneal spur; Exostosis NOS	0.0336296	1.0342	0.0257105	0.19087	67842	1637	66205	2	77.8944	4.52375	1	0.0334275	FALSE	FALSE	Significant heterogeneity
592.11	Acute cystitis	0.0224281	1.02268	0.017159	0.191187	473343	3765	469578	3	0	0.393929	2	0.82122	FALSE	FALSE	Low heterogeneity
278.4	Abnormal weight gain	0.0307863	1.03127	0.0235876	0.191828	444725	2426	442299	2	0	0.58671	1	0.443694	FALSE	FALSE	Low heterogeneity
722.7	Intervertebral disc disorder with myelopathy	0.0456244	1.04668	0.0350224	0.19267	77440	846	76594	2	55.1467	2.22949	1	0.135399	FALSE	FALSE	High heterogeneity
635.3	Placenta previa and abruptio placenta	-0.0316501	0.968846	0.0243163	0.193053	274705	1794	272911	3	48.8887	3.91303	2	0.14135	FALSE	FALSE	Moderate heterogeneity
271	Disorders of carbohydrate transport and metabolism	-0.0217757	0.97846	0.0168324	0.195777	521331	3930	517401	3	0	0.584807	2	0.746467	FALSE	FALSE	Low heterogeneity
350.6	Disturbances of sensation of smell and taste	0.0433206	1.04427	0.0335937	0.197208	510774	908	509866	3	9.61192	2.21268	2	0.330767	FALSE	FALSE	Low heterogeneity
279.8	Other specified disorders involving the immune mechanism	0.0431332	1.04408	0.0336169	0.199465	89506	916	88590	2	0	0.363123	1	0.546777	FALSE	FALSE	Low heterogeneity
625.1	Dyspareunia	0.0261151	1.02646	0.0203926	0.200328	240853	2582	238271	2	69.6429	3.29413	1	0.0695281	FALSE	FALSE	High heterogeneity
149.9	Cancer of of nasal cavities	0.0730797	1.07582	0.0570679	0.200343	469440	303	469137	2	25.1339	1.33572	1	0.247791	FALSE	FALSE	Moderate heterogeneity
433.21	Cerebral artery occlusion, with cerebral infarction	0.0186583	1.01883	0.0146037	0.201376	506914	5067	501847	3	0	1.31958	2	0.516959	FALSE	FALSE	Low heterogeneity
300.3	Obsessive-compulsive disorders	0.0456528	1.04671	0.0357354	0.201417	434371	823	433548	3	0	0.860297	2	0.650413	FALSE	FALSE	Low heterogeneity
202.2	Non-Hodgkins lymphoma	0.0213546	1.02158	0.0167256	0.201688	516316	3718	512598	3	9.00975	2.19804	2	0.333198	FALSE	FALSE	Low heterogeneity
327.32	Obstructive sleep apnea	0.0127036	1.01278	0.0099925	0.203619	84930	14929	70001	2	0	0.836908	1	0.360283	FALSE	FALSE	Low heterogeneity
536	Disorders of function of stomach	0.0195468	1.01974	0.0153908	0.204073	90342	4671	85671	2	0	0.0134742	1	0.90759	FALSE	FALSE	Low heterogeneity
300.4	Dysthymic disorder	0.0200829	1.02029	0.0158296	0.20455	438246	4698	433548	3	0	0.351795	2	0.838704	FALSE	FALSE	Low heterogeneity
270.1	Disturbances of amino-acid transport	0.06949	1.07196	0.0547951	0.204734	93436	332	93104	2	0	0.322859	1	0.569894	FALSE	FALSE	Low heterogeneity
636.2	Early onset of delivery	-0.0416366	0.959218	0.0329168	0.205905	246432	968	245464	2	4.64711	1.04874	1	0.305798	FALSE	FALSE	Low heterogeneity
386.3	Labyrinthitis	0.0249813	1.0253	0.0198187	0.207491	507646	2692	504954	3	22.4645	2.57946	2	0.275345	FALSE	FALSE	Low heterogeneity
193	Thyroid cancer	-0.0311423	0.969338	0.0247143	0.207636	516675	1717	514958	3	78.3458	9.23607	2	0.00987218	FALSE	FALSE	Significant heterogeneity
353.2	Nerve root lesions	0.0651272	1.06729	0.0516906	0.20769	488275	368	487907	3	0	1.0856	2	0.581118	FALSE	FALSE	Low heterogeneity
240	Simple and unspecified goiter	0.0261241	1.02647	0.0207456	0.207938	485396	2474	482922	3	50.3447	4.02776	2	0.13347	FALSE	FALSE	High heterogeneity
327.5	Parasomnia	0.0407881	1.04163	0.0325281	0.209866	71007	1006	70001	2	9.35227	1.10317	1	0.293571	FALSE	FALSE	Low heterogeneity
958.1	Postoperative shock	0.0819122	1.08536	0.0654463	0.210718	473090	226	472864	2	0	0.061882	1	0.803546	FALSE	FALSE	Low heterogeneity
536.3	Gastroparesis	0.0363504	1.03702	0.0290541	0.210887	86922	1251	85671	2	0	0.000618769	1	0.980155	FALSE	FALSE	Low heterogeneity
573	Other disorders of liver	0.0141472	1.01425	0.0113195	0.211369	505305	9099	496206	3	0	1.3962	2	0.497529	FALSE	FALSE	Low heterogeneity
292.6	Hallucinations	-0.053311	0.948085	0.0426738	0.211568	460652	561	460091	2	0	0.949907	1	0.329743	FALSE	FALSE	Low heterogeneity
214.1	Lipoma of skin and subcutaneous tissue	0.0157798	1.0159	0.0126415	0.211938	513072	6496	506576	3	0	1.23831	2	0.5384	FALSE	FALSE	Low heterogeneity
753.2	Congenital anomalies of posterior segment of eye	-0.0876476	0.916084	0.070228	0.212015	94380	204	94176	2	0	0.135226	1	0.713074	FALSE	FALSE	Low heterogeneity
516	Abnormal sputum	0.0231708	1.02344	0.0185757	0.21226	474610	2982	471628	2	0	0.00437617	1	0.947256	FALSE	FALSE	Low heterogeneity
279.11	Deficiency of humoral immunity	0.0476162	1.04877	0.0382147	0.212758	513142	692	512450	3	65.0623	5.72448	2	0.0571408	FALSE	FALSE	High heterogeneity
957	Injury to other and unspecified nerves	0.0601559	1.062	0.0487846	0.217541	473721	417	473304	2	0	0.0918957	1	0.761781	FALSE	FALSE	Low heterogeneity
729.3	Panniculitis	0.0678335	1.07019	0.0551085	0.218357	460176	327	459849	3	71.8165	7.09634	2	0.0287772	FALSE	FALSE	Significant heterogeneity
871.2	Open wound of finger(s)	0.0245983	1.0249	0.0200141	0.219053	502869	2662	500207	3	0	1.83267	2	0.399983	FALSE	FALSE	Low heterogeneity
359.1	Muscular dystrophies	-0.0886203	0.915193	0.0721779	0.21952	466638	188	466450	2	72.9868	3.7019	1	0.0543506	FALSE	FALSE	High heterogeneity
527.1	Hypertrophy of salivary gland	0.0838097	1.08742	0.068343	0.220082	508365	203	508162	3	0	1.95466	2	0.376315	FALSE	FALSE	Low heterogeneity
286.12	Congenital deficiency of other clotting factors (including factor VII)	0.0531227	1.05456	0.0433259	0.220155	508390	529	507861	3	0	0.908022	2	0.635076	FALSE	FALSE	Low heterogeneity
303.3	Psychogenic disorder	-0.0162896	0.983842	0.0133082	0.220944	441344	7796	433548	3	0	0.824291	2	0.662228	FALSE	FALSE	Low heterogeneity
395.3	Nonrheumatic tricuspid valve disorders	0.0360728	1.03673	0.0295286	0.22185	504628	1189	503439	3	0	1.43533	2	0.48789	FALSE	FALSE	Low heterogeneity
312.3	Impulse control disorder	0.085022	1.08874	0.0696187	0.221991	92809	200	92609	2	22.3546	1.28791	1	0.256434	FALSE	FALSE	Low heterogeneity
278.3	Localized adiposity	0.0504285	1.05172	0.0413867	0.223045	481073	657	480416	3	40.8875	3.38338	2	0.184208	FALSE	FALSE	Moderate heterogeneity
323.8	Encephalitis, non-infectious	0.0757772	1.07872	0.0624566	0.225024	96005	251	95754	2	0	0.117655	1	0.731592	FALSE	FALSE	Low heterogeneity
626.8	Infertility, female	-0.023422	0.97685	0.0193227	0.225455	238288	2902	235386	3	0	1.21865	2	0.543718	FALSE	FALSE	Low heterogeneity
840	Sprains and strains	0.0109402	1.011	0.00903288	0.225837	518807	15160	503647	3	0	1.16499	2	0.558502	FALSE	FALSE	Low heterogeneity
149.3	Cancer of hypopharynx	0.09934	1.10444	0.082152	0.226577	469277	140	469137	2	0	0.299518	1	0.584185	FALSE	FALSE	Low heterogeneity
586.4	Stricture/obstruction of ureter	-0.0207915	0.979423	0.0172795	0.22888	494806	3608	491198	3	41.0466	3.39251	2	0.183369	FALSE	FALSE	Moderate heterogeneity
524.3	Anomalies of tooth position/malocclusion	-0.0458921	0.955145	0.0381735	0.229287	502675	703	501972	3	0	1.65078	2	0.438064	FALSE	FALSE	Low heterogeneity
284.1	Pancytopenia	0.0400194	1.04083	0.0333222	0.229758	76194	939	75255	2	32.0534	1.47174	1	0.225071	FALSE	FALSE	Moderate heterogeneity
555.21	Ulcerative colitis (chronic)	0.0317665	1.03228	0.0264542	0.229824	418257	1467	416790	3	0	0.0924309	2	0.954836	FALSE	FALSE	Low heterogeneity
377	Disorders of optic nerve and visual pathways	0.0252903	1.02561	0.0210897	0.230458	500347	2360	497987	3	36.3424	3.14181	2	0.207857	FALSE	FALSE	Moderate heterogeneity
258	Iatrogenic endocrine disorders	0.0814857	1.0849	0.0684832	0.2341	463159	204	462955	2	0	0.20927	1	0.64734	FALSE	FALSE	Low heterogeneity
214	Lipoma	0.0125278	1.01261	0.0105461	0.234871	515970	9394	506576	3	0	1.43743	2	0.487378	FALSE	FALSE	Low heterogeneity
295.2	Paranoid disorders	-0.057822	0.943818	0.0487527	0.235612	433975	427	433548	3	0	0.342739	2	0.84251	FALSE	FALSE	Low heterogeneity
389.5	Disorders of acoustic nerve	0.0487928	1.05	0.0412187	0.23651	82483	599	81884	2	0	0.209683	1	0.647016	FALSE	FALSE	Low heterogeneity
596.5	Functional disorders of bladder	0.018761	1.01894	0.0158615	0.236889	502611	4181	498430	3	0	1.31445	2	0.518288	FALSE	FALSE	Low heterogeneity
706.3	Seborrhea	0.0852429	1.08898	0.0721023	0.237107	82757	187	82570	2	0	0.109606	1	0.740593	FALSE	FALSE	Low heterogeneity
592.2	Urethritis and urethral syndrome	-0.047097	0.953995	0.0398832	0.237653	470221	643	469578	3	0	0.254703	2	0.880424	FALSE	FALSE	Low heterogeneity
110.11	Dermatophytosis of nail	0.0186864	1.01886	0.0158267	0.237728	509710	4545	505165	3	26.1696	2.70891	2	0.258088	FALSE	FALSE	Moderate heterogeneity
149	Cancer of larynx, pharynx, nasal cavities	0.0261329	1.02648	0.0221526	0.23813	517553	2146	515407	3	0	0.4183	2	0.811273	FALSE	FALSE	Low heterogeneity
573.4	Acute and subacute necrosis of liver	0.0590229	1.0608	0.0502483	0.240145	81562	402	81160	2	60.9549	2.56114	1	0.10952	FALSE	FALSE	High heterogeneity
751	Genitourinary congenital anomalies	-0.0179425	0.982218	0.0152791	0.240271	519231	4532	514699	3	3.1384	2.0648	2	0.356151	FALSE	FALSE	Low heterogeneity
250.14	Type 1 diabetes with neurological manifestations	0.0451325	1.04617	0.0384625	0.24063	478127	1021	477106	3	0	1.08142	2	0.582334	FALSE	FALSE	Low heterogeneity
754	Congenital musculoskeletal deformities of spine	0.0288434	1.02926	0.0246123	0.241233	517442	1735	515707	3	0	1.74874	2	0.417125	FALSE	FALSE	Low heterogeneity
736.1	Acquired deformities of forearm	0.0886601	1.09271	0.0762589	0.244984	83350	165	83185	2	54.2365	2.18515	1	0.139348	FALSE	FALSE	High heterogeneity
465.2	Acute pharyngitis	-0.0114377	0.988627	0.00985917	0.246004	507056	12773	494283	3	0	0.167923	2	0.919467	FALSE	FALSE	Low heterogeneity
696.4	Psoriasis	0.0169048	1.01705	0.0145771	0.246178	494826	4980	489846	3	0	0.206261	2	0.902009	FALSE	FALSE	Low heterogeneity
250.7	Diabetic retinopathy	0.0207914	1.02101	0.0179561	0.246903	499596	3635	495961	3	37.3671	3.19321	2	0.202583	FALSE	FALSE	Moderate heterogeneity
433.11	Occlusion of cerebral arteries, with cerebral infarction	0.0581276	1.05985	0.0502672	0.247529	88195	397	87798	2	0	0.0411688	1	0.839213	FALSE	FALSE	Low heterogeneity
250.25	Diabetes type 2 with peripheral circulatory disorders	0.0351092	1.03573	0.0304086	0.248262	74899	1411	73488	2	0	0.703638	1	0.401564	FALSE	FALSE	Low heterogeneity
536.8	Dyspepsia and other specified disorders of function of stomach	0.0196182	1.01981	0.0170218	0.249101	481864	3713	478151	3	0	0.620914	2	0.733112	FALSE	FALSE	Low heterogeneity
557	Intestinal malabsorption (non-celiac)	0.0233161	1.02359	0.0202639	0.249887	419468	2678	416790	3	65.7663	5.84219	2	0.0538747	FALSE	FALSE	High heterogeneity
389	Hearing loss	-0.00927014	0.990773	0.00806003	0.250087	520702	18877	501825	3	20.2558	2.50802	2	0.285358	FALSE	FALSE	Low heterogeneity
377.1	Optic atrophy	0.0404516	1.04128	0.0352838	0.251603	498806	819	497987	3	32.13	2.94681	2	0.229144	FALSE	FALSE	Moderate heterogeneity
202.22	Reticulosarcoma	0.0669675	1.06926	0.0585559	0.252768	93191	289	92902	2	0	0.912879	1	0.339352	FALSE	FALSE	Low heterogeneity
870.3	Other open wound of head and face	0.0163678	1.0165	0.0143204	0.253051	505268	5061	500207	3	0	1.17824	2	0.554815	FALSE	FALSE	Low heterogeneity
594.1	Calculus of kidney	0.0109923	1.01105	0.00962237	0.253301	514637	12301	502336	3	0	1.68541	2	0.430543	FALSE	FALSE	Low heterogeneity
687	Symptoms affecting skin	0.0218755	1.02212	0.0191751	0.25394	500306	2914	497392	3	0	0.466602	2	0.791915	FALSE	FALSE	Low heterogeneity
312	Conduct disorders	0.0512261	1.05256	0.0449933	0.2549	93111	502	92609	2	0	0.653585	1	0.418834	FALSE	FALSE	Low heterogeneity
696	Psoriasis and related disorders	0.0161177	1.01625	0.0141708	0.255377	495102	5256	489846	3	0	0.193724	2	0.907681	FALSE	FALSE	Low heterogeneity
694.1	Vitiligo	-0.0627668	0.939162	0.05525	0.255935	496741	331	496410	3	0	0.191802	2	0.908554	FALSE	FALSE	Low heterogeneity
389.2	Conductive hearing loss	0.0267793	1.02714	0.0235881	0.256254	503694	1869	501825	3	0	1.97532	2	0.372447	FALSE	FALSE	Low heterogeneity
363.3	Chorioretinal scars	0.040026	1.04084	0.0353335	0.257296	498581	818	497763	3	0	1.52581	2	0.466309	FALSE	FALSE	Low heterogeneity
228.1	Hemangioma of skin and subcutaneous tissue	-0.0195459	0.980644	0.017285	0.258138	95420	3693	91727	2	0	0.024489	1	0.875647	FALSE	FALSE	Low heterogeneity
965.3	Salicylates causing adverse effects in therapeutic use	-0.0489835	0.952197	0.043473	0.259846	436179	537	435642	2	0	0.0278057	1	0.867566	FALSE	FALSE	Low heterogeneity
271.3	Intestinal disaccharidase deficiencies and disaccharide malabsorption	-0.0193501	0.980836	0.0172005	0.2606	521145	3744	517401	3	0	0.532435	2	0.766273	FALSE	FALSE	Low heterogeneity
573.5	Jaundice (not of newborn)	0.0259294	1.02627	0.0230514	0.26065	455351	1949	453402	2	0	0.248878	1	0.617866	FALSE	FALSE	Low heterogeneity
363	Chorioretinal inflammations, scars, and other disorders of choroid	0.0334933	1.03406	0.0297948	0.260956	498925	1162	497763	3	0	1.57329	2	0.455371	FALSE	FALSE	Low heterogeneity
324	Other CNS infection and poliomyelitis	0.0430362	1.04398	0.0383763	0.262107	519735	683	519052	3	0	0.492777	2	0.781618	FALSE	FALSE	Low heterogeneity
426.3	Bundle branch block	0.0140516	1.01415	0.0125758	0.263842	469830	7040	462790	3	0	1.93389	2	0.380243	FALSE	FALSE	Low heterogeneity
642.1	Preeclampsia and eclampsia	-0.0397811	0.961	0.0356084	0.263917	282642	823	281819	3	0	0.837932	2	0.657727	FALSE	FALSE	Low heterogeneity
803	Fracture of upper limb	0.0102377	1.01029	0.00916452	0.263949	498509	12630	485879	3	11.7389	2.26601	2	0.322065	FALSE	FALSE	Low heterogeneity
288.3	Eosinophilia	-0.0667446	0.935434	0.0599184	0.265311	457244	278	456966	2	0	0.294364	1	0.587437	FALSE	FALSE	Low heterogeneity
573.3	Hepatomegaly	0.0311586	1.03165	0.0281005	0.267506	497515	1309	496206	3	0	0.210504	2	0.900098	FALSE	FALSE	Low heterogeneity
790.1	Elevated sedimentation rate	-0.0606441	0.941158	0.054739	0.267915	459148	339	458809	2	72.381	3.62069	1	0.0570652	FALSE	FALSE	High heterogeneity
458.1	Orthostatic hypotension	0.0187859	1.01896	0.0171129	0.27231	489353	3599	485754	3	0	1.20513	2	0.547406	FALSE	FALSE	Low heterogeneity
782.6	Pallor and flushing	-0.0253594	0.974959	0.023119	0.272682	513577	2002	511575	3	0	0.742379	2	0.689913	FALSE	FALSE	Low heterogeneity
379.5	Disorders of iris and ciliary body	0.0356281	1.03627	0.0325812	0.274167	498941	954	497987	3	0	0.420406	2	0.81042	FALSE	FALSE	Low heterogeneity
112	Candidiasis	0.0123605	1.01244	0.0113457	0.275956	513842	8677	505165	3	0	1.88794	2	0.389081	FALSE	FALSE	Low heterogeneity
480.3	Pneumonia due to fungus (mycoses)	-0.0568969	0.944691	0.0522743	0.276405	494173	366	493807	3	0	0.963109	2	0.617822	FALSE	FALSE	Low heterogeneity
523	Gingival and periodontal diseases	0.0188142	1.01899	0.017301	0.276833	505443	3471	501972	3	0	0.0289277	2	0.98564	FALSE	FALSE	Low heterogeneity
612.1	Galactorrhea	0.0663919	1.06865	0.0612561	0.278435	84778	265	84513	2	0	0.774895	1	0.378707	FALSE	FALSE	Low heterogeneity
962.3	Hormones and synthetic substitutes causing adverse effects in therapeutic use	0.0367313	1.03741	0.0339003	0.278583	436536	894	435642	2	0	0.299138	1	0.584423	FALSE	FALSE	Low heterogeneity
742.8	Articular cartilage disorder	0.0335063	1.03407	0.0309769	0.279406	499637	1063	498574	3	27.0655	2.74219	2	0.253829	FALSE	FALSE	Moderate heterogeneity
910	Superficial injury, infected	0.0671338	1.06944	0.0621813	0.2803	96941	255	96686	2	0	0.862227	1	0.353116	FALSE	FALSE	Low heterogeneity
626.1	Irregular menstrual cycle/bleeding	0.00815131	1.00818	0.00757217	0.281712	256035	20649	235386	3	80.5959	10.3071	2	0.0057789	FALSE	FALSE	Significant heterogeneity
611.3	Lump or mass in breast	0.0156927	1.01582	0.0145958	0.282307	464051	5476	458575	2	0	0.46167	1	0.496844	FALSE	FALSE	Low heterogeneity
136	Other infectious and parasitic diseases	0.0173264	1.01748	0.0161331	0.282836	519606	4224	515382	3	10.4092	2.23237	2	0.327527	FALSE	FALSE	Low heterogeneity
282.9	Other hereditary hemolytic anemias	0.0567313	1.05837	0.0528835	0.283379	480652	353	480299	3	60.1004	5.01258	2	0.0815704	FALSE	FALSE	High heterogeneity
643	Excessive vomiting in pregnancy	0.0409228	1.04177	0.0381776	0.283761	284056	707	283349	3	39.0984	3.28398	2	0.193594	FALSE	FALSE	Moderate heterogeneity
320	Meningitis	0.0339497	1.03453	0.0318284	0.286132	520056	1004	519052	3	0	0.354133	2	0.837724	FALSE	FALSE	Low heterogeneity
327.1	Hypersomnia	0.0182318	1.0184	0.0172322	0.290051	73827	3826	70001	2	0	0.0036015	1	0.952146	FALSE	FALSE	Low heterogeneity
452.2	Deep vein thrombosis [DVT]	0.0168116	1.01695	0.0159634	0.292279	77182	4511	72671	2	0	0.219636	1	0.639317	FALSE	FALSE	Low heterogeneity
755.1	Congenital deformities of feet	0.033753	1.03433	0.0321115	0.293204	516700	993	515707	3	0	1.71834	2	0.423513	FALSE	FALSE	Low heterogeneity
395.2	Nonrheumatic aortic valve disorders	0.0180839	1.01825	0.0172246	0.293769	507228	3789	503439	3	0	1.77615	2	0.411447	FALSE	FALSE	Low heterogeneity
245	Thyroiditis	0.0231314	1.0234	0.0220803	0.294822	485120	2198	482922	3	58.0818	4.7712	2	0.0920338	FALSE	FALSE	High heterogeneity
520.2	Disturbances in tooth eruption	0.0192775	1.01946	0.0184109	0.295068	505023	3051	501972	3	79.827	9.91427	2	0.00703307	FALSE	FALSE	Significant heterogeneity
337	Disorders of the autonomic nervous system	0.0269306	1.0273	0.0257594	0.295808	493557	1583	491974	3	0	0.712298	2	0.700368	FALSE	FALSE	Low heterogeneity
246	Other disorders of thyroid	0.0126419	1.01272	0.0121564	0.29837	491453	8531	482922	3	27.0029	2.73984	2	0.254128	FALSE	FALSE	Moderate heterogeneity
362.9	Retinal edema	-0.0464689	0.954594	0.044716	0.298711	84499	529	83970	2	35.0368	1.53933	1	0.214717	FALSE	FALSE	Moderate heterogeneity
535.9	Gastritis and duodenitis, NOS	0.0188769	1.01906	0.018186	0.299276	481400	3249	478151	3	0	0.27169	2	0.872978	FALSE	FALSE	Low heterogeneity
316.1	Polyneuropathy due to drugs	-0.0345864	0.966005	0.0334528	0.301189	472577	933	471644	3	48.6268	3.89308	2	0.142767	FALSE	FALSE	Moderate heterogeneity
613.8	Other specified disorders of breast	0.0201493	1.02035	0.0195435	0.302542	515788	2851	512937	3	0	1.94496	2	0.378144	FALSE	FALSE	Low heterogeneity
759.1	Anomalies of endocrine glands, congenital	0.0773026	1.08037	0.0750061	0.30272	471249	169	471080	2	27.9704	1.38832	1	0.238689	FALSE	FALSE	Moderate heterogeneity
420.22	Chronic pericarditis	0.0575384	1.05923	0.0559168	0.30348	513057	311	512746	3	0	0.930948	2	0.627837	FALSE	FALSE	Low heterogeneity
430	Intracranial hemorrhage	0.0187718	1.01895	0.0182448	0.303534	504953	3106	501847	3	0	0.665514	2	0.716944	FALSE	FALSE	Low heterogeneity
723.1	Torticollis	0.0400284	1.04084	0.0389441	0.304023	484321	670	483651	3	0	0.46236	2	0.793596	FALSE	FALSE	Low heterogeneity
614.51	Cervicitis and endocervicitis	0.0216553	1.02189	0.0210707	0.304069	268106	2336	265770	3	0	0.162141	2	0.922129	FALSE	FALSE	Low heterogeneity
250.11	Type 1 diabetes with ketoacidosis	0.0464294	1.04752	0.0452425	0.304781	477736	630	477106	3	0	0.413047	2	0.813407	FALSE	FALSE	Low heterogeneity
597.1	Urethral stricture (not specified as infectious)	-0.0158865	0.984239	0.0155188	0.305979	502743	4313	498430	3	0	0.87284	2	0.646346	FALSE	FALSE	Low heterogeneity
255.1	Adrenal hyperfunction	0.0381034	1.03884	0.0374467	0.308898	506670	725	505945	3	0	1.4926	2	0.474117	FALSE	FALSE	Low heterogeneity
256.4	Polycystic ovaries	-0.0278769	0.972508	0.0274647	0.310101	276265	1513	274752	3	56.0133	4.54683	2	0.10296	FALSE	FALSE	High heterogeneity
370	Keratitis	0.0205417	1.02075	0.0202513	0.31042	498516	2588	495928	3	0	1.50923	2	0.470193	FALSE	FALSE	Low heterogeneity
427.61	Supraventricular premature beats	-0.0277777	0.972605	0.0274068	0.310806	464220	1430	462790	3	0	0.776067	2	0.67839	FALSE	FALSE	Low heterogeneity
736.2	Acquired deformities of finger	-0.0405677	0.960244	0.0400661	0.311289	493952	634	493318	3	0	0.202175	2	0.903854	FALSE	FALSE	Low heterogeneity
300.8	Acute reaction to stress	0.0293166	1.02975	0.0290202	0.312392	434807	1259	433548	3	0	1.32606	2	0.515289	FALSE	FALSE	Low heterogeneity
306.1	Mental disorders durring/after pregnancy	-0.0337152	0.966847	0.0334455	0.313423	29792	1083	28709	2	32.7942	1.48797	1	0.222532	FALSE	FALSE	Moderate heterogeneity
053.1	Herpes zoster with nervous system complications	-0.0440253	0.95693	0.0437754	0.314555	494603	535	494068	3	0	0.0538581	2	0.97343	FALSE	FALSE	Low heterogeneity
752.1	Neural tube defects	0.0283519	1.02876	0.028216	0.314985	519322	1300	518022	3	0	0.303216	2	0.859325	FALSE	FALSE	Low heterogeneity
524	Dentofacial anomalies, including malocclusion	-0.0334172	0.967135	0.0333357	0.316129	502901	929	501972	3	10.686	2.23929	2	0.326396	FALSE	FALSE	Low heterogeneity
555	Inflammatory bowel disease and other gastroenteritis and colitis	0.0120654	1.01214	0.01206	0.317091	424032	7242	416790	3	0	0.553883	2	0.758099	FALSE	FALSE	Low heterogeneity
425.12	Other hypertrophic cardiomyopathy	0.0449072	1.04593	0.044901	0.317244	513237	491	512746	3	0	0.833671	2	0.659129	FALSE	FALSE	Low heterogeneity
345.12	Partial epilepsy	0.0293759	1.02981	0.0293964	0.317648	493166	1192	491974	3	0	0.0711233	2	0.965063	FALSE	FALSE	Low heterogeneity
352.1	Trigeminal nerve disorders [CN5]	0.028349	1.02875	0.0284038	0.318244	489183	1276	487907	3	0	1.79549	2	0.407487	FALSE	FALSE	Low heterogeneity
530.7	Gastroesophageal laceration-hemorrhage syndrome	0.0475602	1.04871	0.0476555	0.318279	414354	437	413917	2	0	0.391672	1	0.531422	FALSE	FALSE	Low heterogeneity
368.9	Subjective visual disturbances	0.02075	1.02097	0.0208641	0.319966	510246	2396	507850	3	22.7825	2.59009	2	0.273886	FALSE	FALSE	Low heterogeneity
580.3	Nephritis and nephropathy without mention of glomerulonephritis	0.0224048	1.02266	0.0225448	0.320325	493415	2217	491198	3	0	0.750278	2	0.687194	FALSE	FALSE	Low heterogeneity
079.1	Varicella infection	0.0159921	1.01612	0.0160934	0.320367	498519	4451	494068	3	37.3165	3.19063	2	0.202844	FALSE	FALSE	Moderate heterogeneity
715.2	Ankylosing spondylitis	-0.0320793	0.96843	0.0323791	0.321813	455721	974	454747	3	0	1.53789	2	0.463501	FALSE	FALSE	Low heterogeneity
345.1	Epilepsy	0.021696	1.02193	0.0219172	0.322219	494129	2155	491974	3	0	0.359259	2	0.83558	FALSE	FALSE	Low heterogeneity
750.2	Lower gastrointestinal congenital anomalies	0.027576	1.02796	0.0278897	0.322785	516020	1321	514699	3	0	1.54827	2	0.461103	FALSE	FALSE	Low heterogeneity
593.2	Microscopic hematuria	0.023604	1.02388	0.0238809	0.322954	76685	1851	74834	2	0	0.305274	1	0.580595	FALSE	FALSE	Low heterogeneity
367.9	Blindness and low vision	0.0188571	1.01904	0.019098	0.323453	506238	2886	503352	3	0	0.228334	2	0.892109	FALSE	FALSE	Low heterogeneity
695.3	Rosacea	-0.0161765	0.983954	0.0163847	0.323502	500527	4117	496410	3	55.0956	4.4539	2	0.107857	FALSE	FALSE	High heterogeneity
365.11	Primary open angle glaucoma	-0.0239974	0.976288	0.0243184	0.323742	499518	1755	497763	3	0	0.563904	2	0.75431	FALSE	FALSE	Low heterogeneity
750.13	Congenital anomalies of mouth/tongue	0.0511766	1.05251	0.0519324	0.324404	515062	363	514699	3	0	0.673158	2	0.71421	FALSE	FALSE	Low heterogeneity
415.21	Primary pulmonary hypertension	0.0270556	1.02742	0.0274749	0.324752	508746	1368	507378	3	58.8915	4.86518	2	0.0878092	FALSE	FALSE	High heterogeneity
809	Fracture of unspecified bones	0.0146236	1.01473	0.0148843	0.325859	490774	4895	485879	3	0	0.714616	2	0.699557	FALSE	FALSE	Low heterogeneity
473.1	Chronic laryngitis	0.0492695	1.0505	0.0502548	0.326892	469771	392	469379	3	80.1271	10.064	2	0.00652582	FALSE	FALSE	Significant heterogeneity
800.4	Fracture of patella	0.0265417	1.0269	0.0270966	0.327323	487266	1387	485879	3	8.75877	2.19199	2	0.334207	FALSE	FALSE	Low heterogeneity
244	Hypothyroidism	0.00623239	1.00625	0.00636707	0.327655	512803	29881	482922	3	0	0.14287	2	0.931057	FALSE	FALSE	Low heterogeneity
245.21	Chronic lymphocytic thyroiditis	0.0239018	1.02419	0.0244371	0.328028	484708	1786	482922	3	0	1.32266	2	0.516164	FALSE	FALSE	Low heterogeneity
440.1	Atherosclerosis of renal artery	0.0450935	1.04613	0.0461276	0.328282	499575	471	499104	3	0	0.722003	2	0.696978	FALSE	FALSE	Low heterogeneity
362.7	Hereditary retinal dystrophies	-0.0480601	0.953077	0.0491899	0.328554	496379	418	495961	3	0	0.943658	2	0.62386	FALSE	FALSE	Low heterogeneity
289.8	Polycythemia, secondary	0.0344761	1.03508	0.0353131	0.328917	497906	813	497093	3	0	0.671938	2	0.714645	FALSE	FALSE	Low heterogeneity
624.1	Dystrophy of female genital tract	-0.0410686	0.959763	0.0422634	0.331184	266771	574	266197	3	0	1.22588	2	0.541755	FALSE	FALSE	Low heterogeneity
189.2	Cancer of bladder	0.0148448	1.01496	0.0152829	0.331382	518086	4568	513518	3	0	0.35306	2	0.838174	FALSE	FALSE	Low heterogeneity
747.13	Congenital anomalies of great vessels	0.0199927	1.02019	0.0207241	0.334689	517435	2385	515050	3	0	1.78827	2	0.408962	FALSE	FALSE	Low heterogeneity
689	Disorder of skin and subcutaneous tissue NOS	-0.00726874	0.992758	0.00753668	0.334821	521332	21158	500174	3	0	1.83086	2	0.400344	FALSE	FALSE	Low heterogeneity
446.5	Giant cell arteritis	-0.0404511	0.960356	0.0419624	0.335054	499677	573	499104	3	61.2689	5.16381	2	0.0756298	FALSE	FALSE	High heterogeneity
739	Contracture of joint	0.025458	1.02578	0.0265361	0.337371	494781	1463	493318	3	16.1267	2.38455	2	0.30353	FALSE	FALSE	Low heterogeneity
697	Sarcoidosis	0.0284959	1.02891	0.0297234	0.337709	497564	1154	496410	3	62.5494	5.34037	2	0.0692393	FALSE	FALSE	High heterogeneity
362	Other retinal disorders	0.00999052	1.01004	0.0104542	0.33925	506429	10468	495961	3	34.3559	3.04673	2	0.217977	FALSE	FALSE	Moderate heterogeneity
252.2	Hypoparathyroidism	-0.0341145	0.966461	0.0358161	0.340847	506751	806	505945	3	0	0.00314867	2	0.998427	FALSE	FALSE	Low heterogeneity
381.1	Otitis media	0.0109882	1.01105	0.0115419	0.341083	515105	8307	506798	3	0	0.628103	2	0.730481	FALSE	FALSE	Low heterogeneity
520	Disorders of tooth development	0.0177892	1.01795	0.0187028	0.341526	504920	2948	501972	3	58.7065	4.84337	2	0.0887718	FALSE	FALSE	High heterogeneity
367.2	Astigmatism	-0.011621	0.988446	0.0122179	0.341529	511227	7875	503352	3	64.0587	5.56463	2	0.0618951	FALSE	FALSE	High heterogeneity
288.1	Decreased white blood cell count	0.012563	1.01264	0.0132105	0.341609	504176	5996	498180	3	8.8121	2.19327	2	0.333993	FALSE	FALSE	Low heterogeneity
327.4	Insomnia	0.0100724	1.01012	0.0106065	0.342295	499774	10880	488894	3	0	0.277988	2	0.870233	FALSE	FALSE	Low heterogeneity
735.2	Acquired toe deformities	-0.0109219	0.989137	0.0115179	0.342999	501353	8035	493318	3	68.7264	6.39517	2	0.0408607	FALSE	FALSE	Significant heterogeneity
070.4	Chronic hepatitis	0.0374658	1.03818	0.0396001	0.344096	494708	640	494068	3	44.6579	3.61388	2	0.164155	FALSE	FALSE	Moderate heterogeneity
907	Injuries to the nervous system	0.0188945	1.01907	0.0200168	0.345205	521171	2577	518594	3	30.1558	2.86352	2	0.238888	FALSE	FALSE	Moderate heterogeneity
348	Other conditions of brain	0.0165755	1.01671	0.0175626	0.345273	495415	3441	491974	3	53.6096	4.31124	2	0.115832	FALSE	FALSE	High heterogeneity
369.5	Conjunctivitis, infectious	-0.0128927	0.98719	0.0136832	0.346075	501959	6031	495928	3	62.7155	5.36416	2	0.0684206	FALSE	FALSE	High heterogeneity
578.9	Hemorrhage of gastrointestinal tract	0.0107349	1.01079	0.0114106	0.346813	491885	8063	483822	3	60.0135	5.00169	2	0.0820158	FALSE	FALSE	High heterogeneity
577.3	Cyst and pseudocyst of pancreas	0.0268293	1.02719	0.0285319	0.34705	516564	1264	515300	3	0	0.245405	2	0.884527	FALSE	FALSE	Low heterogeneity
736	Other acquired deformities of limbs	0.0131744	1.01326	0.014047	0.348307	498762	5444	493318	3	14.154	2.32975	2	0.311961	FALSE	FALSE	Low heterogeneity
191	Manlignant and unknown neoplasms of brain and nervous system	-0.0207872	0.979427	0.0222226	0.349579	517917	2112	515805	3	0	0.244866	2	0.884765	FALSE	FALSE	Low heterogeneity
189.4	Malignant neoplasm of other urinary organs	0.0315856	1.03209	0.0340659	0.353828	514416	898	513518	3	0	0.500486	2	0.778612	FALSE	FALSE	Low heterogeneity
610	Benign mammary dysplasias	0.0111739	1.01124	0.0120558	0.354006	273205	7979	265226	3	0	1.76643	2	0.413451	FALSE	FALSE	Low heterogeneity
187.8	Neoplasm of uncertain behavior of male genital organs	0.068302	1.07069	0.0737294	0.354245	208422	177	208245	2	70.0909	3.34347	1	0.0674723	FALSE	FALSE	High heterogeneity
701.3	Circumscribed scleroderma	-0.0299692	0.970475	0.0323693	0.354523	502450	1005	501445	3	0	1.12627	2	0.569421	FALSE	FALSE	Low heterogeneity
281.12	Other vitamin B12 deficiency anemia	0.0353896	1.03602	0.0382457	0.354799	480996	697	480299	3	0	1.7404	2	0.418867	FALSE	FALSE	Low heterogeneity
840.3	Joint/ligament sprain	0.0150913	1.01521	0.0163126	0.354898	84010	4213	79797	2	0	0.0805315	1	0.776578	FALSE	FALSE	Low heterogeneity
252	Disorders of parathyroid gland	0.0149838	1.0151	0.0162907	0.35769	510003	4058	505945	3	0	0.370169	2	0.831034	FALSE	FALSE	Low heterogeneity
221	Benign neoplasm of other female genital organs	-0.0201124	0.980088	0.0218835	0.35806	218829	2427	216402	2	44.9938	1.81798	1	0.177554	FALSE	FALSE	Moderate heterogeneity
246.2	Thyroid cyst	-0.0676336	0.934603	0.0735902	0.358065	76590	183	76407	2	0	0.780795	1	0.376898	FALSE	FALSE	Low heterogeneity
612	Breast conditions, congenital or relating to hormones	0.0178357	1.018	0.0194588	0.359359	504346	2784	501562	3	0	1.87508	2	0.39159	FALSE	FALSE	Low heterogeneity
201	Hodgkin's disease	0.0385437	1.0393	0.0421717	0.360732	513159	561	512598	3	0	0.693976	2	0.706814	FALSE	FALSE	Low heterogeneity
614.31	Acute inflammatory pelvic disease	0.0687358	1.07115	0.0752534	0.361036	241070	170	240900	2	0	6.03111e-05	1	0.993804	FALSE	FALSE	Low heterogeneity
245.2	Chronic thyroiditis	0.0220339	1.02228	0.0241499	0.361567	484751	1829	482922	3	25.9837	2.70211	2	0.258967	FALSE	FALSE	Moderate heterogeneity
772.2	Spasm of muscle	0.0187608	1.01894	0.0205797	0.36197	91179	2579	88600	2	74.6473	3.94435	1	0.0470291	FALSE	FALSE	Significant heterogeneity
473.3	Paralysis/spasm of vocal cords or larynx	0.0259802	1.02632	0.0286048	0.363747	470651	1272	469379	3	0	0.252633	2	0.881336	FALSE	FALSE	Low heterogeneity
522	Diseases of pulp and periapical tissues	0.0163675	1.0165	0.0180308	0.36401	505150	3178	501972	3	66.7604	6.01692	2	0.0493676	FALSE	FALSE	Significant heterogeneity
198	Secondary malignant neoplasm	0.00749014	1.00752	0.00825559	0.364258	474379	16916	457463	3	4.97406	2.10469	2	0.349118	FALSE	FALSE	Low heterogeneity
530.6	Diverticulum of esophagus, acquired	-0.0524368	0.948914	0.0578102	0.364379	414217	300	413917	2	0	0.164532	1	0.685018	FALSE	FALSE	Low heterogeneity
573.9	Abnormal serum enzyme levels	0.013487	1.01358	0.0148989	0.365342	458725	5323	453402	2	0	0.552567	1	0.457271	FALSE	FALSE	Low heterogeneity
624	Symptoms involving female genital tract	-0.0188862	0.981291	0.0208806	0.365739	268695	2498	266197	3	10.1744	2.22654	2	0.328484	FALSE	FALSE	Low heterogeneity
381	Otitis media and Eustachian tube disorders	0.00910193	1.00914	0.0100896	0.366999	517873	11075	506798	3	0	0.191853	2	0.908531	FALSE	FALSE	Low heterogeneity
378.2	Nystagmus and other irregular eye movements	0.0399166	1.04072	0.0443605	0.368213	498494	507	497987	3	0	0.860572	2	0.650323	FALSE	FALSE	Low heterogeneity
501	Pneumonitis due to inhalation of food or vomitus	0.0227815	1.02304	0.0253852	0.369488	498046	1604	496442	3	0	0.631415	2	0.729273	FALSE	FALSE	Low heterogeneity
159.3	Malignant neoplasm of gallbladder and extrahepatic bile ducts	0.0467015	1.04781	0.0522009	0.370975	446097	365	445732	2	0	0.177458	1	0.673567	FALSE	FALSE	Low heterogeneity
442.2	Aneurysm of iliac artery	-0.045478	0.955541	0.0513643	0.375941	499483	379	499104	3	51.4572	4.12008	2	0.127449	FALSE	FALSE	High heterogeneity
282.8	Other hemoglobinopathies	0.0400414	1.04085	0.0452543	0.376259	480784	485	480299	3	77.5765	8.91921	2	0.0115669	FALSE	FALSE	Significant heterogeneity
528.41	Cyst of the salivary gland	-0.063482	0.938491	0.0717819	0.376495	464603	188	464415	2	0	0.487015	1	0.485262	FALSE	FALSE	Low heterogeneity
512.1	Wheezing	0.0220131	1.02226	0.0248996	0.376657	446867	1776	445091	2	0	0.293326	1	0.588097	FALSE	FALSE	Low heterogeneity
379.3	Aphakia and other disorders of lens	0.0184686	1.01864	0.0210126	0.37944	500306	2319	497987	3	63.462	5.47376	2	0.0647722	FALSE	FALSE	High heterogeneity
550.4	Umbilical hernia	0.0115365	1.0116	0.0132008	0.382163	467094	6053	461041	3	0	0.923214	2	0.63027	FALSE	FALSE	Low heterogeneity
149.4	Cancer of larynx	0.0339123	1.03449	0.03894	0.383816	469809	672	469137	2	0	0.0204727	1	0.886225	FALSE	FALSE	Low heterogeneity
145.5	Cancer of the mouth floor	0.0519327	1.0533	0.0596627	0.384061	469414	277	469137	2	64.2854	2.79998	1	0.0942656	FALSE	FALSE	High heterogeneity
286.1	Congenital coagulation defects	0.028668	1.02908	0.0329574	0.384382	508794	933	507861	3	0	0.353525	2	0.837979	FALSE	FALSE	Low heterogeneity
870	Open wounds of head; neck; and trunk	0.00908967	1.00913	0.0105005	0.386687	510109	9902	500207	3	40.5686	3.36522	2	0.185888	FALSE	FALSE	Moderate heterogeneity
244.4	Hypothyroidism NOS	0.00564689	1.00566	0.00653401	0.387461	511138	28216	482922	3	0	0.0621974	2	0.96938	FALSE	FALSE	Low heterogeneity
252.1	Hyperparathyroidism	0.0146993	1.01481	0.017043	0.388421	509639	3694	505945	3	0	1.47856	2	0.477458	FALSE	FALSE	Low heterogeneity
728.2	Laxity of ligament or hypermobility syndrome	-0.0284732	0.971928	0.0330419	0.388836	460790	941	459849	3	0	0.0145423	2	0.992755	FALSE	FALSE	Low heterogeneity
499	Cystic fibrosis	0.0567058	1.05834	0.0659554	0.389922	96941	224	96717	2	40.7121	1.68669	1	0.194038	FALSE	FALSE	Moderate heterogeneity
187.2	Malignant neoplasm of testis	0.0388982	1.03966	0.0452602	0.3901	208736	491	208245	2	65.7109	2.91638	1	0.0876844	FALSE	FALSE	High heterogeneity
430.3	Subdural hemorrhage	0.0336385	1.03421	0.0391532	0.390257	502500	653	501847	3	0	0.316288	2	0.853727	FALSE	FALSE	Low heterogeneity
411.41	Aneurysm and dissection of heart	0.0274504	1.02783	0.0319801	0.390694	473014	985	472029	3	0	1.98404	2	0.370826	FALSE	FALSE	Low heterogeneity
289.9	Abnormality of red blood cells	0.0380901	1.03882	0.0444488	0.391477	457477	511	456966	2	0	0.83532	1	0.360739	FALSE	FALSE	Low heterogeneity
270.32	Paraproteinemia	0.0279088	1.0283	0.0325818	0.391679	517711	966	516745	3	0	0.12304	2	0.940334	FALSE	FALSE	Low heterogeneity
275.11	Hereditary hemochromatosis	-0.0603448	0.94144	0.070828	0.394219	89923	199	89724	2	0	0.247638	1	0.618743	FALSE	FALSE	Low heterogeneity
362.27	Drusen (degenerative) of retina	0.0289054	1.02933	0.033929	0.394248	84891	921	83970	2	0	0.102344	1	0.749035	FALSE	FALSE	Low heterogeneity
187	Cancer of other male genital organs	0.028209	1.02861	0.0331632	0.394985	226995	926	226069	3	32.5347	2.96449	2	0.227128	FALSE	FALSE	Moderate heterogeneity
302.1	Decreased libido	-0.0361149	0.964529	0.0425497	0.396009	54538	578	53960	2	0	0.54282	1	0.461266	FALSE	FALSE	Low heterogeneity
288.11	Neutropenia	0.0124031	1.01248	0.0146453	0.397052	503017	4837	498180	3	0	1.45354	2	0.483467	FALSE	FALSE	Low heterogeneity
627.21	Symptomatic artificial menopause	-0.0473341	0.953769	0.0560993	0.398806	38821	328	38493	2	41.0778	1.69715	1	0.192661	FALSE	FALSE	Moderate heterogeneity
614.4	Inflammatory diseases of uterus, except cervix	0.0341093	1.0347	0.0406151	0.40101	266382	612	265770	3	21.8847	2.56032	2	0.277993	FALSE	FALSE	Low heterogeneity
292.1	Aphasia/speech disturbance	0.0140502	1.01415	0.0167693	0.402115	509172	3762	505410	3	0	0.297152	2	0.861934	FALSE	FALSE	Low heterogeneity
174.3	Neoplasm of uncertain behavior of breast	0.0383031	1.03905	0.0457223	0.40218	489249	482	488767	3	39.6155	3.31211	2	0.190891	FALSE	FALSE	Moderate heterogeneity
364.41	Keratoconus	0.0524056	1.0538	0.0626805	0.403113	498006	243	497763	3	12.3662	2.28222	2	0.319463	FALSE	FALSE	Low heterogeneity
495.11	Chronic obstructive asthma with exacerbation	0.0667559	1.06903	0.0799474	0.403719	73506	155	73351	2	36.1517	1.56621	1	0.210758	FALSE	FALSE	Moderate heterogeneity
275.1	Disorders of iron metabolism	0.0237491	1.02403	0.0285662	0.405764	513146	1249	511897	3	49.8024	3.98426	2	0.136405	FALSE	FALSE	Moderate heterogeneity
090.2	Gonococcal infections	0.0748885	1.07776	0.0901041	0.405899	95661	116	95545	2	0	0.029929	1	0.862651	FALSE	FALSE	Low heterogeneity
303	Psychogenic and somatoform disorders	-0.0104091	0.989645	0.0125572	0.407141	442218	8670	433548	3	0	1.13067	2	0.568171	FALSE	FALSE	Low heterogeneity
287.31	Primary thrombocytopenia	-0.0239808	0.976304	0.0290286	0.408743	509091	1230	507861	3	0	0.438898	2	0.802961	FALSE	FALSE	Low heterogeneity
362.6	Peripheral retinal degenerations	0.0255426	1.02587	0.0309456	0.409143	497036	1075	495961	3	0	0.597398	2	0.741783	FALSE	FALSE	Low heterogeneity
361	Retinal detachments and defects	-0.0121048	0.987968	0.0146898	0.409924	502571	4808	497763	3	0	0.896255	2	0.638823	FALSE	FALSE	Low heterogeneity
722.8	Postlaminectomy syndrome	0.0287014	1.02912	0.0349229	0.411161	484496	845	483651	3	0	0.527977	2	0.767982	FALSE	FALSE	Low heterogeneity
636	Early or threatened labor; hemorrhage in early pregnancy	-0.0133976	0.986692	0.0163171	0.411602	277056	4145	272911	3	0	1.35015	2	0.509118	FALSE	FALSE	Low heterogeneity
751.11	Congenital anomalies of female genital organs	-0.0263358	0.974008	0.0320872	0.411784	281335	1003	280332	3	0	1.22926	2	0.540841	FALSE	FALSE	Low heterogeneity
653	Problems associated with amniotic cavity and membranes	-0.0169959	0.983148	0.0207083	0.4118	281940	2499	279441	3	0	0.883769	2	0.642824	FALSE	FALSE	Low heterogeneity
379.4	Anomalies of pupillary function	0.0354463	1.03608	0.0431951	0.411869	498527	540	497987	3	0	0.315395	2	0.854108	FALSE	FALSE	Low heterogeneity
733.2	Cyst of bone	0.0310101	1.0315	0.037829	0.412362	481725	704	481021	3	0	1.34731	2	0.509841	FALSE	FALSE	Low heterogeneity
733.4	Aseptic necrosis of bone	0.0229159	1.02318	0.02799	0.412948	482327	1306	481021	3	0	1.39607	2	0.497561	FALSE	FALSE	Low heterogeneity
199	Neoplasm of uncertain behavior	-0.00893777	0.991102	0.0110459	0.418431	467444	9981	457463	3	63.2105	5.43633	2	0.0659956	FALSE	FALSE	High heterogeneity
332	Parkinson's disease	0.0190178	1.0192	0.0235156	0.418669	493825	1851	491974	3	0	1.58125	2	0.453561	FALSE	FALSE	Low heterogeneity
164	Cancer of intrathoracic organs	0.055045	1.05659	0.0686869	0.422906	470402	204	470198	2	0	0.1391	1	0.709177	FALSE	FALSE	Low heterogeneity
601.4	Balanoposthitis	-0.0352843	0.965331	0.0443131	0.425888	208140	513	207627	3	1.34165	2.0272	2	0.362911	FALSE	FALSE	Low heterogeneity
476	Allergic rhinitis	0.00640054	1.00642	0.00803838	0.425888	491326	21947	469379	3	0	0.0925596	2	0.954775	FALSE	FALSE	Low heterogeneity
427.6	Premature beats	0.0124176	1.01249	0.0156097	0.426321	467495	4705	462790	3	0	0.00751459	2	0.99625	FALSE	FALSE	Low heterogeneity
717	Polymyalgia Rheumatica	0.0199108	1.02011	0.0250299	0.426333	521332	1639	519693	3	0	0.396808	2	0.820038	FALSE	FALSE	Low heterogeneity
635	Hemorrhage during pregnancy; childbirth and postpartum	-0.0148185	0.985291	0.0186483	0.426828	276028	3117	272911	3	62.9413	5.39685	2	0.0673115	FALSE	FALSE	High heterogeneity
368.3	Anisometropia	0.0327653	1.03331	0.0412645	0.427177	508439	589	507850	3	48.8361	3.909	2	0.141635	FALSE	FALSE	Moderate heterogeneity
134	Helminthiases	-0.0476313	0.953485	0.0600149	0.427395	515654	272	515382	3	0	1.06731	2	0.586457	FALSE	FALSE	Low heterogeneity
395.6	Heart valve replaced	0.0156225	1.01575	0.0196978	0.427715	463055	2720	460335	2	0	0.397291	1	0.528492	FALSE	FALSE	Low heterogeneity
367	Disorders of refraction and accommodation; blindness and low vision	-0.00660707	0.993415	0.00835198	0.428898	521322	17970	503352	3	61.1948	5.15395	2	0.0760037	FALSE	FALSE	High heterogeneity
971	Poisoning by drugs primarily affecting the autonomic nervous system	0.0484687	1.04966	0.0617474	0.432482	435898	256	435642	2	0	0.0472999	1	0.82783	FALSE	FALSE	Low heterogeneity
804	Fracture of hand or wrist	-0.0100667	0.989984	0.0128281	0.432606	492255	6376	485879	3	0	0.900591	2	0.63744	FALSE	FALSE	Low heterogeneity
605	Erectile dysfunction [ED]	0.0112311	1.01129	0.0143961	0.435303	210424	6524	203900	3	0	0.543567	2	0.762019	FALSE	FALSE	Low heterogeneity
626.15	Infertility, female, associated with anovulation	-0.0334429	0.96711	0.0429458	0.436143	39071	578	38493	2	0	0.224098	1	0.635935	FALSE	FALSE	Low heterogeneity
381.11	Suppurative and unspecified otitis media	0.0103917	1.01045	0.0133998	0.438036	512935	6137	506798	3	0	1.23002	2	0.540635	FALSE	FALSE	Low heterogeneity
575.9	Nonspecific abnormal findings on radiological and other examination of biliary tract	0.0308628	1.03134	0.0398034	0.438114	452735	636	452099	2	0	0.0414346	1	0.838701	FALSE	FALSE	Low heterogeneity
458.2	Iatrogenic hypotension	0.0194426	1.01963	0.0251205	0.438946	487435	1681	485754	3	0	0.259566	2	0.878286	FALSE	FALSE	Low heterogeneity
296.1	Bipolar	0.0120568	1.01213	0.0155899	0.439301	438122	4574	433548	3	89.2226	18.5574	2	9.33911e-05	FALSE	FALSE	Significant heterogeneity
041.11	Methicillin sensitive Staphylococcus aureus	0.022196	1.02244	0.0287345	0.439848	87252	1270	85982	2	0	0.875457	1	0.349449	FALSE	FALSE	Low heterogeneity
523.1	Gingivitis	0.0323271	1.03286	0.0419497	0.440935	502544	572	501972	3	0	1.00889	2	0.603841	FALSE	FALSE	Low heterogeneity
259	Other endocrine disorders	0.018605	1.01878	0.0242052	0.442108	507740	1795	505945	3	83.3331	11.9998	2	0.00247896	FALSE	FALSE	Significant heterogeneity
649.1	Diabetes or abnormal glucose tolerance complicating pregnancy	-0.0225164	0.977735	0.0293384	0.442802	282086	1260	280826	3	0	1.53939	2	0.463155	FALSE	FALSE	Low heterogeneity
276.11	Hyperosmolality and/or hypernatremia	0.0242133	1.02451	0.0315663	0.443046	498945	1028	497917	3	0	1.22848	2	0.541051	FALSE	FALSE	Low heterogeneity
130.1	Lyme disease	-0.0327889	0.967743	0.0427881	0.443493	92108	568	91540	2	0	0.262309	1	0.608538	FALSE	FALSE	Low heterogeneity
202.24	Large cell lymphoma	0.0277197	1.02811	0.0362443	0.444389	467792	766	467026	2	0	0.00297667	1	0.95649	FALSE	FALSE	Low heterogeneity
433.12	Cerebral atherosclerosis	0.0367209	1.0374	0.048018	0.444432	502275	428	501847	3	0	0.208762	2	0.900882	FALSE	FALSE	Low heterogeneity
358.1	Myasthenia gravis	0.0380864	1.03882	0.0501293	0.447396	510277	391	509886	3	0	1.64891	2	0.438473	FALSE	FALSE	Low heterogeneity
627	Menopausal and postmenopausal disorders	-0.00589234	0.994125	0.00776813	0.448135	255285	19899	235386	3	66.825	6.02863	2	0.0490795	FALSE	FALSE	Significant heterogeneity
414.2	ASCVD	0.0249899	1.0253	0.0329679	0.448446	473006	977	472029	3	0	1.17994	2	0.554344	FALSE	FALSE	Low heterogeneity
364.9	Cornea replaced by transplant	0.0517127	1.05307	0.0682669	0.448746	456524	207	456317	2	0	0.07532	1	0.783743	FALSE	FALSE	Low heterogeneity
346.1	Nonspecific abnormal findings on radiological and other examination of skull and head	0.0187535	1.01893	0.0247729	0.44904	451707	1750	449957	2	0	0.169893	1	0.680207	FALSE	FALSE	Low heterogeneity
727.7	Contracture of tendon (sheath)	0.0254875	1.02582	0.0337591	0.450261	460757	908	459849	3	0	0.985622	2	0.610907	FALSE	FALSE	Low heterogeneity
275.6	Hypercalcemia	0.0160706	1.0162	0.0213178	0.450935	92090	2366	89724	2	0	0.0209506	1	0.884914	FALSE	FALSE	Low heterogeneity
371	Inflammation of the eye	-0.00757429	0.992454	0.0100477	0.45095	507148	11220	495928	3	0	0.310771	2	0.856085	FALSE	FALSE	Low heterogeneity
610.1	Cystic mastopathy	0.0132975	1.01339	0.0176412	0.450984	268735	3509	265226	3	0	0.165304	2	0.920671	FALSE	FALSE	Low heterogeneity
227.3	Benign neoplasm of pituitary gland and craniopharyngeal duct (pouch)	-0.0243104	0.975983	0.0324017	0.453086	515937	979	514958	3	67.4653	6.14728	2	0.0462524	FALSE	FALSE	Significant heterogeneity
327.3	Sleep apnea	0.00585837	1.00588	0.00788711	0.457616	511744	22850	488894	3	0	0.938299	2	0.625534	FALSE	FALSE	Low heterogeneity
709.3	Systemic sclerosis	0.0324891	1.03302	0.0440075	0.460354	492408	520	491888	3	45.2078	3.65015	2	0.161205	FALSE	FALSE	Moderate heterogeneity
807	Fracture of ribs	0.0169582	1.0171	0.0231293	0.463441	487810	1931	485879	3	67.4643	6.14709	2	0.046257	FALSE	FALSE	Significant heterogeneity
374.6	Dermatochalasis	0.0203132	1.02052	0.0278797	0.466245	82789	1412	81377	2	0	0.197086	1	0.657083	FALSE	FALSE	Low heterogeneity
465	Acute upper respiratory infections of multiple or unspecified sites	0.005438	1.00545	0.00748743	0.467665	518025	23742	494283	3	55.7135	4.51605	2	0.104557	FALSE	FALSE	High heterogeneity
803.1	Fracture of humerus	0.01338	1.01347	0.0184377	0.468032	488925	3046	485879	3	0	0.887265	2	0.641701	FALSE	FALSE	Low heterogeneity
596.1	Bladder neck obstruction	0.0142041	1.01431	0.0196709	0.470241	501085	2655	498430	3	0	0.966387	2	0.61681	FALSE	FALSE	Low heterogeneity
686.2	Impetigo	0.0248391	1.02515	0.034412	0.470409	82391	871	81520	2	0	0.23037	1	0.63125	FALSE	FALSE	Low heterogeneity
625	Pain and other symptoms associated with female genital organs	0.00824471	1.00828	0.0114657	0.472093	275711	9514	266197	3	67.6302	6.1786	2	0.0455339	FALSE	FALSE	Significant heterogeneity
117.4	Aspergillosis	-0.0372435	0.963441	0.0519144	0.473125	505534	369	505165	3	0	1.92525	2	0.381889	FALSE	FALSE	Low heterogeneity
386.2	Peripheral or central vertigo	0.012442	1.01252	0.0174405	0.475599	508517	3563	504954	3	0	0.723263	2	0.696539	FALSE	FALSE	Low heterogeneity
153	Colorectal cancer	0.00891294	1.00895	0.0125116	0.476232	480763	6764	473999	3	74.0481	7.70655	2	0.0212102	FALSE	FALSE	Significant heterogeneity
204.22	Myeloid leukemia, chronic	0.0482492	1.04943	0.0678268	0.476862	467235	209	467026	2	0	0.129901	1	0.718534	FALSE	FALSE	Low heterogeneity
199.4	Neurofibromatosis	0.0507	1.05201	0.0714178	0.477762	414625	191	414434	2	72.545	3.64233	1	0.0563281	FALSE	FALSE	High heterogeneity
626	Disorders of menstruation and other abnormal bleeding from female genital tract	0.00481763	1.00483	0.00680933	0.479254	261907	26521	235386	3	79.4752	9.7443	2	0.00765689	FALSE	FALSE	Significant heterogeneity
362.26	Macular puckering of retina	-0.0176973	0.982458	0.0250155	0.479284	85749	1779	83970	2	0	0.193599	1	0.659938	FALSE	FALSE	Low heterogeneity
360	Disorders of the globe	0.0272445	1.02762	0.0385679	0.479937	498435	672	497763	3	35.6224	3.10667	2	0.211541	FALSE	FALSE	Moderate heterogeneity
475	Chronic sinusitis	0.0068027	1.00683	0.00963358	0.480098	482029	12650	469379	3	48.8	3.90625	2	0.14183	FALSE	FALSE	Moderate heterogeneity
110.1	Dermatophytosis	0.00879529	1.00883	0.0124754	0.480803	512622	7457	505165	3	32.8474	2.97829	2	0.225565	FALSE	FALSE	Moderate heterogeneity
257	Testicular dysfunction	0.0165232	1.01666	0.0235288	0.48252	233766	1971	231795	3	0	0.312789	2	0.855222	FALSE	FALSE	Low heterogeneity
705	Disorders of sweat glands	-0.0185787	0.981593	0.0265316	0.483772	498461	1497	496964	3	0	0.443897	2	0.800956	FALSE	FALSE	Low heterogeneity
427.11	Paroxysmal supraventricular tachycardia	0.00998808	1.01004	0.0143296	0.485789	467991	5201	462790	3	0	1.02041	2	0.600374	FALSE	FALSE	Low heterogeneity
189	Cancer of urinary organs (incl. kidney and bladder)	0.00819876	1.00823	0.0117687	0.486018	521317	7799	513518	3	71.4497	7.00518	2	0.0301193	FALSE	FALSE	Significant heterogeneity
643.1	Hyperemesis gravidarum	0.0344514	1.03505	0.0495241	0.486649	283758	409	283349	3	1.50904	2.03064	2	0.362286	FALSE	FALSE	Low heterogeneity
614.53	Cyst or abscess of Bartholin's gland	0.0216001	1.02184	0.0310952	0.487278	266821	1051	265770	3	0	1.45361	2	0.48345	FALSE	FALSE	Low heterogeneity
580.2	Nephrotic syndrome without mention of glomerulonephritis	0.023564	1.02384	0.0339707	0.487897	492074	876	491198	3	0	0.105617	2	0.948562	FALSE	FALSE	Low heterogeneity
270.2	Disorders of amino-acid metabolism	0.0517919	1.05316	0.0748203	0.488801	93277	173	93104	2	0	0.0212985	1	0.883969	FALSE	FALSE	Low heterogeneity
444	Arterial embolism and thrombosis	0.0153901	1.01551	0.0222919	0.48995	501189	2085	499104	3	0	0.542594	2	0.76239	FALSE	FALSE	Low heterogeneity
455	Hemorrhoids	-0.00385643	0.996151	0.00559011	0.490278	493098	36738	456360	3	42.5329	3.48025	2	0.175499	FALSE	FALSE	Moderate heterogeneity
599.3	Dysuria	0.00958842	1.00963	0.0139196	0.490921	439047	6021	433026	2	0	0.493483	1	0.482378	FALSE	FALSE	Low heterogeneity
198.6	Secondary malignancy of bone	0.0121772	1.01225	0.0176983	0.491426	460791	3328	457463	3	0	1.29187	2	0.524171	FALSE	FALSE	Low heterogeneity
529	Diseases and other conditions of the tongue	0.0140438	1.01414	0.0204652	0.492568	510625	2463	508162	3	0	0.424702	2	0.808681	FALSE	FALSE	Low heterogeneity
290.3	Other persistent mental disorders due to conditions classified elsewhere	0.0183568	1.01853	0.026767	0.492841	506875	1465	505410	3	66.4753	5.96575	2	0.050647	FALSE	FALSE	High heterogeneity
608	Other disorders of male genital organs	0.00964092	1.00969	0.0140908	0.493851	209354	5454	203900	3	73.2658	7.48106	2	0.0237415	FALSE	FALSE	Significant heterogeneity
433.5	Cerebral aneurysm	0.0205395	1.02075	0.0300255	0.493931	502982	1135	501847	3	0	0.244865	2	0.884765	FALSE	FALSE	Low heterogeneity
038.2	Gram positive septicemia	0.0237594	1.02404	0.0348433	0.495307	495617	831	494786	3	0	1.56156	2	0.458049	FALSE	FALSE	Low heterogeneity
580.12	Non-proliferative glomerulonephritis	0.0380689	1.0388	0.0558814	0.495717	491511	313	491198	3	17.6209	2.4278	2	0.297037	FALSE	FALSE	Low heterogeneity
250.12	Type 1 diabetes with renal manifestations	0.0295144	1.02995	0.0433708	0.49618	477894	788	477106	3	0	0.0806279	2	0.960488	FALSE	FALSE	Low heterogeneity
751.1	Congenital anomalies of genital organs	-0.0178769	0.982282	0.0262833	0.496403	516197	1498	514699	3	0	1.61585	2	0.445782	FALSE	FALSE	Low heterogeneity
331.9	Cerebral degeneration, unspecified	0.0218657	1.02211	0.0321988	0.497084	492960	986	491974	3	67.4707	6.14831	2	0.0462287	FALSE	FALSE	Significant heterogeneity
327.41	Organic or persistent insomnia	-0.0143022	0.9858	0.0210798	0.497467	491331	2437	488894	3	0	0.348055	2	0.840274	FALSE	FALSE	Low heterogeneity
732.7	Osteochondritis dissecans	0.0445416	1.04555	0.0657117	0.497877	481242	221	481021	3	22.5283	2.58159	2	0.275052	FALSE	FALSE	Low heterogeneity
743.21	Pathologic fracture of vertebrae	0.0275962	1.02798	0.0408366	0.499186	81457	622	80835	2	2.33362	1.02389	1	0.311597	FALSE	FALSE	Low heterogeneity
634.1	Missed abortion/Hydatidiform mole	-0.016297	0.983835	0.0242057	0.500774	274703	1792	272911	3	71.9659	7.13417	2	0.028238	FALSE	FALSE	Significant heterogeneity
751.22	Other specified congenital anomalies of kidney	-0.0239444	0.97634	0.0356033	0.501245	515503	804	514699	3	12.385	2.28271	2	0.319385	FALSE	FALSE	Low heterogeneity
947	Urticaria	0.0126671	1.01275	0.0188683	0.502004	495332	3017	492315	3	0	0.351035	2	0.839023	FALSE	FALSE	Low heterogeneity
369	Infection of the eye	-0.00838964	0.991645	0.0125269	0.50303	503150	7222	495928	3	2.50032	2.05129	2	0.358565	FALSE	FALSE	Low heterogeneity
381.9	Otorrhea	-0.0235875	0.976689	0.0352253	0.503101	507623	825	506798	3	8.50649	2.18595	2	0.335218	FALSE	FALSE	Low heterogeneity
383	Otosclerosis	0.0276304	1.02802	0.0412656	0.503129	507387	589	506798	3	27.3208	2.75182	2	0.25261	FALSE	FALSE	Moderate heterogeneity
703	Diseases of nail, NOS	0.0116002	1.01167	0.0173583	0.503956	508038	3631	504407	3	0	0.368407	2	0.831767	FALSE	FALSE	Low heterogeneity
371.1	Uveitis, noninfectious or NOS	-0.0182603	0.981905	0.0273905	0.504984	497305	1377	495928	3	0	0.524861	2	0.76918	FALSE	FALSE	Low heterogeneity
598	Abnormal findings on examination of urine	0.0109093	1.01097	0.0163824	0.505465	474644	3835	470809	2	0	0.499394	1	0.479766	FALSE	FALSE	Low heterogeneity
427.4	Cardiac arrest and ventricular fibrillation	0.0152466	1.01536	0.0229426	0.506336	464752	1962	462790	3	0	0.680552	2	0.711574	FALSE	FALSE	Low heterogeneity
343	Infantile cerebral palsy	0.0443655	1.04536	0.0670264	0.508028	450174	217	449957	2	0	0.221198	1	0.638129	FALSE	FALSE	Low heterogeneity
368.4	Visual field defects	-0.0171886	0.982958	0.026079	0.509834	466395	1557	464838	2	23.1475	1.30119	1	0.253995	FALSE	FALSE	Low heterogeneity
871.3	Open wound of foot except toe(s) alone	-0.0201399	0.980062	0.0305665	0.509967	501320	1113	500207	3	13.3787	2.3089	2	0.315231	FALSE	FALSE	Low heterogeneity
941	Adverse reaction to serum or vaccine	0.0315761	1.03208	0.0481106	0.511617	455112	434	454678	2	62.9384	2.69821	1	0.100461	FALSE	FALSE	High heterogeneity
737.1	Kyphosis (acquired)	0.024219	1.02451	0.0369221	0.511856	83943	758	83185	2	0	0.0129252	1	0.909484	FALSE	FALSE	Low heterogeneity
228	Hemangioma and lymphangioma, any site	-0.00826226	0.991772	0.0125985	0.511945	521332	6875	514457	3	0	0.419066	2	0.810963	FALSE	FALSE	Low heterogeneity
758.1	Chromosomal anomalies	-0.0378573	0.96285	0.0577619	0.512209	517290	296	516994	3	0	1.50023	2	0.472312	FALSE	FALSE	Low heterogeneity
313.3	Autism	-0.0442614	0.956704	0.0679226	0.514631	516615	211	516404	3	0	1.80549	2	0.405456	FALSE	FALSE	Low heterogeneity
602	Other disorders of prostate	0.0145982	1.01471	0.0224035	0.514657	209697	2070	207627	3	0	0.106519	2	0.948134	FALSE	FALSE	Low heterogeneity
315.2	Speech and language disorder	0.0306485	1.03112	0.0470758	0.515017	516854	450	516404	3	58.5002	4.8193	2	0.0898466	FALSE	FALSE	High heterogeneity
527.2	Sialoadenitis	0.0198608	1.02006	0.0305149	0.51514	509262	1100	508162	3	62.9071	5.39187	2	0.0674794	FALSE	FALSE	High heterogeneity
295.3	Psychosis	0.0183189	1.01849	0.0281991	0.515933	434882	1334	433548	3	0	1.85007	2	0.396518	FALSE	FALSE	Low heterogeneity
198.4	Secondary malignant neoplasm of liver	-0.0109463	0.989113	0.0168798	0.516671	461107	3644	457463	3	66.2788	5.93098	2	0.0515351	FALSE	FALSE	High heterogeneity
426.25	Other heart block	-0.0315319	0.96896	0.049014	0.520015	463211	421	462790	3	0	0.0806278	2	0.960488	FALSE	FALSE	Low heterogeneity
603.2	Spermatocele	-0.0363626	0.964291	0.0565516	0.520225	29284	317	28967	2	24.5639	1.32563	1	0.249585	FALSE	FALSE	Low heterogeneity
743.22	Pathologic fracture of femur	0.0414054	1.04227	0.0644405	0.520525	81071	236	80835	2	0	0.283905	1	0.594153	FALSE	FALSE	Low heterogeneity
711.1	Pyogenic arthritis	-0.021852	0.978385	0.0342796	0.523823	456863	874	455989	3	45.0003	3.63638	2	0.162319	FALSE	FALSE	Moderate heterogeneity
756.3	Congenital anomalies of muscle, tendon, fascia, and connective tissue	0.0262186	1.02657	0.0411582	0.524111	516303	596	515707	3	36.945	3.17184	2	0.20476	FALSE	FALSE	Moderate heterogeneity
747.1	Cardiac congenital anomalies	0.00889361	1.00893	0.0139623	0.524141	520431	5381	515050	3	0	1.08568	2	0.581094	FALSE	FALSE	Low heterogeneity
702.2	Seborrheic keratosis	0.00569807	1.00571	0.00895537	0.524598	516237	15365	500872	3	17.8554	2.43473	2	0.296009	FALSE	FALSE	Low heterogeneity
522.1	Pulpitis and necrosis of tooth pulp	-0.04784	0.953286	0.0752276	0.524818	456669	175	456494	2	43.8198	1.77999	1	0.182151	FALSE	FALSE	Moderate heterogeneity
216	Benign neoplasm of skin	-0.00422618	0.995783	0.00665133	0.525175	519838	28057	491781	3	73.7483	7.61855	2	0.0221643	FALSE	FALSE	Significant heterogeneity
942	Infusion and transfusion reaction	0.0318241	1.03234	0.0501277	0.52552	455080	402	454678	2	0	0.0486034	1	0.825511	FALSE	FALSE	Low heterogeneity
733	Other disorders of bone and cartilage	0.00656381	1.00659	0.0103609	0.526394	492772	11751	481021	3	0	1.86888	2	0.392806	FALSE	FALSE	Low heterogeneity
528.5	Diseases of lips	-0.015838	0.984287	0.0250396	0.527049	509806	1644	508162	3	31.899	2.93682	2	0.230292	FALSE	FALSE	Moderate heterogeneity
800.2	Fracture of unspecified part of femur	0.0203858	1.02059	0.032466	0.530062	486853	974	485879	3	0	1.23421	2	0.539503	FALSE	FALSE	Low heterogeneity
870.5	Open wound of lip and mouth	-0.0283988	0.972001	0.0452379	0.530157	84943	502	84441	2	64.8004	2.84094	1	0.0918905	FALSE	FALSE	High heterogeneity
255.11	Cushing's syndrome	0.0319241	1.03244	0.0508862	0.530422	506329	384	505945	3	0	1.59602	2	0.450223	FALSE	FALSE	Low heterogeneity
495.2	Asthma with exacerbation	0.0106447	1.0107	0.0169963	0.531122	467403	3824	463579	3	53.9253	4.34077	2	0.114133	FALSE	FALSE	High heterogeneity
528.12	Oral aphthae	-0.0242803	0.976012	0.0387696	0.531137	508845	683	508162	3	0	1.12435	2	0.569969	FALSE	FALSE	Low heterogeneity
800.3	Fracture of tibia and fibula	0.0103425	1.0104	0.016585	0.532886	489655	3776	485879	3	0	0.386463	2	0.824291	FALSE	FALSE	Low heterogeneity
315.1	Learning disorder	0.0370727	1.03777	0.0594528	0.532913	471740	280	471460	2	0	0.00752761	1	0.930861	FALSE	FALSE	Low heterogeneity
704.2	Hirsutism	0.0245813	1.02489	0.0394518	0.533237	87469	678	86791	2	18.0969	1.22096	1	0.269173	FALSE	FALSE	Low heterogeneity
427.42	Cardiac arrest	0.0160469	1.01618	0.025763	0.533372	464335	1545	462790	3	0	0.308221	2	0.857177	FALSE	FALSE	Low heterogeneity
704.12	Telogen effluvium	-0.0456586	0.955368	0.073405	0.533935	86976	185	86791	2	78.4882	4.64861	1	0.0310787	FALSE	FALSE	Significant heterogeneity
724.8	Other symptoms referable to back	0.0162223	1.01635	0.0260898	0.534082	485200	1549	483651	3	46.5362	3.74085	2	0.154058	FALSE	FALSE	Moderate heterogeneity
735	Acquired foot deformities	-0.00507169	0.994941	0.00818884	0.535691	509789	16471	493318	3	28.5445	2.79894	2	0.246727	FALSE	FALSE	Moderate heterogeneity
531.5	Gastrojejunal ulcer	0.0391175	1.03989	0.0632862	0.536506	93992	249	93743	2	0	0.216258	1	0.641906	FALSE	FALSE	Low heterogeneity
253.2	Pituitary hypofunction	0.0245495	1.02485	0.0398079	0.537434	506580	635	505945	3	15.2411	2.35963	2	0.307335	FALSE	FALSE	Low heterogeneity
700	Corns and callosities	-0.0122201	0.987854	0.019888	0.538922	504284	2839	501445	3	0	1.03616	2	0.595664	FALSE	FALSE	Low heterogeneity
189.21	Malignant neoplasm of bladder	0.0098513	1.0099	0.0161045	0.54073	517641	4123	513518	3	0	0.955937	2	0.620042	FALSE	FALSE	Low heterogeneity
818	Intracranial hemorrhage (injury)	-0.019909	0.980288	0.0326123	0.541547	515106	960	514146	3	59.8585	4.98237	2	0.0828116	FALSE	FALSE	High heterogeneity
741.1	Ankylosis of joint	0.0283995	1.02881	0.0465753	0.542024	499037	463	498574	3	0	1.12193	2	0.570658	FALSE	FALSE	Low heterogeneity
949	Allergies, other	-0.00752621	0.992502	0.0123626	0.542664	500801	8486	492315	3	73.2295	7.4709	2	0.0238624	FALSE	FALSE	Significant heterogeneity
475.9	Postnasal drip	0.0137089	1.0138	0.0225235	0.542758	66632	2133	64499	2	30.1365	1.43136	1	0.231542	FALSE	FALSE	Moderate heterogeneity
742.2	Pathological, developmental or recurrent dislocation	-0.0264282	0.973918	0.043539	0.543851	499117	543	498574	3	0	0.846792	2	0.654819	FALSE	FALSE	Low heterogeneity
472	Chronic pharyngitis and nasopharyngitis	0.00873426	1.00877	0.0144216	0.544756	474660	5281	469379	3	0	1.77268	2	0.412162	FALSE	FALSE	Low heterogeneity
753	Congenital anomalies of the eye	-0.0247607	0.975543	0.0408949	0.544866	518632	610	518022	3	60.768	5.09788	2	0.0781644	FALSE	FALSE	High heterogeneity
612.2	Hypertrophy of breast (Gynecomastia)	0.0129862	1.01307	0.0214505	0.544911	503831	2269	501562	3	0	1.173	2	0.556272	FALSE	FALSE	Low heterogeneity
599.6	Oliguria and anuria	0.0227123	1.02297	0.0375415	0.545185	433767	741	433026	2	0	0.293132	1	0.58822	FALSE	FALSE	Low heterogeneity
378.5	Paralytic strabismus	-0.0215107	0.978719	0.0356338	0.54607	498790	803	497987	3	0	0.694965	2	0.706464	FALSE	FALSE	Low heterogeneity
963.1	Antineoplastic and immunosuppressive drugs causing adverse effects	-0.0123046	0.987771	0.0204304	0.546994	88096	2678	85418	2	18.3236	1.22434	1	0.26851	FALSE	FALSE	Low heterogeneity
379.1	Scleritis and episcleritis	-0.0347295	0.965867	0.0577165	0.547357	81738	304	81434	2	45.539	1.83617	1	0.1754	FALSE	FALSE	Moderate heterogeneity
619.4	Noninflammatory disorders of vagina	-0.00781287	0.992218	0.0130403	0.549084	271154	6649	264505	3	0	1.21047	2	0.545947	FALSE	FALSE	Low heterogeneity
634	Miscarriage; stillbirth	-0.00756949	0.992459	0.0127249	0.551941	279906	6995	272911	3	0	0.590929	2	0.744186	FALSE	FALSE	Low heterogeneity
374.3	Ptosis of eyelid	0.0098833	1.00993	0.0166284	0.552269	499721	3793	495928	3	0	0.358823	2	0.835762	FALSE	FALSE	Low heterogeneity
204.4	Multiple myeloma	0.0190033	1.01918	0.0320467	0.55319	513579	981	512598	3	0	1.38979	2	0.499127	FALSE	FALSE	Low heterogeneity
726.2	Synoviopathy	0.0129343	1.01302	0.0218191	0.553316	462086	2237	459849	3	48.5552	3.88766	2	0.143154	FALSE	FALSE	Moderate heterogeneity
743.12	Senile osteoporosis	0.0180822	1.01825	0.0305808	0.554325	82071	1236	80835	2	0	0.385157	1	0.534856	FALSE	FALSE	Low heterogeneity
350.3	Lack of coordination	0.0156607	1.01578	0.0265375	0.5551	465825	1491	464334	2	0	0.73248	1	0.392081	FALSE	FALSE	Low heterogeneity
426.24	Atrioventricular block, complete	-0.0169107	0.983231	0.028853	0.557808	464046	1256	462790	3	49.6874	3.97514	2	0.137028	FALSE	FALSE	Moderate heterogeneity
184.2	Cancer of other female genital organs (excluding uterus and ovary)	-0.0182018	0.981963	0.0312568	0.560343	255485	1077	254408	3	0	0.230285	2	0.891239	FALSE	FALSE	Low heterogeneity
364.4	Corneal degenerations	-0.0194768	0.980712	0.0336141	0.562303	498673	910	497763	3	0	0.460838	2	0.794201	FALSE	FALSE	Low heterogeneity
540	Appendiceal conditions	0.00911974	1.00916	0.0157434	0.562403	521088	4184	516904	3	0	0.0958909	2	0.953186	FALSE	FALSE	Low heterogeneity
735.1	Flat foot	0.0153014	1.01542	0.0264581	0.563045	494808	1490	493318	3	0	0.15813	2	0.92398	FALSE	FALSE	Low heterogeneity
364.51	Fuchs' dystrophy	-0.0269571	0.973403	0.0466199	0.563108	85329	481	84848	2	0	0.000241684	1	0.987596	FALSE	FALSE	Low heterogeneity
860	Bone marrow or stem cell transplant	0.0355789	1.03622	0.0615712	0.563365	474644	259	474385	2	48.3729	1.93697	1	0.163998	FALSE	FALSE	Moderate heterogeneity
202.21	Nodular lymphoma	0.0167646	1.01691	0.0290671	0.564105	513814	1216	512598	3	0	0.754363	2	0.685792	FALSE	FALSE	Low heterogeneity
372	Disorders of conjunctiva	-0.0111985	0.988864	0.0195791	0.567348	498681	2753	495928	3	0	0.166467	2	0.920136	FALSE	FALSE	Low heterogeneity
646	Other complications of pregnancy NEC	-0.00930134	0.990742	0.0162759	0.567674	284074	4160	279914	3	0	1.53834	2	0.463397	FALSE	FALSE	Low heterogeneity
359	Muscular dystrophies and other myopathies	-0.0128935	0.987189	0.0226729	0.569576	511930	2044	509886	3	39.9287	3.32938	2	0.18925	FALSE	FALSE	Moderate heterogeneity
792	Abnormal Papanicolaou smear of cervix and cervical HPV	-0.01084	0.989219	0.0193144	0.574635	221747	3294	218453	2	0	0.135928	1	0.712363	FALSE	FALSE	Low heterogeneity
747.2	Congenital anomalies of peripheral vascular system	-0.0187521	0.981423	0.0335529	0.576242	515964	914	515050	3	0	0.865294	2	0.648789	FALSE	FALSE	Low heterogeneity
271.9	Other disorders of carbohydrate transport and metabolism	-0.0392602	0.961501	0.0702536	0.576274	93392	200	93192	2	0	0.38413	1	0.535401	FALSE	FALSE	Low heterogeneity
078	Viral warts & HPV	0.00666812	1.00669	0.0119361	0.576399	501975	7907	494068	3	49.6201	3.96984	2	0.137392	FALSE	FALSE	Moderate heterogeneity
870.2	Open wound of ear	0.0268529	1.02722	0.0481929	0.577394	500633	426	500207	3	46.6627	3.74972	2	0.153377	FALSE	FALSE	Moderate heterogeneity
333.1	Essential tremor	0.0152807	1.0154	0.0274466	0.577703	493364	1390	491974	3	26.1406	2.70785	2	0.258225	FALSE	FALSE	Moderate heterogeneity
300.13	Phobia	-0.0138247	0.98627	0.024968	0.579786	435343	1795	433548	3	0	0.151072	2	0.927246	FALSE	FALSE	Low heterogeneity
270.33	Amyloidosis	0.0336993	1.03427	0.0609351	0.580239	517004	259	516745	3	0	0.542841	2	0.762296	FALSE	FALSE	Low heterogeneity
747	Cardiac and circulatory congenital anomalies	0.0071741	1.0072	0.0129789	0.580435	521323	6273	515050	3	0	1.4608	2	0.481716	FALSE	FALSE	Low heterogeneity
353.1	Nerve plexus lesions	0.020283	1.02049	0.0369547	0.583102	488655	748	487907	3	0	0.555276	2	0.757571	FALSE	FALSE	Low heterogeneity
370.3	Keratoconjunctivitis	0.0172549	1.0174	0.0314983	0.583827	82431	1054	81377	2	0	0.00011435	1	0.991468	FALSE	FALSE	Low heterogeneity
735.23	Hallux rigidus	0.0112774	1.01134	0.0206185	0.584411	495739	2421	493318	3	0	0.266934	2	0.875056	FALSE	FALSE	Low heterogeneity
713.5	Arthropathy associated with neurological disorders	0.0298103	1.03026	0.0546417	0.585368	456333	344	455989	3	0	1.78043	2	0.410567	FALSE	FALSE	Low heterogeneity
256	Ovarian dysfunction	-0.0127195	0.987361	0.0233205	0.585463	276823	2071	274752	3	46.4766	3.73668	2	0.154379	FALSE	FALSE	Moderate heterogeneity
536.7	Complications of gastrostomy, colostomy and enterostomy	0.0240807	1.02437	0.0441744	0.585666	86195	524	85671	2	76.7769	4.30605	1	0.037977	FALSE	FALSE	Significant heterogeneity
292.2	Mild cognitive impairment	-0.0197128	0.98048	0.0365326	0.589476	506181	771	505410	3	72.0356	7.15195	2	0.0279881	FALSE	FALSE	Significant heterogeneity
395.4	Nonrheumatic pulmonary valve disorders	-0.0250654	0.975246	0.0467623	0.591947	503899	460	503439	3	0	0.140578	2	0.932124	FALSE	FALSE	Low heterogeneity
503	Pulmonary congestion and hypostasis	0.0126367	1.01272	0.0235932	0.59223	498320	1878	496442	3	76.859	8.64268	2	0.0132821	FALSE	FALSE	Significant heterogeneity
286.11	Von willebrand's disease	-0.0316409	0.968854	0.0591316	0.592585	508141	280	507861	3	0	0.322173	2	0.851218	FALSE	FALSE	Low heterogeneity
184	Cancer of other female genital organs	0.00999358	1.01004	0.0186893	0.592843	257455	3047	254408	3	0	1.41675	2	0.492444	FALSE	FALSE	Low heterogeneity
442.3	Aneurysm of artery of lower extremity	-0.0261991	0.974141	0.0490164	0.592997	499520	416	499104	3	0	1.19564	2	0.550009	FALSE	FALSE	Low heterogeneity
737.3	Kyphoscoliosis and scoliosis	-0.00928985	0.990753	0.0174425	0.594312	496802	3484	493318	3	9.68207	2.2144	2	0.330483	FALSE	FALSE	Low heterogeneity
381.2	Eustachian tube disorders	0.00873161	1.00877	0.0164053	0.594558	510829	4031	506798	3	0	0.756008	2	0.685228	FALSE	FALSE	Low heterogeneity
295	Schizophrenia and other psychotic disorders	0.0108775	1.01094	0.0205108	0.595881	436069	2521	433548	3	54.8975	4.43434	2	0.108917	FALSE	FALSE	High heterogeneity
253.3	Diabetes insipidus	-0.0373939	0.963297	0.0705337	0.596003	463151	196	462955	2	0	0.0699135	1	0.791463	FALSE	FALSE	Low heterogeneity
287.1	Spontaneous ecchymoses	-0.0273943	0.972978	0.0529384	0.604824	464177	360	463817	2	15.1238	1.17819	1	0.277725	FALSE	FALSE	Low heterogeneity
550.1	Inguinal hernia	0.00393274	1.00394	0.00763926	0.606689	480446	19405	461041	3	72.3918	7.24423	2	0.0267262	FALSE	FALSE	Significant heterogeneity
740.12	Osteoarthrosis, localized, secondary	-0.0131087	0.986977	0.0255211	0.607502	465670	1619	464051	3	0	1.49579	2	0.473361	FALSE	FALSE	Low heterogeneity
427.41	Ventricular fibrillation and flutter	0.0193732	1.01956	0.0378963	0.6092	463493	703	462790	3	0	1.67237	2	0.433361	FALSE	FALSE	Low heterogeneity
647.1	Infections of genitourinary tract during pregnancy	-0.0196003	0.980591	0.0384586	0.6103	283542	700	282842	3	0	1.01126	2	0.603125	FALSE	FALSE	Low heterogeneity
609.2	Abnormal spermatozoa	-0.0286535	0.971753	0.0562749	0.610632	190529	315	190214	2	0	0.0374974	1	0.846456	FALSE	FALSE	Low heterogeneity
698	Pruritus and related conditions	0.00713508	1.00716	0.0140436	0.611406	521332	5509	515823	3	0	1.27238	2	0.529305	FALSE	FALSE	Low heterogeneity
333.4	Torsion dystonia	0.0166299	1.01677	0.0327321	0.61141	492931	957	491974	3	0	0.220906	2	0.895428	FALSE	FALSE	Low heterogeneity
227	Benign neoplasm of other endocrine glands and related structures	-0.00925189	0.990791	0.0182429	0.612049	518149	3191	514958	3	0	0.48492	2	0.784695	FALSE	FALSE	Low heterogeneity
695.8	Other specified erythematous conditions	-0.0125726	0.987506	0.0248424	0.612792	498144	1734	496410	3	48.4366	3.87872	2	0.143796	FALSE	FALSE	Moderate heterogeneity
365.2	Primary angle-closure glaucoma	-0.0140031	0.986094	0.0276956	0.613132	499103	1340	497763	3	49.0747	3.92732	2	0.140344	FALSE	FALSE	Moderate heterogeneity
586.3	Vascular disorders of kidney/hypertrophy	0.0273935	1.02777	0.0544048	0.614604	491530	332	491198	3	13.2636	2.30584	2	0.315714	FALSE	FALSE	Low heterogeneity
290.1	Dementias	0.011929	1.012	0.0237214	0.61505	507256	1846	505410	3	0	1.18241	2	0.553659	FALSE	FALSE	Low heterogeneity
371.2	Conjunctivitis, noninfectious	0.0118991	1.01197	0.0236659	0.615106	83274	1897	81377	2	0	0.557333	1	0.455337	FALSE	FALSE	Low heterogeneity
130	Spirochetal infection	-0.0184102	0.981758	0.0369095	0.617926	516138	756	515382	3	0	0.0722537	2	0.964518	FALSE	FALSE	Low heterogeneity
182	Malignant neoplasm of uterus	-0.0105797	0.989476	0.0213186	0.619706	246318	2357	243961	3	50.532	4.04302	2	0.132456	FALSE	FALSE	High heterogeneity
454.11	Varicose veins of lower extremity, symptomtic	0.00892719	1.00897	0.0179919	0.619768	459742	3382	456360	3	0	0.300581	2	0.860458	FALSE	FALSE	Low heterogeneity
385.5	Tympanosclerosis and middle ear disease related to otitis media	-0.0256583	0.974668	0.0518471	0.620682	464868	372	464496	2	0	0.291275	1	0.589405	FALSE	FALSE	Low heterogeneity
380	Disorders of external ear	0.00888185	1.00892	0.0179764	0.621248	514674	3338	511336	3	26.0275	2.70371	2	0.25876	FALSE	FALSE	Moderate heterogeneity
352	Disorders of other cranial nerves	-0.00826768	0.991766	0.0167518	0.621631	491682	3775	487907	3	0	1.33881	2	0.512013	FALSE	FALSE	Low heterogeneity
352.2	Facial nerve disorders [CN7]	-0.0112053	0.988857	0.022757	0.622445	489915	2008	487907	3	0	0.946538	2	0.622962	FALSE	FALSE	Low heterogeneity
080	Postoperative infection	0.00572851	1.00574	0.0116596	0.623205	517948	7848	510100	3	0	0.47982	2	0.786699	FALSE	FALSE	Low heterogeneity
592.12	Chronic cystitis	0.0137529	1.01385	0.0280056	0.623373	470875	1297	469578	3	0.348637	2.007	2	0.366595	FALSE	FALSE	Low heterogeneity
939.1	Contact and allergic dermatitis of eyelid	-0.0354434	0.965177	0.0722996	0.623972	72397	189	72208	2	77.7556	4.49552	1	0.0339838	FALSE	FALSE	Significant heterogeneity
090	Sexually transmitted infections (not HIV or hepatitis)	-0.0130988	0.986987	0.0268195	0.625261	521330	1467	519863	3	0	0.760872	2	0.683563	FALSE	FALSE	Low heterogeneity
170.1	Bone cancer	0.0152579	1.01537	0.0314521	0.627595	519786	1044	518742	3	30.2879	2.86894	2	0.238241	FALSE	FALSE	Moderate heterogeneity
701.2	Scar conditions and fibrosis of skin	0.00619221	1.00621	0.0127758	0.627902	507997	6552	501445	3	62.7788	5.37328	2	0.0681094	FALSE	FALSE	High heterogeneity
348.9	Other conditions of brain, NOS	0.00833119	1.00837	0.0172208	0.628538	495618	3644	491974	3	0	0.520306	2	0.770934	FALSE	FALSE	Low heterogeneity
972.6	Antihypertensive agents causing adverse effects	-0.0338459	0.96672	0.0704967	0.631152	435841	199	435642	2	42.9964	1.75427	1	0.18534	FALSE	FALSE	Moderate heterogeneity
712	Infective connective tissue disorders	0.0283142	1.02872	0.0590991	0.631869	415156	286	414870	2	0	0.0509717	1	0.821381	FALSE	FALSE	Low heterogeneity
704	Diseases of hair and hair follicles	0.00452798	1.00454	0.00954216	0.635127	516304	11897	504407	3	0	1.61356	2	0.446292	FALSE	FALSE	Low heterogeneity
185	Cancer of prostate	-0.00510034	0.994913	0.0108031	0.636843	217810	10183	207627	3	0	1.60029	2	0.449264	FALSE	FALSE	Low heterogeneity
241.2	Nontoxic multinodular goiter	0.00840281	1.00844	0.0178042	0.636957	486370	3448	482922	3	0	0.434132	2	0.804877	FALSE	FALSE	Low heterogeneity
362.31	Separation of retinal layers	-0.0184235	0.981745	0.0393252	0.639434	496625	664	495961	3	0	1.12048	2	0.571072	FALSE	FALSE	Low heterogeneity
930	Allergic reaction to food	-0.0135134	0.986577	0.0288806	0.639852	493578	1263	492315	3	31.8187	2.93336	2	0.23069	FALSE	FALSE	Moderate heterogeneity
727.8	Plica syndrome	0.0310824	1.03157	0.0664594	0.640007	66430	225	66205	2	39.6186	1.65614	1	0.198125	FALSE	FALSE	Moderate heterogeneity
038.1	Gram negative septicemia	0.0115214	1.01159	0.0247715	0.641856	496461	1675	494786	3	0	0.0511365	2	0.974756	FALSE	FALSE	Low heterogeneity
528.11	Stomatitis and mucositis (ulcerative)	-0.0165981	0.983539	0.0357959	0.642872	508953	791	508162	3	70.2628	6.72559	2	0.0346383	FALSE	FALSE	Significant heterogeneity
370.2	Superficial keratitis	-0.01637	0.983763	0.0354303	0.644058	82209	832	81377	2	0	0.450358	1	0.502165	FALSE	FALSE	Low heterogeneity
671	Venous/cerebrovascular complications embolism in pregnancy and the puerperium	-0.0191592	0.981023	0.0415967	0.64509	283273	591	282682	3	0	0.956679	2	0.619812	FALSE	FALSE	Low heterogeneity
529.6	Glossodynia	0.0261197	1.02646	0.0568084	0.64567	89782	311	89471	2	0	0.475852	1	0.490307	FALSE	FALSE	Low heterogeneity
912	Insect bite	0.0110395	1.0111	0.0240206	0.645812	96227	1843	94384	2	0	0.584894	1	0.4444	FALSE	FALSE	Low heterogeneity
588.1	Renal osteodystrophy	0.0235834	1.02386	0.0514652	0.646781	78861	383	78478	2	0	0.371062	1	0.542426	FALSE	FALSE	Low heterogeneity
696.42	Psoriatic arthropathy	-0.0127838	0.987298	0.0280265	0.648294	491159	1313	489846	3	0	1.1515	2	0.562283	FALSE	FALSE	Low heterogeneity
257.1	Testicular hypofunction	0.0108591	1.01092	0.0238196	0.648468	233715	1920	231795	3	0	0.635298	2	0.727858	FALSE	FALSE	Low heterogeneity
580.32	Nephritis and nephropathy with pathological lesion	-0.0133856	0.986704	0.0295466	0.650524	492389	1191	491198	3	0	0.0765546	2	0.962446	FALSE	FALSE	Low heterogeneity
523.32	Chronic periodontitis	-0.0151652	0.984949	0.0334755	0.650531	502878	906	501972	3	0	0.648013	2	0.723246	FALSE	FALSE	Low heterogeneity
361.2	Retinoschisis and retinal cysts	-0.0390825	0.961671	0.086359	0.650866	454491	130	454361	2	0	0.109177	1	0.741083	FALSE	FALSE	Low heterogeneity
579.8	Nonspecific abnormal findings in stool contents	0.00807799	1.00811	0.0179809	0.653249	443923	3257	440666	2	41.2678	1.70264	1	0.191942	FALSE	FALSE	Moderate heterogeneity
370.31	Keratoconjunctivitis sicca	0.020827	1.02105	0.0466485	0.655261	81847	470	81377	2	0	0.0254716	1	0.873197	FALSE	FALSE	Low heterogeneity
159.2	Malignant neoplasm of small intestine, including duodenum	0.0215558	1.02179	0.0486452	0.657676	446158	426	445732	2	60.4408	2.52786	1	0.111852	FALSE	FALSE	High heterogeneity
636.3	Hemorrhage in early pregnancy	-0.00994236	0.990107	0.0224913	0.658451	275002	2091	272911	3	0	0.651786	2	0.721882	FALSE	FALSE	Low heterogeneity
195.3	Malignant neoplasm of head, face, and neck	0.0130372	1.01312	0.0297101	0.660797	74010	1277	72733	2	0	3.82442e-05	1	0.995066	FALSE	FALSE	Low heterogeneity
282	Hereditary hemolytic anemias	0.0158313	1.01596	0.0361397	0.661344	481076	777	480299	3	75.8878	8.29457	2	0.0158073	FALSE	FALSE	Significant heterogeneity
916	Contusion	0.0045776	1.00459	0.0104647	0.661799	521332	10368	510964	3	0	1.16609	2	0.558197	FALSE	FALSE	Low heterogeneity
362.23	Cystoid macular degeneration of retina	0.0158183	1.01594	0.0364491	0.664301	84756	786	83970	2	0	0.000476707	1	0.982581	FALSE	FALSE	Low heterogeneity
687.3	Changes in skin texture	0.0184542	1.01863	0.0425388	0.664418	456528	574	455954	2	17.9791	1.2192	1	0.269517	FALSE	FALSE	Low heterogeneity
293.1	Swelling, mass, or lump in head and neck [Space-occupying lesion, intracranial NOS]	-0.00585629	0.994161	0.0135017	0.664474	518781	6144	512637	3	0	0.320827	2	0.851791	FALSE	FALSE	Low heterogeneity
362.3	Other nondiabetic retinopathy	0.0112469	1.01131	0.0259603	0.664845	497578	1617	495961	3	42.7945	3.49617	2	0.174107	FALSE	FALSE	Moderate heterogeneity
388	Other disorders of ear	-0.010386	0.989668	0.0240205	0.665464	503648	1823	501825	3	73.0099	7.41013	2	0.0245986	FALSE	FALSE	Significant heterogeneity
528.7	Sialolithiasis	0.0185366	1.01871	0.0429608	0.666121	508702	540	508162	3	30.2579	2.86771	2	0.238389	FALSE	FALSE	Moderate heterogeneity
611	Abnormal findings on mammogram or breast exam	0.00528264	1.0053	0.0122437	0.666137	510237	8675	501562	3	0	1.04951	2	0.591701	FALSE	FALSE	Low heterogeneity
155.1	Malignant neoplasm of liver, primary	0.0178911	1.01805	0.0416329	0.667388	490808	587	490221	3	0	0.387752	2	0.82376	FALSE	FALSE	Low heterogeneity
250.13	Type 1 diabetes with ophthalmic manifestations	0.013682	1.01378	0.0318586	0.667589	478585	1479	477106	3	0	0.277315	2	0.870526	FALSE	FALSE	Low heterogeneity
379	Other disorders of eye	0.00403905	1.00405	0.00944479	0.668907	511126	13139	497987	3	0	1.27119	2	0.52962	FALSE	FALSE	Low heterogeneity
285.22	Anemia in neoplastic disease	-0.0118111	0.988258	0.0277322	0.670182	481655	1356	480299	3	48.5325	3.88595	2	0.143277	FALSE	FALSE	Moderate heterogeneity
386.21	Central origin vertigo	0.0118509	1.01192	0.0278503	0.670457	88253	1379	86874	2	4.45207	1.0466	1	0.306293	FALSE	FALSE	Low heterogeneity
856	Vascular complications of surgery and medical procedures	0.0215503	1.02178	0.050958	0.672366	85658	389	85269	2	52.5026	2.10538	1	0.146782	FALSE	FALSE	High heterogeneity
427.22	Atrial flutter	0.00885983	1.0089	0.0211928	0.675904	69865	2652	67213	2	0	0.314837	1	0.574727	FALSE	FALSE	Low heterogeneity
526.5	Inflammatory conditions of jaw	0.0177527	1.01791	0.0426548	0.677267	502526	554	501972	3	0	1.49605	2	0.4733	FALSE	FALSE	Low heterogeneity
290.16	Vascular dementia	0.0239233	1.02421	0.0578995	0.67947	460383	292	460091	2	57.2143	2.33723	1	0.126314	FALSE	FALSE	High heterogeneity
569.1	Toxic gastroenteritis and colitis	-0.0163666	0.983767	0.0398039	0.68094	483864	643	483221	3	0	1.22042	2	0.543238	FALSE	FALSE	Low heterogeneity
701	Other hypertrophic and atrophic conditions of skin	0.00329281	1.0033	0.00810029	0.684371	519468	18023	501445	3	78.9599	9.50565	2	0.00862728	FALSE	FALSE	Significant heterogeneity
364.2	Corneal edema	0.0223674	1.02262	0.0552096	0.685378	498085	322	497763	3	64.3029	5.6027	2	0.060728	FALSE	FALSE	High heterogeneity
741.6	Villonodular synovitis	0.0281656	1.02857	0.0697087	0.686178	498769	195	498574	3	0	1.36244	2	0.505999	FALSE	FALSE	Low heterogeneity
733.6	Costochondritis	0.0127701	1.01285	0.0317827	0.687836	482043	1022	481021	3	1.90349	2.03881	2	0.36081	FALSE	FALSE	Low heterogeneity
601	Inflammatory diseases of prostate	0.00644674	1.00647	0.0161599	0.689941	211721	4094	207627	3	37.723	3.21146	2	0.200743	FALSE	FALSE	Moderate heterogeneity
210	Benign neoplasm of lip, oral cavity, and pharynx	-0.00722758	0.992798	0.0181369	0.690261	518625	3218	515407	3	39.0003	3.2787	2	0.194106	FALSE	FALSE	Moderate heterogeneity
619.1	Noninflammatory disorders of ovary, fallopian tube, and broad ligament	-0.00805198	0.99198	0.0202759	0.691279	267126	2621	264505	3	0	0.233245	2	0.889921	FALSE	FALSE	Low heterogeneity
480.2	Viral pneumonia	-0.0203876	0.979819	0.0513512	0.69135	494187	380	493807	3	0	0.463024	2	0.793333	FALSE	FALSE	Low heterogeneity
079.2	Infectious mononucleosis	0.0169144	1.01706	0.0428394	0.692967	494627	559	494068	3	0	1.93643	2	0.379761	FALSE	FALSE	Low heterogeneity
758	Chromosomal anomalies and genetic disorders	-0.018428	0.981741	0.046686	0.693047	517455	461	516994	3	0	1.1733	2	0.556187	FALSE	FALSE	Low heterogeneity
255.2	Adrenal hypofunction	0.0109167	1.01098	0.027699	0.693494	507293	1348	505945	3	6.44082	2.13768	2	0.343406	FALSE	FALSE	Low heterogeneity
253.4	Anterior pituitary disorders	0.0270366	1.02741	0.0689744	0.695072	85427	206	85221	2	0	0.000278861	1	0.986677	FALSE	FALSE	Low heterogeneity
217.1	Nevus, non-neoplastic	0.00586532	1.00588	0.0150009	0.695798	496735	4954	491781	3	63.8133	5.52689	2	0.0630742	FALSE	FALSE	High heterogeneity
627.3	Postmenopausal atrophic vaginitis	-0.00667786	0.993344	0.0170933	0.69604	239249	3863	235386	3	0	0.566123	2	0.753474	FALSE	FALSE	Low heterogeneity
750.21	Congenital anomalies of intestine	-0.0137588	0.986335	0.035288	0.69661	515521	822	514699	3	2.59687	2.05332	2	0.358201	FALSE	FALSE	Low heterogeneity
626.14	Irregular menstrual bleeding	0.00562428	1.00564	0.0144534	0.697178	218803	5099	213704	2	0	0.444024	1	0.505187	FALSE	FALSE	Low heterogeneity
622	Polyp of female genital organs	-0.00348429	0.996522	0.00898732	0.698246	280116	13417	266699	3	0	1.27433	2	0.528789	FALSE	FALSE	Low heterogeneity
513.8	Disorders of diaphragm	0.0164672	1.0166	0.0426527	0.69944	507112	555	506557	3	0	0.535099	2	0.765253	FALSE	FALSE	Low heterogeneity
972	Poisoning by agents primarily affecting the cardiovascular system	-0.0161609	0.983969	0.0418885	0.699639	436225	583	435642	2	8.49375	1.09282	1	0.295847	FALSE	FALSE	Low heterogeneity
981	Toxic effect of (non-ethyl) alcohol and petroleum and other solvents	0.0234054	1.02368	0.0607569	0.700066	473910	265	473645	2	59.2799	2.45579	1	0.117092	FALSE	FALSE	High heterogeneity
579	Other symptoms involving abdomen and pelvis	0.0049352	1.00495	0.0129077	0.702204	490594	6772	483822	3	0	0.347002	2	0.840716	FALSE	FALSE	Low heterogeneity
229	Benign neoplasm of unspecified sites	-0.00393762	0.99607	0.0103511	0.703643	521330	11193	510137	3	54.605	4.40577	2	0.110484	FALSE	FALSE	High heterogeneity
620	Dysplasia of female genital organs	0.0160082	1.01614	0.0421357	0.704004	267274	575	266699	3	46.4363	3.73387	2	0.154596	FALSE	FALSE	Moderate heterogeneity
528.6	Leukoplakia of oral mucosa	0.0162242	1.01636	0.0428861	0.705201	508705	543	508162	3	42.8496	3.49954	2	0.173814	FALSE	FALSE	Moderate heterogeneity
204.21	Myeloid leukemia, acute	-0.016912	0.98323	0.0449265	0.706592	467525	499	467026	2	62.6368	2.67643	1	0.101844	FALSE	FALSE	High heterogeneity
525.2	Atrophy of edentulous alveolar ridge	-0.0270932	0.973271	0.0723581	0.708083	502153	181	501972	3	0.31868	2.00639	2	0.366705	FALSE	FALSE	Low heterogeneity
426.32	Left bundle branch block	0.00671738	1.00674	0.0179615	0.708413	466089	3299	462790	3	0	1.31114	2	0.519145	FALSE	FALSE	Low heterogeneity
134.1	Intestinal helminthiases	0.028864	1.02928	0.0772078	0.708517	470245	159	470086	2	0	0.000171234	1	0.989559	FALSE	FALSE	Low heterogeneity
798.1	Chronic fatigue syndrome	0.00623312	1.00625	0.0166975	0.708928	507854	3871	503983	3	0	0.10549	2	0.948622	FALSE	FALSE	Low heterogeneity
601.11	Acute prostatitis	0.0159701	1.0161	0.0428667	0.709481	208171	544	207627	3	0	0.978191	2	0.613181	FALSE	FALSE	Low heterogeneity
375.2	Epiphora	0.00938001	1.00942	0.0252238	0.709988	499602	1615	497987	3	53.799	4.32891	2	0.114812	FALSE	FALSE	High heterogeneity
535.1	Acute gastritis	0.00716672	1.00719	0.0193236	0.710728	480945	2794	478151	3	0	1.09484	2	0.578441	FALSE	FALSE	Low heterogeneity
204.2	Myeloid leukemia	0.0128685	1.01295	0.0349059	0.712379	513427	829	512598	3	13.6137	2.31518	2	0.314242	FALSE	FALSE	Low heterogeneity
961.1	Poisoning/allergy of sulfonamides	0.00844737	1.00848	0.0230049	0.71347	437638	1996	435642	2	73.5474	3.78035	1	0.0518579	FALSE	FALSE	High heterogeneity
385	Other disorders of middle ear and mastoid	0.00976058	1.00981	0.0266412	0.714087	508242	1444	506798	3	0	0.721065	2	0.697305	FALSE	FALSE	Low heterogeneity
155	Cancer of liver and intrahepatic bile duct	0.0115734	1.01164	0.0316316	0.714454	491250	1029	490221	3	0	0.307868	2	0.857329	FALSE	FALSE	Low heterogeneity
624.2	Atrophy of female genital tract	-0.0152877	0.984829	0.0418672	0.715002	266770	573	266197	3	52.4622	4.20718	2	0.122018	FALSE	FALSE	High heterogeneity
600	Hyperplasia of prostate	0.0029949	1.003	0.00820688	0.715167	226662	19035	207627	3	0	0.370607	2	0.830852	FALSE	FALSE	Low heterogeneity
189.1	Cancer of kidney and renal pelvis	0.00701247	1.00704	0.0192807	0.716078	516356	2838	513518	3	80.2363	10.1196	2	0.00634692	FALSE	FALSE	Significant heterogeneity
694	Dyschromia and Vitiligo	-0.00479305	0.995218	0.0131953	0.716427	502826	6416	496410	3	21.7302	2.55526	2	0.278697	FALSE	FALSE	Low heterogeneity
592.13	Chronic interstitial cystitis	0.0123066	1.01238	0.0339658	0.717109	470469	891	469578	3	0	0.854719	2	0.652229	FALSE	FALSE	Low heterogeneity
842	Other sprains and strains	0.00668495	1.00671	0.0184899	0.717692	82961	3164	79797	2	0	0.00056621	1	0.981016	FALSE	FALSE	Low heterogeneity
580.4	Renal sclerosis, NOS	0.0165787	1.01672	0.045977	0.718408	78961	483	78478	2	0	0.0143175	1	0.904756	FALSE	FALSE	Low heterogeneity
362.22	Macular degeneration, wet	-0.0237086	0.97657	0.0659488	0.719221	84205	235	83970	2	0	0.263492	1	0.607731	FALSE	FALSE	Low heterogeneity
555.1	Regional enteritis	-0.00632876	0.993691	0.017744	0.721339	420101	3311	416790	3	8.81708	2.19339	2	0.333972	FALSE	FALSE	Low heterogeneity
253.11	Acromegaly and gigantism	-0.0255603	0.974764	0.0717604	0.721698	463144	189	462955	2	0	0.052959	1	0.817992	FALSE	FALSE	Low heterogeneity
691	Congenital anomalies of skin	-0.010074	0.989977	0.0284502	0.72327	497705	1295	496410	3	0	1.53513	2	0.464142	FALSE	FALSE	Low heterogeneity
840.1	Muscle/tendon sprain	0.0125533	1.01263	0.0354798	0.723478	80622	825	79797	2	0	0.645151	1	0.421852	FALSE	FALSE	Low heterogeneity
595	Hydronephrosis	-0.00533119	0.994683	0.0151069	0.724165	506954	4618	502336	3	0	1.09095	2	0.579566	FALSE	FALSE	Low heterogeneity
610.2	Fibroadenosis of breast	0.013991	1.01409	0.0398575	0.72557	265863	637	265226	3	0	1.58221	2	0.453344	FALSE	FALSE	Low heterogeneity
701.5	Abnormal granulation tissue	-0.0107814	0.989277	0.0307215	0.725634	502532	1087	501445	3	0	0.874674	2	0.645754	FALSE	FALSE	Low heterogeneity
601.8	Other inflammatory disorders of male genital organs	-0.0150361	0.985076	0.0431451	0.727464	208165	538	207627	3	60.7722	5.09843	2	0.0781432	FALSE	FALSE	High heterogeneity
513.3	Hypoventilation	-0.0108164	0.989242	0.0310761	0.727793	507674	1117	506557	3	0	0.0616531	2	0.969644	FALSE	FALSE	Low heterogeneity
370.1	Corneal ulcer	0.0152376	1.01535	0.0440628	0.729481	496445	517	495928	3	0	0.115686	2	0.943798	FALSE	FALSE	Low heterogeneity
153.2	Colon cancer	-0.00505724	0.994956	0.0147284	0.731322	478834	4835	473999	3	69.7537	6.61238	2	0.0366556	FALSE	FALSE	Significant heterogeneity
361.1	Retinal detachment with retinal defect	0.00774146	1.00777	0.0225916	0.731847	499768	2005	497763	3	0	0.822064	2	0.662966	FALSE	FALSE	Low heterogeneity
175	Acquired absence of breast	-0.00577873	0.994238	0.0169078	0.732518	252317	3702	248615	3	0	0.753964	2	0.685928	FALSE	FALSE	Low heterogeneity
291.4	Specific nonpsychotic mental disorders due to brain damage	0.00957906	1.00963	0.0280513	0.73274	506723	1313	505410	3	0	0.491073	2	0.782285	FALSE	FALSE	Low heterogeneity
378.1	Strabismus (not specified as paralytic)	-0.00727376	0.992753	0.021359	0.733444	500270	2283	497987	3	0	1.17712	2	0.555126	FALSE	FALSE	Low heterogeneity
334.2	Anterior horn cell disease	-0.0165396	0.983596	0.0489905	0.735658	492387	413	491974	3	60.0944	5.01183	2	0.081601	FALSE	FALSE	High heterogeneity
528.4	Cysts of oral soft tissues	-0.0204142	0.979793	0.0604877	0.735745	464684	269	464415	2	0	0.255028	1	0.613557	FALSE	FALSE	Low heterogeneity
610.8	Other specified benign mammary dysplasias	0.00698114	1.00701	0.0206998	0.735923	267745	2519	265226	3	0	0.349386	2	0.839715	FALSE	FALSE	Low heterogeneity
213	Benign neoplasm of bone and articular cartilage	-0.00726043	0.992766	0.0220274	0.741696	441526	2308	439218	3	57.2055	4.6735	2	0.0966413	FALSE	FALSE	High heterogeneity
614.32	Chronic inflammatory pelvic disease	0.0123531	1.01243	0.0376325	0.742718	266488	718	265770	3	44.6049	3.61043	2	0.164439	FALSE	FALSE	Moderate heterogeneity
365	Glaucoma	-0.00345765	0.996548	0.0105384	0.742836	507702	9939	497763	3	0	0.313755	2	0.854809	FALSE	FALSE	Low heterogeneity
364.5	Corneal dystrophy	-0.0100006	0.990049	0.0307116	0.744706	498876	1113	497763	3	0	0.646931	2	0.723637	FALSE	FALSE	Low heterogeneity
753.1	Congenital cataract and lens anomalies	-0.0263211	0.974022	0.0815584	0.746902	472340	144	472196	2	86.2061	7.24958	1	0.00709176	FALSE	FALSE	Significant heterogeneity
604	Disorders of penis	-0.00494302	0.995069	0.015324	0.747024	208402	4502	203900	3	23.6416	2.61923	2	0.269924	FALSE	FALSE	Low heterogeneity
198.1	Secondary malignancy of lymph nodes	-0.00340627	0.9966	0.0105904	0.747726	467425	9962	457463	3	0	1.44595	2	0.485306	FALSE	FALSE	Low heterogeneity
871.1	Open wound of hand except finger(s)	-0.00877455	0.991264	0.0273676	0.7485	501605	1398	500207	3	9.71968	2.21532	2	0.330331	FALSE	FALSE	Low heterogeneity
705.3	Hidradenitis	-0.0126973	0.987383	0.039821	0.749834	497612	648	496964	3	0	0.717602	2	0.698513	FALSE	FALSE	Low heterogeneity
426.4	Anomalous atrioventricular excitation	0.0176479	1.0178	0.0555125	0.750554	423622	322	423300	2	0	0.158189	1	0.690829	FALSE	FALSE	Low heterogeneity
327.6	Circadian rhythm sleep disorder	-0.0137057	0.986388	0.0431865	0.75097	70558	557	70001	2	50.2036	2.00818	1	0.156453	FALSE	FALSE	High heterogeneity
145.3	Cancer of major salivary glands	0.0145987	1.01471	0.0462635	0.75234	469611	474	469137	2	0	0.00874317	1	0.925502	FALSE	FALSE	Low heterogeneity
523.31	Acute periodontitis	-0.00833113	0.991703	0.0268864	0.756664	503394	1422	501972	3	50.7472	4.06069	2	0.13129	FALSE	FALSE	High heterogeneity
740.3	Osteoarthrosis involving more than one site, but not specified as generalized	-0.0110205	0.98904	0.0355965	0.75687	69324	853	68471	2	0	0.278505	1	0.597683	FALSE	FALSE	Low heterogeneity
303.4	Somatoform disorder	0.0075417	1.00757	0.0244583	0.757817	435387	1839	433548	3	9.80636	2.21745	2	0.329979	FALSE	FALSE	Low heterogeneity
759	Other and unspecified congenital anomalies	0.00957425	1.00962	0.0311107	0.758275	518059	1065	516994	3	32.2689	2.95285	2	0.228453	FALSE	FALSE	Moderate heterogeneity
371.21	Allergic conjunctivitis	0.00776015	1.00779	0.0253038	0.759087	83027	1650	81377	2	0	0.605445	1	0.436508	FALSE	FALSE	Low heterogeneity
628	Ovarian cyst	0.00347232	1.00348	0.0113587	0.759836	243854	8468	235386	3	50.6083	4.04926	2	0.132043	FALSE	FALSE	High heterogeneity
701.6	Acquired acanthosis nigricans	-0.0226532	0.977602	0.0745828	0.761332	460541	177	460364	2	59.3251	2.45852	1	0.116889	FALSE	FALSE	High heterogeneity
276.42	Alkalosis	-0.010974	0.989086	0.0364228	0.763191	498692	775	497917	3	0	1.00997	2	0.603513	FALSE	FALSE	Low heterogeneity
528	Diseases of the oral soft tissues, excluding lesions specific for gingiva and tongue	-0.00333975	0.996666	0.011103	0.76357	516841	8679	508162	3	50.8129	4.06611	2	0.130935	FALSE	FALSE	High heterogeneity
690.1	Seborrheic dermatitis	0.00381547	1.00382	0.0127728	0.765154	503804	7394	496410	3	0	0.98179	2	0.612078	FALSE	FALSE	Low heterogeneity
500.1	Extrinsic allergic alveolitis	0.0189845	1.01917	0.0637828	0.765976	496679	237	496442	3	0	1.06681	2	0.586604	FALSE	FALSE	Low heterogeneity
757	Congenital anomalies of the integument	-0.0124033	0.987673	0.0417029	0.766146	94175	592	93583	2	27.6876	1.38289	1	0.23961	FALSE	FALSE	Moderate heterogeneity
526.42	Arthralgia/ankylosis of temporomandibular joint	0.00949419	1.00954	0.032085	0.767301	89850	1019	88831	2	0	0.893029	1	0.344658	FALSE	FALSE	Low heterogeneity
613.9	Breast disorder NOS	-0.00667593	0.993346	0.0225801	0.767493	515068	2131	512937	3	0	0.57959	2	0.748417	FALSE	FALSE	Low heterogeneity
364	Corneal opacity and other disorders of cornea	0.00580821	1.00583	0.0196907	0.768015	500494	2731	497763	3	14.9206	2.35075	2	0.308704	FALSE	FALSE	Low heterogeneity
200.1	Polycythemia vera	0.0107654	1.01082	0.0364985	0.768029	502189	758	501431	3	47.2188	3.78923	2	0.150376	FALSE	FALSE	Moderate heterogeneity
747.11	Cardiac shunt/ heart septal defect	0.00720211	1.00723	0.0244972	0.76876	516772	1722	515050	3	0	0.830172	2	0.660283	FALSE	FALSE	Low heterogeneity
112.3	Candidiasis of skin and nails	0.00863276	1.00867	0.0294787	0.769639	84711	1246	83465	2	77.6329	4.47086	1	0.0344776	FALSE	FALSE	Significant heterogeneity
427.8	Sinoatrial node dysfunction (Bradycardia)	0.00712942	1.00715	0.0243995	0.770137	464605	1815	462790	3	0	1.78477	2	0.409677	FALSE	FALSE	Low heterogeneity
509.3	Pulmonary insufficiency or respiratory failure following trauma and surgery	-0.0069102	0.993114	0.0236549	0.77019	85934	1955	83979	2	0	0.0534429	1	0.817177	FALSE	FALSE	Low heterogeneity
530.5	Disorders of esophageal motility	0.00730394	1.00733	0.0250182	0.770329	450494	1666	448828	3	0	0.299194	2	0.861055	FALSE	FALSE	Low heterogeneity
690	Erythematosquamous dermatosis	0.00369262	1.0037	0.012728	0.771726	503864	7454	496410	3	0	1.35176	2	0.508708	FALSE	FALSE	Low heterogeneity
800.1	Fracture of neck of femur	0.00566546	1.00568	0.0196433	0.773027	488543	2664	485879	3	0	1.07499	2	0.58421	FALSE	FALSE	Low heterogeneity
327.31	Central/nonobstroctive sleep apnea	0.00921358	1.00926	0.0320602	0.773819	71047	1046	70001	2	0	0.622376	1	0.430166	FALSE	FALSE	Low heterogeneity
368.1	Amblyopia	0.00747864	1.00751	0.0261009	0.774474	509358	1508	507850	3	0	0.840393	2	0.656918	FALSE	FALSE	Low heterogeneity
189.12	Malignant neoplasm of renal pelvis	0.0161555	1.01629	0.0566643	0.775561	467608	311	467297	2	0	0.010939	1	0.916701	FALSE	FALSE	Low heterogeneity
362.21	Macular degeneration, dry	0.0108988	1.01096	0.0385671	0.777488	84699	729	83970	2	0	0.0128619	1	0.909705	FALSE	FALSE	Low heterogeneity
751.2	Congenital anomalies of urinary system	-0.00526894	0.994745	0.0188261	0.779574	517664	2965	514699	3	0	0.882635	2	0.643188	FALSE	FALSE	Low heterogeneity
747.12	Valvular heart disease/ heart chambers	0.00804242	1.00807	0.0289118	0.780881	516287	1237	515050	3	0	1.96869	2	0.373684	FALSE	FALSE	Low heterogeneity
170	Cancer of bone and connective tissue	0.00553437	1.00555	0.0202933	0.785069	521322	2580	518742	3	28.3539	2.7915	2	0.247647	FALSE	FALSE	Moderate heterogeneity
208	Benign neoplasm of colon	0.00152579	1.00153	0.00562112	0.786053	517679	38261	479418	3	0	0.144526	2	0.930286	FALSE	FALSE	Low heterogeneity
367.1	Myopia	-0.002935	0.997069	0.0108182	0.78616	513350	9998	503352	3	18.3858	2.45055	2	0.293677	FALSE	FALSE	Low heterogeneity
110.12	Althete's foot	0.00604877	1.00607	0.0223218	0.786406	507318	2153	505165	3	0	0.915099	2	0.632833	FALSE	FALSE	Low heterogeneity
429.9	Cardiac complications, not elsewhere classified	-0.00904059	0.991	0.0333753	0.786486	79522	955	78567	2	0	0.128563	1	0.719927	FALSE	FALSE	Low heterogeneity
345.11	Generalized convulsive epilepsy	0.00931637	1.00936	0.0344516	0.786838	492830	856	491974	3	0	1.66248	2	0.435509	FALSE	FALSE	Low heterogeneity
348.2	Cerebral edema and compression of brain	-0.00716393	0.992862	0.0265284	0.787123	493461	1487	491974	3	71.1191	6.925	2	0.0313513	FALSE	FALSE	Significant heterogeneity
349	Other and unspecified disorders of the nervous system	0.00657931	1.0066	0.0244423	0.787793	493721	1747	491974	3	23.9119	2.62853	2	0.268671	FALSE	FALSE	Low heterogeneity
386	Vertiginous syndromes and other disorders of vestibular system	0.00367642	1.00368	0.0136793	0.788116	510710	5756	504954	3	0	0.284936	2	0.867215	FALSE	FALSE	Low heterogeneity
425.8	Other cardiomyopathy	-0.017792	0.982365	0.0664299	0.78883	512965	219	512746	3	0	0.364162	2	0.833534	FALSE	FALSE	Low heterogeneity
425.11	Hypertrophic obstructive cardiomyopathy	0.012498	1.01258	0.0468082	0.789466	513200	454	512746	3	0	1.53264	2	0.46472	FALSE	FALSE	Low heterogeneity
803.2	Fracture of radius and ulna	0.00313724	1.00314	0.0117996	0.790334	493419	7540	485879	3	0	0.11739	2	0.942994	FALSE	FALSE	Low heterogeneity
291.1	Transient mental disorders due to conditions classified elsewhere	-0.0128242	0.987258	0.049657	0.796209	505817	407	505410	3	0	0.640963	2	0.725799	FALSE	FALSE	Low heterogeneity
587	Kidney replaced by transpant	0.00690514	1.00693	0.0271687	0.799374	492603	1405	491198	3	0	1.89969	2	0.386801	FALSE	FALSE	Low heterogeneity
802	Fracture of pelvis	-0.00705457	0.99297	0.028055	0.801462	487178	1299	485879	3	0	0.0301592	2	0.985034	FALSE	FALSE	Low heterogeneity
752.11	Spina bifida	-0.011893	0.988177	0.0482162	0.805171	518453	431	518022	3	0	0.618245	2	0.734091	FALSE	FALSE	Low heterogeneity
277.4	Disorders of bilirubin excretion	-0.00655347	0.993468	0.0269096	0.80759	514334	1431	512903	3	0	0.331126	2	0.847417	FALSE	FALSE	Low heterogeneity
647	Infectious and parasitic complications affecting pregnancy	0.0107566	1.01081	0.0450847	0.811426	283345	503	282842	3	0	1.87396	2	0.391809	FALSE	FALSE	Low heterogeneity
340.1	Migrain with aura	-0.00341279	0.996593	0.0146447	0.815731	497945	5459	492486	3	0	0.826468	2	0.661507	FALSE	FALSE	Low heterogeneity
376	Disorders of the orbit	0.0102075	1.01026	0.0438026	0.815735	498514	527	497987	3	0	0.776562	2	0.678222	FALSE	FALSE	Low heterogeneity
217	Vascular hamartomas and non-neoplastic nevi	0.00339643	1.0034	0.0146361	0.816492	496969	5188	491781	3	68.0943	6.26848	2	0.0435329	FALSE	FALSE	Significant heterogeneity
276.8	Polydipsia	-0.0118063	0.988263	0.0511043	0.817297	498299	382	497917	3	0	1.42706	2	0.489913	FALSE	FALSE	Low heterogeneity
172.3	Carcinoma in situ of skin	-0.00455283	0.995458	0.0198201	0.818319	494806	2778	492028	3	74.9641	7.98853	2	0.018421	FALSE	FALSE	Significant heterogeneity
556	Ulceration of the lower GI tract	-0.00511239	0.994901	0.0222872	0.818568	418880	2090	416790	3	43.1843	3.52015	2	0.172032	FALSE	FALSE	Moderate heterogeneity
790	Nonspecific findings on examination of blood	-0.00464908	0.995362	0.0202709	0.818598	461513	2704	458809	2	80.273	5.0692	1	0.0243547	FALSE	FALSE	Significant heterogeneity
733.9	Chondromalacia	0.00985977	1.00991	0.0434897	0.820645	481556	535	481021	3	0	0.61047	2	0.73695	FALSE	FALSE	Low heterogeneity
701.4	Keloid scar	0.00645594	1.00648	0.0296489	0.827626	502617	1172	501445	3	71.3097	6.97101	2	0.0306383	FALSE	FALSE	Significant heterogeneity
425.2	Secondary/extrinsic cardiomyopathies	0.00947861	1.00952	0.0441921	0.830168	92309	524	91785	2	0	0.0416735	1	0.838243	FALSE	FALSE	Low heterogeneity
622.1	Polyp of corpus uteri	-0.00221229	0.99779	0.0103377	0.830546	276729	10030	266699	3	0	1.50145	2	0.472024	FALSE	FALSE	Low heterogeneity
220	Benign neoplasm of ovary	0.0041634	1.00417	0.0198689	0.834024	242606	2676	239930	3	0	0.266512	2	0.875241	FALSE	FALSE	Low heterogeneity
381.3	Mastoiditis & related conditions	0.0100683	1.01012	0.0481804	0.834471	507226	428	506798	3	0	0.0950011	2	0.95361	FALSE	FALSE	Low heterogeneity
250.21	Type 2 diabetes with ketoacidosis	0.010774	1.01083	0.0516611	0.834799	477606	500	477106	3	0	0.420447	2	0.810403	FALSE	FALSE	Low heterogeneity
623	Hypertrophy of female genital organs	-0.00410641	0.995902	0.019767	0.835432	269384	2685	266699	3	8.86676	2.19459	2	0.333773	FALSE	FALSE	Low heterogeneity
772	Symptoms of the muscles	0.00344608	1.00345	0.0170266	0.839609	515969	3685	512284	3	0	0.773941	2	0.679111	FALSE	FALSE	Low heterogeneity
394.3	Aortic valve disease	0.00525077	1.00526	0.0260091	0.840009	461843	1508	460335	2	68.3869	3.16325	1	0.0753131	FALSE	FALSE	High heterogeneity
618.2	Uterine/Uterovaginal prolapse	0.00254713	1.00255	0.0127612	0.841794	274807	6494	268313	3	0	0.43427	2	0.804821	FALSE	FALSE	Low heterogeneity
223	Benign neoplasm of kidney and other urinary organs	-0.0045341	0.995476	0.0233457	0.846007	441372	2154	439218	3	0	1.78452	2	0.409728	FALSE	FALSE	Low heterogeneity
703.1	Ingrowing nail	0.0035625	1.00357	0.0187006	0.848916	507440	3033	504407	3	13.2173	2.30461	2	0.315908	FALSE	FALSE	Low heterogeneity
619.5	Noninflammatory disorders of vulva and perineum	0.00339796	1.0034	0.0179194	0.849603	267816	3311	264505	3	0	1.87512	2	0.391582	FALSE	FALSE	Low heterogeneity
736.6	Unequal leg length (acquired)	0.00814533	1.00818	0.0430588	0.849961	83737	552	83185	2	0	0.356864	1	0.550253	FALSE	FALSE	Low heterogeneity
426.2	Atrioventricular [AV] block	-0.00279177	0.997212	0.0151273	0.853581	467706	4916	462790	3	0	0.862359	2	0.649742	FALSE	FALSE	Low heterogeneity
817	Concussion	0.00447342	1.00448	0.0243353	0.854151	515913	1767	514146	3	0	0.692303	2	0.707405	FALSE	FALSE	Low heterogeneity
597.2	Urinary complications NEC	0.00511449	1.00513	0.0283241	0.856705	499737	1307	498430	3	0	0.243277	2	0.885468	FALSE	FALSE	Low heterogeneity
540.11	Acute appendicitis	0.00310658	1.00311	0.0173925	0.858239	520312	3408	516904	3	0	0.595172	2	0.742609	FALSE	FALSE	Low heterogeneity
209	Neuroendocrine tumors	-0.00905628	0.990985	0.0518497	0.861344	96941	379	96562	2	58.9483	2.43595	1	0.118582	FALSE	FALSE	High heterogeneity
752	Nervous system congenital anomalies	0.00416005	1.00417	0.024221	0.863631	519806	1784	518022	3	29.8234	2.84995	2	0.240514	FALSE	FALSE	Moderate heterogeneity
801	Fracture of ankle and foot	-0.0021604	0.997842	0.0126358	0.864244	492615	6736	485879	3	0	0.246944	2	0.883846	FALSE	FALSE	Low heterogeneity
586.1	Anatomical abnormatilies of kidney and ureters	0.00717107	1.0072	0.0419567	0.86429	450976	578	450398	2	0	0.299522	1	0.584182	FALSE	FALSE	Low heterogeneity
619.3	Noninflammatory disorders of cervix	0.00276913	1.00277	0.016258	0.864755	268464	3959	264505	3	15.4697	2.36602	2	0.306356	FALSE	FALSE	Low heterogeneity
686.4	Pyogenic granuloma	-0.00638165	0.993639	0.0377078	0.865608	494958	710	494248	3	0	1.66145	2	0.435733	FALSE	FALSE	Low heterogeneity
742.1	Loose body in joint	-0.00697614	0.993048	0.0414615	0.866382	499160	586	498574	3	0	1.598	2	0.449779	FALSE	FALSE	Low heterogeneity
313.2	Tics and stuttering	-0.0138576	0.986238	0.0825785	0.866732	92751	142	92609	2	0	0.200727	1	0.654135	FALSE	FALSE	Low heterogeneity
426.8	Other cardiac conduction disorders	-0.00535846	0.994656	0.0320047	0.867034	463826	1036	462790	3	0	0.25527	2	0.880174	FALSE	FALSE	Low heterogeneity
244.2	Acquired hypothyroidism	-0.00328947	0.996716	0.0196645	0.86715	485785	2863	482922	3	0	0.709858	2	0.701223	FALSE	FALSE	Low heterogeneity
191.1	Cancer of brain and nervous system	-0.00438824	0.995621	0.0264812	0.868384	517278	1473	515805	3	0	0.22513	2	0.893539	FALSE	FALSE	Low heterogeneity
362.29	Macular degeneration (senile) of retina NOS	0.00252131	1.00252	0.0153758	0.869748	500638	4677	495961	3	0	1.15335	2	0.561763	FALSE	FALSE	Low heterogeneity
743.4	Stress fracture	0.00607786	1.0061	0.0375027	0.871255	81567	732	80835	2	71.8043	3.54664	1	0.0596661	FALSE	FALSE	High heterogeneity
333.2	Myoclonus	-0.00978261	0.990265	0.0613023	0.873212	450222	265	449957	2	73.3041	3.7459	1	0.0529373	FALSE	FALSE	High heterogeneity
362.8	Retinal hemorrhage/ischemia	0.00591022	1.00593	0.0390833	0.879801	496629	668	495961	3	20.2546	2.50798	2	0.285364	FALSE	FALSE	Low heterogeneity
614.33	Pelvic inflammatory disease, NOS	0.00541792	1.00543	0.036871	0.883177	266523	753	265770	3	0	1.03165	2	0.597009	FALSE	FALSE	Low heterogeneity
378	Strabismus and other disorders of binocular eye movements	-0.00246437	0.997539	0.0171421	0.885689	501560	3573	497987	3	0	1.86518	2	0.393534	FALSE	FALSE	Low heterogeneity
694.2	Other dyschromia	-0.00196744	0.998034	0.0138073	0.886691	502278	5868	496410	3	32.3523	2.95649	2	0.228037	FALSE	FALSE	Moderate heterogeneity
586.11	Small kidney	0.00712062	1.00715	0.0503144	0.887457	450795	397	450398	2	0	0.371827	1	0.54201	FALSE	FALSE	Low heterogeneity
601.1	Prostatitis	0.00281966	1.00282	0.019963	0.887677	210254	2627	207627	3	9.58608	2.21205	2	0.330872	FALSE	FALSE	Low heterogeneity
610.4	Benign neoplasm of breast	0.00209599	1.0021	0.0150507	0.889243	270263	5037	265226	3	55.5363	4.49806	2	0.105502	FALSE	FALSE	High heterogeneity
750.11	Esophageal atresia/tracheoesophageal fistula	0.00901892	1.00906	0.0665555	0.892209	92802	224	92578	2	12.9914	1.14931	1	0.283693	FALSE	FALSE	Low heterogeneity
255.21	Glucocorticoid deficiency	0.0038149	1.00382	0.0282003	0.892392	507246	1301	505945	3	0	1.79132	2	0.408338	FALSE	FALSE	Low heterogeneity
117	Mycoses	0.00395635	1.00396	0.0293113	0.89263	506369	1204	505165	3	13.7897	2.31991	2	0.313501	FALSE	FALSE	Low heterogeneity
654.2	Rhesus isoimmunization in pregnancy	-0.00716545	0.99286	0.0536747	0.8938	53882	357	53525	2	0	0.0174964	1	0.894768	FALSE	FALSE	Low heterogeneity
471	Nasal polyps	0.00201681	1.00202	0.0152539	0.894813	473823	4444	469379	3	0	1.09217	2	0.579213	FALSE	FALSE	Low heterogeneity
521.2	Dental abrasion, erosion and attrition	0.0104454	1.0105	0.0791128	0.894959	88985	154	88831	2	0	0.000935172	1	0.975604	FALSE	FALSE	Low heterogeneity
359.2	Myopathy	-0.00310032	0.996904	0.0236567	0.895732	511763	1877	509886	3	0	0.592045	2	0.743771	FALSE	FALSE	Low heterogeneity
348.7	Coma	-0.00533736	0.994677	0.0407452	0.89578	450568	611	449957	2	52.9557	2.12566	1	0.144851	FALSE	FALSE	High heterogeneity
702	Degenerative skin conditions and other dermatoses	-0.00102909	0.998971	0.00787023	0.895967	508827	20460	488367	3	0	1.23378	2	0.53962	FALSE	FALSE	Low heterogeneity
446.4	Wegener's granulomatosis	0.00731553	1.00734	0.0562536	0.89653	457359	312	457047	2	0	0.00804095	1	0.928548	FALSE	FALSE	Low heterogeneity
556.1	Ulceration of intestine	-0.00330678	0.996699	0.0258754	0.89831	418337	1547	416790	3	47.2861	3.79406	2	0.150013	FALSE	FALSE	Moderate heterogeneity
170.2	Cancer of connective tissue	0.00301112	1.00302	0.023784	0.899255	520597	1855	518742	3	0	1.05947	2	0.58876	FALSE	FALSE	Low heterogeneity
174	Breast cancer	-0.000980787	0.99902	0.00787775	0.900919	507029	18262	488767	3	0	1.60076	2	0.449157	FALSE	FALSE	Low heterogeneity
696.3	Pityriasis	0.00814549	1.00818	0.0656595	0.90127	78759	232	78527	2	0	0.171564	1	0.678726	FALSE	FALSE	Low heterogeneity
070.9	Hepatitis NOS	0.00277049	1.00277	0.0224968	0.901988	496150	2082	494068	3	0	0.00606509	2	0.996972	FALSE	FALSE	Low heterogeneity
695.2	Bullous dermatoses	0.0071843	1.00721	0.0584036	0.902098	496695	285	496410	3	32.3653	2.95706	2	0.227972	FALSE	FALSE	Moderate heterogeneity
225.1	Benign neoplasm of brain, cranial nerves, meninges	0.00270246	1.00271	0.021982	0.902155	517951	2146	515805	3	0	0.439734	2	0.802625	FALSE	FALSE	Low heterogeneity
711	Arthropathy associated with infections	-0.00363203	0.996375	0.0295529	0.902187	457168	1179	455989	3	18.5766	2.4563	2	0.292834	FALSE	FALSE	Low heterogeneity
305.21	Anorexia nervosa	0.011	1.01106	0.0898026	0.90251	54078	118	53960	2	43.9965	1.7856	1	0.181463	FALSE	FALSE	Moderate heterogeneity
133	Arthropod-borne diseases	0.00946897	1.00951	0.077695	0.902999	469301	163	469138	2	19.6402	1.2444	1	0.264624	FALSE	FALSE	Low heterogeneity
426.21	First degree AV block	-0.00230029	0.997702	0.0198604	0.907793	465635	2845	462790	3	0	0.456473	2	0.795936	FALSE	FALSE	Low heterogeneity
966	Poisoning by anticonvulsants and anti-Parkinsonism drugs	0.00452405	1.00453	0.0392784	0.908303	436296	654	435642	2	80.631	5.16288	1	0.0230745	FALSE	FALSE	Significant heterogeneity
611.1	Abnormal mammogram	-0.00174097	0.998261	0.0151472	0.908496	507451	5889	501562	3	0	0.0376027	2	0.981374	FALSE	FALSE	Low heterogeneity
975	Poisoning by agents primarily acting on the smooth and skeletal muscles and respiratory system	0.0092623	1.00931	0.0806632	0.908582	435789	147	435642	2	59.5863	2.47441	1	0.115713	FALSE	FALSE	High heterogeneity
302	Sexual and gender identity disorders	0.00193897	1.00194	0.0171121	0.909785	437998	4450	433548	3	6.66982	2.14293	2	0.342506	FALSE	FALSE	Low heterogeneity
706	Diseases of sebaceous glands	-0.000816803	0.999184	0.00737965	0.911868	517871	20907	496964	3	86.9536	15.3299	2	0.000468981	FALSE	FALSE	Significant heterogeneity
272.9	Unspecified disorder of lipoid metabolism	0.00317004	1.00318	0.0289299	0.912745	449571	1275	448296	3	0	1.16983	2	0.557154	FALSE	FALSE	Low heterogeneity
565.1	Anal and rectal polyp	0.00109594	1.0011	0.0102527	0.914874	493288	10067	483221	3	57.9093	4.75164	2	0.0929381	FALSE	FALSE	High heterogeneity
158	Neoplasm of unspecified nature of digestive system	0.00192838	1.00193	0.0183355	0.91624	493396	3175	490221	3	0	0.835191	2	0.658629	FALSE	FALSE	Low heterogeneity
362.2	Degeneration of macula and posterior pole of retina	0.00141626	1.00142	0.0135756	0.916913	502097	6136	495961	3	0	0.182501	2	0.912789	FALSE	FALSE	Low heterogeneity
523.3	Periodontitis (acute or chronic)	-0.00228628	0.997716	0.0219486	0.917038	504114	2142	501972	3	45.8154	3.69109	2	0.157939	FALSE	FALSE	Moderate heterogeneity
530.15	Eosinophilic esophagitis	-0.00543858	0.994576	0.052289	0.917161	65271	375	64896	2	0	0.592469	1	0.441466	FALSE	FALSE	Low heterogeneity
619	Noninflammatory female genital disorders	-0.00081482	0.999186	0.0078888	0.917734	283523	19018	264505	3	44.0426	3.57415	2	0.167449	FALSE	FALSE	Moderate heterogeneity
772.4	Rhabdomyolysis	0.00600317	1.00602	0.0588966	0.918814	88889	289	88600	2	0	0.0478105	1	0.826918	FALSE	FALSE	Low heterogeneity
694.3	Vascular disorders of skin	-0.00588519	0.994132	0.0578966	0.919035	496703	293	496410	3	29.4715	2.83573	2	0.24223	FALSE	FALSE	Moderate heterogeneity
871.4	Open wound of toe(s)	-0.00450456	0.995506	0.0444437	0.919269	84964	523	84441	2	0	0.0424001	1	0.836859	FALSE	FALSE	Low heterogeneity
599.1	Urinary obstruction	-0.00297061	0.997034	0.0298916	0.920837	479019	1188	477831	3	0	1.57074	2	0.455951	FALSE	FALSE	Low heterogeneity
627.1	Postmenopausal bleeding	0.00100203	1.001	0.0100931	0.920916	224420	10716	213704	2	68.8782	3.21318	1	0.0730472	FALSE	FALSE	High heterogeneity
526.41	Temporomandibular joint disorder, unspecified	-0.00214078	0.997862	0.0223062	0.923543	504104	2132	501972	3	0	1.38164	2	0.501165	FALSE	FALSE	Low heterogeneity
225	Benign neoplasm of brain and other parts of nervous system	-0.00196403	0.998038	0.0205097	0.92371	518286	2481	515805	3	0	0.186981	2	0.910746	FALSE	FALSE	Low heterogeneity
174.11	Malignant neoplasm of female breast	-0.000767812	0.999232	0.00817288	0.925152	268833	16935	251898	3	0	1.55937	2	0.458551	FALSE	FALSE	Low heterogeneity
528.1	Stomatitis and mucositis	-0.00220875	0.997794	0.0240348	0.926779	509958	1796	508162	3	59.8986	4.98736	2	0.0826056	FALSE	FALSE	High heterogeneity
528.3	Cellulitis and abscess of oral soft tissues	0.00386707	1.00387	0.0421011	0.926816	508731	569	508162	3	0	0.726137	2	0.695539	FALSE	FALSE	Low heterogeneity
348.4	Cerebral cysts	-0.0041421	0.995866	0.04561	0.927639	492458	484	491974	3	0	0.280283	2	0.869235	FALSE	FALSE	Low heterogeneity
191.11	Cancer of brain	-0.00252344	0.99748	0.0281878	0.928667	517098	1293	515805	3	0	0.370975	2	0.830699	FALSE	FALSE	Low heterogeneity
705.8	Hyperhidrosis	0.00166224	1.00166	0.0188346	0.929674	499944	2980	496964	3	0	0.194964	2	0.907119	FALSE	FALSE	Low heterogeneity
374	Other disorders of eyelids	0.000876099	1.00088	0.00994943	0.929833	506877	10949	495928	3	0	0.344714	2	0.841679	FALSE	FALSE	Low heterogeneity
225.2	Benign neoplasm of spinal cord, meninges	-0.00457759	0.995433	0.0526782	0.930753	470562	362	470200	2	0	0.53368	1	0.465064	FALSE	FALSE	Low heterogeneity
597	Other disorders of urethra and urinary tract	0.00116419	1.00116	0.0134675	0.931113	504194	5764	498430	3	57.2782	4.68145	2	0.0962576	FALSE	FALSE	High heterogeneity
626.4	Premenstrual tension syndromes	0.00294105	1.00295	0.0348243	0.932696	236245	859	235386	3	0	0.70527	2	0.702834	FALSE	FALSE	Low heterogeneity
686.3	Pilonidal cyst	-0.00274492	0.997259	0.0328296	0.933366	495193	945	494248	3	10.9248	2.24529	2	0.325417	FALSE	FALSE	Low heterogeneity
198.2	Secondary malignancy of respiratory organs	-0.00138902	0.998612	0.0170067	0.934905	461102	3639	457463	3	61.7696	5.23145	2	0.0731149	FALSE	FALSE	High heterogeneity
751.21	Cystic kidney disease	-0.00189447	0.998107	0.023251	0.935061	516628	1929	514699	3	0	1.57875	2	0.454128	FALSE	FALSE	Low heterogeneity
447.7	Aortic ectasia	-0.00212683	0.997875	0.0275341	0.93843	84808	1418	83390	2	0	0.331936	1	0.564521	FALSE	FALSE	Low heterogeneity
174.1	Breast cancer [female]	-0.000591395	0.999409	0.00798147	0.940934	269713	17815	251898	3	0	1.70606	2	0.426122	FALSE	FALSE	Low heterogeneity
681.2	Cellulitis and abscess of face/neck	-0.0015972	0.998404	0.0218639	0.941765	496440	2192	494248	3	0	1.26595	2	0.531009	FALSE	FALSE	Low heterogeneity
441.2	Chronic vascular insufficiency of intestine	-0.00480824	0.995203	0.0671749	0.942938	83609	219	83390	2	48.6832	1.94868	1	0.162729	FALSE	FALSE	Moderate heterogeneity
674	Other complications of the puerperium NEC	0.00314343	1.00315	0.0442378	0.943352	283199	517	282682	3	0	1.88353	2	0.389939	FALSE	FALSE	Low heterogeneity
529.1	Glossitis	-0.00292161	0.997083	0.0413389	0.943657	508751	589	508162	3	29.4576	2.83517	2	0.242298	FALSE	FALSE	Moderate heterogeneity
751.12	Congenital anomalies of male genital organs	-0.00348653	0.99652	0.0507367	0.945214	217055	390	216665	2	0	0.28475	1	0.593605	FALSE	FALSE	Low heterogeneity
938.1	Acute dermatitis due to solar radiation	-0.00306989	0.996935	0.0449862	0.945594	72718	510	72208	2	84.4794	6.44304	1	0.0111388	FALSE	FALSE	Significant heterogeneity
289.5	Diseases of spleen	-0.00201652	0.997986	0.0300523	0.946502	499308	1128	498180	3	0	1.01102	2	0.603197	FALSE	FALSE	Low heterogeneity
911	Blister	-0.00281443	0.99719	0.0430036	0.947819	96941	557	96384	2	0	0.0772689	1	0.781033	FALSE	FALSE	Low heterogeneity
360.2	Progressive myopia	0.00296001	1.00296	0.0452301	0.947821	498248	485	497763	3	44.586	3.6092	2	0.164541	FALSE	FALSE	Moderate heterogeneity
253.1	Pituitary hyperfunction	-0.00260094	0.997402	0.0399253	0.948058	506582	637	505945	3	0	1.51142	2	0.469676	FALSE	FALSE	Low heterogeneity
704.11	Alopecia Areata	0.00457234	1.00458	0.0711511	0.948761	86987	196	86791	2	35.5359	1.55125	1	0.212951	FALSE	FALSE	Moderate heterogeneity
293	Symptoms involving head and neck	0.00118699	1.00119	0.0196147	0.951745	469120	2673	466447	2	77.6263	4.46954	1	0.0345043	FALSE	FALSE	Significant heterogeneity
224	Benign neoplasm of eye	0.00153274	1.00153	0.0271689	0.955011	517217	1412	515805	3	0	1.19394	2	0.550477	FALSE	FALSE	Low heterogeneity
619.2	Disorders of uterus, NEC	0.000786878	1.00079	0.0149963	0.958153	269138	4633	264505	3	45.5974	3.67629	2	0.159112	FALSE	FALSE	Moderate heterogeneity
726.3	Bursitis	0.00081374	1.00081	0.0159578	0.959331	464140	4291	459849	3	45.1009	3.64304	2	0.161779	FALSE	FALSE	Moderate heterogeneity
337.1	Peripheral autonomic neuropathy	-0.00194763	0.998054	0.038499	0.959653	492687	713	491974	3	9.82477	2.2179	2	0.329905	FALSE	FALSE	Low heterogeneity
189.11	Malignant neoplasm of kidney, except pelvis	0.00101587	1.00102	0.020106	0.959703	516118	2600	513518	3	82.5815	11.482	2	0.00321149	FALSE	FALSE	Significant heterogeneity
540.1	Appendicitis	-0.000804203	0.999196	0.0164634	0.96104	520732	3828	516904	3	0	0.0892575	2	0.956352	FALSE	FALSE	Low heterogeneity
224.1	Benign neoplasm of eye, uveal	0.00143917	1.00144	0.0294722	0.961054	517003	1198	515805	3	0	1.18303	2	0.553487	FALSE	FALSE	Low heterogeneity
612.3	Congenital anomalies of breast	0.00277291	1.00278	0.0607963	0.963621	501824	262	501562	3	0	0.883929	2	0.642772	FALSE	FALSE	Low heterogeneity
526	Diseases of the jaws	0.000643281	1.00064	0.0146391	0.96495	507040	5068	501972	3	0	0.403455	2	0.817318	FALSE	FALSE	Low heterogeneity
644	Anemia during pregnancy	0.00193728	1.00194	0.0455243	0.966056	55022	502	54520	2	41.4142	1.7069	1	0.191388	FALSE	FALSE	Moderate heterogeneity
495	Asthma	0.000222814	1.00022	0.00528969	0.966401	505574	41995	463579	3	0	0.176466	2	0.915547	FALSE	FALSE	Low heterogeneity
691.3	Congenital pigmentary anomalies of skin	-0.00361078	0.996396	0.0882675	0.96737	78649	122	78527	2	0	0.316959	1	0.573441	FALSE	FALSE	Low heterogeneity
180.1	Cervical cancer	-0.00132529	0.998676	0.0337732	0.968698	243713	917	242796	3	0	0.849636	2	0.653889	FALSE	FALSE	Low heterogeneity
375.1	Dry eyes	-0.000491738	0.999508	0.0130194	0.969871	88526	7092	81434	2	0	0.663962	1	0.415165	FALSE	FALSE	Low heterogeneity
526.4	Temporomandibular joint disorders	0.000701374	1.0007	0.0197839	0.97172	504712	2740	501972	3	0	0.789204	2	0.673948	FALSE	FALSE	Low heterogeneity
749	Congenital anomalies of face and neck	-0.0010539	0.998947	0.0298942	0.971877	521098	1152	519946	3	0	1.17283	2	0.556318	FALSE	FALSE	Low heterogeneity
242.2	Toxic multinodular goiter	0.0019172	1.00192	0.0571423	0.973235	483226	304	482922	3	16.4966	2.39511	2	0.301931	FALSE	FALSE	Low heterogeneity
627.5	Premature menopause and other ovarian failure	0.000949446	1.00095	0.0292861	0.974137	39790	1297	38493	2	0	0.14838	1	0.700089	FALSE	FALSE	Low heterogeneity
430.2	Intracerebral hemorrhage	-0.000877393	0.999123	0.0277516	0.974778	503173	1326	501847	3	0	0.417159	2	0.811737	FALSE	FALSE	Low heterogeneity
513.4	Hyperventilation	-0.00105911	0.998941	0.0351161	0.975939	460921	844	460077	2	0	0.000997622	1	0.974803	FALSE	FALSE	Low heterogeneity
756.2	Pectus and other congenital anomalies of ribs/sternum	-0.0025663	0.997437	0.0851312	0.975951	92579	133	92446	2	0	0.691159	1	0.40577	FALSE	FALSE	Low heterogeneity
258.1	Postablative ovarian failure	-0.0019566	0.998045	0.0652591	0.976081	48012	237	47775	2	0	0.0195112	1	0.888911	FALSE	FALSE	Low heterogeneity
737	Curvature of spine	0.000461525	1.00046	0.0159345	0.976893	497519	4201	493318	3	21.6971	2.55418	2	0.278847	FALSE	FALSE	Low heterogeneity
194	Cancer of other endocrine glands	0.00106511	1.00107	0.0388143	0.978108	469938	683	469255	2	3.21802	1.03325	1	0.309397	FALSE	FALSE	Low heterogeneity
732.1	Juvenile osteochondrosis	-0.00113064	0.99887	0.0421848	0.978618	481587	566	481021	3	0	0.60801	2	0.737857	FALSE	FALSE	Low heterogeneity
614.3	Pelvic inflammatory disease (PID)	-0.000494641	0.999505	0.0254418	0.984488	267376	1606	265770	3	0	0.569844	2	0.752073	FALSE	FALSE	Low heterogeneity
379.2	Disorders of vitreous body	-0.000231685	0.999768	0.0119283	0.984504	506263	8276	497987	3	0	0.531333	2	0.766695	FALSE	FALSE	Low heterogeneity
727.2	Bursitis disorders	-0.000596534	0.999404	0.031911	0.985085	460876	1027	459849	3	0	0.090974	2	0.955532	FALSE	FALSE	Low heterogeneity
053	Herpes zoster	-0.00029836	0.999702	0.0172891	0.986231	497720	3652	494068	3	0	1.73019	2	0.421011	FALSE	FALSE	Low heterogeneity
369.2	Eye infection, viral	-0.000524286	0.999476	0.0306844	0.986368	497027	1099	495928	3	9.86365	2.21886	2	0.329747	FALSE	FALSE	Low heterogeneity
635.2	Antepartum hemorrhage, abruptio placentae, and placenta previa	-0.000426413	0.999574	0.0253677	0.986589	274543	1632	272911	3	0	1.46568	2	0.480542	FALSE	FALSE	Low heterogeneity
963	Poisoning by primarily systemic agents	0.000303417	1.0003	0.0191789	0.987378	484650	2999	481651	3	29.534	2.83825	2	0.241926	FALSE	FALSE	Moderate heterogeneity
286.3	Coagulation defects complicating pregnancy or postpartum	-0.0010479	0.998953	0.070828	0.988196	49913	198	49715	2	0	0.549354	1	0.458582	FALSE	FALSE	Low heterogeneity
295.1	Schizophrenia	0.000435737	1.00044	0.0306266	0.988649	434638	1090	433548	3	74.9079	7.97063	2	0.0185866	FALSE	FALSE	Significant heterogeneity
841	Sprains and strains of back and neck	-0.000205	0.999795	0.0174655	0.990635	83388	3591	79797	2	0	0.00703577	1	0.933152	FALSE	FALSE	Low heterogeneity
157	Pancreatic cancer	0.000295711	1.0003	0.0281523	0.991619	491521	1300	490221	3	65.8115	5.84992	2	0.0536668	FALSE	FALSE	High heterogeneity
110	Dermatophytosis / Dermatomycosis	0.000114753	1.00011	0.0119742	0.992354	513277	8112	505165	3	0	1.4214	2	0.4913	FALSE	FALSE	Low heterogeneity
187.1	Malignant neoplasm of unspecified male genital organ	-0.00055299	0.999447	0.0701528	0.993711	208445	200	208245	2	0	0.042171	1	0.837294	FALSE	FALSE	Low heterogeneity
705.1	Dyshidrosis	0.000292611	1.00029	0.0460599	0.994931	83054	484	82570	2	0	0.252701	1	0.61518	FALSE	FALSE	Low heterogeneity
974	Poisoning by water, mineral, and uric acid metabolism drugs	-0.000359596	0.99964	0.0666134	0.995693	435865	223	435642	2	0	0.94547	1	0.330875	FALSE	FALSE	Low heterogeneity
989	Toxic effect of other substances, chiefly nonmedicinal as to source	-0.000238306	0.999762	0.0582798	0.996737	520481	289	520192	3	0	1.92249	2	0.382417	FALSE	FALSE	Low heterogeneity
594.2	Calculus of lower urinary tract	9.86262e-05	1.0001	0.0274493	0.997133	503691	1355	502336	3	0	1.52871	2	0.465633	FALSE	FALSE	Low heterogeneity
