# Supplementary material for: Uncovering associations between pre-existing conditions and COVID-19 Severity: A polygenic risk score approach across three large biobanks
Source: PLoS Genet. 2023 Dec 19;19(12):e1010907. doi: 10.1371/journal.pgen.1010907 (PMC10763941; doi:10.1371/journal.pgen.1010907)
Supplement: S19 Table — (XLSX) [file pgen.1010907.s034.xlsx]

## Sheet: S19_Table
S19 Table	Summary of "B1_ALL" and "B2_ALL" PRS PheWAS Meta-Analysis Results for EUR Ancestry
PRS	BMI-Adjustment	Category	n PheCodes Meta-analyzed	n Phenome-wide significant Phecodes*	Top Signal in Category (P-value)	PheCode	Phenotype
B1 “hospitalized COVID-19 versus not hospitalized COVID-19”	No	Endocrine/Metabolic	128	8	1.9e-12	278.1	Obesity
B1 “hospitalized COVID-19 versus not hospitalized COVID-19”	No	Circulatory System	154	2	3.4e-10	401	Hypertension
B1 “hospitalized COVID-19 versus not hospitalized COVID-19”	No	Mental Disorders	66	3	3.7e-09	318	Tobacco Use Disorder
B1 “hospitalized COVID-19 versus not hospitalized COVID-19”	No	Symptoms	33	1	1.1e-08	785	Abdominal Pain
B1 “hospitalized COVID-19 versus not hospitalized COVID-19”	No	Digestive	158	9	1.3e-07	574	Cholelithiasis and Cholecystitis
B1 “hospitalized COVID-19 versus not hospitalized COVID-19”	No	Musculoskeletal	120	2	3.6e-06	716.9	Arthropathy NOS
B1 “hospitalized COVID-19 versus not hospitalized COVID-19”	No	Genitourinary	158	1	4.5e-06	593	Hematuria
B1 “hospitalized COVID-19 versus not hospitalized COVID-19”	No	Respiratory	75	1	7.2e-06	496	Chronic Airway Obstruction
B1 “hospitalized COVID-19 versus not hospitalized COVID-19”	No	Pregnancy Complications	29	0	5e-05	676	Other Disorders of the Breast Associated with Childbirth and Disorders of Lactation
B1 “hospitalized COVID-19 versus not hospitalized COVID-19”	No	Dermatologic	88	0	6.9e-05	694.2	Other Dyschromia
B1 “hospitalized COVID-19 versus not hospitalized COVID-19”	No	Hematopoietic	49	0	8e-05	286	Coagulation Defects
B1 “hospitalized COVID-19 versus not hospitalized COVID-19”	No	Infectious Diseases	55	0	8.2e-05	8	Intestinal Infection
B1 “hospitalized COVID-19 versus not hospitalized COVID-19”	No	Sense Organs	114	0	0.0001	366.2	Senile Cataract
B1 “hospitalized COVID-19 versus not hospitalized COVID-19”	No	Injuries & Poisonings	99	0	0.0001	958	Certain Early Complications of Trauma or Procedure
B1 “hospitalized COVID-19 versus not hospitalized COVID-19”	No	Congenital Anomalies	45	0	0.00042	747.13	Congenital Anomalies of Great Vessels
B1 “hospitalized COVID-19 versus not hospitalized COVID-19”	No	Neurological	75	0	0.0028	340	Migraine
B1 “hospitalized COVID-19 versus not hospitalized COVID-19”	No	Neoplasms	130	0	0.0046	159	Malignant Neoplasm of Other and Ill-Defined Sites Within the Digestive Organs and Peritoneum
B1 “hospitalized COVID-19 versus not hospitalized COVID-19”	No	TOTAL	1576	27
B2 “hospitalized COVID-19 versus Population”	No	Endocrine/Metabolic	128	25	1.2e-55	278.1	Obesity
B2 “hospitalized COVID-19 versus Population”	No	Circulatory System	154	27	1.7e-33	401.1	Essential Hypertension
B2 “hospitalized COVID-19 versus Population”	No	Musculoskeletal	120	19	2.8e-31	716	Other Arthropathies
B2 “hospitalized COVID-19 versus Population”	No	Symptoms	33	10	2.8e-25	785	Abdominal Pain
B2 “hospitalized COVID-19 versus Population”	No	Mental Disorders	66	9	5.5e-25	318	Tobacco Use Disorder
B2 “hospitalized COVID-19 versus Population”	No	Digestive	158	31	2.4e-23	530	Diseases of Esophagus
B2 “hospitalized COVID-19 versus Population”	No	Respiratory	75	11	2.9e-14	496	Chronic Airway Obstruction
B2 “hospitalized COVID-19 versus Population”	No	Neurological	75	8	3.3e-13	351	Other Peripheral Nerve Disorders
B2 “hospitalized COVID-19 versus Population”	No	Genitourinary	158	8	2.7e-10	585	Renal Failure
B2 “hospitalized COVID-19 versus Population”	No	Infectious Diseases	55	2	9.4e-10	41	Bacterial Infection NOS
B2 “hospitalized COVID-19 versus Population”	No	Dermatologic	88	7	1.5e-09	681.5	Cellulitis and Abscess of Leg, Except Foot
B2 “hospitalized COVID-19 versus Population”	No	Injuries & Poisonings	99	6	5e-09	965	Poisoning by Analgesics, Antipyretics, and Antirheumatics
B2 “hospitalized COVID-19 versus Population”	No	Hematopoietic	49	5	8.5e-08	285	Other Anemias
B2 “hospitalized COVID-19 versus Population”	No	Neoplasms	130	0	0.00022	172.2	Other Non-Epithelial Cancer of Skin
B2 “hospitalized COVID-19 versus Population”	No	Sense Organs	114	0	0.00022	386.9	Dizziness and Giddiness (Light-Headedness and Vertigo)
B2 “hospitalized COVID-19 versus Population”	No	Pregnancy Complications	29	0	0.0012	655.1	Abnormality in Fetal Heart Rate or Rhythm
B2 “hospitalized COVID-19 versus Population”	No	Congenital Anomalies	45	0	0.029	755	Congenital Anomalies of Limbs
B2 “hospitalized COVID-19 versus Population”	No	TOTAL	1576	168
B1 “hospitalized COVID-19 versus not hospitalized COVID-19”	Yes	Mental Disorders	66	3	6.8e-09	318	Tobacco Use Disorder
B1 “hospitalized COVID-19 versus not hospitalized COVID-19”	Yes	Symptoms	33	1	4.2e-08	785	Abdominal Pain
B1 “hospitalized COVID-19 versus not hospitalized COVID-19”	Yes	Endocrine/Metabolic	128	3	8.2e-06	272.11	Hypercholesterolemia
B1 “hospitalized COVID-19 versus not hospitalized COVID-19”	Yes	Digestive	158	2	9e-06	535	Gastritis and Duodenitis
B1 “hospitalized COVID-19 versus not hospitalized COVID-19”	Yes	Genitourinary	158	1	1.2e-05	593	Hematuria
B1 “hospitalized COVID-19 versus not hospitalized COVID-19”	Yes	Respiratory	75	1	2.8e-05	496	Chronic Airway Obstruction
B1 “hospitalized COVID-19 versus not hospitalized COVID-19”	Yes	Pregnancy Complications	29	0	5.9e-05	676	Other Disorders of the Breast Associated with Childbirth and Disorders of Lactation
B1 “hospitalized COVID-19 versus not hospitalized COVID-19”	Yes	Injuries & Poisonings	99	0	8.1e-05	958	Certain Early Complications of Trauma or Procedure
B1 “hospitalized COVID-19 versus not hospitalized COVID-19”	Yes	Dermatologic	88	0	0.00011	694.2	Other Dyschromia
B1 “hospitalized COVID-19 versus not hospitalized COVID-19”	Yes	Infectious Diseases	55	0	0.00017	8	Intestinal Infection
B1 “hospitalized COVID-19 versus not hospitalized COVID-19”	Yes	Hematopoietic	49	0	0.00019	286	Coagulation Defects
B1 “hospitalized COVID-19 versus not hospitalized COVID-19”	Yes	Musculoskeletal	119	0	0.00026	721	Spondylosis and Allied Disorders
B1 “hospitalized COVID-19 versus not hospitalized COVID-19”	Yes	Sense Organs	114	0	0.00034	366.2	Senile Cataract
B1 “hospitalized COVID-19 versus not hospitalized COVID-19”	Yes	Circulatory System	153	0	0.00061	401	Hypertension
B1 “hospitalized COVID-19 versus not hospitalized COVID-19”	Yes	Congenital Anomalies	44	0	0.00074	747.13	Congenital Anomalies of Great Vessels
B1 “hospitalized COVID-19 versus not hospitalized COVID-19”	Yes	Neoplasms	130	0	0.0035	149.9	Cancer of of Nasal Cavities
B1 “hospitalized COVID-19 versus not hospitalized COVID-19”	Yes	Neurological	75	0	0.0071	340	Migraine
B1 “hospitalized COVID-19 versus not hospitalized COVID-19”	Yes	TOTAL	1573	11
B2 “hospitalized COVID-19 versus Population”	Yes	Mental Disorders	66	5	2e-22	318	Tobacco Use Disorder
B2 “hospitalized COVID-19 versus Population”	Yes	Symptoms	33	4	9e-21	785	Abdominal Pain
B2 “hospitalized COVID-19 versus Population”	Yes	Digestive	158	19	1.8e-13	557.1	Celiac Disease
B2 “hospitalized COVID-19 versus Population”	Yes	Circulatory System	153	11	4.3e-13	418	Nonspecific Chest Pain
B2 “hospitalized COVID-19 versus Population”	Yes	Musculoskeletal	119	15	8.9e-13	716	Other Arthropathies
B2 “hospitalized COVID-19 versus Population”	Yes	Endocrine/Metabolic	128	16	1.1e-11	250.2	Type 2 Diabetes
B2 “hospitalized COVID-19 versus Population”	Yes	Respiratory	75	9	6.8e-11	496	Chronic Airway Obstruction
B2 “hospitalized COVID-19 versus Population”	Yes	Neurological	75	3	1.5e-06	351	Other Peripheral Nerve Disorders
B2 “hospitalized COVID-19 versus Population”	Yes	Genitourinary	158	2	1.7e-06	591	Urinary Tract Infection
B2 “hospitalized COVID-19 versus Population”	Yes	Injuries & Poisonings	99	3	2.5e-06	965	Poisoning by Analgesics, Antipyretics, and Antirheumatics
B2 “hospitalized COVID-19 versus Population”	Yes	Infectious Diseases	55	3	3.6e-06	41	Bacterial Infection NOS
B2 “hospitalized COVID-19 versus Population”	Yes	Hematopoietic	49	1	9.1e-06	285	Other Anemias
B2 “hospitalized COVID-19 versus Population”	Yes	Dermatologic	88	0	0.00032	687.4	Disturbance of Skin Sensation
B2 “hospitalized COVID-19 versus Population”	Yes	Pregnancy Complications	29	0	0.00074	655.1	Abnormality in Fetal Heart Rate or Rhythm
B2 “hospitalized COVID-19 versus Population”	Yes	Sense Organs	114	0	0.0013	384.4	Perforation of Tympanic Membrane
B2 “hospitalized COVID-19 versus Population”	Yes	Neoplasms	130	0	0.0045	173	Neoplasm of Uncertain Behavior of Skin
B2 “hospitalized COVID-19 versus Population”	Yes	Congenital Anomalies	44	0	0.036	755.6	Other Congenital Anomalies of Lower Limb, Including Pelvic Girdle
B2 “hospitalized COVID-19 versus Population”	Yes	TOTAL	1573	91
* Significance threshold: 0.05 / n Total PheCodes Analyzed
