# Supplementary material for: Uncovering associations between pre-existing conditions and COVID-19 Severity: A polygenic risk score approach across three large biobanks
Source: PLoS Genet. 2023 Dec 19;19(12):e1010907. doi: 10.1371/journal.pgen.1010907 (PMC10763941; doi:10.1371/journal.pgen.1010907)
Supplement: S20 Table — (XLSX) [file pgen.1010907.s035.xlsx]

## Sheet: S20 Table
S20 Table	Mendelian randomization analysis for the effect of smoking initiation or cigarettes consumed per day on COVID-19 severity or COVID-19 susceptibility
Analysis	n SNPs	Method	Beta	Standard Error	P-value
Effect of smoking initiation on COVID-19 severity	117	MR Egger	-0.11	0.51	0.82
		Weighted median	0.07	0.15	0.63
		Inverse variance weighted	0.04	0.1	0.69
		Simple mode	0.28	0.43	0.51
		Weighted mode	0.22	0.44	0.62
		MR-PRESSO Raw	0.06	0.1	0.54
Effect of cigarettes consumed per day on COVID-19 severity	82	MR Egger	0.05	0.11	0.66
		Weighted median	-0.01	0.09	0.93
		Inverse variance weighted	-0.06	0.05	0.25
		Simple mode	-0.11	0.18	0.53
		Weighted mode	-0.04	0.1	0.73
		MR-PRESSO Raw	-0.07	0.05	0.2
Effect of smoking initiation on COVID-19 susceptibility	116	MR Egger	0.17	0.22	0.43
		Weighted median	0.09	0.06	0.13
		Inverse variance weighted	0.09	0.04	0.03
		Simple mode	0.1	0.16	0.54
		Weighted mode	0.13	0.14	0.37
		MR-PRESSO Raw	0.08	0.04	0.05
Effect of cigarettes consumed per day on COVID-19 susceptibility	83	MR Egger	0.04	0.05	0.46
		Weighted median	0.06	0.03	0.09
		Inverse variance weighted	0.06	0.03	0.02
		Simple mode	0.06	0.07	0.36
		Weighted mode	0.06	0.04	0.11
		MR-PRESSO Raw	0.06	0.03	0.03
	82	MR-PRESSO Outlier-corrected	0.05	0.02	0.03
